# Supplementary material for: Do carboximide–carboxylic acid combinations form co-crystals? The role of hydroxyl substitution on the formation of co-crystals and eutectics
Source: IUCrJ. 2015 Apr 10;2(Pt 3):341–51. doi: 10.1107/S2052252515002651 (PMC4420544; doi:10.1107/S2052252515002651)
Supplement: Supplementary file 1 [file m-02-00341-sup1.cif]

#==============================================================================
data_global
_publcif_datablock.id '{3f1a2864-dc54-4856-91f5-e0ca14c59c2b}'

#==============================================================================
# 0. AUDIT DETAILS

_audit_creation_date                 'Sep 21 21:11:50 2014'
_audit_creation_method               'PLATON <TABLE ACC> option'
_audit_update_record                 
;
?

2015-04-10 # Formatted by IUCr publCIF system
;

#===============================================================================

# 1. SUBMISSION DETAILS

_publ_contact_author_name           
;   Prof. Tayur N. Guru Row
;
_publ_contact_author_address        
;Solid State and Structural Chemistry Unit
    Indian Institute of Science
   C.V.Raman Avenue
   Bangalore
   560 012
   Karnataka
   India
; 
_publ_contact_author_email           ssctng@sscu.iisc.ernet.in
_publ_contact_author_fax             '+31 30 2533940'
_publ_contact_author_phone           '+31 30 2532538'

_publ_requested_journal              'IUCrJ'
_publ_requested_category             ?
_publ_requested_coeditor_name        ?

#===============================================================================
# 3. TITLE AND AUTHOR LIST

_publ_section_title
;
;

loop_
_publ_author_name
;
'Ramanpreet Kaur'
;
;
'Raj Gautam'
;
;
'Suryanarayan Cherukuvada'
;
;
'Tayur N. Guru Row'
;
_publ_author_address
;
 Solid State and Structural Chemistry Unit
 Indian Institute of Science
 Bangalore, 560 012
 India
;

#===============================================================================
data_SM-4HBA
_publcif_datablock.id '{fc914b0b-407d-4e47-8dd1-1ad18a2e50e1}'

_database_code_depnum_ccdc_archive 'CCDC 1027541'
#===============================================================================
# 5. CHEMICAL DATA

_chemical_name_systematic
;
;
_chemical_name_common                ?
_chemical_melting_point              ?
_chemical_formula_moiety             'C7 H6 O3, C4 H5 N O2'
_chemical_formula_structural         ?
_chemical_formula_sum                'C11 H11 N O5'
_chemical_formula_iupac              ?
_chemical_formula_weight                237.21
_chemical_compound_source           'see text'

loop_
_atom_type_symbol
_atom_type_description
_atom_type_scat_dispersion_real
_atom_type_scat_dispersion_imag
_atom_type_scat_source
 O   O    0.0106    0.0060
 'International Tables Vol C Tables 4.2.6.8 and 6.1.1.4'
 N   N    0.0061    0.0033
 'International Tables Vol C Tables 4.2.6.8 and 6.1.1.4'
 H   H    0.0000    0.0000
 'International Tables Vol C Tables 4.2.6.8 and 6.1.1.4'
 C   C    0.0033    0.0016
 'International Tables Vol C Tables 4.2.6.8 and 6.1.1.4'

#===============================================================================

# 6. CRYSTAL DATA

_symmetry_cell_setting                  Triclinic
_symmetry_space_group_name_Hall      '-P 1'
_symmetry_space_group_name_H-M       'P -1'
_symmetry_Int_Tables_number                  2

loop_
_symmetry_equiv_pos_site_id
_symmetry_equiv_pos_as_xyz
   1 x,y,z
   2 -x,-y,-z

_cell_length_a                           6.5133(3)
_cell_length_b                           8.1853(5)
_cell_length_c                          11.4965(6)
_cell_angle_alpha                       103.458(5)
_cell_angle_beta                         93.925(4)
_cell_angle_gamma                       113.018(5)
_cell_volume                             539.85(6)
_cell_formula_units_Z                    2
_cell_measurement_temperature        100(2)
_cell_measurement_reflns_used   8365
_cell_measurement_theta_min     3.4040
_cell_measurement_theta_max     29.9140
_cell_special_details
;
;

_exptl_crystal_description          'block'
_exptl_crystal_colour               'colourless'

_exptl_crystal_size_max              0.426
_exptl_crystal_size_mid              0.236
_exptl_crystal_size_min              0.226
_exptl_crystal_size_rad              ?
_exptl_crystal_density_meas          ?
_exptl_crystal_density_diffrn            1.459
_exptl_crystal_density_method       'Not Measured'
_exptl_crystal_F_000                       248
_exptl_absorpt_coefficient_mu            0.117
_exptl_crystal_density_meas_temp     ?

# Permitted for _exptl_absorpt_correction_type :
# analytical     'analytical from crystal shape'
#                Example: de Meulenaer&Tompa: ABST
# cylinder       'cylindrical'
# gaussian       'Gaussian from crystal shape'
#                Example: PLATON/ABSG
# integration    'integration from crystal shape'
# multi-scan     'symmetry-related measurements'
#                Example: SADABS, MULABS
# none           'no absorption corr. applied'
# numerical      'numerical from crystal shape'
# psi-scan       'psi-scan corrections'
#                Example: PLATON/ABSP
# refdelf        'refined from delta-F'
#                Example: SHELXA,
# sphere         'spherical'
#                Example: PLATON/ABSS
_exptl_absorpt_correction_T_min                0.84330
_exptl_absorpt_correction_T_max                1.00000
_exptl_absorpt_process_details
;
CrysAlisPro, Agilent Technologies,
Version 1.171.37.31 (release 14-01-2014 CrysAlis171 .NET)
(compiled Jan 14 2014,18:38:05)
Empirical absorption correction using spherical harmonics,
 implemented in SCALE3 ABSPACK scaling algorithm.
;

_exptl_absorpt_correction_type            'multi-scan'

#===============================================================================

# 7. EXPERIMENTAL DATA

_exptl_special_details
;
;
_diffrn_ambient_temperature          100(2)
_diffrn_radiation_wavelength           0.71073
_diffrn_radiation_probe              'x-ray'
_diffrn_radiation_type               'MoK\a'
_diffrn_radiation_monochromator 'mirror'
_diffrn_measurement_device 'four-circle diffractometer'
_diffrn_measurement_device_type 'Xcalibur, Eos, Nova'
_diffrn_measurement_method           ?
_diffrn_detector_area_resol_mean     ?

# number of measured reflections (redundant set)
_diffrn_reflns_number 13046
_diffrn_reflns_av_R_equivalents 0.0351
_diffrn_reflns_av_sigmaI/netI 0.0292
_diffrn_reflns_limit_h_min -8
_diffrn_reflns_limit_h_max 9
_diffrn_reflns_limit_k_min -11
_diffrn_reflns_limit_k_max 11
_diffrn_reflns_limit_l_min -16
_diffrn_reflns_limit_l_max 15
_diffrn_reflns_theta_min 2.8187
_diffrn_reflns_theta_max 30.1509
_diffrn_measured_fraction_theta_max    0.999
_diffrn_reflns_theta_full              24.99
_diffrn_measured_fraction_theta_full   0.999
_diffrn_reflns_reduction_process
;
;

# number of unique reflections
_reflns_number_total                 1903
# number of observed reflections (> n sig(I))
_reflns_number_gt                    1793
_reflns_threshold_expression          ?

_computing_data_collection
;
CrysAlisPro, Agilent Technologies,
Version 1.171.37.31 (release 14-01-2014 CrysAlis171 .NET)
(compiled Jan 14 2014,18:38:05)
;
_computing_cell_refinement
;
CrysAlisPro, Agilent Technologies,
Version 1.171.37.31 (release 14-01-2014 CrysAlis171 .NET)
(compiled Jan 14 2014,18:38:05)
;
_computing_data_reduction
;
CrysAlisPro, Agilent Technologies,
Version 1.171.37.31 (release 14-01-2014 CrysAlis171 .NET)
(compiled Jan 14 2014,18:38:05)
;
_computing_structure_solution        ?
_computing_structure_refinement      ?
_computing_molecular_graphics        ?
_computing_publication_material      'PLATON (Spek, 2003)'

#===============================================================================

# 8. REFINEMENT DATA

_refine_special_details
;
Refinement of <i>F</i>^2^ against ALL reflections. The weighted <i>R</i>-factor
<i>wR</i> and goodness of fit <i>S</i> are based on <i>F</i>^2^, conventional
<i>R</i>-factors <i>R</i> are based on <i>F</i>, with <i>F</i> set to zero for
negative <i>F</i>^2^. The threshold expression of <i>F</i>^2^ >
\s(<i>F</i>^2^) is used only for calculating <i>R</i>-factors(gt) <i>etc</i>.
and is not relevant to the choice of reflections for refinement.
<i>R</i>-factors based on <i>F</i>^2^ are statistically about twice as large
as those based on <i>F</i>, and <i>R</i>- factors based on ALL data will be
even larger.
;

_refine_ls_structure_factor_coef  Fsqd
_refine_ls_matrix_type            full
_refine_ls_weighting_scheme       calc
_refine_ls_weighting_details
 'calc w=1/[\s^2^(Fo^2^)+(0.0461P)^2^+0.1643P] where P=(Fo^2^+2Fc^2^)/3'
_atom_sites_solution_primary      direct
_atom_sites_solution_secondary    difmap
_atom_sites_solution_hydrogens    geom
_refine_ls_hydrogen_treatment     mixed
_refine_ls_extinction_method      none
_refine_ls_extinction_coef        ?
_refine_ls_number_reflns          1903
_refine_ls_number_parameters      166
_refine_ls_number_restraints      0
_refine_ls_R_factor_all           0.0324
_refine_ls_R_factor_gt            0.0306
_refine_ls_wR_factor_ref          0.0836
_refine_ls_wR_factor_gt           0.0819
_refine_ls_goodness_of_fit_ref    1.056
_refine_ls_restrained_S_all       1.056
_refine_ls_shift/su_max           0.000
_refine_ls_shift/su_mean          0.000
_refine_diff_density_max    0.200
_refine_diff_density_min   -0.256
_refine_diff_density_rms    0.054

#===============================================================================

# 9. ATOMIC COORDINATES AND DISPLACEMENT PARAMETERS

loop_
 _atom_site_label
 _atom_site_type_symbol
 _atom_site_fract_x
 _atom_site_fract_y
 _atom_site_fract_z
 _atom_site_U_iso_or_equiv
 _atom_site_adp_type
 _atom_site_occupancy
 _atom_site_site_symmetry_order  
 _atom_site_calc_flag
 _atom_site_refinement_flags_posn
 _atom_site_refinement_flags_adp
 _atom_site_refinement_flags_occupancy
 _atom_site_disorder_assembly
 _atom_site_disorder_group
C1 C 0.08575(19) 0.07710(15) 0.85791(10) 0.0154(3) Uani 1 1 d . . . . .
C2 C 0.15232(19) 0.13804(15) 0.74955(10) 0.0154(3) Uani 1 1 d . . . . .
C7 C -0.00327(19) 0.16678(15) 0.67570(10) 0.0161(3) Uani 1 1 d . . . . .
H7 H -0.1447 0.1484 0.6963 0.019 Uiso 1 1 calc R U . . .
C6 C 0.05023(19) 0.22189(16) 0.57288(10) 0.0164(3) Uani 1 1 d . . . . .
H6 H -0.0541 0.2414 0.5249 0.020 Uiso 1 1 calc R U . . .
C5 C 0.26237(19) 0.24835(15) 0.54103(10) 0.0151(3) Uani 1 1 d . . . . .
C4 C 0.4203(2) 0.22114(16) 0.61406(11) 0.0176(3) Uani 1 1 d . . . . .
H4 H 0.5616 0.2396 0.5933 0.021 Uiso 1 1 calc R U . . .
C3 C 0.3650(2) 0.16646(16) 0.71759(10) 0.0175(3) Uani 1 1 d . . . . .
H3 H 0.4699 0.1485 0.7662 0.021 Uiso 1 1 calc R U . . .
C8 C 0.0155(2) 0.38221(16) 0.15958(11) 0.0171(3) Uani 1 1 d . . . . .
C9 C -0.2032(2) 0.37489(17) 0.09818(11) 0.0189(3) Uani 1 1 d . . . . .
H9A H -0.2653 0.2753 0.0230 0.023 Uiso 1 1 calc R U . . .
H9B H -0.1773 0.4908 0.0803 0.023 Uiso 1 1 calc R U . . .
C10 C -0.3636(2) 0.34070(17) 0.18976(11) 0.0199(3) Uani 1 1 d . . . . .
H10A H -0.4144 0.4388 0.2106 0.024 Uiso 1 1 calc R U . . .
H10B H -0.4951 0.2235 0.1569 0.024 Uiso 1 1 calc R U . . .
C11 C -0.22631(19) 0.33794(15) 0.29932(11) 0.0161(3) Uani 1 1 d . . . . .
N1 N -0.01497(17) 0.36098(14) 0.27538(9) 0.0166(2) Uani 1 1 d . . . . .
O2 O 0.24039(14) 0.05279(12) 0.92336(7) 0.0194(2) Uani 1 1 d . . . . .
O1 O -0.10420(14) 0.04944(11) 0.88444(7) 0.0192(2) Uani 1 1 d . . . . .
O3 O 0.30534(14) 0.29955(12) 0.43755(7) 0.0181(2) Uani 1 1 d . . . . .
O4 O 0.18793(14) 0.40198(13) 0.11986(8) 0.0249(2) Uani 1 1 d . . . . .
O5 O -0.28862(14) 0.31711(12) 0.39538(8) 0.0220(2) Uani 1 1 d . . . . .
H2O H 0.181(3) 0.017(3) 0.9919(19) 0.059(6) Uiso 1 1 d . . . . .
H3O H 0.438(3) 0.304(2) 0.4229(16) 0.045(5) Uiso 1 1 d . . . . .
H1N H 0.085(3) 0.354(2) 0.3261(15) 0.030(4) Uiso 1 1 d . . . . .

loop_
 _atom_site_aniso_label
 _atom_site_aniso_U_11
 _atom_site_aniso_U_22
 _atom_site_aniso_U_33
 _atom_site_aniso_U_23
 _atom_site_aniso_U_13
 _atom_site_aniso_U_12
C1 0.0167(6) 0.0134(5) 0.0155(6) 0.0028(4) 0.0029(4) 0.0062(5)
C2 0.0169(6) 0.0135(5) 0.0154(6) 0.0037(4) 0.0035(4) 0.0060(4)
C7 0.0136(6) 0.0175(6) 0.0185(6) 0.0057(5) 0.0058(4) 0.0073(5)
C6 0.0150(6) 0.0198(6) 0.0167(6) 0.0063(5) 0.0022(4) 0.0090(5)
C5 0.0174(6) 0.0148(5) 0.0132(5) 0.0044(4) 0.0042(4) 0.0063(5)
C4 0.0143(6) 0.0231(6) 0.0187(6) 0.0085(5) 0.0063(4) 0.0092(5)
C3 0.0166(6) 0.0212(6) 0.0175(6) 0.0075(5) 0.0027(4) 0.0098(5)
C8 0.0188(6) 0.0180(6) 0.0173(6) 0.0063(4) 0.0048(5) 0.0096(5)
C9 0.0200(6) 0.0248(6) 0.0178(6) 0.0087(5) 0.0037(5) 0.0137(5)
C10 0.0165(6) 0.0257(6) 0.0202(6) 0.0082(5) 0.0026(5) 0.0108(5)
C11 0.0159(6) 0.0151(5) 0.0196(6) 0.0062(4) 0.0048(5) 0.0077(5)
N1 0.0147(5) 0.0230(5) 0.0167(5) 0.0087(4) 0.0037(4) 0.0106(4)
O2 0.0197(4) 0.0268(5) 0.0166(4) 0.0106(4) 0.0052(3) 0.0121(4)
O1 0.0167(4) 0.0259(5) 0.0177(4) 0.0098(3) 0.0063(3) 0.0092(4)
O3 0.0155(4) 0.0282(5) 0.0162(4) 0.0120(3) 0.0068(3) 0.0111(4)
O4 0.0204(5) 0.0390(5) 0.0241(5) 0.0151(4) 0.0111(4) 0.0170(4)
O5 0.0202(4) 0.0334(5) 0.0218(5) 0.0156(4) 0.0100(3) 0.0156(4)
#===============================================================================

# 10. MOLECULAR GEOMETRY

_geom_special_details
;
All e.s.d.'s (except the e.s.d. in the dihedral angle between two l.s. planes)
are estimated using the full covariance matrix. The cell e.s.d.'s are taken
into account individually in the estimation of e.s.d.'s in distances, angles
and torsion angles; correlations between e.s.d.'s in cell parameters are only
used when they are defined by crystal symmetry. An approximate (isotropic)
treatment of cell e.s.d.'s is used for estimating e.s.d.'s involving l.s.
planes.
;

loop_
 _geom_bond_atom_site_label_1
 _geom_bond_atom_site_label_2
 _geom_bond_distance
 _geom_bond_site_symmetry_2
 _geom_bond_publ_flag
C1 O1 1.2409(14) . ?
C1 O2 1.3202(14) . ?
C1 C2 1.4774(16) . ?
C2 C7 1.4017(17) . ?
C2 C3 1.4017(17) . ?
C7 C6 1.3799(16) . ?
C6 C5 1.4008(16) . ?
C5 O3 1.3620(14) . ?
C5 C4 1.4000(17) . ?
C4 C3 1.3882(17) . ?
C8 O4 1.2075(15) . ?
C8 N1 1.3996(15) . ?
C8 C9 1.5189(16) . ?
C9 C10 1.5290(16) . ?
C10 C11 1.5038(16) . ?
C11 O5 1.2281(15) . ?
C11 N1 1.3708(15) . ?

loop_
 _geom_angle_atom_site_label_1
 _geom_angle_atom_site_label_2
 _geom_angle_atom_site_label_3
 _geom_angle
 _geom_angle_site_symmetry_1
 _geom_angle_site_symmetry_3
 _geom_angle_publ_flag
O1 C1 O2 122.58(11) . . ?
O1 C1 C2 121.77(10) . . ?
O2 C1 C2 115.64(10) . . ?
C7 C2 C3 118.95(11) . . ?
C7 C2 C1 118.84(10) . . ?
C3 C2 C1 122.21(10) . . ?
C6 C7 C2 120.97(11) . . ?
C7 C6 C5 119.69(10) . . ?
O3 C5 C4 122.50(10) . . ?
O3 C5 C6 117.40(10) . . ?
C4 C5 C6 120.10(11) . . ?
C3 C4 C5 119.71(11) . . ?
C4 C3 C2 120.57(11) . . ?
O4 C8 N1 124.10(11) . . ?
O4 C8 C9 128.45(11) . . ?
N1 C8 C9 107.45(10) . . ?
C8 C9 C10 105.04(9) . . ?
C11 C10 C9 105.13(9) . . ?
O5 C11 N1 124.12(11) . . ?
O5 C11 C10 126.99(11) . . ?
N1 C11 C10 108.89(10) . . ?
C11 N1 C8 113.45(10) . . ?

loop_
 _geom_torsion_atom_site_label_1
 _geom_torsion_atom_site_label_2
 _geom_torsion_atom_site_label_3
 _geom_torsion_atom_site_label_4
 _geom_torsion
 _geom_torsion_site_symmetry_1
 _geom_torsion_site_symmetry_2
 _geom_torsion_site_symmetry_3
 _geom_torsion_site_symmetry_4
 _geom_torsion_publ_flag
O1 C1 C2 C7 0.59(16) . . . . ?
O2 C1 C2 C7 -179.97(10) . . . . ?
O1 C1 C2 C3 -178.83(10) . . . . ?
O2 C1 C2 C3 0.61(16) . . . . ?
C3 C2 C7 C6 0.10(17) . . . . ?
C1 C2 C7 C6 -179.34(10) . . . . ?
C2 C7 C6 C5 0.47(17) . . . . ?
C7 C6 C5 O3 178.86(10) . . . . ?
C7 C6 C5 C4 -0.77(17) . . . . ?
O3 C5 C4 C3 -179.11(10) . . . . ?
C6 C5 C4 C3 0.50(17) . . . . ?
C5 C4 C3 C2 0.08(17) . . . . ?
C7 C2 C3 C4 -0.37(17) . . . . ?
C1 C2 C3 C4 179.05(10) . . . . ?
O4 C8 C9 C10 178.00(12) . . . . ?
N1 C8 C9 C10 -1.86(12) . . . . ?
C8 C9 C10 C11 2.17(12) . . . . ?
C9 C10 C11 O5 178.82(11) . . . . ?
C9 C10 C11 N1 -1.79(13) . . . . ?
O5 C11 N1 C8 -179.94(10) . . . . ?
C10 C11 N1 C8 0.65(13) . . . . ?
O4 C8 N1 C11 -179.07(11) . . . . ?
C9 C8 N1 C11 0.81(13) . . . . ?

#===END

#===============================================================================
data_SM-24DHBA
_publcif_datablock.id '{7f25c736-1ee1-4b65-ba1d-0ff73615c4eb}'

_database_code_depnum_ccdc_archive 'CCDC 1027542'
#===============================================================================

# 5. CHEMICAL DATA

_chemical_name_systematic
;
;
_chemical_name_common                ?
_chemical_melting_point              ?
_chemical_formula_moiety             'C7 H6 O4, C4 H5 N O2'
_chemical_formula_structural         ?
_chemical_formula_sum                'C11 H11 N O6'
_chemical_formula_iupac              ?
_chemical_formula_weight                253.21
_chemical_compound_source           'see text'

loop_
_atom_type_symbol
_atom_type_description
_atom_type_scat_dispersion_real
_atom_type_scat_dispersion_imag
_atom_type_scat_source
 O   O    0.0106    0.0060
 'International Tables Vol C Tables 4.2.6.8 and 6.1.1.4'
 N   N    0.0061    0.0033
 'International Tables Vol C Tables 4.2.6.8 and 6.1.1.4'
 H   H    0.0000    0.0000
 'International Tables Vol C Tables 4.2.6.8 and 6.1.1.4'
 C   C    0.0033    0.0016
 'International Tables Vol C Tables 4.2.6.8 and 6.1.1.4'

#===============================================================================

# 6. CRYSTAL DATA

_symmetry_cell_setting                  Triclinic
_symmetry_space_group_name_Hall      '-P 1'
_symmetry_space_group_name_H-M       'P -1'
_symmetry_Int_Tables_number                  2

loop_
_symmetry_equiv_pos_site_id
_symmetry_equiv_pos_as_xyz
   1 x,y,z
   2 -x,-y,-z

_cell_length_a                           6.7358(8)
_cell_length_b                           6.9119(8)
_cell_length_c                          12.3937(9)
_cell_angle_alpha                        74.468(9)
_cell_angle_beta                         85.298(8)
_cell_angle_gamma                         73.28(1)
_cell_volume                            532.43(10)
_cell_formula_units_Z                    2
_cell_measurement_temperature        100(2)
_cell_measurement_reflns_used   2754
_cell_measurement_theta_min     3.4100
_cell_measurement_theta_max     29.8220
_cell_special_details
;
;

_exptl_crystal_description          'block'
_exptl_crystal_colour               'colourless'

_exptl_crystal_size_max           0.350
_exptl_crystal_size_mid           0.286
_exptl_crystal_size_min           0.100
_exptl_crystal_size_rad              ?
_exptl_crystal_density_meas          ?
_exptl_crystal_density_diffrn            1.579
_exptl_crystal_density_method       'Not Measured'
_exptl_crystal_F_000                       264
_exptl_absorpt_coefficient_mu            0.131
_exptl_crystal_density_meas_temp     ?

# Permitted for _exptl_absorpt_correction_type :
# analytical     'analytical from crystal shape'
#                Example: de Meulenaer&Tompa: ABST
# cylinder       'cylindrical'
# gaussian       'Gaussian from crystal shape'
#                Example: PLATON/ABSG
# integration    'integration from crystal shape'
# multi-scan     'symmetry-related measurements'
#                Example: SADABS, MULABS
# none           'no absorption corr. applied'
# numerical      'numerical from crystal shape'
# psi-scan       'psi-scan corrections'
#                Example: PLATON/ABSP
# refdelf        'refined from delta-F'
#                Example: SHELXA,
# sphere         'spherical'
#                Example: PLATON/ABSS
_exptl_absorpt_correction_T_min            0.75468
_exptl_absorpt_correction_T_max            1.00000
_exptl_absorpt_process_details
;
CrysAlisPro, Agilent Technologies,
Version 1.171.37.31 (release 14-01-2014 CrysAlis171 .NET)
(compiled Jan 14 2014,18:38:05)
Empirical absorption correction using spherical harmonics,
 implemented in SCALE3 ABSPACK scaling algorithm.
;
_exptl_absorpt_correction_type            'multi-scan'
#===============================================================================

# 7. EXPERIMENTAL DATA

_exptl_special_details
;
;
_diffrn_ambient_temperature          100(2)
_diffrn_radiation_wavelength           0.71073
_diffrn_radiation_probe              'x-ray'
_diffrn_radiation_type               'MoK\a'
_diffrn_radiation_monochromator 'mirror'
_diffrn_measurement_device 'four-circle diffractometer'
_diffrn_measurement_device_type 'Xcalibur, Eos, Nova'
_diffrn_measurement_method           ?
_diffrn_detector_area_resol_mean     ?

# number of measured reflections (redundant set)
_diffrn_reflns_number             4016
_diffrn_reflns_av_unetI/netI      0.0332
_diffrn_reflns_av_R_equivalents   0.0259
_diffrn_reflns_limit_h_min        -8
_diffrn_reflns_limit_h_max        8
_diffrn_reflns_limit_k_min        -8
_diffrn_reflns_limit_k_max        6
_diffrn_reflns_limit_l_min        -14
_diffrn_reflns_limit_l_max        13
_diffrn_reflns_theta_min          3.158
_diffrn_reflns_theta_max          24.997
_diffrn_reflns_theta_full         25.242
_diffrn_measured_fraction_theta_max   0.999
_diffrn_measured_fraction_theta_full  0.998
_diffrn_reflns_Laue_measured_fraction_max    0.999
_diffrn_reflns_Laue_measured_fraction_full   0.998
_diffrn_reflns_point_group_measured_fraction_max   0.999
_diffrn_reflns_point_group_measured_fraction_full  0.998
_diffrn_reflns_reduction_process
;
;

# number of unique reflections
_reflns_number_total                 1861
# number of observed reflections (> n sig(I))
_reflns_number_gt                    1690
_reflns_threshold_expression      'I > 2\s(I)'

_computing_data_collection
;
CrysAlisPro, Agilent Technologies,
Version 1.171.37.31 (release 14-01-2014 CrysAlis171 .NET)
(compiled Jan 14 2014,18:38:05)
;
_computing_cell_refinement
;
CrysAlisPro, Agilent Technologies,
Version 1.171.37.31 (release 14-01-2014 CrysAlis171 .NET)
(compiled Jan 14 2014,18:38:05)
;
_computing_data_reduction
;
CrysAlisPro, Agilent Technologies,
Version 1.171.37.31 (release 14-01-2014 CrysAlis171 .NET)
(compiled Jan 14 2014,18:38:05)
;
_computing_structure_solution        ?
_computing_structure_refinement      ?
_computing_molecular_graphics        ?
_computing_publication_material      'PLATON (Spek, 2003)'

#===============================================================================

# 8. REFINEMENT DATA

_reflns_special_details
;
 Reflections were merged by SHELXL according to the crystal
 class for the calculation of statistics and refinement.

 _reflns_Friedel_fraction is defined as the number of unique
 Friedel pairs measured divided by the number that would be
 possible theoretically, ignoring centric projections and
 systematic absences.
;

_refine_ls_structure_factor_coef  Fsqd
_refine_ls_matrix_type            full
_refine_ls_weighting_scheme       calc
_refine_ls_weighting_details
;
 w=1/[\s^2^(Fo^2^)+(0.0365P)^2^+1.0119P]
 where P=(Fo^2^+2Fc^2^)/3
;
_atom_sites_solution_primary      ?
_atom_sites_solution_secondary    ?
_atom_sites_solution_hydrogens    mixed
_refine_ls_hydrogen_treatment     mixed
_refine_ls_extinction_method      none
_refine_ls_extinction_coef        .
_refine_ls_number_reflns          1861
_refine_ls_number_parameters      179
_refine_ls_number_restraints      0
_refine_ls_R_factor_all           0.0579
_refine_ls_R_factor_gt            0.0539
_refine_ls_wR_factor_ref          0.1472
_refine_ls_wR_factor_gt           0.1454
_refine_ls_goodness_of_fit_ref    1.256
_refine_ls_restrained_S_all       1.256
_refine_ls_shift/su_max           0.000
_refine_ls_shift/su_mean          0.000
_refine_diff_density_max    0.545
_refine_diff_density_min   -0.370
_refine_diff_density_rms    0.074

#===============================================================================

# 9. ATOMIC COORDINATES AND DISPLACEMENT PARAMETERS

loop_
 _atom_site_label
 _atom_site_type_symbol
 _atom_site_fract_x
 _atom_site_fract_y
 _atom_site_fract_z
 _atom_site_U_iso_or_equiv
 _atom_site_adp_type
 _atom_site_occupancy
 _atom_site_site_symmetry_order  
 _atom_site_calc_flag
 _atom_site_refinement_flags_posn
 _atom_site_refinement_flags_adp
 _atom_site_refinement_flags_occupancy
 _atom_site_disorder_assembly
 _atom_site_disorder_group
C1 C 0.4868(4) 0.3357(4) 0.9082(2) 0.0164(6) Uani 1 1 d . . . . .
C2 C 0.4839(4) 0.4529(4) 0.7903(2) 0.0158(6) Uani 1 1 d . . . . .
C7 C 0.6636(4) 0.5087(4) 0.7433(2) 0.0156(6) Uani 1 1 d . . . . .
C6 C 0.6622(4) 0.6255(4) 0.6330(2) 0.0164(6) Uani 1 1 d . . . . .
H6 H 0.7806 0.6627 0.6018 0.020 Uiso 1 1 calc R U . . .
C5 C 0.4856(4) 0.6862(4) 0.5699(2) 0.0154(6) Uani 1 1 d . . . . .
C4 C 0.3066(4) 0.6303(4) 0.6141(2) 0.0164(6) Uani 1 1 d . . . . .
H4 H 0.1888 0.6708 0.5703 0.020 Uiso 1 1 calc R U . . .
C3 C 0.3067(4) 0.5146(4) 0.7231(2) 0.0151(6) Uani 1 1 d . . . . .
H7 H 0.1880 0.4766 0.7529 0.018 Uiso 1 1 calc R U . . .
C8 C 0.1714(4) 0.0580(4) 0.1998(2) 0.0157(6) Uani 1 1 d . . . . .
C9 C -0.0237(4) 0.1237(4) 0.1334(2) 0.0180(6) Uani 1 1 d . . . . .
H9A H 0.0015 0.0761 0.0654 0.022 Uiso 1 1 calc R U . . .
H9B H -0.0794 0.2745 0.1137 0.022 Uiso 1 1 calc R U . . .
C10 C -0.1733(4) 0.0187(4) 0.2119(2) 0.0190(6) Uani 1 1 d . . . . .
H10A H -0.3033 0.1205 0.2199 0.023 Uiso 1 1 calc R U . . .
H10B H -0.2012 -0.0889 0.1837 0.023 Uiso 1 1 calc R U . . .
C11 C -0.0603(4) -0.0744(4) 0.3217(2) 0.0175(6) Uani 1 1 d . . . . .
N1 N 0.1352(4) -0.0449(4) 0.3068(2) 0.0166(5) Uani 1 1 d . . . . .
O1 O 0.6438(3) 0.2770(3) 0.96707(16) 0.0209(5) Uani 1 1 d . . . . .
O2 O 0.3116(3) 0.2956(3) 0.94891(16) 0.0213(5) Uani 1 1 d D . . . .
O4 O 0.8403(3) 0.4514(3) 0.80187(16) 0.0204(5) Uani 1 1 d D . . . .
O3 O 0.4780(3) 0.8045(3) 0.46181(16) 0.0191(5) Uani 1 1 d . . . . .
O5 O 0.3385(3) 0.0884(3) 0.16640(16) 0.0194(5) Uani 1 1 d . . . . .
O6 O -0.1252(3) -0.1641(3) 0.41058(17) 0.0242(5) Uani 1 1 d . . . . .
H1N H 0.224(6) -0.086(5) 0.355(3) 0.020(9) Uiso 1 1 d . . . . .
H2O H 0.318(7) 0.227(6) 1.0147(14) 0.058(14) Uiso 1 1 d D . . . .
H4O H 0.811(8) 0.394(7) 0.8659(17) 0.070(16) Uiso 1 1 d D . . . .
H3O H 0.618(6) 0.815(6) 0.442(3) 0.035(10) Uiso 1 1 d . . . . .

loop_
 _atom_site_aniso_label
 _atom_site_aniso_U_11
 _atom_site_aniso_U_22
 _atom_site_aniso_U_33
 _atom_site_aniso_U_23
 _atom_site_aniso_U_13
 _atom_site_aniso_U_12
C1 0.0180(14) 0.0158(13) 0.0144(13) -0.0009(10) -0.0023(11) -0.0051(11)
C2 0.0205(14) 0.0132(12) 0.0132(13) -0.0018(10) 0.0018(11) -0.0060(11)
C7 0.0161(13) 0.0157(13) 0.0145(13) -0.0006(10) -0.0015(10) -0.0062(10)
C6 0.0175(13) 0.0164(13) 0.0149(13) -0.0002(10) 0.0046(11) -0.0090(11)
C5 0.0239(14) 0.0113(12) 0.0101(12) -0.0008(10) -0.0003(11) -0.0054(11)
C4 0.0182(14) 0.0174(13) 0.0128(13) -0.0015(10) -0.0012(11) -0.0053(11)
C3 0.0190(14) 0.0148(12) 0.0119(13) -0.0013(10) 0.0019(10) -0.0081(10)
C8 0.0199(14) 0.0136(12) 0.0134(13) -0.0022(10) 0.0028(11) -0.0060(11)
C9 0.0187(14) 0.0195(14) 0.0148(13) -0.0023(11) -0.0024(11) -0.0048(11)
C10 0.0192(14) 0.0172(13) 0.0200(14) -0.0021(11) -0.0018(11) -0.0063(11)
C11 0.0202(14) 0.0148(13) 0.0158(14) -0.0005(10) -0.0023(11) -0.0050(11)
N1 0.0167(12) 0.0186(12) 0.0118(12) 0.0025(9) -0.0011(10) -0.0063(9)
O1 0.0188(10) 0.0248(11) 0.0155(10) 0.0031(8) -0.0031(8) -0.0072(8)
O2 0.0217(11) 0.0271(11) 0.0124(10) 0.0034(8) -0.0002(8) -0.0103(9)
O4 0.0156(10) 0.0276(11) 0.0140(10) 0.0042(8) -0.0030(8) -0.0080(8)
O3 0.0220(11) 0.0210(10) 0.0125(9) 0.0029(8) -0.0005(8) -0.0097(8)
O5 0.0196(10) 0.0234(10) 0.0148(10) 0.0009(8) -0.0011(8) -0.0103(8)
O6 0.0254(11) 0.0270(11) 0.0165(10) 0.0054(8) 0.0027(8) -0.0126(9)

#===============================================================================

# 10. MOLECULAR GEOMETRY

_geom_special_details
;
All e.s.d.'s (except the e.s.d. in the dihedral angle between two l.s. planes)
are estimated using the full covariance matrix. The cell e.s.d.'s are taken
into account individually in the estimation of e.s.d.'s in distances, angles
and torsion angles; correlations between e.s.d.'s in cell parameters are only
used when they are defined by crystal symmetry. An approximate (isotropic)
treatment of cell e.s.d.'s is used for estimating e.s.d.'s involving l.s.
planes.
;

loop_
 _geom_bond_atom_site_label_1
 _geom_bond_atom_site_label_2
 _geom_bond_distance
 _geom_bond_site_symmetry_2
 _geom_bond_publ_flag
C1 O1 1.239(3) . ?
C1 O2 1.319(3) . ?
C1 C2 1.468(4) . ?
C2 C3 1.407(4) . ?
C2 C7 1.409(4) . ?
C7 O4 1.348(3) . ?
C7 C6 1.388(4) . ?
C6 C5 1.376(4) . ?
C5 O3 1.366(3) . ?
C5 C4 1.397(4) . ?
C4 C3 1.373(4) . ?
C8 O5 1.223(3) . ?
C8 N1 1.366(3) . ?
C8 C9 1.498(4) . ?
C9 C10 1.539(4) . ?
C10 C11 1.505(4) . ?
C11 O6 1.224(3) . ?
C11 N1 1.380(4) . ?

loop_
 _geom_angle_atom_site_label_1
 _geom_angle_atom_site_label_2
 _geom_angle_atom_site_label_3
 _geom_angle
 _geom_angle_site_symmetry_1
 _geom_angle_site_symmetry_3
 _geom_angle_publ_flag
O1 C1 O2 121.3(2) . . ?
O1 C1 C2 122.5(3) . . ?
O2 C1 C2 116.1(2) . . ?
C3 C2 C7 118.9(2) . . ?
C3 C2 C1 122.3(2) . . ?
C7 C2 C1 118.8(2) . . ?
O4 C7 C6 118.0(2) . . ?
O4 C7 C2 122.2(2) . . ?
C6 C7 C2 119.9(2) . . ?
C5 C6 C7 119.9(2) . . ?
O3 C5 C6 121.4(2) . . ?
O3 C5 C4 117.4(2) . . ?
C6 C5 C4 121.3(2) . . ?
C3 C4 C5 119.2(3) . . ?
C4 C3 C2 120.9(2) . . ?
O5 C8 N1 124.0(3) . . ?
O5 C8 C9 127.0(2) . . ?
N1 C8 C9 109.0(2) . . ?
C8 C9 C10 104.5(2) . . ?
C11 C10 C9 104.2(2) . . ?
O6 C11 N1 124.2(3) . . ?
O6 C11 C10 127.2(3) . . ?
N1 C11 C10 108.6(2) . . ?
C8 N1 C11 113.1(2) . . ?

loop_
 _geom_torsion_atom_site_label_1
 _geom_torsion_atom_site_label_2
 _geom_torsion_atom_site_label_3
 _geom_torsion_atom_site_label_4
 _geom_torsion
 _geom_torsion_site_symmetry_1
 _geom_torsion_site_symmetry_2
 _geom_torsion_site_symmetry_3
 _geom_torsion_site_symmetry_4
 _geom_torsion_publ_flag
O1 C1 C2 C3 178.4(3) . . . . ?
O2 C1 C2 C3 -1.7(4) . . . . ?
O1 C1 C2 C7 -2.8(4) . . . . ?
O2 C1 C2 C7 177.2(2) . . . . ?
C3 C2 C7 O4 -178.6(2) . . . . ?
C1 C2 C7 O4 2.5(4) . . . . ?
C3 C2 C7 C6 1.0(4) . . . . ?
C1 C2 C7 C6 -177.9(2) . . . . ?
O4 C7 C6 C5 179.6(2) . . . . ?
C2 C7 C6 C5 0.0(4) . . . . ?
C7 C6 C5 O3 178.8(2) . . . . ?
C7 C6 C5 C4 -0.9(4) . . . . ?
O3 C5 C4 C3 -178.8(2) . . . . ?
C6 C5 C4 C3 0.8(4) . . . . ?
C5 C4 C3 C2 0.2(4) . . . . ?
C7 C2 C3 C4 -1.0(4) . . . . ?
C1 C2 C3 C4 177.8(2) . . . . ?
O5 C8 C9 C10 172.3(3) . . . . ?
N1 C8 C9 C10 -7.6(3) . . . . ?
C8 C9 C10 C11 7.3(3) . . . . ?
C9 C10 C11 O6 175.9(3) . . . . ?
C9 C10 C11 N1 -4.8(3) . . . . ?
O5 C8 N1 C11 -175.0(3) . . . . ?
C9 C8 N1 C11 4.9(3) . . . . ?
O6 C11 N1 C8 179.5(3) . . . . ?
C10 C11 N1 C8 0.1(3) . . . . ?

#===END

#===============================================================================
data_SM-34DHBA
_publcif_datablock.id '{5ede9a71-6d16-4c08-8ac7-a5bb0d091103}'

_database_code_depnum_ccdc_archive 'CCDC 1027543'
#===============================================================================

# 5. CHEMICAL DATA

_chemical_name_systematic
;
;
_chemical_name_common                ?
_chemical_melting_point              ?
_chemical_formula_moiety             '2(C7 H6 O4), C4 H5 N O2'
_chemical_formula_structural         ?
_chemical_formula_sum                'C18 H17 N O10'
_chemical_formula_iupac              ?
_chemical_formula_weight                407.33
_chemical_compound_source           'see text'

loop_
_atom_type_symbol
_atom_type_description
_atom_type_scat_dispersion_real
_atom_type_scat_dispersion_imag
_atom_type_scat_source
 O   O    0.0106    0.0060
 'International Tables Vol C Tables 4.2.6.8 and 6.1.1.4'
 N   N    0.0061    0.0033
 'International Tables Vol C Tables 4.2.6.8 and 6.1.1.4'
 H   H    0.0000    0.0000
 'International Tables Vol C Tables 4.2.6.8 and 6.1.1.4'
 C   C    0.0033    0.0016
 'International Tables Vol C Tables 4.2.6.8 and 6.1.1.4'

#===============================================================================

# 6. CRYSTAL DATA

_symmetry_cell_setting                 Monoclinic
_symmetry_space_group_name_Hall      '-P 2ybc'
_symmetry_space_group_name_H-M       'P 21/c'
_symmetry_Int_Tables_number                 14

loop_
_symmetry_equiv_pos_site_id
_symmetry_equiv_pos_as_xyz
   1 x,y,z
   2 -x,1/2+y,1/2-z
   3 -x,-y,-z
   4 x,1/2-y,1/2+z

_cell_length_a                           6.7323(2)
_cell_length_b                          12.1142(5)
_cell_length_c                          21.2077(8)
_cell_angle_alpha                               90
_cell_angle_beta                         97.146(3)
_cell_angle_gamma                               90
_cell_volume                           1716.19(11)
_cell_formula_units_Z                    4
_cell_measurement_temperature        100(2)
_cell_measurement_reflns_used   4761
_cell_measurement_theta_min     3.0460
_cell_measurement_theta_max     29.8460
_cell_special_details
;
;

_exptl_crystal_description          'block'
_exptl_crystal_colour               'colourless'

_exptl_crystal_size_max              0.328
_exptl_crystal_size_mid              0.153
_exptl_crystal_size_min              0.111
_exptl_crystal_size_rad              ?
_exptl_crystal_density_meas          ?
_exptl_crystal_density_diffrn            1.577
_exptl_crystal_density_method       'Not Measured'
_exptl_crystal_F_000                       848
_exptl_absorpt_coefficient_mu            0.131
_exptl_crystal_density_meas_temp     ?

# Permitted for _exptl_absorpt_correction_type :
# analytical     'analytical from crystal shape'
#                Example: de Meulenaer&Tompa: ABST
# cylinder       'cylindrical'
# gaussian       'Gaussian from crystal shape'
#                Example: PLATON/ABSG
# integration    'integration from crystal shape'
# multi-scan     'symmetry-related measurements'
#                Example: SADABS, MULABS
# none           'no absorption corr. applied'
# numerical      'numerical from crystal shape'
# psi-scan       'psi-scan corrections'
#                Example: PLATON/ABSP
# refdelf        'refined from delta-F'
#                Example: SHELXA,
# sphere         'spherical'
#                Example: PLATON/ABSS
_exptl_absorpt_correction_type            'multi-scan'
_exptl_absorpt_process_details
;
CrysAlisPro, Agilent Technologies,
Version 1.171.36.28 (release 01-02-2013 CrysAlis171 .NET)
(compiled Feb  1 2013,16:14:44)
Empirical absorption correction using spherical harmonics,
 implemented in SCALE3 ABSPACK scaling algorithm.
;
_exptl_absorpt_correction_T_min              0.88018
_exptl_absorpt_correction_T_max             1.00000

#===============================================================================

# 7. EXPERIMENTAL DATA

_exptl_special_details
;
;
_diffrn_ambient_temperature          100(2)
_diffrn_radiation_wavelength           0.71073
_diffrn_radiation_probe              'x-ray'
_diffrn_radiation_type               'MoK\a'
_diffrn_radiation_monochromator 'mirror'
_diffrn_measurement_device 'four-circle diffractometer'
_diffrn_measurement_device_type 'Xcalibur, Eos, Nova'
_diffrn_measurement_method           ?
_diffrn_detector_area_resol_mean     ?

# number of measured reflections (redundant set)
_diffrn_reflns_number             10777
_diffrn_reflns_av_unetI/netI      0.0432
_diffrn_reflns_av_R_equivalents   0.0395
_diffrn_reflns_limit_h_min        -8
_diffrn_reflns_limit_h_max        8
_diffrn_reflns_limit_k_min        -14
_diffrn_reflns_limit_k_max        13
_diffrn_reflns_limit_l_min        -25
_diffrn_reflns_limit_l_max        26
_diffrn_reflns_theta_min          2.564
_diffrn_reflns_theta_max          25.999
_diffrn_reflns_theta_full         25.242
_diffrn_measured_fraction_theta_max   0.999
_diffrn_measured_fraction_theta_full  0.999
_diffrn_reflns_Laue_measured_fraction_max    0.999
_diffrn_reflns_Laue_measured_fraction_full   0.999
_diffrn_reflns_point_group_measured_fraction_max   0.999
_diffrn_reflns_point_group_measured_fraction_full  0.999
_diffrn_reflns_reduction_process
;
;

# number of unique reflections
_reflns_number_total                 3365
# number of observed reflections (> n sig(I))
_reflns_number_gt                    2818
_reflns_threshold_expression      'I > 2\s(I)'

_computing_data_collection
;
CrysAlisPro, Agilent Technologies,
Version 1.171.37.31 (release 14-01-2014 CrysAlis171 .NET)
(compiled Jan 14 2014,18:38:05)
;
_computing_cell_refinement
;
CrysAlisPro, Agilent Technologies,
Version 1.171.37.31 (release 14-01-2014 CrysAlis171 .NET)
(compiled Jan 14 2014,18:38:05)
;
_computing_data_reduction
;
CrysAlisPro, Agilent Technologies,
Version 1.171.37.31 (release 14-01-2014 CrysAlis171 .NET)
(compiled Jan 14 2014,18:38:05)
;
_computing_structure_solution        ?
_computing_structure_refinement      ?
_computing_molecular_graphics        ?
_computing_publication_material      'PLATON (Spek, 2003)'

#===============================================================================

# 8. REFINEMENT DATA

_reflns_special_details
;
 Reflections were merged by SHELXL according to the crystal
 class for the calculation of statistics and refinement.

 _reflns_Friedel_fraction is defined as the number of unique
 Friedel pairs measured divided by the number that would be
 possible theoretically, ignoring centric projections and
 systematic absences.
;

_refine_ls_structure_factor_coef  Fsqd
_refine_ls_matrix_type            full
_refine_ls_weighting_scheme       calc
_refine_ls_weighting_details
;
 w=1/[\s^2^(Fo^2^)+(0.0350P)^2^+0.5769P]
 where P=(Fo^2^+2Fc^2^)/3
;
_atom_sites_solution_primary      ?
_atom_sites_solution_secondary    ?
_atom_sites_solution_hydrogens    mixed
_refine_ls_hydrogen_treatment     mixed
_refine_ls_extinction_method      none
_refine_ls_extinction_coef        .
_refine_ls_number_reflns          3365
_refine_ls_number_parameters      290
_refine_ls_number_restraints      0
_refine_ls_R_factor_all           0.0557
_refine_ls_R_factor_gt            0.0439
_refine_ls_wR_factor_ref          0.0963
_refine_ls_wR_factor_gt           0.0911
_refine_ls_goodness_of_fit_ref    1.076
_refine_ls_restrained_S_all       1.076
_refine_ls_shift/su_max           0.000
_refine_ls_shift/su_mean          0.000
_refine_diff_density_max    0.265
_refine_diff_density_min   -0.220
_refine_diff_density_rms    0.052

#===============================================================================

# 9. ATOMIC COORDINATES AND DISPLACEMENT PARAMETERS

loop_
 _atom_site_label
 _atom_site_type_symbol
 _atom_site_fract_x
 _atom_site_fract_y
 _atom_site_fract_z
 _atom_site_U_iso_or_equiv
 _atom_site_adp_type
 _atom_site_occupancy
 _atom_site_site_symmetry_order  
 _atom_site_calc_flag
 _atom_site_refinement_flags_posn
 _atom_site_refinement_flags_adp
 _atom_site_refinement_flags_occupancy
 _atom_site_disorder_assembly
 _atom_site_disorder_group
C1 C 0.4685(2) 0.76778(14) 0.13733(8) 0.0159(4) Uani 1 1 d . . . . .
C2 C 0.6615(2) 0.70887(14) 0.14576(8) 0.0158(4) Uani 1 1 d . . . . .
C3 C 0.7557(3) 0.68234(15) 0.20625(8) 0.0169(4) Uani 1 1 d . . . . .
H3 H 0.6986 0.7044 0.2420 0.020 Uiso 1 1 calc R U . . .
C4 C 0.9328(3) 0.62371(15) 0.21354(9) 0.0186(4) Uani 1 1 d . . . . .
H4 H 0.9936 0.6058 0.2540 0.022 Uiso 1 1 calc R U . . .
C5 C 1.0206(2) 0.59129(15) 0.16052(8) 0.0163(4) Uani 1 1 d . . . . .
C6 C 0.9297(3) 0.62091(15) 0.10000(8) 0.0165(4) Uani 1 1 d . . . . .
C7 C 0.7513(3) 0.67771(15) 0.09250(8) 0.0174(4) Uani 1 1 d . . . . .
H7 H 0.6904 0.6954 0.0520 0.021 Uiso 1 1 calc R U . . .
C8 C -0.0216(3) 0.93239(15) 0.12621(8) 0.0161(4) Uani 1 1 d . . . . .
C9 C -0.2137(2) 0.99223(14) 0.12435(8) 0.0154(4) Uani 1 1 d . . . . .
C10 C -0.3007(2) 1.04901(14) 0.07059(8) 0.0152(4) Uani 1 1 d . . . . .
H10 H -0.2382 1.0499 0.0339 0.018 Uiso 1 1 calc R U . . .
C11 C -0.4801(3) 1.10383(15) 0.07225(8) 0.0157(4) Uani 1 1 d . . . . .
C12 C -0.5755(2) 1.10051(15) 0.12748(8) 0.0161(4) Uani 1 1 d . . . . .
C13 C -0.4885(3) 1.04325(15) 0.18033(8) 0.0178(4) Uani 1 1 d . . . . .
H13 H -0.5520 1.0407 0.2168 0.021 Uiso 1 1 calc R U . . .
C14 C -0.3080(2) 0.98998(15) 0.17906(8) 0.0166(4) Uani 1 1 d . . . . .
H14 H -0.2493 0.9525 0.2149 0.020 Uiso 1 1 calc R U . . .
C15 C 0.1838(3) 0.81744(16) 0.34921(8) 0.0199(4) Uani 1 1 d . . . . .
H15A H 0.0793 0.8493 0.3191 0.024 Uiso 1 1 calc R U . . .
H15B H 0.1947 0.7393 0.3402 0.024 Uiso 1 1 calc R U . . .
C16 C 0.1407(3) 0.83545(15) 0.41635(9) 0.0192(4) Uani 1 1 d . . . . .
C17 C 0.4443(3) 0.92048(15) 0.41182(9) 0.0181(4) Uani 1 1 d . . . . .
C18 C 0.3845(3) 0.87644(16) 0.34617(8) 0.0204(4) Uani 1 1 d . . . . .
H18A H 0.4843 0.8252 0.3344 0.024 Uiso 1 1 calc R U . . .
H18B H 0.3692 0.9361 0.3154 0.024 Uiso 1 1 calc R U . . .
N1 N 0.2959(2) 0.89362(13) 0.44855(7) 0.0187(4) Uani 1 1 d . . . . .
O1 O 0.38957(17) 0.80267(11) 0.08513(6) 0.0195(3) Uani 1 1 d . . . . .
O2 O 0.38602(18) 0.77968(11) 0.18979(6) 0.0195(3) Uani 1 1 d . . . . .
O3 O 1.19142(18) 0.53090(11) 0.16778(6) 0.0215(3) Uani 1 1 d . . . . .
O4 O 1.02518(19) 0.58628(12) 0.05054(6) 0.0247(3) Uani 1 1 d . . . . .
O5 O 0.06585(18) 0.89639(11) 0.17626(6) 0.0202(3) Uani 1 1 d . . . . .
O6 O 0.04641(19) 0.91969(11) 0.07084(6) 0.0216(3) Uani 1 1 d . . . . .
O7 O -0.57499(19) 1.16596(11) 0.02385(6) 0.0216(3) Uani 1 1 d . . . . .
O8 O -0.75181(18) 1.15372(11) 0.13133(6) 0.0213(3) Uani 1 1 d . . . . .
O9 O -0.00706(18) 0.80537(11) 0.43979(6) 0.0254(3) Uani 1 1 d . . . . .
O10 O 0.59488(18) 0.97186(11) 0.43126(6) 0.0237(3) Uani 1 1 d . . . . .
H1N H 0.300(3) 0.9184(16) 0.4864(9) 0.019(5) Uiso 1 1 d . . . . .
H2O H 0.266(4) 0.822(2) 0.1810(13) 0.066(8) Uiso 1 1 d . . . . .
H3O H 1.225(3) 0.519(2) 0.1302(11) 0.046(7) Uiso 1 1 d . . . . .
H4O H 0.983(4) 0.627(2) 0.0116(12) 0.059(8) Uiso 1 1 d . . . . .
H6O H 0.167(4) 0.881(2) 0.0760(11) 0.051(7) Uiso 1 1 d . . . . .
H7O H -0.512(3) 1.1660(17) -0.0093(10) 0.033(6) Uiso 1 1 d . . . . .
H8O H -0.792(3) 1.1900(19) 0.0954(11) 0.037(7) Uiso 1 1 d . . . . .

loop_
 _atom_site_aniso_label
 _atom_site_aniso_U_11
 _atom_site_aniso_U_22
 _atom_site_aniso_U_33
 _atom_site_aniso_U_23
 _atom_site_aniso_U_13
 _atom_site_aniso_U_12
C1 0.0155(9) 0.0132(9) 0.0197(9) -0.0011(8) 0.0045(7) -0.0021(7)
C2 0.0157(9) 0.0132(9) 0.0191(9) 0.0005(8) 0.0045(7) -0.0004(7)
C3 0.0189(9) 0.0162(9) 0.0167(9) -0.0012(8) 0.0063(7) 0.0002(7)
C4 0.0203(9) 0.0188(10) 0.0164(9) 0.0012(8) 0.0014(7) 0.0014(8)
C5 0.0140(8) 0.0138(9) 0.0211(9) 0.0009(8) 0.0021(7) 0.0022(7)
C6 0.0166(9) 0.0164(9) 0.0176(9) -0.0002(8) 0.0059(7) 0.0019(7)
C7 0.0170(9) 0.0189(10) 0.0157(9) 0.0024(8) -0.0001(7) 0.0015(7)
C8 0.0159(9) 0.0161(9) 0.0166(9) -0.0008(8) 0.0030(7) -0.0017(7)
C9 0.0145(8) 0.0142(9) 0.0173(9) -0.0030(8) 0.0012(7) -0.0007(7)
C10 0.0150(8) 0.0177(9) 0.0139(9) -0.0014(8) 0.0049(7) -0.0011(7)
C11 0.0172(9) 0.0146(9) 0.0148(9) -0.0001(8) -0.0005(7) -0.0002(7)
C12 0.0138(8) 0.0157(9) 0.0192(9) -0.0028(8) 0.0033(7) 0.0011(7)
C13 0.0178(9) 0.0209(10) 0.0155(9) -0.0006(8) 0.0053(7) 0.0000(7)
C14 0.0191(9) 0.0156(9) 0.0147(9) 0.0008(8) 0.0010(7) -0.0001(7)
C15 0.0203(9) 0.0196(10) 0.0192(9) -0.0016(8) -0.0002(7) -0.0011(8)
C16 0.0189(9) 0.0171(10) 0.0216(10) 0.0002(8) 0.0025(8) -0.0010(8)
C17 0.0177(9) 0.0168(9) 0.0207(9) 0.0016(8) 0.0058(7) 0.0009(8)
C18 0.0223(9) 0.0224(10) 0.0171(9) 0.0010(8) 0.0051(8) -0.0002(8)
N1 0.0178(8) 0.0235(9) 0.0155(8) -0.0028(7) 0.0050(6) -0.0053(7)
O1 0.0168(6) 0.0251(7) 0.0166(7) 0.0018(6) 0.0029(5) 0.0059(5)
O2 0.0174(6) 0.0231(7) 0.0191(7) 0.0026(6) 0.0069(5) 0.0057(6)
O3 0.0184(6) 0.0287(8) 0.0178(7) -0.0005(6) 0.0033(5) 0.0097(6)
O4 0.0243(7) 0.0327(8) 0.0182(7) 0.0018(7) 0.0072(6) 0.0127(6)
O5 0.0172(6) 0.0249(7) 0.0187(7) 0.0015(6) 0.0030(5) 0.0055(5)
O6 0.0179(6) 0.0290(8) 0.0190(7) 0.0002(6) 0.0064(5) 0.0079(6)
O7 0.0220(7) 0.0271(8) 0.0164(7) 0.0048(6) 0.0056(6) 0.0079(6)
O8 0.0171(6) 0.0283(8) 0.0191(7) 0.0050(6) 0.0048(5) 0.0094(6)
O9 0.0210(7) 0.0304(8) 0.0260(7) -0.0064(6) 0.0077(6) -0.0092(6)
O10 0.0178(7) 0.0299(8) 0.0243(7) -0.0037(6) 0.0058(5) -0.0077(6)

#===============================================================================

# 10. MOLECULAR GEOMETRY

_geom_special_details
;
All e.s.d.'s (except the e.s.d. in the dihedral angle between two l.s. planes)
are estimated using the full covariance matrix. The cell e.s.d.'s are taken
into account individually in the estimation of e.s.d.'s in distances, angles
and torsion angles; correlations between e.s.d.'s in cell parameters are only
used when they are defined by crystal symmetry. An approximate (isotropic)
treatment of cell e.s.d.'s is used for estimating e.s.d.'s involving l.s.
planes.
;

loop_
 _geom_bond_atom_site_label_1
 _geom_bond_atom_site_label_2
 _geom_bond_distance
 _geom_bond_site_symmetry_2
 _geom_bond_publ_flag
C1 O1 1.241(2) . ?
C1 O2 1.312(2) . ?
C1 C2 1.474(2) . ?
C2 C3 1.396(3) . ?
C2 C7 1.398(2) . ?
C3 C4 1.380(2) . ?
C4 C5 1.391(2) . ?
C5 O3 1.355(2) . ?
C5 C6 1.398(2) . ?
C6 O4 1.3627(19) . ?
C6 C7 1.376(2) . ?
C8 O5 1.228(2) . ?
C8 O6 1.322(2) . ?
C8 C9 1.479(2) . ?
C9 C14 1.391(2) . ?
C9 C10 1.396(2) . ?
C10 C11 1.383(2) . ?
C11 O7 1.366(2) . ?
C11 C12 1.405(2) . ?
C12 O8 1.362(2) . ?
C12 C13 1.385(3) . ?
C13 C14 1.379(2) . ?
C15 C16 1.504(2) . ?
C15 C18 1.537(2) . ?
C16 O9 1.222(2) . ?
C16 N1 1.370(2) . ?
C17 O10 1.217(2) . ?
C17 N1 1.380(2) . ?
C17 C18 1.499(3) . ?

loop_
 _geom_angle_atom_site_label_1
 _geom_angle_atom_site_label_2
 _geom_angle_atom_site_label_3
 _geom_angle
 _geom_angle_site_symmetry_1
 _geom_angle_site_symmetry_3
 _geom_angle_publ_flag
O1 C1 O2 122.69(15) . . ?
O1 C1 C2 123.10(15) . . ?
O2 C1 C2 114.21(16) . . ?
C3 C2 C7 119.20(16) . . ?
C3 C2 C1 121.05(15) . . ?
C7 C2 C1 119.75(16) . . ?
C4 C3 C2 120.59(15) . . ?
C3 C4 C5 120.20(17) . . ?
O3 C5 C4 120.04(16) . . ?
O3 C5 C6 120.73(15) . . ?
C4 C5 C6 119.23(16) . . ?
O4 C6 C7 123.60(16) . . ?
O4 C6 C5 115.66(15) . . ?
C7 C6 C5 120.69(15) . . ?
C6 C7 C2 120.04(17) . . ?
O5 C8 O6 123.00(16) . . ?
O5 C8 C9 121.40(15) . . ?
O6 C8 C9 115.60(16) . . ?
C14 C9 C10 120.16(16) . . ?
C14 C9 C8 117.18(16) . . ?
C10 C9 C8 122.66(15) . . ?
C11 C10 C9 119.64(15) . . ?
O7 C11 C10 125.02(15) . . ?
O7 C11 C12 115.03(15) . . ?
C10 C11 C12 119.93(16) . . ?
O8 C12 C13 118.19(15) . . ?
O8 C12 C11 121.91(16) . . ?
C13 C12 C11 119.89(15) . . ?
C14 C13 C12 120.23(16) . . ?
C13 C14 C9 120.14(17) . . ?
C16 C15 C18 104.27(15) . . ?
O9 C16 N1 124.03(16) . . ?
O9 C16 C15 127.20(17) . . ?
N1 C16 C15 108.76(14) . . ?
O10 C17 N1 124.08(17) . . ?
O10 C17 C18 127.80(15) . . ?
N1 C17 C18 108.12(15) . . ?
C17 C18 C15 105.20(14) . . ?
C16 N1 C17 113.62(15) . . ?

loop_
 _geom_torsion_atom_site_label_1
 _geom_torsion_atom_site_label_2
 _geom_torsion_atom_site_label_3
 _geom_torsion_atom_site_label_4
 _geom_torsion
 _geom_torsion_site_symmetry_1
 _geom_torsion_site_symmetry_2
 _geom_torsion_site_symmetry_3
 _geom_torsion_site_symmetry_4
 _geom_torsion_publ_flag
O1 C1 C2 C3 172.54(17) . . . . ?
O2 C1 C2 C3 -7.9(2) . . . . ?
O1 C1 C2 C7 -8.2(3) . . . . ?
O2 C1 C2 C7 171.37(16) . . . . ?
C7 C2 C3 C4 -1.6(3) . . . . ?
C1 C2 C3 C4 177.65(16) . . . . ?
C2 C3 C4 C5 0.7(3) . . . . ?
C3 C4 C5 O3 -178.06(16) . . . . ?
C3 C4 C5 C6 1.4(3) . . . . ?
O3 C5 C6 O4 -0.7(2) . . . . ?
C4 C5 C6 O4 179.84(16) . . . . ?
O3 C5 C6 C7 176.90(16) . . . . ?
C4 C5 C6 C7 -2.6(3) . . . . ?
O4 C6 C7 C2 179.03(17) . . . . ?
C5 C6 C7 C2 1.6(3) . . . . ?
C3 C2 C7 C6 0.4(3) . . . . ?
C1 C2 C7 C6 -178.81(16) . . . . ?
O5 C8 C9 C14 -10.6(3) . . . . ?
O6 C8 C9 C14 168.66(16) . . . . ?
O5 C8 C9 C10 169.60(17) . . . . ?
O6 C8 C9 C10 -11.1(2) . . . . ?
C14 C9 C10 C11 0.6(3) . . . . ?
C8 C9 C10 C11 -179.60(16) . . . . ?
C9 C10 C11 O7 176.99(16) . . . . ?
C9 C10 C11 C12 -1.1(3) . . . . ?
O7 C11 C12 O8 1.4(2) . . . . ?
C10 C11 C12 O8 179.68(16) . . . . ?
O7 C11 C12 C13 -177.65(16) . . . . ?
C10 C11 C12 C13 0.6(3) . . . . ?
O8 C12 C13 C14 -178.71(16) . . . . ?
C11 C12 C13 C14 0.4(3) . . . . ?
C12 C13 C14 C9 -0.9(3) . . . . ?
C10 C9 C14 C13 0.4(3) . . . . ?
C8 C9 C14 C13 -179.40(16) . . . . ?
C18 C15 C16 O9 177.86(18) . . . . ?
C18 C15 C16 N1 -1.5(2) . . . . ?
O10 C17 C18 C15 179.07(18) . . . . ?
N1 C17 C18 C15 -1.4(2) . . . . ?
C16 C15 C18 C17 1.71(19) . . . . ?
O9 C16 N1 C17 -178.68(18) . . . . ?
C15 C16 N1 C17 0.7(2) . . . . ?
O10 C17 N1 C16 -179.97(17) . . . . ?
C18 C17 N1 C16 0.4(2) . . . . ?

#===END

#===============================================================================
data_SM-345THBAI
_publcif_datablock.id '{d0b81d9a-6811-4b6f-9200-1893691e7239}'

_database_code_depnum_ccdc_archive 'CCDC 1027545'
#===============================================================================

# 5. CHEMICAL DATA

_chemical_name_systematic
;
;
_chemical_name_common                ?
_chemical_melting_point              ?
_chemical_formula_moiety             'C7 H6 O5, 2(C4 H5 N O2)'
_chemical_formula_structural         ?
_chemical_formula_sum                'C15 H16 N2 O9'
_chemical_formula_iupac              ?
_chemical_formula_weight             368.30
_chemical_compound_source           'see text'
_chemical_absolute_configuration    unk

loop_
_atom_type_symbol
_atom_type_description
_atom_type_scat_dispersion_real
_atom_type_scat_dispersion_imag
_atom_type_scat_source
 O   O    0.0106    0.0060
 'International Tables Vol C Tables 4.2.6.8 and 6.1.1.4'
 N   N    0.0061    0.0033
 'International Tables Vol C Tables 4.2.6.8 and 6.1.1.4'
 H   H    0.0000    0.0000
 'International Tables Vol C Tables 4.2.6.8 and 6.1.1.4'
 C   C    0.0033    0.0016
 'International Tables Vol C Tables 4.2.6.8 and 6.1.1.4'

#===============================================================================

# 6. CRYSTAL DATA

_symmetry_cell_setting               Orthorhombic
_symmetry_space_group_name_Hall      'P 2ac 2ab'
_symmetry_space_group_name_H-M       'P 21 21 21'
_symmetry_Int_Tables_number                 19

loop_
_symmetry_equiv_pos_site_id
_symmetry_equiv_pos_as_xyz
   1 x,y,z
   2 1/2-x,-y,1/2+z
   3 1/2+x,1/2-y,-z
   4 -x,1/2+y,1/2-z

_cell_length_a                           7.0213(3)
_cell_length_b                           8.8214(4)
_cell_length_c                         25.1416(12)
_cell_angle_alpha                               90
_cell_angle_beta                                90
_cell_angle_gamma                               90
_cell_volume                           1557.21(12)
_cell_formula_units_Z                    4
_cell_measurement_temperature        130(2)
_cell_measurement_reflns_used        ?
_cell_measurement_theta_min          ?
_cell_measurement_theta_max          ?
_cell_special_details
;
;

_exptl_crystal_description          'needle'
_exptl_crystal_colour               'colourless'

_exptl_crystal_size_max              0.24
_exptl_crystal_size_mid              0.22
_exptl_crystal_size_min              0.22
_exptl_crystal_size_rad              ?
_exptl_crystal_density_meas          ?
_exptl_crystal_density_diffrn            1.571
_exptl_crystal_density_method       'Not Measured'
_exptl_crystal_F_000                       768
_exptl_absorpt_coefficient_mu            0.132
_exptl_crystal_density_meas_temp     ?

# Permitted for _exptl_absorpt_correction_type :
# analytical     'analytical from crystal shape'
#                Example: de Meulenaer&Tompa: ABST
# cylinder       'cylindrical'
# gaussian       'Gaussian from crystal shape'
#                Example: PLATON/ABSG
# integration    'integration from crystal shape'
# multi-scan     'symmetry-related measurements'
#                Example: SADABS, MULABS
# none           'no absorption corr. applied'
# numerical      'numerical from crystal shape'
# psi-scan       'psi-scan corrections'
#                Example: PLATON/ABSP
# refdelf        'refined from delta-F'
#                Example: SHELXA,
# sphere         'spherical'
#                Example: PLATON/ABSS
_exptl_absorpt_correction_type      'multi-scan'
_exptl_absorpt_process_details     'CrysAlis RED (Oxford Diffraction,2009)'
_exptl_absorpt_correction_T_min   0.9690
_exptl_absorpt_correction_T_max   0.9741

#===============================================================================

# 7. EXPERIMENTAL DATA

_exptl_special_details
;
;
_diffrn_ambient_temperature          130(2)
_diffrn_radiation_wavelength           0.71073
_diffrn_radiation_probe              'x-ray'
_diffrn_radiation_type               'MoK\a'
_diffrn_radiation_source             'Enhance (Mo) X-ray Source'
_diffrn_radiation_monochromator      'graphite'
_diffrn_measurement_device_type      'Oxford Xcalibur,Eos(Nova) CCD detector'
_diffrn_measurement_method           '\w scans'
_diffrn_detector_area_resol_mean     ?

# number of measured reflections (redundant set)
_diffrn_reflns_number             8817
_diffrn_reflns_av_R_equivalents   0.0488
_diffrn_reflns_av_sigmaI/netI     0.0425
_diffrn_reflns_limit_h_min        -8
_diffrn_reflns_limit_h_max        8
_diffrn_reflns_limit_k_min        -10
_diffrn_reflns_limit_k_max        10
_diffrn_reflns_limit_l_min        -29
_diffrn_reflns_limit_l_max        29
_diffrn_reflns_theta_min          2.45
_diffrn_reflns_theta_max          25.00
_diffrn_measured_fraction_theta_max    0.999
_diffrn_reflns_theta_full              25.00
_diffrn_measured_fraction_theta_full   0.999
_diffrn_reflns_reduction_process
;
;

# number of unique reflections
_reflns_number_total                 2707
# number of observed reflections (> n sig(I))
_reflns_number_gt                    2504
_reflns_threshold_expression      >2sigma(I)

_computing_data_collection       'CrysAlisPro CCD (Oxford Diffraction, 2009)' 
_computing_cell_refinement       'CrysAlisPro CCD (Oxford Diffraction, 2009)'  
_computing_data_reduction        'CrysAlisPro RED (Oxford Diffraction, 2009)'  
_computing_structure_solution    'SHELXS97  (Sheldrick, 2008)' 
_computing_structure_refinement  'SHELXL97 (Sheldrick, 2008)'
_computing_molecular_graphics     
 'Ortep-3 (Farrugia, 1997) and CAMERON (Watkin et al., 1993)' 
_computing_publication_material    'WinGX (Farrugia, 1999)'
#===============================================================================

# 8. REFINEMENT DATA

_refine_special_details
;
Refinement of <i>F</i>^2^ against ALL reflections. The weighted <i>R</i>-factor
<i>wR</i> and goodness of fit <i>S</i> are based on <i>F</i>^2^, conventional
<i>R</i>-factors <i>R</i> are based on <i>F</i>, with <i>F</i> set to zero for
negative <i>F</i>^2^. The threshold expression of <i>F</i>^2^ >
\s(<i>F</i>^2^) is used only for calculating <i>R</i>-factors(gt) <i>etc</i>.
and is not relevant to the choice of reflections for refinement.
<i>R</i>-factors based on <i>F</i>^2^ are statistically about twice as large
as those based on <i>F</i>, and <i>R</i>- factors based on ALL data will be
even larger.
;

_refine_ls_structure_factor_coef  Fsqd
_refine_ls_matrix_type            full
_refine_ls_weighting_scheme       calc
_refine_ls_weighting_details
 'calc w=1/[\s^2^(Fo^2^)+(0.0411P)^2^+0.3109P] where P=(Fo^2^+2Fc^2^)/3'
_atom_sites_solution_primary      direct
_atom_sites_solution_secondary    difmap
_atom_sites_solution_hydrogens    geom
_refine_ls_hydrogen_treatment     mixed
_refine_ls_extinction_method      none
_refine_ls_extinction_coef        ?
_refine_ls_abs_structure_details  ?
_refine_ls_abs_structure_Flack    ?
_refine_ls_number_reflns          2996
_refine_ls_number_parameters      259
_refine_ls_number_restraints      0
_refine_ls_R_factor_all           0.0451
_refine_ls_R_factor_gt            0.0393
_refine_ls_wR_factor_ref          0.0958
_refine_ls_wR_factor_gt           0.0913
_refine_ls_goodness_of_fit_ref    1.043
_refine_ls_restrained_S_all       1.043
_refine_ls_shift/su_max           0.000
_refine_ls_shift/su_mean          0.000
_refine_diff_density_max    0.153
_refine_diff_density_min   -0.179
_refine_diff_density_rms    0.041

#===============================================================================

# 9. ATOMIC COORDINATES AND DISPLACEMENT PARAMETERS

loop_
 _atom_site_label
 _atom_site_type_symbol
 _atom_site_fract_x
 _atom_site_fract_y
 _atom_site_fract_z
 _atom_site_U_iso_or_equiv
 _atom_site_adp_type
 _atom_site_occupancy
 _atom_site_site_symmetry_order  
 _atom_site_calc_flag
 _atom_site_refinement_flags_posn
 _atom_site_refinement_flags_adp
 _atom_site_refinement_flags_occupancy
 _atom_site_disorder_assembly
 _atom_site_disorder_group
C1 C 0.6257(4) 0.6065(3) 0.16074(12) 0.0223(6) Uani 1 1 d . . . . .
C2 C 0.5509(4) 0.7513(3) 0.13873(12) 0.0209(6) Uani 1 1 d . . . . .
C3 C 0.5294(4) 0.7680(3) 0.08363(12) 0.0216(6) Uani 1 1 d . . . . .
H3 H 0.5661 0.6886 0.0603 0.026 Uiso 1 1 calc R U . . .
C4 C 0.4543(4) 0.9015(3) 0.06350(11) 0.0212(6) Uani 1 1 d . . . . .
C5 C 0.4023(4) 1.0186(3) 0.09735(12) 0.0210(6) Uani 1 1 d . . . . .
C6 C 0.4229(4) 1.0007(3) 0.15270(12) 0.0220(6) Uani 1 1 d . . . . .
C7 C 0.4981(4) 0.8683(3) 0.17280(12) 0.0224(6) Uani 1 1 d . . . . .
H7 H 0.5141 0.8568 0.2101 0.027 Uiso 1 1 calc R U . . .
C8 C 0.0785(4) 0.7070(3) 0.19000(12) 0.0217(6) Uani 1 1 d . . . . .
C9 C 0.1375(5) 0.5951(3) 0.23168(12) 0.0268(7) Uani 1 1 d . . . . .
H9A H 0.0328 0.5773 0.2573 0.032 Uiso 1 1 calc R U . . .
H9B H 0.2506 0.6320 0.2513 0.032 Uiso 1 1 calc R U . . .
C10 C 0.1842(5) 0.4503(3) 0.20119(12) 0.0270(7) Uani 1 1 d . . . . .
H10A H 0.3164 0.4173 0.2085 0.032 Uiso 1 1 calc R U . . .
H10B H 0.0960 0.3676 0.2112 0.032 Uiso 1 1 calc R U . . .
C11 C 0.1604(4) 0.4914(3) 0.14361(12) 0.0222(6) Uani 1 1 d . . . . .
C12 C -0.0584(4) 0.9525(3) 0.05917(12) 0.0221(6) Uani 1 1 d . . . . .
C13 C -0.1106(5) 1.0672(3) 0.01756(13) 0.0279(7) Uani 1 1 d . . . . .
H13A H -0.2131 1.0281 -0.0057 0.033 Uiso 1 1 calc R U . . .
H13B H 0.0012 1.0932 -0.0046 0.033 Uiso 1 1 calc R U . . .
C14 C -0.1790(5) 1.2053(3) 0.04908(12) 0.0278(7) Uani 1 1 d . . . . .
H14A H -0.1024 1.2960 0.0401 0.033 Uiso 1 1 calc R U . . .
H14B H -0.3146 1.2269 0.0415 0.033 Uiso 1 1 calc R U . . .
C15 C -0.1520(4) 1.1621(3) 0.10662(12) 0.0227(6) Uani 1 1 d . . . . .
N1 N 0.0951(4) 0.6384(3) 0.14103(10) 0.0221(6) Uani 1 1 d . . . . .
N2 N -0.0814(4) 1.0162(3) 0.10858(10) 0.0222(6) Uani 1 1 d . . . . .
O1 O 0.6475(3) 0.5817(2) 0.20822(9) 0.0304(5) Uani 1 1 d . . . . .
O2 O 0.6653(3) 0.5055(2) 0.12357(9) 0.0294(5) Uani 1 1 d . . . . .
O3 O 0.4285(3) 0.9259(2) 0.01020(8) 0.0277(5) Uani 1 1 d . . . . .
O4 O 0.3309(3) 1.1469(2) 0.07485(8) 0.0258(5) Uani 1 1 d . . . . .
O5 O 0.3622(3) 1.1207(2) 0.18242(9) 0.0283(5) Uani 1 1 d . . . . .
O6 O 0.1904(3) 0.4127(2) 0.10476(9) 0.0299(5) Uani 1 1 d . . . . .
O7 O 0.0230(3) 0.8369(2) 0.19628(9) 0.0276(5) Uani 1 1 d . . . . .
O8 O -0.0026(3) 0.8226(2) 0.05214(8) 0.0256(5) Uani 1 1 d . . . . .
O9 O -0.1864(3) 1.2368(2) 0.14620(9) 0.0283(5) Uani 1 1 d . . . . .
H1N H 0.069(6) 0.687(4) 0.1118(17) 0.057(13) Uiso 1 1 d . . . . .
H2N H -0.051(7) 0.965(5) 0.1414(19) 0.078(15) Uiso 1 1 d . . . . .
H2O H 0.711(6) 0.419(5) 0.1397(19) 0.071(14) Uiso 1 1 d . . . . .
H3O H 0.453(6) 0.834(4) -0.0057(14) 0.041(11) Uiso 1 1 d . . . . .
H4O H 0.300(6) 1.225(5) 0.0992(18) 0.064(14) Uiso 1 1 d . . . . .
H5O H 0.368(6) 1.096(5) 0.2184(17) 0.057(13) Uiso 1 1 d . . . . .

loop_
 _atom_site_aniso_label
 _atom_site_aniso_U_11
 _atom_site_aniso_U_22
 _atom_site_aniso_U_33
 _atom_site_aniso_U_23
 _atom_site_aniso_U_13
 _atom_site_aniso_U_12
C1 0.0218(15) 0.0199(14) 0.0252(16) -0.0005(13) 0.0008(12) -0.0016(12)
C2 0.0191(13) 0.0192(14) 0.0244(16) -0.0012(13) -0.0004(12) -0.0011(12)
C3 0.0233(14) 0.0205(14) 0.0210(15) -0.0044(12) 0.0005(12) 0.0005(12)
C4 0.0225(14) 0.0241(14) 0.0170(14) 0.0009(13) -0.0021(12) -0.0027(13)
C5 0.0221(14) 0.0184(13) 0.0226(16) 0.0022(13) 0.0002(12) 0.0013(12)
C6 0.0233(14) 0.0202(14) 0.0225(15) -0.0030(13) 0.0013(12) 0.0006(12)
C7 0.0239(15) 0.0243(15) 0.0188(15) 0.0021(12) 0.0003(12) -0.0002(13)
C8 0.0226(14) 0.0222(15) 0.0203(15) -0.0006(12) 0.0028(13) -0.0003(12)
C9 0.0375(18) 0.0249(15) 0.0182(15) 0.0018(13) -0.0012(13) 0.0042(14)
C10 0.0383(17) 0.0251(15) 0.0177(15) 0.0021(13) 0.0001(14) 0.0051(14)
C11 0.0228(14) 0.0227(14) 0.0212(16) 0.0004(13) 0.0015(13) -0.0005(13)
C12 0.0215(14) 0.0240(15) 0.0208(15) 0.0021(13) -0.0003(12) -0.0034(12)
C13 0.0368(19) 0.0263(15) 0.0205(16) 0.0043(14) -0.0022(13) -0.0014(14)
C14 0.0377(18) 0.0235(15) 0.0222(17) 0.0035(13) -0.0020(14) 0.0008(14)
C15 0.0226(14) 0.0233(14) 0.0224(16) 0.0014(13) -0.0003(13) 0.0000(13)
N1 0.0280(14) 0.0219(13) 0.0162(13) 0.0003(12) 0.0007(11) 0.0026(11)
N2 0.0274(13) 0.0202(12) 0.0190(13) -0.0010(11) -0.0012(11) 0.0022(11)
O1 0.0416(13) 0.0300(11) 0.0195(11) 0.0016(10) -0.0022(10) 0.0041(11)
O2 0.0405(13) 0.0239(11) 0.0237(12) -0.0022(10) -0.0026(10) 0.0090(11)
O3 0.0419(13) 0.0247(11) 0.0167(11) -0.0002(9) -0.0021(10) 0.0039(10)
O4 0.0352(12) 0.0231(11) 0.0191(12) 0.0010(9) 0.0005(10) 0.0077(10)
O5 0.0401(13) 0.0254(11) 0.0195(12) -0.0029(10) 0.0018(10) 0.0078(10)
O6 0.0410(13) 0.0268(11) 0.0219(11) -0.0040(10) 0.0037(10) 0.0057(10)
O7 0.0377(12) 0.0224(10) 0.0227(12) -0.0005(10) 0.0018(10) 0.0059(10)
O8 0.0347(12) 0.0214(10) 0.0208(12) -0.0014(9) -0.0010(10) 0.0019(10)
O9 0.0384(13) 0.0217(10) 0.0248(12) -0.0003(10) 0.0022(10) 0.0042(10)

#===============================================================================

# 10. MOLECULAR GEOMETRY

_geom_special_details
;
All e.s.d.'s (except the e.s.d. in the dihedral angle between two l.s. planes)
are estimated using the full covariance matrix. The cell e.s.d.'s are taken
into account individually in the estimation of e.s.d.'s in distances, angles
and torsion angles; correlations between e.s.d.'s in cell parameters are only
used when they are defined by crystal symmetry. An approximate (isotropic)
treatment of cell e.s.d.'s is used for estimating e.s.d.'s involving l.s.
planes.
;

loop_
 _geom_bond_atom_site_label_1
 _geom_bond_atom_site_label_2
 _geom_bond_distance
 _geom_bond_site_symmetry_2
 _geom_bond_publ_flag
C1 O1 1.223(4) . ?
C1 O2 1.321(4) . ?
C1 C2 1.487(4) . ?
C2 C7 1.391(4) . ?
C2 C3 1.401(4) . ?
C3 C4 1.386(4) . ?
C3 H3 0.9500 . ?
C4 O3 1.369(3) . ?
C4 C5 1.387(4) . ?
C5 O4 1.361(3) . ?
C5 C6 1.408(4) . ?
C6 O5 1.364(3) . ?
C6 C7 1.378(4) . ?
C7 H7 0.9500 . ?
C8 O7 1.220(3) . ?
C8 N1 1.377(4) . ?
C8 C9 1.498(4) . ?
C9 C10 1.526(4) . ?
C9 H9A 0.9900 . ?
C9 H9B 0.9900 . ?
C10 C11 1.502(4) . ?
C10 H10A 0.9900 . ?
C10 H10B 0.9900 . ?
C11 O6 1.217(4) . ?
C11 N1 1.377(4) . ?
C12 O8 1.224(3) . ?
C12 N2 1.373(4) . ?
C12 C13 1.501(4) . ?
C13 C14 1.531(4) . ?
C13 H13A 0.9900 . ?
C13 H13B 0.9900 . ?
C14 C15 1.508(4) . ?
C14 H14A 0.9900 . ?
C14 H14B 0.9900 . ?
C15 O9 1.217(4) . ?
C15 N2 1.380(4) . ?
N1 H1N 0.87(4) . ?
N2 H2N 0.97(5) . ?
O2 H2O 0.92(5) . ?
O3 H3O 0.92(4) . ?
O4 H4O 0.95(4) . ?
O5 H5O 0.93(4) . ?

loop_
 _geom_angle_atom_site_label_1
 _geom_angle_atom_site_label_2
 _geom_angle_atom_site_label_3
 _geom_angle
 _geom_angle_site_symmetry_1
 _geom_angle_site_symmetry_3
 _geom_angle_publ_flag
O1 C1 O2 122.9(3) . . ?
O1 C1 C2 124.1(3) . . ?
O2 C1 C2 113.0(3) . . ?
C7 C2 C3 120.1(3) . . ?
C7 C2 C1 120.1(3) . . ?
C3 C2 C1 119.7(3) . . ?
C4 C3 C2 119.4(3) . . ?
C4 C3 H3 120.3 . . ?
C2 C3 H3 120.3 . . ?
O3 C4 C3 122.8(3) . . ?
O3 C4 C5 116.7(3) . . ?
C3 C4 C5 120.6(3) . . ?
O4 C5 C4 117.5(3) . . ?
O4 C5 C6 122.8(3) . . ?
C4 C5 C6 119.7(3) . . ?
O5 C6 C7 125.2(3) . . ?
O5 C6 C5 115.0(3) . . ?
C7 C6 C5 119.8(3) . . ?
C6 C7 C2 120.3(3) . . ?
C6 C7 H7 119.8 . . ?
C2 C7 H7 119.8 . . ?
O7 C8 N1 123.7(3) . . ?
O7 C8 C9 128.1(3) . . ?
N1 C8 C9 108.2(2) . . ?
C8 C9 C10 105.1(2) . . ?
C8 C9 H9A 110.7 . . ?
C10 C9 H9A 110.7 . . ?
C8 C9 H9B 110.7 . . ?
C10 C9 H9B 110.7 . . ?
H9A C9 H9B 108.8 . . ?
C11 C10 C9 105.0(2) . . ?
C11 C10 H10A 110.8 . . ?
C9 C10 H10A 110.8 . . ?
C11 C10 H10B 110.8 . . ?
C9 C10 H10B 110.8 . . ?
H10A C10 H10B 108.8 . . ?
O6 C11 N1 123.9(3) . . ?
O6 C11 C10 128.1(3) . . ?
N1 C11 C10 108.1(2) . . ?
O8 C12 N2 123.5(3) . . ?
O8 C12 C13 127.5(3) . . ?
N2 C12 C13 109.0(3) . . ?
C12 C13 C14 104.6(3) . . ?
C12 C13 H13A 110.8 . . ?
C14 C13 H13A 110.8 . . ?
C12 C13 H13B 110.8 . . ?
C14 C13 H13B 110.8 . . ?
H13A C13 H13B 108.9 . . ?
C15 C14 C13 104.8(2) . . ?
C15 C14 H14A 110.8 . . ?
C13 C14 H14A 110.8 . . ?
C15 C14 H14B 110.8 . . ?
C13 C14 H14B 110.8 . . ?
H14A C14 H14B 108.9 . . ?
O9 C15 N2 123.1(3) . . ?
O9 C15 C14 128.5(3) . . ?
N2 C15 C14 108.4(3) . . ?
C8 N1 C11 113.6(3) . . ?
C8 N1 H1N 121(3) . . ?
C11 N1 H1N 125(3) . . ?
C12 N2 C15 113.1(3) . . ?
C12 N2 H2N 124(3) . . ?
C15 N2 H2N 123(3) . . ?
C1 O2 H2O 109(3) . . ?
C4 O3 H3O 105(2) . . ?
C5 O4 H4O 115(3) . . ?
C6 O5 H5O 110(3) . . ?

loop_
 _geom_torsion_atom_site_label_1
 _geom_torsion_atom_site_label_2
 _geom_torsion_atom_site_label_3
 _geom_torsion_atom_site_label_4
 _geom_torsion
 _geom_torsion_site_symmetry_1
 _geom_torsion_site_symmetry_2
 _geom_torsion_site_symmetry_3
 _geom_torsion_site_symmetry_4
 _geom_torsion_publ_flag
O1 C1 C2 C7 -0.9(4) . . . . ?
O2 C1 C2 C7 178.5(3) . . . . ?
O1 C1 C2 C3 -179.4(3) . . . . ?
O2 C1 C2 C3 0.1(4) . . . . ?
C7 C2 C3 C4 -0.4(4) . . . . ?
C1 C2 C3 C4 178.1(3) . . . . ?
C2 C3 C4 O3 -179.8(3) . . . . ?
C2 C3 C4 C5 0.7(4) . . . . ?
O3 C4 C5 O4 -0.1(4) . . . . ?
C3 C4 C5 O4 179.5(3) . . . . ?
O3 C4 C5 C6 179.3(3) . . . . ?
C3 C4 C5 C6 -1.1(4) . . . . ?
O4 C5 C6 O5 1.3(4) . . . . ?
C4 C5 C6 O5 -178.1(3) . . . . ?
O4 C5 C6 C7 -179.3(3) . . . . ?
C4 C5 C6 C7 1.3(4) . . . . ?
O5 C6 C7 C2 178.3(3) . . . . ?
C5 C6 C7 C2 -1.1(4) . . . . ?
C3 C2 C7 C6 0.6(4) . . . . ?
C1 C2 C7 C6 -177.8(3) . . . . ?
O7 C8 C9 C10 177.6(3) . . . . ?
N1 C8 C9 C10 -1.9(3) . . . . ?
C8 C9 C10 C11 3.4(3) . . . . ?
C9 C10 C11 O6 176.7(3) . . . . ?
C9 C10 C11 N1 -3.7(3) . . . . ?
O8 C12 C13 C14 177.3(3) . . . . ?
N2 C12 C13 C14 -3.2(3) . . . . ?
C12 C13 C14 C15 2.6(3) . . . . ?
C13 C14 C15 O9 179.7(3) . . . . ?
C13 C14 C15 N2 -1.3(3) . . . . ?
O7 C8 N1 C11 -180.0(3) . . . . ?
C9 C8 N1 C11 -0.5(3) . . . . ?
O6 C11 N1 C8 -177.7(3) . . . . ?
C10 C11 N1 C8 2.7(3) . . . . ?
O8 C12 N2 C15 -177.9(3) . . . . ?
C13 C12 N2 C15 2.6(3) . . . . ?
O9 C15 N2 C12 178.3(3) . . . . ?
C14 C15 N2 C12 -0.8(3) . . . . ?

#===END

#===============================================================================
data_SM-345THBAII
_publcif_datablock.id '{3d020128-fe82-4a7d-8b68-ced197e40c3e}'

_database_code_depnum_ccdc_archive 'CCDC 1027546'
#===============================================================================

# 5. CHEMICAL DATA

_chemical_name_systematic
;
;
_chemical_name_common                ?
_chemical_melting_point              ?
_chemical_formula_moiety             'C7 H6 O5, 2(C4 H5 N O2)'
_chemical_formula_structural         ?
_chemical_formula_sum                'C15 H16 N2 O9' 
_chemical_formula_iupac              ?
_chemical_formula_weight                368.30
_chemical_compound_source           'see text'

loop_
_atom_type_symbol
_atom_type_description
_atom_type_scat_dispersion_real
_atom_type_scat_dispersion_imag
_atom_type_scat_source
 O   O    0.0106    0.0060
 'International Tables Vol C Tables 4.2.6.8 and 6.1.1.4'
 N   N    0.0061    0.0033
 'International Tables Vol C Tables 4.2.6.8 and 6.1.1.4'
 H   H    0.0000    0.0000
 'International Tables Vol C Tables 4.2.6.8 and 6.1.1.4'
 C   C    0.0033    0.0016
 'International Tables Vol C Tables 4.2.6.8 and 6.1.1.4'

#===============================================================================

# 6. CRYSTAL DATA

_symmetry_cell_setting                  Triclinic
_symmetry_space_group_name_Hall      '-P 1'
_symmetry_space_group_name_H-M       'P -1'
_symmetry_Int_Tables_number                  2

loop_
_symmetry_equiv_pos_site_id
_symmetry_equiv_pos_as_xyz
   1 x,y,z
   2 -x,-y,-z

_cell_length_a                           4.9225(4)
_cell_length_b                         11.7839(10)
_cell_length_c                         13.8540(16)
_cell_angle_alpha                        97.248(8)
_cell_angle_beta                         96.773(8)
_cell_angle_gamma                        90.663(6)
_cell_volume                            791.35(13)
_cell_formula_units_Z                    2
_cell_measurement_temperature        110(2)
_cell_measurement_reflns_used   3114
_cell_measurement_theta_min     2.4312
_cell_measurement_theta_max     26.3151
_cell_special_details
;
;

_exptl_crystal_description          'needle'
_exptl_crystal_colour               'colourless'

_exptl_crystal_size_max           0.220
_exptl_crystal_size_mid           0.200
_exptl_crystal_size_min           0.180
_exptl_crystal_size_rad              ?
_exptl_crystal_density_meas          ?
_exptl_crystal_density_diffrn            1.546
_exptl_crystal_density_method       'Not Measured'
_exptl_crystal_F_000                       384
_exptl_absorpt_coefficient_mu            0.130
_exptl_crystal_density_meas_temp     ?

# Permitted for _exptl_absorpt_correction_type :
# analytical     'analytical from crystal shape'
#                Example: de Meulenaer&Tompa: ABST
# cylinder       'cylindrical'
# gaussian       'Gaussian from crystal shape'
#                Example: PLATON/ABSG
# integration    'integration from crystal shape'
# multi-scan     'symmetry-related measurements'
#                Example: SADABS, MULABS
# none           'no absorption corr. applied'
# numerical      'numerical from crystal shape'
# psi-scan       'psi-scan corrections'
#                Example: PLATON/ABSP
# refdelf        'refined from delta-F'
#                Example: SHELXA,
# sphere         'spherical'
#                Example: PLATON/ABSS
_exptl_absorpt_correction_T_min                   0.57829
_exptl_absorpt_correction_T_max                   1.00000
_exptl_absorpt_correction_type            'multi-scan'
_exptl_absorpt_process_details
;
CrysAlisPro, Agilent Technologies,
Version 1.171.36.20 (release 27-06-2012 CrysAlis171 .NET)
(compiled Jul 11 2012,15:38:31)
Empirical absorption correction using spherical harmonics,
 implemented in SCALE3 ABSPACK scaling algorithm.
;

#===============================================================================

# 7. EXPERIMENTAL DATA

_exptl_special_details
;
;
_diffrn_ambient_temperature          110(2)
_diffrn_radiation_wavelength           0.71073
_diffrn_radiation_probe              'x-ray'
_diffrn_radiation_type               'MoK\a'
_diffrn_radiation_source             'Mova (Mo) X-ray Source'
_diffrn_radiation_monochromator      'mirror'

_diffrn_measurement_device_type      'Xcalibur, Eos, Nova'
_diffrn_measurement_method           ?
_diffrn_detector_area_resol_mean     ?

# number of measured reflections (redundant set)
_diffrn_reflns_number             11875
_diffrn_reflns_av_unetI/netI      0.0586
_diffrn_reflns_av_R_equivalents   0.0704
_diffrn_reflns_limit_h_min        -6
_diffrn_reflns_limit_h_max        6
_diffrn_reflns_limit_k_min        -14
_diffrn_reflns_limit_k_max        14
_diffrn_reflns_limit_l_min        -17
_diffrn_reflns_limit_l_max        17
_diffrn_reflns_theta_min          2.436
_diffrn_reflns_theta_max          25.998
_diffrn_reflns_theta_full         25.242
_diffrn_measured_fraction_theta_max   0.999
_diffrn_measured_fraction_theta_full  0.999
_diffrn_reflns_Laue_measured_fraction_max    0.999
_diffrn_reflns_Laue_measured_fraction_full   0.999
_diffrn_reflns_point_group_measured_fraction_max   0.999
_diffrn_reflns_point_group_measured_fraction_full  0.999
_diffrn_reflns_reduction_process
;
;

# number of unique reflections
_reflns_number_total                 2784
# number of observed reflections (> n sig(I))
_reflns_number_gt                    2267
_reflns_threshold_expression          ?

_computing_data_collection
;
CrysAlisPro, Agilent Technologies,
Version 1.171.36.20 (release 27-06-2012 CrysAlis171 .NET)
(compiled Jul 11 2012,15:38:31)
;
_computing_cell_refinement
;
CrysAlisPro, Agilent Technologies,
Version 1.171.36.20 (release 27-06-2012 CrysAlis171 .NET)
(compiled Jul 11 2012,15:38:31)
;
_computing_data_reduction
;
CrysAlisPro, Agilent Technologies,
Version 1.171.36.20 (release 27-06-2012 CrysAlis171 .NET)
(compiled Jul 11 2012,15:38:31)
;
_computing_structure_solution        ?
_computing_structure_refinement      ?
_computing_molecular_graphics        ?
_computing_publication_material      'PLATON (Spek, 2003)'

#===============================================================================

# 8. REFINEMENT DATA

_reflns_special_details
;
 Reflections were merged by SHELXL according to the crystal
 class for the calculation of statistics and refinement.

 _reflns_Friedel_fraction is defined as the number of unique
 Friedel pairs measured divided by the number that would be
 possible theoretically, ignoring centric projections and
 systematic absences.
;

_refine_ls_structure_factor_coef  Fsqd
_refine_ls_matrix_type            full
_refine_ls_weighting_scheme       calc
_refine_ls_weighting_details
;
 w=1/[\s^2^(Fo^2^)+(0.0200P)^2^+7.7428P]
 where P=(Fo^2^+2Fc^2^)/3
;
_atom_sites_solution_primary      ?
_atom_sites_solution_secondary    ?
_atom_sites_solution_hydrogens    mixed
_refine_ls_hydrogen_treatment     mixed
_refine_ls_extinction_method      none
_refine_ls_extinction_coef        .
_refine_ls_number_reflns          3095
_refine_ls_number_parameters      287
_refine_ls_number_restraints      0
_refine_ls_R_factor_all           0.1174
_refine_ls_R_factor_gt            0.1002
_refine_ls_wR_factor_ref          0.2373
_refine_ls_wR_factor_gt           0.2315
_refine_ls_goodness_of_fit_ref    1.103
_refine_ls_restrained_S_all       1.103
_refine_ls_shift/su_max           0.001
_refine_ls_shift/su_mean          0.000
_refine_diff_density_max    0.451
_refine_diff_density_min   -0.429
_refine_diff_density_rms    0.105

#===============================================================================

# 9. ATOMIC COORDINATES AND DISPLACEMENT PARAMETERS

loop_
 _atom_site_label
 _atom_site_type_symbol
 _atom_site_fract_x
 _atom_site_fract_y
 _atom_site_fract_z
 _atom_site_U_iso_or_equiv
 _atom_site_adp_type
 _atom_site_occupancy
 _atom_site_site_symmetry_order  
 _atom_site_calc_flag
 _atom_site_refinement_flags_posn
 _atom_site_refinement_flags_adp
 _atom_site_refinement_flags_occupancy
 _atom_site_disorder_assembly
 _atom_site_disorder_group
C1 C 0.7316(11) 0.9583(5) 0.0802(4) 0.0179(12) Uani 1 1 d . . . . .
C2 C 0.5366(11) 0.9285(5) 0.1466(4) 0.0174(12) Uani 1 1 d . . . . .
C3 C 0.4732(12) 0.8153(5) 0.1564(4) 0.0187(13) Uani 1 1 d . . . . .
C4 C 0.2850(12) 0.7925(5) 0.2193(4) 0.0189(13) Uani 1 1 d . . . . .
C5 C 0.1650(12) 0.8832(5) 0.2731(4) 0.0205(13) Uani 1 1 d . . . . .
C6 C 0.2288(12) 0.9949(5) 0.2630(4) 0.0189(13) Uani 1 1 d . . . . .
C7 C 0.4142(12) 1.0193(5) 0.1993(4) 0.0170(12) Uani 1 1 d . . . . .
C8 C 0.0109(13) 0.4023(6) 0.2508(5) 0.0281(15) Uani 1 1 d . . . . .
C9 C -0.0264(14) 0.3118(6) 0.1641(5) 0.0331(16) Uani 1 1 d . . . . .
H9A H -0.0757 0.2372 0.1842 0.040 Uiso 1 1 calc R U . . .
H9B H 0.1440 0.3034 0.1327 0.040 Uiso 1 1 calc R U . . .
C10 C -0.2585(16) 0.3516(7) 0.0935(6) 0.0345(17) Uani 1 1 d . . . . .
C11 C -0.3673(14) 0.4558(6) 0.1533(5) 0.0291(15) Uani 1 1 d . . . . .
C12 C -0.4141(12) 0.7142(5) 0.4424(4) 0.0198(13) Uani 1 1 d . . . . .
C13 C -0.5938(14) 0.6479(5) 0.4966(5) 0.0245(14) Uani 1 1 d . . . . .
C14 C -0.7113(14) 0.7380(5) 0.5680(5) 0.0229(14) Uani 1 1 d . . . . .
C15 C -0.6339(12) 0.8503(5) 0.5354(4) 0.0195(13) Uani 1 1 d . . . . .
N1 N -0.2042(12) 0.4772(5) 0.2395(4) 0.0299(13) Uani 1 1 d . . . . .
N2 N -0.4518(10) 0.8286(4) 0.4676(4) 0.0211(11) Uani 1 1 d . . . . .
H2N H -0.3681 0.8827 0.4429 0.025 Uiso 1 1 calc R U . . .
O1 O 0.7865(8) 1.0580(3) 0.0710(3) 0.0190(9) Uani 1 1 d . . . . .
O2 O 0.8417(9) 0.8700(3) 0.0314(3) 0.0217(10) Uani 1 1 d . . . . .
O3 O 0.2041(9) 0.6856(4) 0.2356(3) 0.0244(10) Uani 1 1 d . . . . .
O4 O -0.0146(8) 0.8636(4) 0.3375(3) 0.0210(10) Uani 1 1 d . . . . .
O5 O 0.1138(9) 1.0842(4) 0.3155(3) 0.0235(10) Uani 1 1 d . . . . .
O6 O 0.1870(10) 0.4114(4) 0.3207(4) 0.0374(12) Uani 1 1 d . . . . .
O7 O -0.5656(9) 0.5104(4) 0.1284(3) 0.0290(11) Uani 1 1 d . . . . .
O8 O -0.7131(8) 0.9439(3) 0.5643(3) 0.0222(10) Uani 1 1 d . . . . .
O9 O -0.2568(9) 0.6749(4) 0.3852(3) 0.0257(10) Uani 1 1 d . . . . .
H1N H -0.22(2) 0.539(9) 0.280(8) 0.08(4) Uiso 1 1 d . . . . .
H2O H 0.961(16) 0.901(6) -0.003(6) 0.04(2) Uiso 1 1 d . . . . .
H3 H 0.528(13) 0.748(5) 0.113(5) 0.019(16) Uiso 1 1 d . . . . .
H3O H 0.296(19) 0.645(8) 0.209(7) 0.06(3) Uiso 1 1 d . . . . .
H4O H -0.048(17) 0.794(8) 0.343(6) 0.05(3) Uiso 1 1 d . . . . .
H5O H -0.034(17) 1.055(7) 0.340(6) 0.04(2) Uiso 1 1 d . . . . .
H7 H 0.461(13) 1.096(6) 0.195(5) 0.019(16) Uiso 1 1 d . . . . .
H10A H -0.195(14) 0.376(6) 0.037(5) 0.030(19) Uiso 1 1 d . . . . .
H10B H -0.403(17) 0.294(7) 0.083(6) 0.05(2) Uiso 1 1 d . . . . .
H13A H -0.732(15) 0.610(6) 0.448(5) 0.031(19) Uiso 1 1 d . . . . .
H13B H -0.492(15) 0.597(6) 0.523(5) 0.03(2) Uiso 1 1 d . . . . .
H14A H -0.623(14) 0.745(6) 0.635(5) 0.028(19) Uiso 1 1 d . . . . .
H14B H -0.918(13) 0.728(5) 0.564(4) 0.018(16) Uiso 1 1 d . . . . .

loop_
 _atom_site_aniso_label
 _atom_site_aniso_U_11
 _atom_site_aniso_U_22
 _atom_site_aniso_U_33
 _atom_site_aniso_U_23
 _atom_site_aniso_U_13
 _atom_site_aniso_U_12
C1 0.012(3) 0.019(3) 0.021(3) -0.002(2) 0.002(2) 0.001(2)
C2 0.010(3) 0.022(3) 0.019(3) 0.000(2) 0.002(2) 0.006(2)
C3 0.018(3) 0.019(3) 0.019(3) -0.001(2) 0.005(2) 0.003(2)
C4 0.016(3) 0.019(3) 0.022(3) 0.002(2) 0.004(2) 0.004(2)
C5 0.018(3) 0.026(3) 0.018(3) -0.001(2) 0.007(2) 0.004(2)
C6 0.014(3) 0.020(3) 0.021(3) -0.004(2) 0.002(2) 0.003(2)
C7 0.014(3) 0.013(3) 0.023(3) 0.000(2) 0.003(2) 0.000(2)
C8 0.025(4) 0.026(3) 0.035(4) 0.007(3) 0.009(3) 0.001(3)
C9 0.026(4) 0.031(4) 0.042(4) -0.004(3) 0.008(3) 0.003(3)
C10 0.033(4) 0.032(4) 0.037(4) -0.002(3) 0.007(3) 0.010(3)
C11 0.030(4) 0.024(3) 0.035(4) 0.006(3) 0.013(3) -0.003(3)
C12 0.017(3) 0.019(3) 0.023(3) -0.003(2) 0.004(2) 0.001(2)
C13 0.025(4) 0.015(3) 0.033(4) -0.002(3) 0.011(3) 0.001(3)
C14 0.026(4) 0.018(3) 0.026(4) 0.001(3) 0.009(3) 0.000(3)
C15 0.018(3) 0.019(3) 0.022(3) 0.000(2) 0.004(2) 0.002(2)
N1 0.035(3) 0.019(3) 0.036(3) -0.003(2) 0.014(3) 0.001(2)
N2 0.025(3) 0.014(3) 0.026(3) -0.001(2) 0.011(2) 0.003(2)
O1 0.013(2) 0.020(2) 0.024(2) -0.0009(17) 0.0076(17) 0.0015(16)
O2 0.021(2) 0.017(2) 0.028(2) -0.0001(18) 0.0108(19) 0.0044(17)
O3 0.025(2) 0.016(2) 0.034(3) -0.0001(19) 0.016(2) 0.0067(18)
O4 0.017(2) 0.022(2) 0.026(2) 0.0004(18) 0.0109(18) 0.0068(18)
O5 0.022(2) 0.020(2) 0.028(3) -0.0040(18) 0.0109(19) 0.0064(18)
O6 0.035(3) 0.037(3) 0.039(3) 0.002(2) 0.001(2) -0.002(2)
O7 0.029(3) 0.021(2) 0.038(3) 0.003(2) 0.009(2) 0.006(2)
O8 0.023(2) 0.013(2) 0.032(3) -0.0003(17) 0.0133(19) 0.0056(17)
O9 0.025(2) 0.021(2) 0.031(3) -0.0048(18) 0.012(2) 0.0092(18)
#===============================================================================

# 10. MOLECULAR GEOMETRY

_geom_special_details
;
All e.s.d.'s (except the e.s.d. in the dihedral angle between two l.s. planes)
are estimated using the full covariance matrix. The cell e.s.d.'s are taken
into account individually in the estimation of e.s.d.'s in distances, angles
and torsion angles; correlations between e.s.d.'s in cell parameters are only
used when they are defined by crystal symmetry. An approximate (isotropic)
treatment of cell e.s.d.'s is used for estimating e.s.d.'s involving l.s.
planes.
;

loop_
 _geom_bond_atom_site_label_1
 _geom_bond_atom_site_label_2
 _geom_bond_distance
 _geom_bond_site_symmetry_2
 _geom_bond_publ_flag
C1 O1 1.228(7) . ?
C1 O2 1.324(7) . ?
C1 C2 1.475(8) . ?
C2 C3 1.393(8) . ?
C2 C7 1.400(8) . ?
C3 C4 1.391(8) . ?
C3 H3 0.99(6) . ?
C4 O3 1.371(7) . ?
C4 C5 1.402(8) . ?
C5 O4 1.366(7) . ?
C5 C6 1.377(9) . ?
C6 O5 1.369(7) . ?
C6 C7 1.394(8) . ?
C7 H7 0.94(7) . ?
C8 O6 1.214(8) . ?
C8 N1 1.394(9) . ?
C8 C9 1.495(9) . ?
C9 C10 1.532(10) . ?
C9 H9A 0.9900 . ?
C9 H9B 0.9900 . ?
C10 C11 1.531(9) . ?
C10 H10A 0.95(7) . ?
C10 H10B 0.97(8) . ?
C11 O7 1.215(8) . ?
C11 N1 1.352(9) . ?
C12 O9 1.226(7) . ?
C12 N2 1.370(7) . ?
C12 C13 1.497(9) . ?
C13 C14 1.525(8) . ?
C13 H13A 0.96(7) . ?
C13 H13B 0.87(7) . ?
C14 C15 1.510(8) . ?
C14 H14A 0.97(7) . ?
C14 H14B 1.02(6) . ?
C15 O8 1.210(7) . ?
C15 N2 1.377(8) . ?
N1 H1N 0.87(11) . ?
N2 H2N 0.8800 . ?
O2 H2O 0.90(8) . ?
O3 H3O 0.75(9) . ?
O4 H4O 0.85(9) . ?
O5 H5O 0.92(8) . ?

loop_
 _geom_angle_atom_site_label_1
 _geom_angle_atom_site_label_2
 _geom_angle_atom_site_label_3
 _geom_angle
 _geom_angle_site_symmetry_1
 _geom_angle_site_symmetry_3
 _geom_angle_publ_flag
O1 C1 O2 122.8(5) . . ?
O1 C1 C2 122.0(5) . . ?
O2 C1 C2 115.2(5) . . ?
C3 C2 C7 121.0(5) . . ?
C3 C2 C1 121.9(5) . . ?
C7 C2 C1 117.1(5) . . ?
C4 C3 C2 119.3(5) . . ?
C4 C3 H3 115(4) . . ?
C2 C3 H3 124(4) . . ?
O3 C4 C3 125.3(5) . . ?
O3 C4 C5 114.9(5) . . ?
C3 C4 C5 119.8(6) . . ?
O4 C5 C6 118.3(5) . . ?
O4 C5 C4 121.1(5) . . ?
C6 C5 C4 120.5(5) . . ?
O5 C6 C5 121.0(5) . . ?
O5 C6 C7 118.5(5) . . ?
C5 C6 C7 120.4(5) . . ?
C6 C7 C2 118.9(5) . . ?
C6 C7 H7 120(4) . . ?
C2 C7 H7 121(4) . . ?
O6 C8 N1 124.2(6) . . ?
O6 C8 C9 128.7(6) . . ?
N1 C8 C9 107.1(6) . . ?
C8 C9 C10 105.9(6) . . ?
C8 C9 H9A 110.6 . . ?
C10 C9 H9A 110.6 . . ?
C8 C9 H9B 110.6 . . ?
C10 C9 H9B 110.6 . . ?
H9A C9 H9B 108.7 . . ?
C11 C10 C9 103.6(6) . . ?
C11 C10 H10A 108(4) . . ?
C9 C10 H10A 112(4) . . ?
C11 C10 H10B 106(5) . . ?
C9 C10 H10B 108(5) . . ?
H10A C10 H10B 118(6) . . ?
O7 C11 N1 125.4(6) . . ?
O7 C11 C10 126.4(7) . . ?
N1 C11 C10 108.1(6) . . ?
O9 C12 N2 124.5(6) . . ?
O9 C12 C13 126.9(5) . . ?
N2 C12 C13 108.7(5) . . ?
C12 C13 C14 104.8(5) . . ?
C12 C13 H13A 107(4) . . ?
C14 C13 H13A 113(4) . . ?
C12 C13 H13B 107(5) . . ?
C14 C13 H13B 116(5) . . ?
H13A C13 H13B 109(6) . . ?
C15 C14 C13 104.1(5) . . ?
C15 C14 H14A 103(4) . . ?
C13 C14 H14A 115(4) . . ?
C15 C14 H14B 111(3) . . ?
C13 C14 H14B 111(3) . . ?
H14A C14 H14B 112(5) . . ?
O8 C15 N2 125.3(6) . . ?
O8 C15 C14 126.5(5) . . ?
N2 C15 C14 108.2(5) . . ?
C11 N1 C8 114.6(6) . . ?
C11 N1 H1N 121(7) . . ?
C8 N1 H1N 124(7) . . ?
C12 N2 C15 113.1(5) . . ?
C12 N2 H2N 123.5 . . ?
C15 N2 H2N 123.5 . . ?
C1 O2 H2O 105(5) . . ?
C4 O3 H3O 105(7) . . ?
C5 O4 H4O 116(6) . . ?
C6 O5 H5O 107(5) . . ?

loop_
 _geom_torsion_atom_site_label_1
 _geom_torsion_atom_site_label_2
 _geom_torsion_atom_site_label_3
 _geom_torsion_atom_site_label_4
 _geom_torsion
 _geom_torsion_site_symmetry_1
 _geom_torsion_site_symmetry_2
 _geom_torsion_site_symmetry_3
 _geom_torsion_site_symmetry_4
 _geom_torsion_publ_flag
O1 C1 C2 C3 179.5(6) . . . . ?
O2 C1 C2 C3 -0.3(8) . . . . ?
O1 C1 C2 C7 0.1(8) . . . . ?
O2 C1 C2 C7 -179.7(5) . . . . ?
C7 C2 C3 C4 0.2(9) . . . . ?
C1 C2 C3 C4 -179.2(5) . . . . ?
C2 C3 C4 O3 179.9(6) . . . . ?
C2 C3 C4 C5 -1.0(9) . . . . ?
O3 C4 C5 O4 1.1(8) . . . . ?
C3 C4 C5 O4 -178.1(6) . . . . ?
O3 C4 C5 C6 -179.8(5) . . . . ?
C3 C4 C5 C6 1.0(9) . . . . ?
O4 C5 C6 O5 -0.6(9) . . . . ?
C4 C5 C6 O5 -179.7(5) . . . . ?
O4 C5 C6 C7 179.0(5) . . . . ?
C4 C5 C6 C7 -0.1(9) . . . . ?
O5 C6 C7 C2 178.9(5) . . . . ?
C5 C6 C7 C2 -0.7(9) . . . . ?
C3 C2 C7 C6 0.7(9) . . . . ?
C1 C2 C7 C6 -179.9(5) . . . . ?
O6 C8 C9 C10 -173.0(7) . . . . ?
N1 C8 C9 C10 8.6(8) . . . . ?
C8 C9 C10 C11 -8.2(8) . . . . ?
C9 C10 C11 O7 -174.7(7) . . . . ?
C9 C10 C11 N1 5.2(8) . . . . ?
O9 C12 C13 C14 171.7(6) . . . . ?
N2 C12 C13 C14 -7.9(7) . . . . ?
C12 C13 C14 C15 10.8(7) . . . . ?
C13 C14 C15 O8 170.7(6) . . . . ?
C13 C14 C15 N2 -10.4(7) . . . . ?
O7 C11 N1 C8 -179.9(6) . . . . ?
C10 C11 N1 C8 0.1(8) . . . . ?
O6 C8 N1 C11 175.8(6) . . . . ?
C9 C8 N1 C11 -5.6(8) . . . . ?
O9 C12 N2 C15 -178.2(6) . . . . ?
C13 C12 N2 C15 1.4(7) . . . . ?
O8 C15 N2 C12 -175.2(6) . . . . ?
C14 C15 N2 C12 5.9(7) . . . . ?

#===END

#===============================================================================
data_SM-35DHBA
_publcif_datablock.id '{b7188455-bc7c-4376-bda0-510706e5a275}'

_database_code_depnum_ccdc_archive 'CCDC 1027544'
#===============================================================================

_audit_creation_method            SHELXL-2013
_chemical_name_systematic
;
 ?
;
_chemical_name_common             ?
_chemical_melting_point           ?
_chemical_formula_moiety          '3(C7 H6 O4), C4 H5 N O2, 3(H2 O)'
_chemical_formula_sum             'C25 H29 N O17' 
_chemical_formula_weight          615.49

loop_
 _atom_type_symbol
 _atom_type_description
 _atom_type_scat_dispersion_real
 _atom_type_scat_dispersion_imag
 _atom_type_scat_source
 'C'  'C'   0.0033   0.0016
 'International Tables Vol C Tables 4.2.6.8 and 6.1.1.4'
 'H'  'H'   0.0000   0.0000
 'International Tables Vol C Tables 4.2.6.8 and 6.1.1.4'
 'N'  'N'   0.0061   0.0033
 'International Tables Vol C Tables 4.2.6.8 and 6.1.1.4'
 'O'  'O'   0.0106   0.0060
 'International Tables Vol C Tables 4.2.6.8 and 6.1.1.4'

_space_group_crystal_system       triclinic
_space_group_IT_number            2
_space_group_name_H-M_alt         'P -1'
_space_group_name_Hall            '-P 1'

_shelx_space_group_comment
;
The symmetry employed for this shelxl refinement is uniquely defined
by the following loop, which should always be used as a source of
symmetry information in preference to the above space-group names.
They are only intended as comments.
;

loop_
 _space_group_symop_operation_xyz
 'x, y, z'
 '-x, -y, -z'

_cell_length_a                    9.3161(5)
_cell_length_b                    11.2092(3)
_cell_length_c                    13.7362(7)
_cell_angle_alpha                 102.926(3)
_cell_angle_beta                  104.398(4)
_cell_angle_gamma                 96.571(3)
_cell_volume                      1332.01(11)
_cell_formula_units_Z             2
_cell_measurement_temperature     100(2)
_cell_measurement_reflns_used     9808
_cell_measurement_theta_min       2.7
_cell_measurement_theta_max       26.0

_exptl_crystal_description        'block' 
_exptl_crystal_colour             'colorless' 
_exptl_crystal_density_meas       ? 
_exptl_crystal_density_method     ?              
_exptl_crystal_density_diffrn     1.535          
_exptl_crystal_F_000              644
_exptl_transmission_factor_min    ?                                             
_exptl_transmission_factor_max    ?                                             
_exptl_crystal_size_max           0.200
_exptl_crystal_size_mid           0.180
_exptl_crystal_size_min           0.150
_exptl_absorpt_coefficient_mu     0.132
_shelx_estimated_absorpt_T_min    0.974
_shelx_estimated_absorpt_T_max    0.981
_exptl_absorpt_correction_T_min                   0.89776
_exptl_absorpt_correction_T_max                   1.00000
_exptl_absorpt_correction_type            'multi-scan'

_exptl_absorpt_process_details
;
CrysAlisPro, Agilent Technologies,
Version 1.171.36.24 (release 03-12-2012 CrysAlis171 .NET)
(compiled Dec  3 2012,18:21:49)
Empirical absorption correction using spherical harmonics,
 implemented in SCALE3 ABSPACK scaling algorithm.
;

_exptl_special_details
;
 ?
;

_diffrn_ambient_temperature       100(2)
_diffrn_radiation_wavelength      0.71073
_diffrn_radiation_type            MoK\a
_diffrn_radiation_source 'Mova (Mo) X-ray Source'
_diffrn_radiation_monochromator 'mirror'
_diffrn_measurement_device_type 'Xcalibur, Eos, Nova' 
_diffrn_detector_area_resol_mean  ? 
_diffrn_reflns_number             9808
_diffrn_reflns_av_unetI/netI      0.0396
_diffrn_reflns_av_R_equivalents   0.0302
_diffrn_reflns_limit_h_min        -10
_diffrn_reflns_limit_h_max        11
_diffrn_reflns_limit_k_min        -8
_diffrn_reflns_limit_k_max        13
_diffrn_reflns_limit_l_min        -16
_diffrn_reflns_limit_l_max        14
_diffrn_reflns_theta_min          2.700
_diffrn_reflns_theta_max          25.997
_diffrn_reflns_theta_full         25.242
_diffrn_measured_fraction_theta_max   0.999
_diffrn_measured_fraction_theta_full  0.999
_diffrn_reflns_Laue_measured_fraction_max    0.999
_diffrn_reflns_Laue_measured_fraction_full   0.999
_diffrn_reflns_point_group_measured_fraction_max   0.999
_diffrn_reflns_point_group_measured_fraction_full  0.999
_reflns_number_total              5225
_reflns_number_gt                 4753
_reflns_threshold_expression      'I > 2\s(I)'
_reflns_Friedel_coverage          0.000
_reflns_Friedel_fraction_max      .
_reflns_Friedel_fraction_full     .

_reflns_special_details
;
 Reflections were merged by SHELXL according to the crystal
 class for the calculation of statistics and refinement.

 _reflns_Friedel_fraction is defined as the number of unique
 Friedel pairs measured divided by the number that would be
 possible theoretically, ignoring centric projections and
 systematic absences.
;

_computing_data_collection
;
CrysAlisPro, Agilent Technologies,
Version 1.171.36.24 (release 03-12-2012 CrysAlis171 .NET)
(compiled Dec  3 2012,18:21:49)
;
_computing_cell_refinement
;
CrysAlisPro, Agilent Technologies,
Version 1.171.36.24 (release 03-12-2012 CrysAlis171 .NET)
(compiled Dec  3 2012,18:21:49)
;
_computing_data_reduction
;
CrysAlisPro, Agilent Technologies,
Version 1.171.36.24 (release 03-12-2012 CrysAlis171 .NET)
(compiled Dec  3 2012,18:21:49)
;

_computing_structure_solution     ?
_computing_structure_refinement   'SHELXL-2013 (Sheldrick, 2013)'
_computing_molecular_graphics     ?
_computing_publication_material   ?

_refine_special_details
;
There are two planar H-bond networks. The network containing O1/O2/O3/O4,
O9/O10/O11/O12 and O2W is ordered. The network containing O5/O6/O7/O8 and O1W
is apparently the same, but disordered over two inversion-related orientations
in space group P-1. A l l H atoms in this plane (apart from H2W1, which points
out of the plane) are refined with occupancy 0.5. The alternative H-bond
sequences are: (1) ... O7---H7A ---> O1W-H1W2 ---> O8---H8B ---> O8 (2) ... O7
<---- H1W3-O1W <---- H8A---O8 <--- H8B---O8
;
_refine_ls_structure_factor_coef  Fsqd
_refine_ls_matrix_type            full
_refine_ls_weighting_scheme       calc
_refine_ls_weighting_details
'w=1/[\s^2^(Fo^2^)+(0.0367P)^2^+3.3023P] where P=(Fo^2^+2Fc^2^)/3'
_atom_sites_solution_primary      ?
_atom_sites_solution_secondary    ?
_atom_sites_solution_hydrogens    mixed
_refine_ls_hydrogen_treatment     constr
_refine_ls_extinction_method      none
_refine_ls_extinction_coef        .
_refine_ls_number_reflns          5225
_refine_ls_number_parameters      388
_refine_ls_number_restraints      1
_refine_ls_R_factor_all           0.0787
_refine_ls_R_factor_gt            0.0740
_refine_ls_wR_factor_ref          0.1737
_refine_ls_wR_factor_gt           0.1716
_refine_ls_goodness_of_fit_ref    1.207
_refine_ls_restrained_S_all       1.218
_refine_ls_shift/su_max           0.000
_refine_ls_shift/su_mean          0.000

loop_
 _atom_site_label
 _atom_site_type_symbol
 _atom_site_fract_x
 _atom_site_fract_y
 _atom_site_fract_z
 _atom_site_U_iso_or_equiv
 _atom_site_adp_type
 _atom_site_occupancy
 _atom_site_site_symmetry_order  
 _atom_site_calc_flag
 _atom_site_refinement_flags_posn
 _atom_site_refinement_flags_adp
 _atom_site_refinement_flags_occupancy
 _atom_site_disorder_assembly
 _atom_site_disorder_group
C1 C 0.0730(3) 0.5967(3) 0.4358(2) 0.0124(6) Uani 1 1 d . . . . .
C2 C 0.0226(3) 0.4978(2) 0.3361(2) 0.0121(6) Uani 1 1 d . . . . .
C3 C -0.1309(3) 0.4527(3) 0.2915(2) 0.0119(6) Uani 1 1 d . . . . .
H3 H -0.2019 0.4818 0.3259 0.014 Uiso 1 1 calc R U . . .
C4 C -0.1786(3) 0.3646(3) 0.1961(2) 0.0122(6) Uani 1 1 d . . . . .
C5 C -0.0749(3) 0.3202(3) 0.1464(2) 0.0130(6) Uani 1 1 d . . . . .
H5 H -0.1083 0.2595 0.0812 0.016 Uiso 1 1 calc R U . . .
C6 C 0.0775(3) 0.3652(3) 0.1927(2) 0.0116(6) Uani 1 1 d . . . . .
C7 C 0.1280(3) 0.4551(3) 0.2883(2) 0.0119(6) Uani 1 1 d . . . . .
H7 H 0.2326 0.4863 0.3198 0.014 Uiso 1 1 calc R U . . .
C8 C 0.9347(3) 0.8679(3) 0.3753(2) 0.0169(6) Uani 1 1 d . . . . .
C9 C 0.8862(3) 0.7717(3) 0.2743(2) 0.0168(6) Uani 1 1 d . . . . .
C10 C 0.7336(3) 0.7256(3) 0.2297(2) 0.0161(6) Uani 1 1 d . . . . .
H10 H 0.6622 0.7523 0.2645 0.019 Uiso 1 1 calc R U . . .
C11 C 0.6874(3) 0.6396(3) 0.1330(2) 0.0168(6) Uani 1 1 d . . . . .
C12 C 0.7912(3) 0.5985(3) 0.0820(2) 0.0174(6) Uani 1 1 d . . . . .
H12 H 0.7585 0.5396 0.0158 0.021 Uiso 1 1 calc R U . . .
C13 C 0.9436(3) 0.6452(3) 0.1293(2) 0.0149(6) Uani 1 1 d . . . . .
C14 C 0.9929(3) 0.7316(3) 0.2254(2) 0.0151(6) Uani 1 1 d . . . . .
H14 H 1.0973 0.7630 0.2573 0.018 Uiso 1 1 calc R U . . .
C15 C 0.2003(3) 0.8580(3) 0.6852(2) 0.0138(6) Uani 1 1 d . . . . .
C16 C 0.2481(3) 0.9530(3) 0.7869(2) 0.0131(6) Uani 1 1 d . . . . .
C17 C 0.3999(3) 1.0043(3) 0.8306(2) 0.0126(6) Uani 1 1 d . . . . .
H17 H 0.4724 0.9791 0.7961 0.015 Uiso 1 1 calc R U . . .
C18 C 0.4436(3) 1.0931(2) 0.9259(2) 0.0116(6) Uani 1 1 d . . . . .
C19 C 0.3384(3) 1.1306(3) 0.9768(2) 0.0138(6) Uani 1 1 d . . . . .
H19 H 0.3697 1.1903 1.0425 0.017 Uiso 1 1 calc R U . . .
C20 C 0.1865(3) 1.0797(3) 0.9304(2) 0.0115(6) Uani 1 1 d . . . . .
C21 C 0.1405(3) 0.9898(3) 0.8357(2) 0.0122(6) Uani 1 1 d . . . . .
H21 H 0.0370 0.9541 0.8047 0.015 Uiso 1 1 calc R U . . .
C22 C 0.5419(3) 0.7198(3) 0.4556(2) 0.0166(6) Uani 1 1 d . . . . .
C23 C 0.6328(4) 0.6825(3) 0.5465(2) 0.0215(7) Uani 1 1 d . . . . .
H23A H 0.7217 0.6507 0.5309 0.026 Uiso 1 1 calc R U . . .
H23B H 0.5714 0.6172 0.5645 0.026 Uiso 1 1 calc R U . . .
C24 C 0.6812(4) 0.8017(3) 0.6352(2) 0.0227(7) Uani 1 1 d . . . . .
H24A H 0.6465 0.7899 0.6955 0.027 Uiso 1 1 calc R U . . .
H24B H 0.7922 0.8271 0.6581 0.027 Uiso 1 1 calc R U . . .
C25 C 0.6077(3) 0.8971(3) 0.5903(2) 0.0170(6) Uani 1 1 d . . . . .
N1 N 0.5296(3) 0.8419(2) 0.4875(2) 0.0171(5) Uani 1 1 d . . . . .
H1N H 0.4771 0.8813 0.4466 0.021 Uiso 1 1 calc R U . . .
O1 O -0.0248(2) 0.64003(19) 0.47538(15) 0.0160(4) Uani 1 1 d . . . . .
O2 O 0.2149(2) 0.6330(2) 0.47655(16) 0.0212(5) Uani 1 1 d . . . . .
H2O H 0.2308 0.6888 0.5322 0.032 Uiso 1 1 calc R U . . .
O1W O 0.3370(3) 0.6994(3) 0.17910(19) 0.0380(7) Uani 1 1 d . . . . .
H1W1 H 0.3817 0.6854 0.2363 0.057 Uiso 1 1 d R U . . .
H1W2 H 0.2448 0.6693 0.1477 0.057 Uiso 0.5 1 d R U P . .
H1W3 H 0.3992 0.6673 0.1501 0.057 Uiso 0.5 1 d R U P . .
O3 O -0.3288(2) 0.3226(2) 0.15043(16) 0.0189(5) Uani 1 1 d . . . . .
H3O H -0.3418 0.2700 0.0934 0.028 Uiso 1 1 calc R U . . .
O2W O 0.4732(3) 0.4073(2) 0.25096(18) 0.0266(5) Uani 1 1 d . . . . .
H2W1 H 0.4775 0.4814 0.2854 0.040 Uiso 1 1 d R U . . .
H2W2 H 0.5359 0.3811 0.2194 0.040 Uiso 1 1 d R U . . .
O4 O 0.1787(2) 0.3223(2) 0.14297(16) 0.0193(5) Uani 1 1 d . . . . .
H4O H 0.2665 0.3571 0.1792 0.029 Uiso 1 1 calc R U . . .
O3W O 0.2182(3) 0.9504(2) 0.13650(18) 0.0266(5) Uani 1 1 d D . . . .
H3W1 H 0.1259 0.9288 0.1017 0.040 Uiso 1 1 d DR U . . .
H3W2 H 0.2641 0.9625 0.2006 0.040 Uiso 1 1 d R U . . .
O5 O 0.8412(3) 0.9056(2) 0.42000(18) 0.0238(5) Uani 1 1 d . . . . .
O6 O 1.0782(3) 0.9090(2) 0.41235(19) 0.0262(5) Uani 1 1 d . . . . .
H6O H 1.0956 0.9626 0.4694 0.039 Uiso 1 1 calc R U . . .
O7 O 0.5372(2) 0.5958(2) 0.08567(19) 0.0256(5) Uani 1 1 d . . . . .
H7A H 0.4648 0.6242 0.1190 0.031 Uiso 0.5 1 calc R U P . .
H7B H 0.5051 0.5369 0.0195 0.031 Uiso 0.5 1 calc R U P . .
O8 O 1.0460(2) 0.6055(2) 0.07869(17) 0.0184(5) Uani 1 1 d . . . . .
H8A H 1.1505 0.6373 0.1096 0.022 Uiso 0.5 1 calc R U P . .
H8B H 1.0125 0.5462 0.0128 0.022 Uiso 0.5 1 calc R U P . .
O9 O 0.2989(2) 0.8157(2) 0.64583(16) 0.0209(5) Uani 1 1 d . . . . .
O10 O 0.0584(2) 0.8234(2) 0.64233(16) 0.0192(5) Uani 1 1 d . . . . .
H10O H 0.0433 0.7698 0.5855 0.029 Uiso 1 1 calc R U . . .
O11 O 0.5926(2) 1.14531(19) 0.97078(16) 0.0158(4) Uani 1 1 d . . . . .
H11O H 0.6437 1.1148 0.9323 0.024 Uiso 1 1 calc R U . . .
O12 O 0.0806(2) 1.11887(19) 0.97762(16) 0.0155(4) Uani 1 1 d . . . . .
H12O H 0.1234 1.1729 1.0339 0.023 Uiso 1 1 calc R U . . .
O13 O 0.4861(2) 0.6548(2) 0.36649(16) 0.0199(5) Uani 1 1 d . . . . .
O14 O 0.6153(3) 1.0055(2) 0.63426(17) 0.0212(5) Uani 1 1 d . . . . .

loop_
 _atom_site_aniso_label
 _atom_site_aniso_U_11
 _atom_site_aniso_U_22
 _atom_site_aniso_U_33
 _atom_site_aniso_U_23
 _atom_site_aniso_U_13
 _atom_site_aniso_U_12
C1 0.0137(14) 0.0116(13) 0.0103(13) 0.0008(11) 0.0028(11) 0.0014(11)
C2 0.0177(15) 0.0092(13) 0.0089(13) 0.0016(10) 0.0039(11) 0.0021(11)
C3 0.0115(14) 0.0119(13) 0.0124(13) 0.0006(11) 0.0053(11) 0.0031(11)
C4 0.0088(13) 0.0122(13) 0.0138(14) 0.0023(11) 0.0014(11) 0.0004(10)
C5 0.0165(15) 0.0101(13) 0.0100(13) -0.0011(10) 0.0031(11) 0.0014(11)
C6 0.0109(14) 0.0124(13) 0.0125(13) 0.0019(11) 0.0062(11) 0.0029(10)
C7 0.0089(13) 0.0133(13) 0.0120(13) 0.0021(11) 0.0018(11) 0.0009(10)
C8 0.0174(15) 0.0166(14) 0.0199(15) 0.0057(12) 0.0099(12) 0.0045(12)
C9 0.0184(16) 0.0152(14) 0.0221(16) 0.0094(12) 0.0103(13) 0.0057(12)
C10 0.0144(15) 0.0151(14) 0.0230(16) 0.0064(12) 0.0111(12) 0.0037(11)
C11 0.0132(15) 0.0178(15) 0.0227(16) 0.0086(12) 0.0073(12) 0.0049(12)
C12 0.0183(16) 0.0178(15) 0.0185(15) 0.0068(12) 0.0064(12) 0.0054(12)
C13 0.0149(15) 0.0172(14) 0.0185(15) 0.0083(12) 0.0099(12) 0.0073(11)
C14 0.0118(14) 0.0159(14) 0.0201(15) 0.0071(12) 0.0060(12) 0.0038(11)
C15 0.0152(15) 0.0133(14) 0.0110(13) 0.0015(11) 0.0028(11) 0.0004(11)
C16 0.0153(15) 0.0106(13) 0.0118(14) 0.0009(11) 0.0031(11) 0.0017(11)
C17 0.0126(14) 0.0144(14) 0.0108(13) 0.0003(11) 0.0055(11) 0.0030(11)
C18 0.0093(13) 0.0095(13) 0.0132(14) 0.0011(11) 0.0006(11) -0.0002(10)
C19 0.0177(15) 0.0118(13) 0.0095(13) 0.0002(11) 0.0026(11) 0.0011(11)
C20 0.0111(14) 0.0103(13) 0.0146(14) 0.0043(11) 0.0050(11) 0.0026(10)
C21 0.0100(14) 0.0117(13) 0.0125(13) 0.0001(11) 0.0024(11) 0.0006(10)
C22 0.0142(15) 0.0167(14) 0.0214(16) 0.0037(12) 0.0107(12) 0.0017(11)
C23 0.0221(17) 0.0196(16) 0.0218(16) 0.0038(13) 0.0042(13) 0.0070(13)
C24 0.0226(17) 0.0233(16) 0.0172(16) 0.0045(13) -0.0022(13) 0.0032(13)
C25 0.0141(15) 0.0197(16) 0.0177(15) 0.0037(12) 0.0075(12) 0.0003(12)
N1 0.0190(13) 0.0163(12) 0.0169(13) 0.0054(10) 0.0052(10) 0.0045(10)
O1 0.0158(11) 0.0167(10) 0.0123(10) -0.0028(8) 0.0040(8) 0.0033(8)
O2 0.0146(11) 0.0229(12) 0.0130(10) -0.0117(9) -0.0006(8) -0.0058(9)
O1W 0.0325(15) 0.0540(18) 0.0212(13) 0.0131(12) 0.0005(11) -0.0087(13)
O3 0.0104(10) 0.0218(11) 0.0158(11) -0.0088(9) 0.0022(8) -0.0013(8)
O2W 0.0330(14) 0.0185(11) 0.0265(13) -0.0039(9) 0.0144(11) 0.0030(10)
O4 0.0112(11) 0.0228(11) 0.0190(11) -0.0055(9) 0.0060(9) 0.0018(9)
O3W 0.0301(14) 0.0286(13) 0.0164(11) 0.0020(10) 0.0044(10) -0.0005(10)
O5 0.0203(12) 0.0248(12) 0.0254(12) -0.0011(10) 0.0118(10) 0.0040(9)
O6 0.0189(12) 0.0270(12) 0.0274(13) -0.0039(10) 0.0089(10) -0.0008(10)
O7 0.0114(11) 0.0308(13) 0.0344(14) 0.0053(11) 0.0088(10) 0.0044(9)
O8 0.0123(11) 0.0210(11) 0.0210(11) 0.0000(9) 0.0080(9) 0.0030(9)
O9 0.0204(12) 0.0203(11) 0.0162(11) -0.0070(9) 0.0063(9) 0.0017(9)
O10 0.0164(11) 0.0201(11) 0.0122(10) -0.0050(8) -0.0016(8) -0.0019(9)
O11 0.0082(10) 0.0200(11) 0.0146(10) -0.0040(8) 0.0033(8) 0.0004(8)
O12 0.0116(10) 0.0171(10) 0.0156(10) -0.0017(8) 0.0060(8) 0.0011(8)
O13 0.0198(12) 0.0195(11) 0.0172(11) -0.0004(9) 0.0054(9) 0.0016(9)
O14 0.0255(12) 0.0158(11) 0.0204(11) 0.0022(9) 0.0062(9) 0.0017(9)

_geom_special_details
;
All e.s.d.'s (except the e.s.d. in the dihedral angle between two l.s. planes)
are estimated using the full covariance matrix. The cell e.s.d.'s are taken
into account individually in the estimation of e.s.d.'s in distances, angles
and torsion angles; correlations between e.s.d.'s in cell parameters are only
used when they are defined by crystal symmetry. An approximate (isotropic)
treatment of cell e.s.d.'s is used for estimating e.s.d.'s involving l.s.
planes.
;

loop_
 _geom_bond_atom_site_label_1
 _geom_bond_atom_site_label_2
 _geom_bond_distance
 _geom_bond_site_symmetry_2
 _geom_bond_publ_flag
C1 O1 1.262(3) . ?
C1 O2 1.278(4) . ?
C1 C2 1.486(4) . ?
C2 C7 1.383(4) . ?
C2 C3 1.391(4) . ?
C3 C4 1.386(4) . ?
C3 H3 0.9500 . ?
C4 O3 1.361(3) . ?
C4 C5 1.390(4) . ?
C5 C6 1.385(4) . ?
C5 H5 0.9500 . ?
C6 O4 1.365(3) . ?
C6 C7 1.398(4) . ?
C7 H7 0.9500 . ?
C8 O5 1.244(4) . ?
C8 O6 1.294(4) . ?
C8 C9 1.483(4) . ?
C9 C10 1.385(4) . ?
C9 C14 1.393(4) . ?
C10 C11 1.388(4) . ?
C10 H10 0.9500 . ?
C11 O7 1.367(4) . ?
C11 C12 1.390(4) . ?
C12 C13 1.390(4) . ?
C12 H12 0.9500 . ?
C13 O8 1.371(3) . ?
C13 C14 1.384(4) . ?
C14 H14 0.9500 . ?
C15 O9 1.263(4) . ?
C15 O10 1.280(4) . ?
C15 C16 1.483(4) . ?
C16 C21 1.389(4) . ?
C16 C17 1.389(4) . ?
C17 C18 1.389(4) . ?
C17 H17 0.9500 . ?
C18 O11 1.370(3) . ?
C18 C19 1.389(4) . ?
C19 C20 1.392(4) . ?
C19 H19 0.9500 . ?
C20 O12 1.370(3) . ?
C20 C21 1.389(4) . ?
C21 H21 0.9500 . ?
C22 O13 1.224(4) . ?
C22 N1 1.368(4) . ?
C22 C23 1.496(4) . ?
C23 C24 1.528(4) . ?
C23 H23A 0.9900 . ?
C23 H23B 0.9900 . ?
C24 C25 1.498(4) . ?
C24 H24A 0.9900 . ?
C24 H24B 0.9900 . ?
C25 O14 1.216(4) . ?
C25 N1 1.379(4) . ?
N1 H1N 0.8800 . ?
O2 H2O 0.8400 . ?
O1W H1W1 0.8500 . ?
O1W H1W2 0.8500 . ?
O1W H1W3 0.8500 . ?
O3 H3O 0.8400 . ?
O2W H2W1 0.8500 . ?
O2W H2W2 0.8501 . ?
O4 H4O 0.8400 . ?
O3W H3W1 0.8500 . ?
O3W H3W2 0.8500 . ?
O6 H6O 0.8400 . ?
O7 H7A 0.9500 . ?
O7 H7B 0.9500 . ?
O8 H8A 0.9500 . ?
O8 H8B 0.9500 . ?
O10 H10O 0.8400 . ?
O11 H11O 0.8400 . ?
O12 H12O 0.8400 . ?

loop_
 _geom_angle_atom_site_label_1
 _geom_angle_atom_site_label_2
 _geom_angle_atom_site_label_3
 _geom_angle
 _geom_angle_site_symmetry_1
 _geom_angle_site_symmetry_3
 _geom_angle_publ_flag
O1 C1 O2 123.7(3) . . ?
O1 C1 C2 119.0(3) . . ?
O2 C1 C2 117.3(2) . . ?
C7 C2 C3 121.5(3) . . ?
C7 C2 C1 119.6(3) . . ?
C3 C2 C1 118.9(3) . . ?
C4 C3 C2 118.9(3) . . ?
C4 C3 H3 120.5 . . ?
C2 C3 H3 120.5 . . ?
O3 C4 C3 119.3(3) . . ?
O3 C4 C5 120.0(2) . . ?
C3 C4 C5 120.7(3) . . ?
C6 C5 C4 119.5(3) . . ?
C6 C5 H5 120.3 . . ?
C4 C5 H5 120.3 . . ?
O4 C6 C5 119.3(2) . . ?
O4 C6 C7 119.9(3) . . ?
C5 C6 C7 120.8(3) . . ?
C2 C7 C6 118.5(3) . . ?
C2 C7 H7 120.7 . . ?
C6 C7 H7 120.7 . . ?
O5 C8 O6 123.2(3) . . ?
O5 C8 C9 121.0(3) . . ?
O6 C8 C9 115.8(3) . . ?
C10 C9 C14 121.5(3) . . ?
C10 C9 C8 118.5(3) . . ?
C14 C9 C8 120.0(3) . . ?
C9 C10 C11 118.6(3) . . ?
C9 C10 H10 120.7 . . ?
C11 C10 H10 120.7 . . ?
O7 C11 C10 119.8(3) . . ?
O7 C11 C12 119.1(3) . . ?
C10 C11 C12 121.1(3) . . ?
C13 C12 C11 118.9(3) . . ?
C13 C12 H12 120.5 . . ?
C11 C12 H12 120.5 . . ?
O8 C13 C14 119.9(3) . . ?
O8 C13 C12 118.9(3) . . ?
C14 C13 C12 121.2(3) . . ?
C13 C14 C9 118.6(3) . . ?
C13 C14 H14 120.7 . . ?
C9 C14 H14 120.7 . . ?
O9 C15 O10 123.7(3) . . ?
O9 C15 C16 119.5(3) . . ?
O10 C15 C16 116.9(3) . . ?
C21 C16 C17 121.4(3) . . ?
C21 C16 C15 119.6(3) . . ?
C17 C16 C15 119.0(3) . . ?
C16 C17 C18 118.6(3) . . ?
C16 C17 H17 120.7 . . ?
C18 C17 H17 120.7 . . ?
O11 C18 C19 119.1(2) . . ?
O11 C18 C17 119.8(3) . . ?
C19 C18 C17 121.1(3) . . ?
C18 C19 C20 119.3(3) . . ?
C18 C19 H19 120.3 . . ?
C20 C19 H19 120.3 . . ?
O12 C20 C21 119.3(3) . . ?
O12 C20 C19 120.1(2) . . ?
C21 C20 C19 120.6(3) . . ?
C20 C21 C16 119.0(3) . . ?
C20 C21 H21 120.5 . . ?
C16 C21 H21 120.5 . . ?
O13 C22 N1 123.9(3) . . ?
O13 C22 C23 127.3(3) . . ?
N1 C22 C23 108.8(3) . . ?
C22 C23 C24 104.7(2) . . ?
C22 C23 H23A 110.8 . . ?
C24 C23 H23A 110.8 . . ?
C22 C23 H23B 110.8 . . ?
C24 C23 H23B 110.8 . . ?
H23A C23 H23B 108.9 . . ?
C25 C24 C23 104.9(3) . . ?
C25 C24 H24A 110.8 . . ?
C23 C24 H24A 110.8 . . ?
C25 C24 H24B 110.8 . . ?
C23 C24 H24B 110.8 . . ?
H24A C24 H24B 108.9 . . ?
O14 C25 N1 124.5(3) . . ?
O14 C25 C24 127.3(3) . . ?
N1 C25 C24 108.3(3) . . ?
C22 N1 C25 113.3(3) . . ?
C22 N1 H1N 123.4 . . ?
C25 N1 H1N 123.4 . . ?
C1 O2 H2O 109.5 . . ?
H1W1 O1W H1W2 122.3 . . ?
H1W1 O1W H1W3 90.8 . . ?
H1W2 O1W H1W3 115.0 . . ?
C4 O3 H3O 109.5 . . ?
H2W1 O2W H2W2 126.7 . . ?
C6 O4 H4O 109.5 . . ?
H3W1 O3W H3W2 133.3 . . ?
C8 O6 H6O 109.5 . . ?
C11 O7 H7A 120.0 . . ?
C11 O7 H7B 120.0 . . ?
H7A O7 H7B 120.0 . . ?
C13 O8 H8A 120.0 . . ?
C13 O8 H8B 120.0 . . ?
H8A O8 H8B 120.0 . . ?
C15 O10 H10O 109.5 . . ?
C18 O11 H11O 109.5 . . ?
C20 O12 H12O 109.5 . . ?

loop_
 _geom_torsion_atom_site_label_1
 _geom_torsion_atom_site_label_2
 _geom_torsion_atom_site_label_3
 _geom_torsion_atom_site_label_4
 _geom_torsion
 _geom_torsion_site_symmetry_1
 _geom_torsion_site_symmetry_2
 _geom_torsion_site_symmetry_3
 _geom_torsion_site_symmetry_4
 _geom_torsion_publ_flag
O1 C1 C2 C7 175.8(3) . . . . ?
O2 C1 C2 C7 -4.2(4) . . . . ?
O1 C1 C2 C3 -2.4(4) . . . . ?
O2 C1 C2 C3 177.6(3) . . . . ?
C7 C2 C3 C4 -1.2(4) . . . . ?
C1 C2 C3 C4 177.0(2) . . . . ?
C2 C3 C4 O3 -178.2(2) . . . . ?
C2 C3 C4 C5 1.1(4) . . . . ?
O3 C4 C5 C6 178.9(3) . . . . ?
C3 C4 C5 C6 -0.4(4) . . . . ?
C4 C5 C6 O4 -179.3(2) . . . . ?
C4 C5 C6 C7 -0.4(4) . . . . ?
C3 C2 C7 C6 0.4(4) . . . . ?
C1 C2 C7 C6 -177.8(2) . . . . ?
O4 C6 C7 C2 179.2(2) . . . . ?
C5 C6 C7 C2 0.4(4) . . . . ?
O5 C8 C9 C10 0.9(4) . . . . ?
O6 C8 C9 C10 -178.9(3) . . . . ?
O5 C8 C9 C14 179.5(3) . . . . ?
O6 C8 C9 C14 -0.2(4) . . . . ?
C14 C9 C10 C11 -1.4(4) . . . . ?
C8 C9 C10 C11 177.2(3) . . . . ?
C9 C10 C11 O7 -177.8(3) . . . . ?
C9 C10 C11 C12 1.0(4) . . . . ?
O7 C11 C12 C13 178.7(3) . . . . ?
C10 C11 C12 C13 -0.1(4) . . . . ?
C11 C12 C13 O8 -179.5(3) . . . . ?
C11 C12 C13 C14 -0.3(4) . . . . ?
O8 C13 C14 C9 179.0(3) . . . . ?
C12 C13 C14 C9 -0.1(4) . . . . ?
C10 C9 C14 C13 1.0(4) . . . . ?
C8 C9 C14 C13 -177.6(3) . . . . ?
O9 C15 C16 C21 -173.1(3) . . . . ?
O10 C15 C16 C21 6.8(4) . . . . ?
O9 C15 C16 C17 7.7(4) . . . . ?
O10 C15 C16 C17 -172.5(3) . . . . ?
C21 C16 C17 C18 0.8(4) . . . . ?
C15 C16 C17 C18 -180.0(2) . . . . ?
C16 C17 C18 O11 -179.9(2) . . . . ?
C16 C17 C18 C19 -0.1(4) . . . . ?
O11 C18 C19 C20 178.7(2) . . . . ?
C17 C18 C19 C20 -1.1(4) . . . . ?
C18 C19 C20 O12 -177.6(2) . . . . ?
C18 C19 C20 C21 1.8(4) . . . . ?
O12 C20 C21 C16 178.3(2) . . . . ?
C19 C20 C21 C16 -1.1(4) . . . . ?
C17 C16 C21 C20 -0.2(4) . . . . ?
C15 C16 C21 C20 -179.4(3) . . . . ?
O13 C22 C23 C24 176.5(3) . . . . ?
N1 C22 C23 C24 -3.4(3) . . . . ?
C22 C23 C24 C25 2.9(3) . . . . ?
C23 C24 C25 O14 179.6(3) . . . . ?
C23 C24 C25 N1 -1.5(3) . . . . ?
O13 C22 N1 C25 -177.3(3) . . . . ?
C23 C22 N1 C25 2.7(3) . . . . ?
O14 C25 N1 C22 178.2(3) . . . . ?
C24 C25 N1 C22 -0.7(4) . . . . ?

_refine_diff_density_max    0.393
_refine_diff_density_min   -0.447
_refine_diff_density_rms    0.073

_shelxl_version_number 2013-4

_shelx_res_file
;
TITL new in P-1 #2
CELL  0.71073   9.3161  11.2092  13.7362  102.926  104.398   96.571
ZERR     2.00   0.0005   0.0003   0.0007    0.003    0.004    0.003
LATT   1
SFAC  C    H    N    O
UNIT  50   58   2    34
MERG   2
OMIT     0.00  52.00
DFIX     0.840   0.001 O3W H3W1
FMAP   2
PLAN   10
SIZE     0.150   0.180   0.200
ACTA
BOND   $H
CONF
LIST   3
L.S.   8
TEMP  -173.00
WGHT    0.036700    3.302300
FVAR       9.99949
C1    1    0.073039    0.596691    0.435770    11.00000    0.01365    0.01159 =
         0.01034    0.00085    0.00282    0.00144
C2    1    0.022553    0.497774    0.336064    11.00000    0.01771    0.00919 =
         0.00894    0.00159    0.00386    0.00206
C3    1   -0.130941    0.452683    0.291473    11.00000    0.01152    0.01194 =
         0.01237    0.00062    0.00529    0.00309
AFIX  43
H3    2   -0.201905    0.481781    0.325874    11.00000   -1.20000
AFIX   0
C4    1   -0.178622    0.364633    0.196058    11.00000    0.00877    0.01223 =
         0.01380    0.00231    0.00145    0.00044
C5    1   -0.074902    0.320232    0.146366    11.00000    0.01648    0.01008 =
         0.00996   -0.00105    0.00308    0.00143
AFIX  43
H5    2   -0.108323    0.259523    0.081154    11.00000   -1.20000
AFIX   0
C6    1    0.077464    0.365175    0.192654    11.00000    0.01090    0.01240 =
         0.01253    0.00187    0.00624    0.00291
C7    1    0.128040    0.455149    0.288297    11.00000    0.00890    0.01330 =
         0.01205    0.00207    0.00182    0.00094
AFIX  43
H7    2    0.232575    0.486306    0.319766    11.00000   -1.20000
AFIX   0
C8    1    0.934714    0.867856    0.375305    11.00000    0.01745    0.01662 =
         0.01988    0.00569    0.00990    0.00448
C9    1    0.886155    0.771669    0.274261    11.00000    0.01843    0.01520 =
         0.02210    0.00939    0.01029    0.00568
C10   1    0.733629    0.725589    0.229667    11.00000    0.01445    0.01506 =
         0.02299    0.00642    0.01114    0.00365
AFIX  43
H10   2    0.662159    0.752289    0.264544    11.00000   -1.20000
AFIX   0
C11   1    0.687371    0.639589    0.132959    11.00000    0.01324    0.01778 =
         0.02271    0.00862    0.00731    0.00489
C12   1    0.791192    0.598542    0.081960    11.00000    0.01833    0.01777 =
         0.01846    0.00685    0.00643    0.00539
AFIX  43
H12   2    0.758481    0.539577    0.015830    11.00000   -1.20000
AFIX   0
C13   1    0.943645    0.645189    0.129309    11.00000    0.01486    0.01717 =
         0.01853    0.00835    0.00991    0.00734
C14   1    0.992856    0.731630    0.225383    11.00000    0.01177    0.01590 =
         0.02009    0.00713    0.00595    0.00376
AFIX  43
H14   2    1.097253    0.762996    0.257317    11.00000   -1.20000
AFIX   0
C15   1    0.200317    0.858013    0.685214    11.00000    0.01516    0.01325 =
         0.01096    0.00145    0.00279    0.00042
C16   1    0.248083    0.952998    0.786872    11.00000    0.01527    0.01059 =
         0.01181    0.00093    0.00311    0.00172
C17   1    0.399932    1.004251    0.830597    11.00000    0.01257    0.01435 =
         0.01080    0.00030    0.00545    0.00301
AFIX  43
H17   2    0.472369    0.979081    0.796089    11.00000   -1.20000
AFIX   0
C18   1    0.443613    1.093133    0.925897    11.00000    0.00929    0.00947 =
         0.01317    0.00110    0.00057   -0.00022
C19   1    0.338385    1.130603    0.976751    11.00000    0.01769    0.01184 =
         0.00951    0.00020    0.00256    0.00111
AFIX  43
H19   2    0.369731    1.190349    1.042477    11.00000   -1.20000
AFIX   0
C20   1    0.186502    1.079695    0.930401    11.00000    0.01109    0.01035 =
         0.01456    0.00426    0.00496    0.00255
C21   1    0.140546    0.989846    0.835687    11.00000    0.00996    0.01174 =
         0.01254    0.00007    0.00239    0.00061
AFIX  43
H21   2    0.037047    0.954102    0.804732    11.00000   -1.20000
AFIX   0
C22   1    0.541921    0.719799    0.455611    11.00000    0.01418    0.01669 =
         0.02135    0.00370    0.01072    0.00174
C23   1    0.632830    0.682507    0.546455    11.00000    0.02210    0.01960 =
         0.02183    0.00384    0.00423    0.00705
AFIX  23
H23A  2    0.721745    0.650708    0.530928    11.00000   -1.20000
H23B  2    0.571351    0.617239    0.564470    11.00000   -1.20000
AFIX   0
C24   1    0.681230    0.801700    0.635211    11.00000    0.02261    0.02325 =
         0.01718    0.00448   -0.00223    0.00321
AFIX  23
H24A  2    0.646500    0.789875    0.695480    11.00000   -1.20000
H24B  2    0.792231    0.827080    0.658102    11.00000   -1.20000
AFIX   0
C25   1    0.607689    0.897081    0.590315    11.00000    0.01409    0.01968 =
         0.01766    0.00374    0.00752    0.00028
N1    3    0.529614    0.841883    0.487540    11.00000    0.01904    0.01630 =
         0.01685    0.00536    0.00525    0.00454
AFIX  43
H1N   2    0.477108    0.881261    0.446574    11.00000   -1.20000
AFIX   0
O1    4   -0.024786    0.640031    0.475382    11.00000    0.01584    0.01665 =
         0.01225   -0.00281    0.00400    0.00329
O2    4    0.214885    0.633033    0.476554    11.00000    0.01457    0.02290 =
         0.01302   -0.01166   -0.00064   -0.00577
AFIX  83
H2O   2    0.230823    0.688761    0.532223    11.00000   -1.50000
AFIX   0
O1W   4    0.337035    0.699411    0.179102    11.00000    0.03247    0.05395 =
         0.02120    0.01311    0.00054   -0.00873
AFIX   3
H1W1  2    0.381705    0.685381    0.236282    11.00000   -1.50000
H1W2  2    0.244795    0.669341    0.147682    10.50000   -1.50000
H1W3  2    0.399195    0.667251    0.150082    10.50000   -1.50000
AFIX   0
O3    4   -0.328791    0.322571    0.150433    11.00000    0.01044    0.02180 =
         0.01578   -0.00879    0.00224   -0.00133
AFIX  83
H3O   2   -0.341831    0.270041    0.093373    11.00000   -1.50000
AFIX   0
O2W   4    0.473205    0.407263    0.250960    11.00000    0.03301    0.01846 =
         0.02648   -0.00393    0.01435    0.00301
AFIX   3
H2W1  2    0.477495    0.481353    0.285410    11.00000   -1.50000
H2W2  2    0.535885    0.381093    0.219440    11.00000   -1.50000
AFIX   0
O4    4    0.178724    0.322314    0.142968    11.00000    0.01122    0.02281 =
         0.01895   -0.00555    0.00597    0.00184
AFIX  83
H4O   2    0.266464    0.357090    0.179173    11.00000   -1.50000
AFIX   0
O3W   4    0.218166    0.950410    0.136504    11.00000    0.03015    0.02858 =
         0.01645    0.00197    0.00443   -0.00045
AFIX   3
H3W1  2    0.125876    0.928820    0.101704    11.00000   -1.50000
H3W2  2    0.264136    0.962460    0.200584    11.00000   -1.50000
AFIX   0
O5    4    0.841201    0.905551    0.420004    11.00000    0.02034    0.02480 =
         0.02535   -0.00106    0.01185    0.00397
O6    4    1.078184    0.908987    0.412353    11.00000    0.01889    0.02696 =
         0.02743   -0.00385    0.00892   -0.00083
AFIX  83
H6O   2    1.095623    0.962551    0.469448    11.00000   -1.50000
AFIX   0
O7    4    0.537164    0.595769    0.085674    11.00000    0.01143    0.03079 =
         0.03440    0.00534    0.00878    0.00440
AFIX  93
H7A   2    0.464824    0.624181    0.119001    10.50000   -1.20000
H7B   2    0.505133    0.536909    0.019491    10.50000   -1.20000
AFIX   0
O8    4    1.046034    0.605483    0.078694    11.00000    0.01235    0.02102 =
         0.02097   -0.00001    0.00801    0.00299
AFIX  93
H8A   2    1.150545    0.637293    0.109565    10.50000   -1.20000
H8B   2    1.012466    0.546161    0.012751    10.50000   -1.20000
AFIX   0
O9    4    0.298930    0.815667    0.645833    11.00000    0.02039    0.02027 =
         0.01616   -0.00702    0.00634    0.00169
O10   4    0.058444    0.823425    0.642334    11.00000    0.01642    0.02005 =
         0.01217   -0.00496   -0.00164   -0.00186
AFIX  83
H10O  2    0.043261    0.769822    0.585540    11.00000   -1.50000
AFIX   0
O11   4    0.592580    1.145312    0.970784    11.00000    0.00816    0.02000 =
         0.01460   -0.00401    0.00326    0.00036
AFIX  83
H11O  2    0.643735    1.114803    0.932276    11.00000   -1.50000
AFIX   0
O12   4    0.080572    1.118873    0.977622    11.00000    0.01157    0.01709 =
         0.01562   -0.00169    0.00597    0.00108
AFIX  83
H12O  2    0.123395    1.172922    1.033901    11.00000   -1.50000
AFIX   0
O13   4    0.486066    0.654767    0.366488    11.00000    0.01982    0.01953 =
         0.01720   -0.00042    0.00539    0.00155
O14   4    0.615274    1.005521    0.634258    11.00000    0.02545    0.01584 =
         0.02042    0.00215    0.00622    0.00167

HKLF    4

REM  new in P-1 #2
REM R1 =  0.0740 for    4753 Fo > 4sig(Fo)  and  0.0787 for all    5225 data
REM    388 parameters refined using      1 restraints

END

WGHT      0.0366      3.3065

REM Highest difference peak  0.393,  deepest hole -0.447,  1-sigma level  0.073
Q1    1   0.0090  0.6973  0.5365  11.00000  0.05    0.39
Q2    1   0.1531  0.2502  0.0914  11.00000  0.05    0.39
Q3    1   0.2578  0.7594  0.5980  11.00000  0.05    0.38
Q4    1   0.5854  1.1903  1.0211  11.00000  0.05    0.38
Q5    1  -0.3846  0.3608  0.1883  11.00000  0.05    0.37
Q6    1  -0.0035  1.0943  0.9350  11.00000  0.05    0.37
Q7    1   0.0508  0.5355  0.3912  11.00000  0.05    0.36
Q8    1   0.3947  0.3946  0.2040  11.00000  0.05    0.33
Q9    1   0.2252  0.9246  0.1979  11.00000  0.05    0.33
Q10   1   0.9143  0.8275  0.3227  11.00000  0.05    0.32
;
_shelx_res_checksum   38264

#===END

#===============================================================================
data_MM-4HBA
_publcif_datablock.id '{b4f189a4-1a18-4453-b7d1-1d82974a8e0e}'

_database_code_depnum_ccdc_archive 'CCDC 1027547'
#===============================================================================

#===============================================================================

# 5. CHEMICAL DATA

_chemical_name_systematic
;
;
_chemical_name_common                ?
_chemical_melting_point              ?
_chemical_formula_moiety            'C7 H6 O3, C4 H3 N O2'
_chemical_formula_structural         ?
_chemical_formula_sum                'C11 H9 N O5'
_chemical_formula_iupac              ?
_chemical_formula_weight                235.19
_chemical_compound_source           'see text'

loop_
_atom_type_symbol
_atom_type_description
_atom_type_scat_dispersion_real
_atom_type_scat_dispersion_imag
_atom_type_scat_source
 O   O    0.0106    0.0060
 'International Tables Vol C Tables 4.2.6.8 and 6.1.1.4'
 N   N    0.0061    0.0033
 'International Tables Vol C Tables 4.2.6.8 and 6.1.1.4'
 H   H    0.0000    0.0000
 'International Tables Vol C Tables 4.2.6.8 and 6.1.1.4'
 C   C    0.0033    0.0016
 'International Tables Vol C Tables 4.2.6.8 and 6.1.1.4'

#===============================================================================

# 6. CRYSTAL DATA

_symmetry_cell_setting                 Monoclinic
_symmetry_space_group_name_Hall      '-P 2yn'
_symmetry_space_group_name_H-M       'P 21/n'
_symmetry_Int_Tables_number                 14

loop_
_symmetry_equiv_pos_site_id
_symmetry_equiv_pos_as_xyz
   1 x,y,z
   2 1/2-x,1/2+y,1/2-z
   3 -x,-y,-z
   4 1/2+x,1/2-y,1/2+z

_cell_length_a                          10.8426(8)
_cell_length_b                           6.5202(4)
_cell_length_c                         16.1326(13)
_cell_angle_alpha                               90
_cell_angle_beta                        106.391(8)
_cell_angle_gamma                               90
_cell_volume                           1094.16(14)
_cell_formula_units_Z                    4
_cell_measurement_temperature        100(2)
_cell_measurement_reflns_used   1917
_cell_measurement_theta_min     3.7230
_cell_measurement_theta_max     29.2330
_cell_special_details
;
;

_exptl_crystal_description          'block'
_exptl_crystal_colour               'colourless'

_exptl_crystal_size_max           0.250
_exptl_crystal_size_mid           0.220
_exptl_crystal_size_min           0.200
_exptl_crystal_size_rad              ?
_exptl_crystal_density_meas          ?
_exptl_crystal_density_diffrn            1.428
_exptl_crystal_density_method       'Not Measured'
_exptl_crystal_F_000                       488
_exptl_absorpt_coefficient_mu            0.115
_exptl_crystal_density_meas_temp     ?
_exptl_absorpt_correction_T_min                   0.47420
_exptl_absorpt_correction_T_max                   1.00000

# Permitted for _exptl_absorpt_correction_type :
# analytical     'analytical from crystal shape'
#                Example: de Meulenaer&Tompa: ABST
# cylinder       'cylindrical'
# gaussian       'Gaussian from crystal shape'
#                Example: PLATON/ABSG
# integration    'integration from crystal shape'
# multi-scan     'symmetry-related measurements'
#                Example: SADABS, MULABS
# none           'no absorption corr. applied'
# numerical      'numerical from crystal shape'
# psi-scan       'psi-scan corrections'
#                Example: PLATON/ABSP
# refdelf        'refined from delta-F'
#                Example: SHELXA,
# sphere         'spherical'
#                Example: PLATON/ABSS
_exptl_absorpt_correction_type            'multi-scan'
_exptl_absorpt_process_details
;
CrysAlisPro, Agilent Technologies,
Version 1.171.37.31 (release 14-01-2014 CrysAlis171 .NET)
(compiled Jan 14 2014,18:38:05)
Empirical absorption correction using spherical harmonics,
 implemented in SCALE3 ABSPACK scaling algorithm.
;

#===============================================================================

# 7. EXPERIMENTAL DATA

_exptl_special_details
;
;
_diffrn_ambient_temperature          100(2)
_diffrn_radiation_wavelength           0.71073
_diffrn_radiation_probe              'x-ray'
_diffrn_radiation_type               'MoK\a'
_diffrn_radiation_source             'Mova (Mo) X-ray Source'
_diffrn_radiation_monochromator      'mirror'

_diffrn_measurement_device_type      'four-circle diffractometer'
_diffrn_measurement_method           ?
_diffrn_detector_area_resol_mean     ?

# number of measured reflections (redundant set)
_diffrn_reflns_number 5081
_diffrn_reflns_av_R_equivalents 0.0256
_diffrn_reflns_av_sigmaI/netI 0.0420
_diffrn_reflns_limit_h_min -13
_diffrn_reflns_limit_h_max 14
_diffrn_reflns_limit_k_min -8
_diffrn_reflns_limit_k_max 8
_diffrn_reflns_limit_l_min -22
_diffrn_reflns_limit_l_max 21
_diffrn_reflns_theta_min 2.6314
_diffrn_reflns_theta_max 30.1106
_diffrn_measured_fraction_theta_max 0.8726
_diffrn_reflns_theta_full 27.4248
_diffrn_measured_fraction_theta_full 0.9978
_diffrn_reflns_reduction_process
;
;

# number of unique reflections
_reflns_number_total                 2375
# number of observed reflections (> n sig(I))
_reflns_number_gt                    1679
_reflns_threshold_expression          ?

_computing_data_collection
;
CrysAlisPro, Agilent Technologies,
Version 1.171.37.31 (release 14-01-2014 CrysAlis171 .NET)
(compiled Jan 14 2014,18:38:05)
;
_computing_cell_refinement
;
CrysAlisPro, Agilent Technologies,
Version 1.171.37.31 (release 14-01-2014 CrysAlis171 .NET)
(compiled Jan 14 2014,18:38:05)
;
_computing_data_reduction
;
CrysAlisPro, Agilent Technologies,
Version 1.171.37.31 (release 14-01-2014 CrysAlis171 .NET)
(compiled Jan 14 2014,18:38:05)
;
_computing_structure_solution        ?
_computing_structure_refinement      ?
_computing_molecular_graphics        ?
_computing_publication_material      'PLATON (Spek, 2003)'

#===============================================================================

# 8. REFINEMENT DATA

_reflns_special_details
;
 Reflections were merged by SHELXL according to the crystal
 class for the calculation of statistics and refinement.

 _reflns_Friedel_fraction is defined as the number of unique
 Friedel pairs measured divided by the number that would be
 possible theoretically, ignoring centric projections and
 systematic absences.
;

_refine_special_details
;
 ?
;
_refine_ls_structure_factor_coef  Fsqd
_refine_ls_matrix_type            full
_refine_ls_weighting_scheme       calc
_refine_ls_weighting_details
;
 w=1/[\s^2^(Fo^2^)+(0.0479P)^2^+0.0890P]
 where P=(Fo^2^+2Fc^2^)/3
;
_atom_sites_solution_primary      ?
_atom_sites_solution_secondary    ?
_atom_sites_solution_hydrogens    mixed
_refine_ls_hydrogen_treatment     mixed
_refine_ls_extinction_method      none
_refine_ls_extinction_coef        .
_refine_ls_number_reflns          2375
_refine_ls_number_parameters      166
_refine_ls_number_restraints      1
_refine_ls_R_factor_all           0.0700
_refine_ls_R_factor_gt            0.0484
_refine_ls_wR_factor_ref          0.1187
_refine_ls_wR_factor_gt           0.1070
_refine_ls_goodness_of_fit_ref    1.029
_refine_ls_restrained_S_all       1.030
_refine_ls_shift/su_max           0.000
_refine_ls_shift/su_mean          0.000
_refine_diff_density_max    0.152
_refine_diff_density_min   -0.170
_refine_diff_density_rms    0.039

#===============================================================================

# 9. ATOMIC COORDINATES AND DISPLACEMENT PARAMETERS

loop_
 _atom_site_label
 _atom_site_type_symbol
 _atom_site_fract_x
 _atom_site_fract_y
 _atom_site_fract_z
 _atom_site_U_iso_or_equiv
 _atom_site_adp_type
 _atom_site_occupancy
 _atom_site_site_symmetry_order  
 _atom_site_calc_flag
 _atom_site_refinement_flags_posn
 _atom_site_refinement_flags_adp
 _atom_site_refinement_flags_occupancy
 _atom_site_disorder_assembly
 _atom_site_disorder_group
C1 C -0.31889(18) 0.4495(3) 0.03777(10) 0.0494(4) Uani 1 1 d . . . . .
C2 C -0.17956(17) 0.4137(2) 0.06675(10) 0.0454(4) Uani 1 1 d . . . . .
C3 C -0.13011(17) 0.2167(3) 0.06916(10) 0.0490(4) Uani 1 1 d . . . . .
H3 H -0.1871 0.1036 0.0530 0.059 Uiso 1 1 calc R U . . .
C4 C 0.00044(17) 0.1836(2) 0.09470(11) 0.0483(4) Uani 1 1 d . . . . .
H4 H 0.0335 0.0484 0.0956 0.058 Uiso 1 1 calc R U . . .
C5 C 0.08335(16) 0.3480(2) 0.11905(10) 0.0460(4) Uani 1 1 d . . . . .
C6 C 0.03574(19) 0.5444(2) 0.11860(12) 0.0535(5) Uani 1 1 d . . . . .
H6 H 0.0928 0.6568 0.1367 0.064 Uiso 1 1 calc R U . . .
C7 C -0.09476(18) 0.5762(3) 0.09171(11) 0.0520(5) Uani 1 1 d . . . . .
H7 H -0.1274 0.7117 0.0902 0.062 Uiso 1 1 calc R U . . .
C8 C -0.10180(18) 0.3047(3) 0.29425(12) 0.0592(5) Uani 1 1 d . . . . .
H8 H -0.1919 0.3277 0.2797 0.071 Uiso 1 1 calc R U . . .
C9 C -0.0123(2) 0.4464(3) 0.31673(12) 0.0595(5) Uani 1 1 d . . . . .
H9 H -0.0271 0.5890 0.3214 0.071 Uiso 1 1 calc R U . . .
C10 C 0.11522(18) 0.3474(2) 0.33368(11) 0.0512(5) Uani 1 1 d . . . . .
C11 C -0.03821(17) 0.1033(3) 0.29552(11) 0.0513(4) Uani 1 1 d . . . . .
O1 O -0.36003(13) 0.63172(19) 0.02864(9) 0.0671(4) Uani 1 1 d . . . . .
O2 O -0.39267(13) 0.2937(2) 0.02309(9) 0.0656(4) Uani 1 1 d D . . . .
O3 O 0.21367(11) 0.3237(2) 0.14545(9) 0.0611(4) Uani 1 1 d . . . . .
O4 O -0.08623(14) -0.06413(19) 0.27932(10) 0.0725(4) Uani 1 1 d . . . . .
O5 O 0.22094(13) 0.42560(18) 0.35488(9) 0.0695(4) Uani 1 1 d . . . . .
N1 N 0.09208(15) 0.1432(2) 0.31986(10) 0.0518(4) Uani 1 1 d . . . . .
H1N H 0.149(2) 0.055(3) 0.3259(11) 0.060(6) Uiso 1 1 d . . . . .
H2O H -0.4818(11) 0.325(4) 0.0054(19) 0.152(12) Uiso 1 1 d D . . . .
H3O H 0.228(3) 0.190(5) 0.1421(17) 0.124(10) Uiso 1 1 d . . . . .

loop_
 _atom_site_aniso_label
 _atom_site_aniso_U_11
 _atom_site_aniso_U_22
 _atom_site_aniso_U_33
 _atom_site_aniso_U_23
 _atom_site_aniso_U_13
 _atom_site_aniso_U_12
C1 0.0419(10) 0.0525(10) 0.0522(9) 0.0006(8) 0.0105(8) 0.0074(8)
C2 0.0398(9) 0.0476(9) 0.0485(8) 0.0021(7) 0.0118(7) 0.0050(7)
C3 0.0401(9) 0.0451(9) 0.0580(9) -0.0014(7) 0.0077(8) 0.0002(7)
C4 0.0432(9) 0.0379(8) 0.0613(10) 0.0006(7) 0.0105(8) 0.0057(7)
C5 0.0349(8) 0.0440(9) 0.0578(9) 0.0051(7) 0.0107(8) 0.0022(7)
C6 0.0452(10) 0.0384(9) 0.0746(11) 0.0010(8) 0.0132(9) -0.0019(7)
C7 0.0467(10) 0.0403(9) 0.0685(11) 0.0053(8) 0.0156(9) 0.0077(8)
C8 0.0406(10) 0.0546(10) 0.0794(12) 0.0142(9) 0.0122(9) 0.0069(8)
C9 0.0558(12) 0.0423(9) 0.0776(12) 0.0076(9) 0.0145(10) 0.0050(9)
C10 0.0452(10) 0.0410(9) 0.0620(10) 0.0053(7) 0.0065(8) -0.0025(8)
C11 0.0426(10) 0.0446(9) 0.0629(10) 0.0082(8) 0.0089(8) -0.0028(8)
O1 0.0478(7) 0.0605(8) 0.0894(9) 0.0003(7) 0.0135(7) 0.0152(7)
O2 0.0383(7) 0.0655(9) 0.0877(9) -0.0045(7) 0.0095(7) 0.0013(6)
O3 0.0346(7) 0.0451(7) 0.0983(10) -0.0009(6) 0.0102(7) 0.0014(5)
O4 0.0541(8) 0.0485(7) 0.1072(11) 0.0047(7) 0.0104(8) -0.0121(6)
O5 0.0480(8) 0.0487(7) 0.1006(10) 0.0000(7) 0.0027(7) -0.0114(6)
N1 0.0375(8) 0.0368(7) 0.0745(10) 0.0025(7) 0.0049(7) 0.0023(6)

#===============================================================================

# 10. MOLECULAR GEOMETRY

_geom_special_details
;
All e.s.d.'s (except the e.s.d. in the dihedral angle between two l.s. planes)
are estimated using the full covariance matrix. The cell e.s.d.'s are taken
into account individually in the estimation of e.s.d.'s in distances, angles
and torsion angles; correlations between e.s.d.'s in cell parameters are only
used when they are defined by crystal symmetry. An approximate (isotropic)
treatment of cell e.s.d.'s is used for estimating e.s.d.'s involving l.s.
planes.
;

loop_
 _geom_bond_atom_site_label_1
 _geom_bond_atom_site_label_2
 _geom_bond_distance
 _geom_bond_site_symmetry_2
 _geom_bond_publ_flag
C1 O1 1.263(2) . ?
C1 O2 1.273(2) . ?
C1 C2 1.469(2) . ?
C2 C7 1.386(2) . ?
C2 C3 1.388(2) . ?
C3 C4 1.375(2) . ?
C4 C5 1.383(2) . ?
C5 O3 1.365(2) . ?
C5 C6 1.380(2) . ?
C6 C7 1.374(3) . ?
C8 C9 1.314(3) . ?
C8 C11 1.481(2) . ?
C9 C10 1.480(3) . ?
C10 O5 1.212(2) . ?
C10 N1 1.361(2) . ?
C11 O4 1.206(2) . ?
C11 N1 1.380(2) . ?

loop_
 _geom_angle_atom_site_label_1
 _geom_angle_atom_site_label_2
 _geom_angle_atom_site_label_3
 _geom_angle
 _geom_angle_site_symmetry_1
 _geom_angle_site_symmetry_3
 _geom_angle_publ_flag
O1 C1 O2 123.11(16) . . ?
O1 C1 C2 118.97(16) . . ?
O2 C1 C2 117.92(15) . . ?
C7 C2 C3 118.67(17) . . ?
C7 C2 C1 120.63(15) . . ?
C3 C2 C1 120.70(16) . . ?
C4 C3 C2 120.71(16) . . ?
C3 C4 C5 119.66(15) . . ?
O3 C5 C6 117.51(15) . . ?
O3 C5 C4 122.10(14) . . ?
C6 C5 C4 120.38(16) . . ?
C7 C6 C5 119.46(16) . . ?
C6 C7 C2 121.10(15) . . ?
C9 C8 C11 108.35(17) . . ?
C8 C9 C10 108.85(16) . . ?
O5 C10 N1 124.99(17) . . ?
O5 C10 C9 128.94(17) . . ?
N1 C10 C9 106.07(15) . . ?
O4 C11 N1 125.26(17) . . ?
O4 C11 C8 128.97(17) . . ?
N1 C11 C8 105.77(14) . . ?
C10 N1 C11 110.96(15) . . ?

loop_
 _geom_torsion_atom_site_label_1
 _geom_torsion_atom_site_label_2
 _geom_torsion_atom_site_label_3
 _geom_torsion_atom_site_label_4
 _geom_torsion
 _geom_torsion_site_symmetry_1
 _geom_torsion_site_symmetry_2
 _geom_torsion_site_symmetry_3
 _geom_torsion_site_symmetry_4
 _geom_torsion_publ_flag
O1 C1 C2 C7 6.2(3) . . . . ?
O2 C1 C2 C7 -173.77(16) . . . . ?
O1 C1 C2 C3 -173.41(16) . . . . ?
O2 C1 C2 C3 6.7(3) . . . . ?
C7 C2 C3 C4 -0.8(3) . . . . ?
C1 C2 C3 C4 178.73(16) . . . . ?
C2 C3 C4 C5 0.6(3) . . . . ?
C3 C4 C5 O3 179.59(16) . . . . ?
C3 C4 C5 C6 0.6(3) . . . . ?
O3 C5 C6 C7 179.37(17) . . . . ?
C4 C5 C6 C7 -1.6(3) . . . . ?
C5 C6 C7 C2 1.4(3) . . . . ?
C3 C2 C7 C6 -0.2(3) . . . . ?
C1 C2 C7 C6 -179.75(17) . . . . ?
C11 C8 C9 C10 0.3(2) . . . . ?
C8 C9 C10 O5 179.1(2) . . . . ?
C8 C9 C10 N1 -0.3(2) . . . . ?
C9 C8 C11 O4 179.7(2) . . . . ?
C9 C8 C11 N1 -0.2(2) . . . . ?
O5 C10 N1 C11 -179.30(19) . . . . ?
C9 C10 N1 C11 0.1(2) . . . . ?
O4 C11 N1 C10 -179.87(19) . . . . ?
C8 C11 N1 C10 0.0(2) . . . . ?

#===============================================================================
data_MM-24DHBA
_publcif_datablock.id '{f7cb94d9-d865-4652-a567-86f93c0dae79}'

_database_code_depnum_ccdc_archive 'CCDC 1027548'
#===============================================================================

# 5. CHEMICAL DATA

_chemical_name_systematic
;
;
_chemical_name_common                ?
_chemical_melting_point              ?
_chemical_formula_moiety            'C7 H6 O4, C4 H3 N O2'
_chemical_formula_structural         ?
_chemical_formula_sum                'C11 H9 N O6' 
_chemical_formula_iupac              ?
_chemical_formula_weight                251.19
_chemical_compound_source           'see text'

loop_
_atom_type_symbol
_atom_type_description
_atom_type_scat_dispersion_real
_atom_type_scat_dispersion_imag
_atom_type_scat_source
 O   O    0.0106    0.0060
 'International Tables Vol C Tables 4.2.6.8 and 6.1.1.4'
 N   N    0.0061    0.0033
 'International Tables Vol C Tables 4.2.6.8 and 6.1.1.4'
 H   H    0.0000    0.0000
 'International Tables Vol C Tables 4.2.6.8 and 6.1.1.4'
 C   C    0.0033    0.0016
 'International Tables Vol C Tables 4.2.6.8 and 6.1.1.4'

#===============================================================================

# 6. CRYSTAL DATA

_symmetry_cell_setting                 Monoclinic
_symmetry_space_group_name_Hall      '-I 2ya'
_symmetry_space_group_name_H-M       'I 2/a'
_symmetry_Int_Tables_number                 15

loop_
_symmetry_equiv_pos_site_id
_symmetry_equiv_pos_as_xyz
   1 x,y,z
   2 1/2-x,y,-z
   3 -x,-y,-z
   4 1/2+x,-y,z
   5 1/2+x,1/2+y,1/2+z
   6 -x,1/2+y,1/2-z
   7 1/2-x,1/2-y,1/2-z
   8 x,1/2-y,1/2+z

_cell_length_a                          12.5506(4)
_cell_length_b                           6.6807(2)
_cell_length_c                          26.1586(8)
_cell_angle_alpha                               90
_cell_angle_beta                         98.815(3)
_cell_angle_gamma                               90
_cell_volume                           2167.40(12)
_cell_formula_units_Z                    8
_cell_measurement_temperature        100(2)
_cell_measurement_reflns_used   9037
_cell_measurement_theta_min     3.1280
_cell_measurement_theta_max     27.4460
_cell_special_details
;
;

_exptl_crystal_description          'plate'
_exptl_crystal_colour               'colourless'

_exptl_crystal_size_max           0.210
_exptl_crystal_size_mid           0.150
_exptl_crystal_size_min           0.150
_exptl_absorpt_coefficient_mu     0.128
_shelx_estimated_absorpt_T_min    0.974
_shelx_estimated_absorpt_T_max    0.981
_exptl_crystal_size_rad              ?
_exptl_crystal_density_meas          ?
_exptl_crystal_density_diffrn            1.540
_exptl_crystal_density_method       'Not Measured'
_exptl_crystal_F_000                      1040
_exptl_crystal_density_meas_temp     ?

# Permitted for _exptl_absorpt_correction_type :
# analytical     'analytical from crystal shape'
#                Example: de Meulenaer&Tompa: ABST
# cylinder       'cylindrical'
# gaussian       'Gaussian from crystal shape'
#                Example: PLATON/ABSG
# integration    'integration from crystal shape'
# multi-scan     'symmetry-related measurements'
#                Example: SADABS, MULABS
# none           'no absorption corr. applied'
# numerical      'numerical from crystal shape'
# psi-scan       'psi-scan corrections'
#                Example: PLATON/ABSP
# refdelf        'refined from delta-F'
#                Example: SHELXA,
# sphere         'spherical'
#                Example: PLATON/ABSS
_exptl_absorpt_correction_T_min                   0.84741
_exptl_absorpt_correction_T_max                   1.00000
_exptl_absorpt_correction_type            'multi-scan'
_exptl_absorpt_process_details
;
CrysAlisPro, Agilent Technologies,
Version 1.171.37.34 (release 22-05-2014 CrysAlis171 .NET)
(compiled May 22 2014,16:03:01)
Empirical absorption correction using spherical harmonics,
 implemented in SCALE3 ABSPACK scaling algorithm.
;

#===============================================================================

# 7. EXPERIMENTAL DATA

_exptl_special_details
;
;
_diffrn_ambient_temperature          100(2)
_diffrn_radiation_wavelength           0.71073
_diffrn_radiation_probe              'x-ray'
_diffrn_radiation_type               'MoK\a'
_diffrn_radiation_source             'Mova (Mo) X-ray Source'
_diffrn_radiation_monochromator      'mirror'

_diffrn_measurement_device_type      'four-circle diffractometer'
_diffrn_measurement_method           ?
_diffrn_detector_area_resol_mean     ?

# number of measured reflections (redundant set)
_diffrn_reflns_number             21462
_diffrn_reflns_av_unetI/netI      0.0183
_diffrn_reflns_av_R_equivalents   0.0409
_diffrn_reflns_limit_h_min        -15
_diffrn_reflns_limit_h_max        15
_diffrn_reflns_limit_k_min        -8
_diffrn_reflns_limit_k_max        8
_diffrn_reflns_limit_l_min        -32
_diffrn_reflns_limit_l_max        32
_diffrn_reflns_theta_min          3.149
_diffrn_reflns_theta_max          25.999
_diffrn_reflns_theta_full         25.242
_diffrn_measured_fraction_theta_max   1.000
_diffrn_measured_fraction_theta_full  0.999
_diffrn_reflns_Laue_measured_fraction_max    1.000
_diffrn_reflns_Laue_measured_fraction_full   0.999
_diffrn_reflns_point_group_measured_fraction_max   1.000
_diffrn_reflns_point_group_measured_fraction_full  0.999
_diffrn_reflns_reduction_process
;
;

# number of unique reflections
_reflns_number_total                 2137
# number of observed reflections (> n sig(I))
_reflns_number_gt                    2002
_reflns_threshold_expression          ?

_computing_data_collection
;
CrysAlisPro, Agilent Technologies,
Version 1.171.37.34 (release 22-05-2014 CrysAlis171 .NET)
(compiled May 22 2014,16:03:01)
;
_computing_cell_refinement
;
CrysAlisPro, Agilent Technologies,
Version 1.171.37.34 (release 22-05-2014 CrysAlis171 .NET)
(compiled May 22 2014,16:03:01)
;
_computing_data_reduction
;
CrysAlisPro, Agilent Technologies,
Version 1.171.37.34 (release 22-05-2014 CrysAlis171 .NET)
(compiled May 22 2014,16:03:01)
;
_computing_structure_solution        ?
_computing_structure_refinement      ?
_computing_molecular_graphics        ?
_computing_publication_material      'PLATON (Spek, 2003)'

#===============================================================================

# 8. REFINEMENT DATA

_reflns_special_details
;
 Reflections were merged by SHELXL according to the crystal
 class for the calculation of statistics and refinement.

 _reflns_Friedel_fraction is defined as the number of unique
 Friedel pairs measured divided by the number that would be
 possible theoretically, ignoring centric projections and
 systematic absences.
;

_refine_special_details
;
 ?
;
_refine_ls_structure_factor_coef  Fsqd
_refine_ls_matrix_type            full
_refine_ls_weighting_scheme       calc
_refine_ls_weighting_details
;
 w=1/[\s^2^(Fo^2^)+(0.0654P)^2^+3.4709P]
 where P=(Fo^2^+2Fc^2^)/3
;
_atom_sites_solution_primary      ?
_atom_sites_solution_secondary    ?
_atom_sites_solution_hydrogens    mixed
_refine_ls_hydrogen_treatment     mixed
_refine_ls_extinction_method      none
_refine_ls_extinction_coef        .
_refine_ls_number_reflns          2137
_refine_ls_number_parameters      179
_refine_ls_number_restraints      0
_refine_ls_R_factor_all           0.0567
_refine_ls_R_factor_gt            0.0533
_refine_ls_wR_factor_ref          0.1359
_refine_ls_wR_factor_gt           0.1334
_refine_ls_goodness_of_fit_ref    1.164
_refine_ls_restrained_S_all       1.164
_refine_ls_shift/su_max           0.000
_refine_ls_shift/su_mean          0.000
_refine_diff_density_max    0.669
_refine_diff_density_min   -0.246
_refine_diff_density_rms    0.068

#===============================================================================

# 9. ATOMIC COORDINATES AND DISPLACEMENT PARAMETERS

loop_
 _atom_site_label
 _atom_site_type_symbol
 _atom_site_fract_x
 _atom_site_fract_y
 _atom_site_fract_z
 _atom_site_U_iso_or_equiv
 _atom_site_adp_type
 _atom_site_occupancy
 _atom_site_site_symmetry_order  
 _atom_site_calc_flag
 _atom_site_refinement_flags_posn
 _atom_site_refinement_flags_adp
 _atom_site_refinement_flags_occupancy
 _atom_site_disorder_assembly
 _atom_site_disorder_group
O1 O 0.95656(13) 0.2237(2) 0.18563(6) 0.0241(4) Uani 1 1 d . . . . .
O2 O 0.89695(11) 0.3329(2) 0.03973(5) 0.0197(3) Uani 1 1 d . . . . .
O3 O 0.78218(11) 0.4179(2) -0.20469(5) 0.0196(3) Uani 1 1 d . . . . .
O4 O 0.78618(11) 0.0854(2) -0.19456(6) 0.0196(3) Uani 1 1 d . . . . .
C5 C 0.82404(15) 0.2857(3) -0.11981(7) 0.0158(4) Uani 1 1 d . . . . .
C6 C 0.83819(15) 0.1151(3) -0.08799(8) 0.0171(4) Uani 1 1 d . . . . .
H6 H 0.8305 -0.0141 -0.1033 0.021 Uiso 1 1 calc R U . . .
O7 O 0.82433(13) 0.6486(2) -0.12427(6) 0.0246(4) Uani 1 1 d . . . . .
O8 O 0.89140(11) -0.2721(2) 0.06564(5) 0.0207(4) Uani 1 1 d . . . . .
C9 C 0.85977(15) 0.4939(3) -0.04298(7) 0.0175(4) Uani 1 1 d . . . . .
H9 H 0.8670 0.6224 -0.0272 0.021 Uiso 1 1 calc R U . . .
C10 C 0.86304(15) 0.1322(3) -0.03499(8) 0.0185(4) Uani 1 1 d . . . . .
H10 H 0.8730 0.0161 -0.0138 0.022 Uiso 1 1 calc R U . . .
C11 C 0.87332(14) 0.3233(3) -0.01296(7) 0.0166(4) Uani 1 1 d . . . . .
C12 C 0.83552(15) 0.4762(3) -0.09639(7) 0.0163(4) Uani 1 1 d . . . . .
N13 N 0.92014(14) 0.0121(3) 0.11522(6) 0.0184(4) Uani 1 1 d . . . . .
C14 C 0.79570(15) 0.2679(3) -0.17607(8) 0.0154(4) Uani 1 1 d . . . . .
C15 C 0.95313(16) -0.1412(3) 0.19493(8) 0.0215(5) Uani 1 1 d . . . . .
H15 H 0.9692 -0.1601 0.2313 0.026 Uiso 1 1 calc R U . . .
C16 C 0.94515(15) 0.0567(3) 0.16752(7) 0.0187(4) Uani 1 1 d . . . . .
C17 C 0.93405(16) -0.2843(3) 0.16004(8) 0.0200(4) Uani 1 1 d . . . . .
H17 H 0.9341 -0.4238 0.1671 0.024 Uiso 1 1 calc R U . . .
C18 C 0.91247(15) -0.1912(3) 0.10766(8) 0.0178(4) Uani 1 1 d . . . . .
H13 H 0.913(2) 0.106(5) 0.0907(13) 0.046(8) Uiso 1 1 d . . . . .
H4 H 0.766(3) 0.080(5) -0.2251(14) 0.052(9) Uiso 1 1 d . . . . .
H2 H 0.895(3) 0.463(6) 0.0495(14) 0.065(11) Uiso 1 1 d . . . . .
H7 H 0.804(3) 0.604(6) -0.1591(16) 0.073(11) Uiso 1 1 d . . . . .

loop_
 _atom_site_aniso_label
 _atom_site_aniso_U_11
 _atom_site_aniso_U_22
 _atom_site_aniso_U_33
 _atom_site_aniso_U_23
 _atom_site_aniso_U_13
 _atom_site_aniso_U_12
O1 0.0310(8) 0.0224(8) 0.0176(8) -0.0042(6) -0.0004(6) 0.0000(6)
O2 0.0265(8) 0.0197(8) 0.0118(7) -0.0003(6) -0.0003(5) -0.0006(6)
O3 0.0266(7) 0.0169(7) 0.0142(7) 0.0001(6) -0.0003(5) -0.0012(6)
O4 0.0268(8) 0.0173(7) 0.0135(7) -0.0028(6) -0.0008(6) -0.0006(6)
C5 0.0153(9) 0.0200(10) 0.0117(9) -0.0015(8) 0.0008(7) 0.0000(7)
C6 0.0162(9) 0.0171(10) 0.0177(9) -0.0019(8) 0.0017(7) -0.0008(8)
O7 0.0395(9) 0.0160(8) 0.0174(8) 0.0006(6) 0.0019(6) -0.0005(6)
O8 0.0241(7) 0.0230(8) 0.0141(7) -0.0037(6) 0.0005(6) -0.0014(6)
C9 0.0194(9) 0.0163(10) 0.0167(10) -0.0057(8) 0.0025(7) -0.0015(8)
C10 0.0186(9) 0.0187(10) 0.0180(10) 0.0040(8) 0.0024(7) 0.0002(8)
C11 0.0133(9) 0.0217(10) 0.0145(9) -0.0004(8) 0.0014(7) -0.0006(8)
C12 0.0155(9) 0.0178(10) 0.0156(9) -0.0006(8) 0.0020(7) -0.0006(7)
N13 0.0241(9) 0.0177(9) 0.0125(8) 0.0013(7) -0.0003(6) 0.0010(7)
C14 0.0133(9) 0.0182(10) 0.0145(10) -0.0020(8) 0.0019(7) -0.0008(7)
C15 0.0238(10) 0.0250(11) 0.0150(10) 0.0044(8) 0.0011(8) 0.0025(8)
C16 0.0178(9) 0.0228(11) 0.0150(9) -0.0005(8) 0.0014(7) 0.0013(8)
C17 0.0202(10) 0.0203(10) 0.0189(10) 0.0026(8) 0.0014(8) 0.0004(8)
C18 0.0153(9) 0.0216(10) 0.0167(10) -0.0013(8) 0.0027(7) 0.0000(8)

#===============================================================================

# 10. MOLECULAR GEOMETRY

_geom_special_details
;
All e.s.d.'s (except the e.s.d. in the dihedral angle between two l.s. planes)
are estimated using the full covariance matrix. The cell e.s.d.'s are taken
into account individually in the estimation of e.s.d.'s in distances, angles
and torsion angles; correlations between e.s.d.'s in cell parameters are only
used when they are defined by crystal symmetry. An approximate (isotropic)
treatment of cell e.s.d.'s is used for estimating e.s.d.'s involving l.s.
planes.
;

loop_
 _geom_bond_atom_site_label_1
 _geom_bond_atom_site_label_2
 _geom_bond_distance
 _geom_bond_site_symmetry_2
 _geom_bond_publ_flag
O1 C16 1.212(3) . ?
O2 C11 1.366(2) . ?
O3 C14 1.247(2) . ?
O4 C14 1.311(2) . ?
C5 C6 1.406(3) . ?
C5 C12 1.411(3) . ?
C5 C14 1.465(3) . ?
C6 C10 1.378(3) . ?
O7 C12 1.359(2) . ?
O8 C18 1.217(2) . ?
C9 C11 1.380(3) . ?
C9 C12 1.389(3) . ?
C10 C11 1.399(3) . ?
N13 C18 1.374(3) . ?
N13 C16 1.388(3) . ?
C15 C17 1.318(3) . ?
C15 C16 1.500(3) . ?
C17 C18 1.491(3) . ?

loop_
 _geom_angle_atom_site_label_1
 _geom_angle_atom_site_label_2
 _geom_angle_atom_site_label_3
 _geom_angle
 _geom_angle_site_symmetry_1
 _geom_angle_site_symmetry_3
 _geom_angle_publ_flag
C6 C5 C12 118.61(17) . . ?
C6 C5 C14 121.22(18) . . ?
C12 C5 C14 120.15(17) . . ?
C10 C6 C5 121.14(18) . . ?
C11 C9 C12 119.42(18) . . ?
C6 C10 C11 118.82(18) . . ?
O2 C11 C9 121.62(18) . . ?
O2 C11 C10 116.76(17) . . ?
C9 C11 C10 121.61(17) . . ?
O7 C12 C9 117.17(17) . . ?
O7 C12 C5 122.45(17) . . ?
C9 C12 C5 120.39(18) . . ?
C18 N13 C16 110.74(17) . . ?
O3 C14 O4 122.00(18) . . ?
O3 C14 C5 121.86(17) . . ?
O4 C14 C5 116.13(17) . . ?
C17 C15 C16 108.45(18) . . ?
O1 C16 N13 125.31(19) . . ?
O1 C16 C15 128.99(18) . . ?
N13 C16 C15 105.70(17) . . ?
C15 C17 C18 108.79(19) . . ?
O8 C18 N13 124.74(19) . . ?
O8 C18 C17 128.9(2) . . ?
N13 C18 C17 106.32(17) . . ?

loop_
 _geom_torsion_atom_site_label_1
 _geom_torsion_atom_site_label_2
 _geom_torsion_atom_site_label_3
 _geom_torsion_atom_site_label_4
 _geom_torsion
 _geom_torsion_site_symmetry_1
 _geom_torsion_site_symmetry_2
 _geom_torsion_site_symmetry_3
 _geom_torsion_site_symmetry_4
 _geom_torsion_publ_flag
C12 C5 C6 C10 -0.2(3) . . . . ?
C14 C5 C6 C10 -178.87(17) . . . . ?
C5 C6 C10 C11 0.5(3) . . . . ?
C12 C9 C11 O2 -179.82(16) . . . . ?
C12 C9 C11 C10 -0.1(3) . . . . ?
C6 C10 C11 O2 179.37(16) . . . . ?
C6 C10 C11 C9 -0.3(3) . . . . ?
C11 C9 C12 O7 -179.18(16) . . . . ?
C11 C9 C12 C5 0.5(3) . . . . ?
C6 C5 C12 O7 179.30(17) . . . . ?
C14 C5 C12 O7 -2.0(3) . . . . ?
C6 C5 C12 C9 -0.3(3) . . . . ?
C14 C5 C12 C9 178.41(17) . . . . ?
C6 C5 C14 O3 179.49(17) . . . . ?
C12 C5 C14 O3 0.8(3) . . . . ?
C6 C5 C14 O4 -1.0(3) . . . . ?
C12 C5 C14 O4 -179.69(16) . . . . ?
C18 N13 C16 O1 -179.73(19) . . . . ?
C18 N13 C16 C15 -0.3(2) . . . . ?
C17 C15 C16 O1 179.6(2) . . . . ?
C17 C15 C16 N13 0.1(2) . . . . ?
C16 C15 C17 C18 0.0(2) . . . . ?
C16 N13 C18 O8 179.97(18) . . . . ?
C16 N13 C18 C17 0.3(2) . . . . ?
C15 C17 C18 O8 -179.9(2) . . . . ?
C15 C17 C18 N13 -0.2(2) . . . . ?

#===============================================================================
data_MM-35DHBA
_publcif_datablock.id '{67cd5b8f-dccc-4742-b995-b296c5b02f90}'

_database_code_depnum_ccdc_archive 'CCDC 1027549'
#========================================================================= 

_audit_creation_method            SHELXL-2013
_chemical_name_systematic
;
 ?
;
_chemical_name_common             ?
_chemical_melting_point           ?
_chemical_formula_moiety          '3(C7 H6 O4), C4 H3 N O2, 3(H2 O)'
_chemical_formula_sum             'C25 H27 N O17' 
_chemical_formula_weight          613.47

loop_
 _atom_type_symbol
 _atom_type_description
 _atom_type_scat_dispersion_real
 _atom_type_scat_dispersion_imag
 _atom_type_scat_source
 'C'  'C'   0.0033   0.0016
 'International Tables Vol C Tables 4.2.6.8 and 6.1.1.4'
 'H'  'H'   0.0000   0.0000
 'International Tables Vol C Tables 4.2.6.8 and 6.1.1.4'
 'O'  'O'   0.0106   0.0060
 'International Tables Vol C Tables 4.2.6.8 and 6.1.1.4'
 'N'  'N'   0.0061   0.0033
 'International Tables Vol C Tables 4.2.6.8 and 6.1.1.4'

_space_group_crystal_system       triclinic
_space_group_IT_number            2
_space_group_name_H-M_alt         'P -1'
_space_group_name_Hall            '-P 1'

_shelx_space_group_comment
;
The symmetry employed for this shelxl refinement is uniquely defined
by the following loop, which should always be used as a source of
symmetry information in preference to the above space-group names.
They are only intended as comments.
;

loop_
 _space_group_symop_operation_xyz
 'x, y, z'
 '-x, -y, -z'

_cell_length_a                    9.3796(10)
_cell_length_b                    10.3981(12)
_cell_length_c                    15.6415(16)
_cell_angle_alpha                 80.620(9)
_cell_angle_beta                  72.913(9)
_cell_angle_gamma                 66.089(10)
_cell_volume                      1331.4(3)
_cell_formula_units_Z             2
_cell_measurement_temperature     100(2)
_cell_measurement_reflns_used     ? 
_cell_measurement_theta_min       ? 
_cell_measurement_theta_max       ? 

_exptl_crystal_description        'block' 
_exptl_crystal_colour             'colorless' 
_exptl_crystal_density_meas       ? 
_exptl_crystal_density_method     ?              
_exptl_crystal_density_diffrn     1.515          
_exptl_crystal_F_000              628
_exptl_transmission_factor_min    ?                                             
_exptl_transmission_factor_max    ?                                             
_exptl_crystal_size_max           0.250
_exptl_crystal_size_mid           0.220
_exptl_crystal_size_min           0.200
_exptl_absorpt_coefficient_mu     0.131
_shelx_estimated_absorpt_T_min    0.968
_shelx_estimated_absorpt_T_max    0.974
_exptl_absorpt_correction_type            'multi-scan'
_exptl_absorpt_process_details
;
CrysAlisPro, Agilent Technologies,
Version 1.171.36.24 (release 03-12-2012 CrysAlis171 .NET)
(compiled Dec  3 2012,18:21:49)
Empirical absorption correction using spherical harmonics,
 implemented in SCALE3 ABSPACK scaling algorithm.
;
_exptl_absorpt_correction_T_min                   0.63000
_exptl_absorpt_correction_T_max                   1.00000

_diffrn_ambient_temperature       100(2)
_diffrn_radiation_wavelength      0.71073
_diffrn_radiation_source         'Mova (Mo) X-ray Source'
_diffrn_radiation_monochromator 'mirror'
_diffrn_measurement_device_type 'Xcalibur, Eos, Nova'
_diffrn_source                    ?                        
_diffrn_measurement_method        ? 
_diffrn_detector_area_resol_mean  ? 
_diffrn_reflns_number             16508
_diffrn_reflns_av_unetI/netI      0.1134
_diffrn_reflns_av_R_equivalents   0.1241
_diffrn_reflns_limit_h_min        -11
_diffrn_reflns_limit_h_max        11
_diffrn_reflns_limit_k_min        -11
_diffrn_reflns_limit_k_max        12
_diffrn_reflns_limit_l_min        -18
_diffrn_reflns_limit_l_max        18
_diffrn_reflns_theta_min          2.455
_diffrn_reflns_theta_max          25.498
_diffrn_reflns_theta_full         25.242
_diffrn_measured_fraction_theta_max   1.000
_diffrn_measured_fraction_theta_full  0.999
_diffrn_reflns_Laue_measured_fraction_max    1.000
_diffrn_reflns_Laue_measured_fraction_full   0.999
_diffrn_reflns_point_group_measured_fraction_max   1.000
_diffrn_reflns_point_group_measured_fraction_full  0.999
_reflns_number_total              4927
_reflns_number_gt                 2571
_reflns_threshold_expression      'I > 2\s(I)'
_reflns_Friedel_coverage          0.000
_reflns_Friedel_fraction_max      .
_reflns_Friedel_fraction_full     .

_reflns_special_details
;
 Data were apparently pre-merged, so _diffrn_reflns_number
 etc. will have to be added later.

 Reflections were merged by SHELXL according to the crystal
 class for the calculation of statistics and refinement.

 _reflns_Friedel_fraction is defined as the number of unique
 Friedel pairs measured divided by the number that would be
 possible theoretically, ignoring centric projections and
 systematic absences.
;

_computing_data_collection
;
CrysAlisPro, Agilent Technologies,
Version 1.171.36.24 (release 03-12-2012 CrysAlis171 .NET)
(compiled Dec  3 2012,18:21:49)
;
_computing_cell_refinement
;
CrysAlisPro, Agilent Technologies,
Version 1.171.36.24 (release 03-12-2012 CrysAlis171 .NET)
(compiled Dec  3 2012,18:21:49)
;
_computing_data_reduction
;
CrysAlisPro, Agilent Technologies,
Version 1.171.36.24 (release 03-12-2012 CrysAlis171 .NET)
(compiled Dec  3 2012,18:21:49)
;
_computing_structure_solution     ?
_computing_structure_refinement   'SHELXL-2013 (Sheldrick, 2013)'
_computing_molecular_graphics     ?
_computing_publication_material   ?

_refine_special_details
;
 ?
;
_refine_ls_structure_factor_coef  Fsqd
_refine_ls_matrix_type            full
_refine_ls_weighting_scheme       calc
_refine_ls_weighting_details
'w=1/[\s^2^(Fo^2^)+(0.0810P)^2^] where P=(Fo^2^+2Fc^2^)/3'
_atom_sites_solution_primary      ?
_atom_sites_solution_secondary    ?
_atom_sites_solution_hydrogens    mixed
_refine_ls_hydrogen_treatment     constr
_refine_ls_extinction_method      none
_refine_ls_extinction_coef        .
_refine_ls_number_reflns          4927
_refine_ls_number_parameters      388
_refine_ls_number_restraints      0
_refine_ls_R_factor_all           0.1272
_refine_ls_R_factor_gt            0.0678
_refine_ls_wR_factor_ref          0.1752
_refine_ls_wR_factor_gt           0.1569
_refine_ls_goodness_of_fit_ref    0.908
_refine_ls_restrained_S_all       0.908
_refine_ls_shift/su_max           0.000
_refine_ls_shift/su_mean          0.000

loop_
 _atom_site_label
 _atom_site_type_symbol
 _atom_site_fract_x
 _atom_site_fract_y
 _atom_site_fract_z
 _atom_site_U_iso_or_equiv
 _atom_site_adp_type
 _atom_site_occupancy
 _atom_site_site_symmetry_order  
 _atom_site_calc_flag
 _atom_site_refinement_flags_posn
 _atom_site_refinement_flags_adp
 _atom_site_refinement_flags_occupancy
 _atom_site_disorder_assembly
 _atom_site_disorder_group
O1W O 0.9935(5) 1.1875(4) 0.13626(18) 0.0926(14) Uani 1 1 d . . . . .
H1W1 H 1.0228 1.0988 0.1353 0.139 Uiso 1 1 d R U . . .
H1W2 H 0.9299 1.1880 0.1070 0.139 Uiso 0.5 1 d R U P . .
H1W3 H 1.0896 1.1768 0.1078 0.139 Uiso 0.5 1 d R U P . .
O2W O 1.3293(4) 0.8100(4) 0.22523(18) 0.0843(12) Uani 1 1 d . . . . .
H2W1 H 1.2911 0.8209 0.2812 0.127 Uiso 1 1 d R U . . .
H2W2 H 1.4232 0.8060 0.1964 0.127 Uiso 0.5 1 d R U P . .
H2W3 H 1.2586 0.8278 0.1966 0.127 Uiso 0.5 1 d R U P . .
O3W O 0.6698(3) 0.4761(3) 0.18455(15) 0.0450(7) Uani 1 1 d . . . . .
H3W1 H 0.6476 0.4744 0.2414 0.068 Uiso 1 1 d R U . . .
H3W2 H 0.7596 0.4805 0.1546 0.068 Uiso 0.5 1 d R U P . .
H3W3 H 0.6011 0.4926 0.1548 0.068 Uiso 0.5 1 d R U P . .
C1 C 0.4126(4) 1.1640(3) 0.3284(2) 0.0254(8) Uani 1 1 d . . . . .
C2 C 0.4601(4) 1.1640(3) 0.2288(2) 0.0248(8) Uani 1 1 d . . . . .
C3 C 0.6044(4) 1.1766(3) 0.1828(2) 0.0252(8) Uani 1 1 d . . . . .
H3 H 0.6732 1.1838 0.2143 0.030 Uiso 1 1 calc R U . . .
C4 C 0.6478(4) 1.1787(3) 0.0900(2) 0.0270(8) Uani 1 1 d . . . . .
C5 C 0.5463(4) 1.1688(4) 0.0438(2) 0.0325(9) Uani 1 1 d . . . . .
H5 H 0.5766 1.1692 -0.0197 0.039 Uiso 1 1 calc R U . . .
C6 C 0.4010(4) 1.1585(4) 0.0913(2) 0.0309(9) Uani 1 1 d . . . . .
C7 C 0.3569(4) 1.1539(3) 0.1847(2) 0.0270(8) Uani 1 1 d . . . . .
H7 H 0.2587 1.1440 0.2172 0.032 Uiso 1 1 calc R U . . .
C8 C 0.7190(4) 0.8389(3) 0.4167(2) 0.0255(8) Uani 1 1 d . . . . .
C9 C 0.7694(4) 0.8370(3) 0.3173(2) 0.0231(8) Uani 1 1 d . . . . .
C10 C 0.9111(4) 0.8550(3) 0.2722(2) 0.0257(8) Uani 1 1 d . . . . .
H10 H 0.9755 0.8689 0.3039 0.031 Uiso 1 1 calc R U . . .
C11 C 0.9575(4) 0.8524(3) 0.1792(2) 0.0222(8) Uani 1 1 d . . . . .
C12 C 0.8633(4) 0.8346(3) 0.1326(2) 0.0249(8) Uani 1 1 d . . . . .
H12 H 0.8957 0.8343 0.0690 0.030 Uiso 1 1 calc R U . . .
C13 C 0.7208(4) 0.8169(3) 0.1790(2) 0.0218(7) Uani 1 1 d . . . . .
C14 C 0.6728(4) 0.8177(3) 0.2726(2) 0.0266(8) Uani 1 1 d . . . . .
H14 H 0.5758 0.8053 0.3049 0.032 Uiso 1 1 calc R U . . .
C15 C 1.0657(4) 0.4973(3) 0.3729(2) 0.0242(8) Uani 1 1 d . . . . .
C16 C 1.1172(4) 0.4994(3) 0.2728(2) 0.0229(8) Uani 1 1 d . . . . .
C17 C 1.2626(4) 0.5117(3) 0.2276(2) 0.0227(8) Uani 1 1 d . . . . .
H17 H 1.3317 0.5169 0.2596 0.027 Uiso 1 1 calc R U . . .
C18 C 1.3053(4) 0.5163(3) 0.1346(2) 0.0219(7) Uani 1 1 d . . . . .
C19 C 1.2043(4) 0.5087(3) 0.0883(2) 0.0239(8) Uani 1 1 d . . . . .
H19 H 1.2339 0.5127 0.0247 0.029 Uiso 1 1 calc R U . . .
C20 C 1.0603(4) 0.4955(3) 0.1345(2) 0.0229(8) Uani 1 1 d . . . . .
C21 C 1.0154(4) 0.4904(3) 0.2279(2) 0.0235(8) Uani 1 1 d . . . . .
H21 H 0.9167 0.4809 0.2599 0.028 Uiso 1 1 calc R U . . .
C22 C 0.6843(4) 1.3640(4) 0.4081(2) 0.0277(8) Uani 1 1 d . . . . .
C23 C 0.8247(4) 1.2460(4) 0.3639(2) 0.0318(9) Uani 1 1 d . . . . .
H23 H 0.8659 1.2377 0.3010 0.038 Uiso 1 1 calc R U . . .
C24 C 0.8853(4) 1.1524(4) 0.4255(2) 0.0313(9) Uani 1 1 d . . . . .
H24 H 0.9764 1.0665 0.4147 0.038 Uiso 1 1 calc R U . . .
C25 C 0.7838(4) 1.2075(4) 0.5151(2) 0.0278(8) Uani 1 1 d . . . . .
O1 O 0.5047(3) 1.1735(2) 0.36978(15) 0.0318(6) Uani 1 1 d . . . . .
O2 O 0.2768(3) 1.1523(2) 0.36718(15) 0.0366(6) Uani 1 1 d . . . . .
H2O H 0.2605 1.1524 0.4229 0.055 Uiso 1 1 calc R U . . .
O3 O 0.7915(3) 1.1878(2) 0.04298(15) 0.0391(7) Uani 1 1 d . . . . .
H3A H 0.8623 1.1929 0.0739 0.059 Uiso 0.5 1 calc R U P . .
H3B H 0.8207 1.1892 -0.0206 0.059 Uiso 0.5 1 calc R U P . .
O4 O 0.2998(3) 1.1511(3) 0.04617(16) 0.0475(7) Uani 1 1 d . . . . .
H4A H 0.3294 1.1530 -0.0174 0.071 Uiso 0.5 1 calc R U P . .
H4B H 0.2000 1.1440 0.0784 0.071 Uiso 0.5 1 calc R U P . .
O5 O 0.8095(3) 0.8498(2) 0.45832(15) 0.0343(6) Uani 1 1 d . . . . .
O6 O 0.5829(3) 0.8282(2) 0.45564(15) 0.0351(6) Uani 1 1 d . . . . .
H6O H 0.5655 0.8307 0.5113 0.053 Uiso 1 1 calc R U . . .
O7 O 1.0997(3) 0.8682(2) 0.13292(15) 0.0327(6) Uani 1 1 d . . . . .
H7A H 1.1320 0.8667 0.0694 0.049 Uiso 0.5 1 calc R U P . .
H7B H 1.1652 0.8806 0.1645 0.049 Uiso 0.5 1 calc R U P . .
O8 O 0.6273(3) 0.7986(2) 0.13341(15) 0.0332(6) Uani 1 1 d . . . . .
H8A H 0.6595 0.7979 0.0699 0.050 Uiso 0.5 1 calc R U P . .
H8B H 0.5299 0.7865 0.1652 0.050 Uiso 0.5 1 calc R U P . .
O9 O 1.1705(3) 0.5027(2) 0.41084(14) 0.0325(6) Uani 1 1 d . . . . .
H9O H 1.1343 0.5006 0.4667 0.049 Uiso 1 1 calc R U . . .
O10 O 0.9341(3) 0.4922(2) 0.41518(14) 0.0301(6) Uani 1 1 d . . . . .
O11 O 1.4474(3) 0.5297(2) 0.08855(14) 0.0303(6) Uani 1 1 d . . . . .
H11A H 1.4765 0.5338 0.0249 0.045 Uiso 0.5 1 calc R U P . .
H11B H 1.5172 0.5349 0.1202 0.045 Uiso 0.5 1 calc R U P . .
O12 O 0.9588(3) 0.4906(2) 0.08873(14) 0.0307(6) Uani 1 1 d . . . . .
H12A H 0.9872 0.4963 0.0251 0.046 Uiso 0.5 1 calc R U P . .
H12B H 0.8598 0.4815 0.1206 0.046 Uiso 0.5 1 calc R U P . .
O13 O 0.5955(3) 1.4703(2) 0.37494(15) 0.0338(6) Uani 1 1 d . . . . .
O14 O 0.7984(3) 1.1530(2) 0.58906(16) 0.0369(6) Uani 1 1 d . . . . .
N1 N 0.6660(3) 1.3355(3) 0.49952(17) 0.0285(7) Uani 1 1 d . . . . .
H1N H 0.5909 1.3905 0.5413 0.034 Uiso 1 1 calc R U . . .

loop_
 _atom_site_aniso_label
 _atom_site_aniso_U_11
 _atom_site_aniso_U_22
 _atom_site_aniso_U_33
 _atom_site_aniso_U_23
 _atom_site_aniso_U_13
 _atom_site_aniso_U_12
O1W 0.158(3) 0.138(3) 0.0313(18) -0.0302(19) 0.028(2) -0.132(3)
O2W 0.134(3) 0.139(3) 0.0228(16) -0.0148(18) 0.0100(18) -0.112(3)
O3W 0.0689(19) 0.0647(19) 0.0166(13) 0.0070(13) -0.0094(13) -0.0448(16)
C1 0.0258(19) 0.030(2) 0.0196(19) 0.0005(15) -0.0008(16) -0.0139(16)
C2 0.031(2) 0.0224(19) 0.0153(18) 0.0007(15) 0.0001(15) -0.0095(16)
C3 0.030(2) 0.028(2) 0.0177(19) -0.0016(15) -0.0060(16) -0.0100(16)
C4 0.0233(19) 0.031(2) 0.022(2) 0.0002(16) 0.0016(16) -0.0112(16)
C5 0.027(2) 0.049(2) 0.0123(18) -0.0013(17) 0.0000(16) -0.0089(18)
C6 0.029(2) 0.044(2) 0.0169(19) -0.0008(17) -0.0052(16) -0.0122(18)
C7 0.0233(18) 0.036(2) 0.020(2) -0.0016(16) -0.0033(15) -0.0103(16)
C8 0.0236(19) 0.031(2) 0.0188(18) 0.0024(15) 0.0008(15) -0.0132(16)
C9 0.0269(19) 0.0248(19) 0.0154(18) -0.0028(15) 0.0004(15) -0.0108(16)
C10 0.030(2) 0.027(2) 0.0200(19) -0.0023(15) -0.0047(16) -0.0110(16)
C11 0.0220(18) 0.0219(19) 0.0216(19) -0.0008(15) 0.0001(15) -0.0111(15)
C12 0.0311(19) 0.0236(19) 0.0165(18) -0.0004(15) -0.0017(15) -0.0100(16)
C13 0.0245(18) 0.0223(19) 0.0182(18) 0.0002(15) -0.0069(15) -0.0081(15)
C14 0.0276(19) 0.031(2) 0.0188(19) 0.0008(16) 0.0024(15) -0.0151(16)
C15 0.0279(19) 0.029(2) 0.0156(18) -0.0020(15) -0.0021(16) -0.0126(16)
C16 0.0285(19) 0.0233(19) 0.0150(18) 0.0010(15) -0.0037(16) -0.0099(16)
C17 0.0268(19) 0.0251(19) 0.0175(19) 0.0011(15) -0.0060(15) -0.0118(16)
C18 0.0241(18) 0.0243(19) 0.0158(18) -0.0008(15) 0.0008(15) -0.0118(15)
C19 0.031(2) 0.0253(19) 0.0146(17) -0.0024(15) -0.0013(15) -0.0119(16)
C20 0.0239(18) 0.028(2) 0.0186(19) -0.0015(15) -0.0043(15) -0.0127(15)
C21 0.0264(18) 0.0248(19) 0.0163(18) -0.0016(15) 0.0004(15) -0.0107(15)
C22 0.0305(19) 0.032(2) 0.0203(19) 0.0002(17) -0.0035(16) -0.0147(17)
C23 0.041(2) 0.035(2) 0.0171(19) -0.0011(17) -0.0022(17) -0.0162(19)
C24 0.033(2) 0.031(2) 0.028(2) -0.0044(17) -0.0041(17) -0.0110(17)
C25 0.032(2) 0.032(2) 0.020(2) 0.0005(17) -0.0038(16) -0.0158(17)
O1 0.0366(14) 0.0451(16) 0.0203(13) -0.0012(11) -0.0074(11) -0.0220(12)
O2 0.0409(15) 0.0553(17) 0.0155(13) 0.0026(12) -0.0039(12) -0.0240(13)
O3 0.0330(15) 0.0584(17) 0.0183(13) 0.0044(12) 0.0054(11) -0.0204(13)
O4 0.0367(15) 0.083(2) 0.0230(14) -0.0150(14) -0.0097(12) -0.0169(15)
O5 0.0381(15) 0.0568(17) 0.0188(13) -0.0007(12) -0.0072(12) -0.0292(13)
O6 0.0372(15) 0.0561(17) 0.0144(13) -0.0022(12) 0.0002(11) -0.0244(13)
O7 0.0319(14) 0.0446(16) 0.0225(13) -0.0040(12) 0.0058(11) -0.0233(12)
O8 0.0342(14) 0.0521(16) 0.0195(13) -0.0036(12) -0.0100(11) -0.0199(12)
O9 0.0344(14) 0.0550(17) 0.0118(12) -0.0025(11) -0.0027(11) -0.0228(12)
O10 0.0335(14) 0.0445(16) 0.0155(13) -0.0010(11) -0.0009(11) -0.0217(12)
O11 0.0287(13) 0.0500(16) 0.0163(12) -0.0001(11) -0.0008(11) -0.0231(12)
O12 0.0323(13) 0.0506(16) 0.0137(12) 0.0002(11) -0.0051(10) -0.0214(12)
O13 0.0386(15) 0.0349(15) 0.0211(13) 0.0018(12) -0.0053(12) -0.0097(12)
O14 0.0417(15) 0.0416(16) 0.0212(14) 0.0023(12) -0.0067(11) -0.0117(12)
N1 0.0309(16) 0.0316(18) 0.0146(16) -0.0015(13) 0.0007(13) -0.0078(14)

_geom_special_details
;
All e.s.d.'s (except the e.s.d. in the dihedral angle between two l.s. planes)
are estimated using the full covariance matrix. The cell e.s.d.'s are taken
into account individually in the estimation of e.s.d.'s in distances, angles
and torsion angles; correlations between e.s.d.'s in cell parameters are only
used when they are defined by crystal symmetry. An approximate (isotropic)
treatment of cell e.s.d.'s is used for estimating e.s.d.'s involving l.s.
planes.
;

loop_
 _geom_bond_atom_site_label_1
 _geom_bond_atom_site_label_2
 _geom_bond_distance
 _geom_bond_site_symmetry_2
 _geom_bond_publ_flag
O1W H1W1 0.8499 . ?
O1W H1W2 0.8499 . ?
O1W H1W3 0.8499 . ?
O2W H2W1 0.8500 . ?
O2W H2W2 0.8501 . ?
O2W H2W3 0.8501 . ?
O3W H3W1 0.8499 . ?
O3W H3W2 0.8500 . ?
O3W H3W3 0.8501 . ?
C1 O1 1.262(4) . ?
C1 O2 1.286(4) . ?
C1 C2 1.489(5) . ?
C2 C3 1.382(4) . ?
C2 C7 1.387(4) . ?
C3 C4 1.387(5) . ?
C3 H3 0.9500 . ?
C4 O3 1.367(4) . ?
C4 C5 1.394(4) . ?
C5 C6 1.385(5) . ?
C5 H5 0.9500 . ?
C6 O4 1.370(4) . ?
C6 C7 1.394(5) . ?
C7 H7 0.9500 . ?
C8 O5 1.258(4) . ?
C8 O6 1.285(4) . ?
C8 C9 1.488(4) . ?
C9 C10 1.381(4) . ?
C9 C14 1.383(4) . ?
C10 C11 1.391(5) . ?
C10 H10 0.9500 . ?
C11 O7 1.379(4) . ?
C11 C12 1.380(4) . ?
C12 C13 1.390(4) . ?
C12 H12 0.9500 . ?
C13 O8 1.365(3) . ?
C13 C14 1.401(4) . ?
C14 H14 0.9500 . ?
C15 O10 1.235(4) . ?
C15 O9 1.312(4) . ?
C15 C16 1.495(4) . ?
C16 C21 1.379(4) . ?
C16 C17 1.386(4) . ?
C17 C18 1.389(4) . ?
C17 H17 0.9500 . ?
C18 O11 1.367(4) . ?
C18 C19 1.382(4) . ?
C19 C20 1.382(4) . ?
C19 H19 0.9500 . ?
C20 O12 1.369(3) . ?
C20 C21 1.395(4) . ?
C21 H21 0.9500 . ?
C22 O13 1.227(4) . ?
C22 N1 1.386(4) . ?
C22 C23 1.466(5) . ?
C23 C24 1.330(4) . ?
C23 H23 0.9500 . ?
C24 C25 1.494(5) . ?
C24 H24 0.9500 . ?
C25 O14 1.223(4) . ?
C25 N1 1.383(4) . ?
O2 H2O 0.8400 . ?
O3 H3A 0.9500 . ?
O3 H3B 0.9500 . ?
O4 H4A 0.9500 . ?
O4 H4B 0.9500 . ?
O6 H6O 0.8400 . ?
O7 H7A 0.9500 . ?
O7 H7B 0.9500 . ?
O8 H8A 0.9500 . ?
O8 H8B 0.9500 . ?
O9 H9O 0.8400 . ?
O11 H11A 0.9500 . ?
O11 H11B 0.9500 . ?
O12 H12A 0.9500 . ?
O12 H12B 0.9500 . ?
N1 H1N 0.8800 . ?

loop_
 _geom_angle_atom_site_label_1
 _geom_angle_atom_site_label_2
 _geom_angle_atom_site_label_3
 _geom_angle
 _geom_angle_site_symmetry_1
 _geom_angle_site_symmetry_3
 _geom_angle_publ_flag
H1W1 O1W H1W2 82.4 . . ?
H1W1 O1W H1W3 87.2 . . ?
H1W2 O1W H1W3 118.1 . . ?
H2W1 O2W H2W2 124.4 . . ?
H2W1 O2W H2W3 114.2 . . ?
H2W2 O2W H2W3 119.1 . . ?
H3W1 O3W H3W2 118.6 . . ?
H3W1 O3W H3W3 124.2 . . ?
H3W2 O3W H3W3 115.7 . . ?
O1 C1 O2 123.8(3) . . ?
O1 C1 C2 120.1(3) . . ?
O2 C1 C2 116.1(3) . . ?
C3 C2 C7 121.8(3) . . ?
C3 C2 C1 119.1(3) . . ?
C7 C2 C1 119.1(3) . . ?
C2 C3 C4 119.2(3) . . ?
C2 C3 H3 120.4 . . ?
C4 C3 H3 120.4 . . ?
O3 C4 C3 120.3(3) . . ?
O3 C4 C5 119.4(3) . . ?
C3 C4 C5 120.3(3) . . ?
C6 C5 C4 119.5(3) . . ?
C6 C5 H5 120.2 . . ?
C4 C5 H5 120.2 . . ?
O4 C6 C5 119.7(3) . . ?
O4 C6 C7 119.4(3) . . ?
C5 C6 C7 120.9(3) . . ?
C2 C7 C6 118.3(3) . . ?
C2 C7 H7 120.8 . . ?
C6 C7 H7 120.8 . . ?
O5 C8 O6 123.4(3) . . ?
O5 C8 C9 119.7(3) . . ?
O6 C8 C9 116.9(3) . . ?
C10 C9 C14 121.9(3) . . ?
C10 C9 C8 119.0(3) . . ?
C14 C9 C8 119.1(3) . . ?
C9 C10 C11 118.5(3) . . ?
C9 C10 H10 120.7 . . ?
C11 C10 H10 120.7 . . ?
O7 C11 C12 119.4(3) . . ?
O7 C11 C10 119.5(3) . . ?
C12 C11 C10 121.1(3) . . ?
C11 C12 C13 119.7(3) . . ?
C11 C12 H12 120.2 . . ?
C13 C12 H12 120.2 . . ?
O8 C13 C12 120.1(3) . . ?
O8 C13 C14 119.8(3) . . ?
C12 C13 C14 120.2(3) . . ?
C9 C14 C13 118.6(3) . . ?
C9 C14 H14 120.7 . . ?
C13 C14 H14 120.7 . . ?
O10 C15 O9 123.5(3) . . ?
O10 C15 C16 122.0(3) . . ?
O9 C15 C16 114.5(3) . . ?
C21 C16 C17 121.7(3) . . ?
C21 C16 C15 118.0(3) . . ?
C17 C16 C15 120.2(3) . . ?
C16 C17 C18 118.8(3) . . ?
C16 C17 H17 120.6 . . ?
C18 C17 H17 120.6 . . ?
O11 C18 C19 119.7(3) . . ?
O11 C18 C17 119.8(3) . . ?
C19 C18 C17 120.4(3) . . ?
C20 C19 C18 120.0(3) . . ?
C20 C19 H19 120.0 . . ?
C18 C19 H19 120.0 . . ?
O12 C20 C19 120.1(3) . . ?
O12 C20 C21 119.4(3) . . ?
C19 C20 C21 120.5(3) . . ?
C16 C21 C20 118.6(3) . . ?
C16 C21 H21 120.7 . . ?
C20 C21 H21 120.7 . . ?
O13 C22 N1 123.7(3) . . ?
O13 C22 C23 129.4(3) . . ?
N1 C22 C23 106.9(3) . . ?
C24 C23 C22 109.4(3) . . ?
C24 C23 H23 125.3 . . ?
C22 C23 H23 125.3 . . ?
C23 C24 C25 107.3(3) . . ?
C23 C24 H24 126.3 . . ?
C25 C24 H24 126.3 . . ?
O14 C25 N1 125.0(3) . . ?
O14 C25 C24 128.1(3) . . ?
N1 C25 C24 106.8(3) . . ?
C1 O2 H2O 109.5 . . ?
C4 O3 H3A 120.0 . . ?
C4 O3 H3B 120.0 . . ?
H3A O3 H3B 120.0 . . ?
C6 O4 H4A 120.0 . . ?
C6 O4 H4B 120.0 . . ?
H4A O4 H4B 120.0 . . ?
C8 O6 H6O 109.5 . . ?
C11 O7 H7A 120.0 . . ?
C11 O7 H7B 120.0 . . ?
H7A O7 H7B 120.0 . . ?
C13 O8 H8A 120.0 . . ?
C13 O8 H8B 120.0 . . ?
H8A O8 H8B 120.0 . . ?
C15 O9 H9O 109.5 . . ?
C18 O11 H11A 120.0 . . ?
C18 O11 H11B 120.0 . . ?
H11A O11 H11B 120.0 . . ?
C20 O12 H12A 120.0 . . ?
C20 O12 H12B 120.0 . . ?
H12A O12 H12B 120.0 . . ?
C25 N1 C22 109.6(3) . . ?
C25 N1 H1N 125.2 . . ?
C22 N1 H1N 125.2 . . ?

loop_
 _geom_torsion_atom_site_label_1
 _geom_torsion_atom_site_label_2
 _geom_torsion_atom_site_label_3
 _geom_torsion_atom_site_label_4
 _geom_torsion
 _geom_torsion_site_symmetry_1
 _geom_torsion_site_symmetry_2
 _geom_torsion_site_symmetry_3
 _geom_torsion_site_symmetry_4
 _geom_torsion_publ_flag
O1 C1 C2 C3 -0.9(5) . . . . ?
O2 C1 C2 C3 179.8(3) . . . . ?
O1 C1 C2 C7 -179.8(3) . . . . ?
O2 C1 C2 C7 1.0(5) . . . . ?
C7 C2 C3 C4 -0.3(5) . . . . ?
C1 C2 C3 C4 -179.1(3) . . . . ?
C2 C3 C4 O3 -178.5(3) . . . . ?
C2 C3 C4 C5 0.3(5) . . . . ?
O3 C4 C5 C6 179.6(3) . . . . ?
C3 C4 C5 C6 0.7(5) . . . . ?
C4 C5 C6 O4 179.0(3) . . . . ?
C4 C5 C6 C7 -1.8(5) . . . . ?
C3 C2 C7 C6 -0.8(5) . . . . ?
C1 C2 C7 C6 178.0(3) . . . . ?
O4 C6 C7 C2 -178.9(3) . . . . ?
C5 C6 C7 C2 1.9(5) . . . . ?
O5 C8 C9 C10 -3.5(5) . . . . ?
O6 C8 C9 C10 176.9(3) . . . . ?
O5 C8 C9 C14 176.7(3) . . . . ?
O6 C8 C9 C14 -2.8(5) . . . . ?
C14 C9 C10 C11 -0.5(5) . . . . ?
C8 C9 C10 C11 179.7(3) . . . . ?
C9 C10 C11 O7 -179.1(3) . . . . ?
C9 C10 C11 C12 1.0(5) . . . . ?
O7 C11 C12 C13 179.2(3) . . . . ?
C10 C11 C12 C13 -0.9(5) . . . . ?
C11 C12 C13 O8 -179.7(3) . . . . ?
C11 C12 C13 C14 0.2(5) . . . . ?
C10 C9 C14 C13 -0.1(5) . . . . ?
C8 C9 C14 C13 179.6(3) . . . . ?
O8 C13 C14 C9 -179.8(3) . . . . ?
C12 C13 C14 C9 0.3(5) . . . . ?
O10 C15 C16 C21 -2.3(5) . . . . ?
O9 C15 C16 C21 178.4(3) . . . . ?
O10 C15 C16 C17 177.0(3) . . . . ?
O9 C15 C16 C17 -2.3(4) . . . . ?
C21 C16 C17 C18 0.6(5) . . . . ?
C15 C16 C17 C18 -178.7(3) . . . . ?
C16 C17 C18 O11 179.4(3) . . . . ?
C16 C17 C18 C19 0.0(5) . . . . ?
O11 C18 C19 C20 -179.8(3) . . . . ?
C17 C18 C19 C20 -0.5(5) . . . . ?
C18 C19 C20 O12 178.8(3) . . . . ?
C18 C19 C20 C21 0.3(5) . . . . ?
C17 C16 C21 C20 -0.7(5) . . . . ?
C15 C16 C21 C20 178.6(3) . . . . ?
O12 C20 C21 C16 -178.2(3) . . . . ?
C19 C20 C21 C16 0.3(5) . . . . ?
O13 C22 C23 C24 -179.8(3) . . . . ?
N1 C22 C23 C24 0.5(4) . . . . ?
C22 C23 C24 C25 0.0(4) . . . . ?
C23 C24 C25 O14 179.6(3) . . . . ?
C23 C24 C25 N1 -0.4(4) . . . . ?
O14 C25 N1 C22 -179.3(3) . . . . ?
C24 C25 N1 C22 0.7(3) . . . . ?
O13 C22 N1 C25 179.5(3) . . . . ?
C23 C22 N1 C25 -0.7(3) . . . . ?

_refine_diff_density_max    0.477
_refine_diff_density_min   -0.305
_refine_diff_density_rms    0.072

_shelxl_version_number 2013-4

_shelx_res_file
;
TITL MM-35DHBA in P-1
CELL  0.71073   9.3796  10.3981  15.6415   80.620   72.913   66.089
ZERR     2.00   0.0010   0.0012   0.0016    0.009    0.009    0.010
LATT  1
SFAC C H O N
UNIT 50 54 34 2
MERG  2
OMIT 0.00  51.00
FMAP 2
PLAN 10
TEMP -173.00
SIZE  0.200   0.220   0.250
BOND $H
CONF
L.S. 10
ACTA
LIST 4
WGHT    0.081000
FVAR      10.09255
O1W   3    0.993472    1.187457    0.136259    11.00000    0.15774    0.13844 =
         0.03126   -0.03022    0.02764   -0.13177
AFIX   3
H1W1  2    1.022825    1.098791    0.135278    11.00000   -1.50000
H1W2  2    0.929852    1.188047    0.106989    10.50000   -1.50000
H1W3  2    1.089572    1.176796    0.107769    10.50000   -1.50000
AFIX   0
O2W   3    1.329334    0.810012    0.225228    11.00000    0.13450    0.13914 =
         0.02281   -0.01484    0.00998   -0.11179
AFIX   3
H2W1  2    1.291136    0.820912    0.281188    11.00000   -1.50000
H2W2  2    1.423175    0.805972    0.196428    10.50000   -1.50000
H2W3  2    1.258585    0.827812    0.196628    10.50000   -1.50000
AFIX   0
O3W   3    0.669829    0.476112    0.184551    11.00000    0.06892    0.06474 =
         0.01660    0.00702   -0.00942   -0.04478
AFIX   3
H3W1  2    0.647599    0.474352    0.241361    11.00000   -1.50000
H3W2  2    0.759579    0.480512    0.154631    10.50000   -1.50000
H3W3  2    0.601109    0.492612    0.154771    10.50000   -1.50000
AFIX   0
C1    1    0.412630    1.164012    0.328364    11.00000    0.02576    0.03011 =
         0.01964    0.00045   -0.00079   -0.01388
C2    1    0.460052    1.164018    0.228806    11.00000    0.03131    0.02239 =
         0.01530    0.00067    0.00011   -0.00947
C3    1    0.604439    1.176633    0.182801    11.00000    0.02977    0.02752 =
         0.01769   -0.00158   -0.00603   -0.01003
AFIX  43
H3    2    0.673153    1.183831    0.214348    11.00000   -1.20000
AFIX   0
C4    1    0.647756    1.178651    0.089976    11.00000    0.02326    0.03116 =
         0.02191    0.00020    0.00156   -0.01121
C5    1    0.546251    1.168818    0.043839    11.00000    0.02736    0.04865 =
         0.01229   -0.00128    0.00000   -0.00888
AFIX  43
H5    2    0.576556    1.169163   -0.019711    11.00000   -1.20000
AFIX   0
C6    1    0.400955    1.158549    0.091321    11.00000    0.02917    0.04418 =
         0.01685   -0.00076   -0.00516   -0.01225
C7    1    0.356879    1.153881    0.184693    11.00000    0.02332    0.03559 =
         0.01984   -0.00156   -0.00332   -0.01033
AFIX  43
H7    2    0.258662    1.144007    0.217250    11.00000   -1.20000
AFIX   0
C8    1    0.719049    0.838948    0.416712    11.00000    0.02356    0.03139 =
         0.01877    0.00240    0.00075   -0.01321
C9    1    0.769441    0.836969    0.317261    11.00000    0.02687    0.02478 =
         0.01544   -0.00282    0.00043   -0.01078
C10   1    0.911116    0.855019    0.272191    11.00000    0.02954    0.02714 =
         0.02001   -0.00230   -0.00465   -0.01097
AFIX  43
H10   2    0.975498    0.868893    0.303950    11.00000   -1.20000
AFIX   0
C11   1    0.957487    0.852433    0.179221    11.00000    0.02203    0.02187 =
         0.02159   -0.00076    0.00012   -0.01114
C12   1    0.863325    0.834558    0.132567    11.00000    0.03112    0.02360 =
         0.01645   -0.00044   -0.00173   -0.00997
AFIX  43
H12   2    0.895693    0.834320    0.069039    11.00000   -1.20000
AFIX   0
C13   1    0.720805    0.816891    0.179000    11.00000    0.02453    0.02234 =
         0.01825    0.00015   -0.00692   -0.00813
C14   1    0.672776    0.817715    0.272645    11.00000    0.02762    0.03085 =
         0.01876    0.00079    0.00245   -0.01513
AFIX  43
H14   2    0.575803    0.805305    0.304863    11.00000   -1.20000
AFIX   0
C15   1    1.065684    0.497256    0.372855    11.00000    0.02786    0.02905 =
         0.01555   -0.00204   -0.00214   -0.01265
C16   1    1.117167    0.499423    0.272821    11.00000    0.02854    0.02333 =
         0.01504    0.00102   -0.00371   -0.00989
C17   1    1.262560    0.511695    0.227614    11.00000    0.02684    0.02511 =
         0.01747    0.00107   -0.00601   -0.01178
AFIX  43
H17   2    1.331695    0.516877    0.259647    11.00000   -1.20000
AFIX   0
C18   1    1.305315    0.516276    0.134624    11.00000    0.02413    0.02429 =
         0.01583   -0.00081    0.00078   -0.01182
C19   1    1.204340    0.508740    0.088272    11.00000    0.03058    0.02527 =
         0.01461   -0.00243   -0.00130   -0.01194
AFIX  43
H19   2    1.233916    0.512656    0.024655    11.00000   -1.20000
AFIX   0
C20   1    1.060338    0.495505    0.134504    11.00000    0.02388    0.02835 =
         0.01861   -0.00145   -0.00432   -0.01268
C21   1    1.015369    0.490416    0.227935    11.00000    0.02644    0.02483 =
         0.01633   -0.00157    0.00042   -0.01074
AFIX  43
H21   2    0.916695    0.480944    0.259946    11.00000   -1.20000
AFIX   0
C22   1    0.684308    1.363968    0.408110    11.00000    0.03050    0.03232 =
         0.02031    0.00017   -0.00346   -0.01466
C23   1    0.824659    1.245979    0.363916    11.00000    0.04093    0.03544 =
         0.01707   -0.00110   -0.00219   -0.01615
AFIX  43
H23   2    0.865872    1.237657    0.300999    11.00000   -1.20000
AFIX   0
C24   1    0.885335    1.152409    0.425549    11.00000    0.03274    0.03052 =
         0.02821   -0.00444   -0.00411   -0.01099
AFIX  43
H24   2    0.976381    1.066456    0.414662    11.00000   -1.20000
AFIX   0
C25   1    0.783838    1.207458    0.515086    11.00000    0.03211    0.03226 =
         0.02014    0.00055   -0.00377   -0.01582
O1    3    0.504668    1.173528    0.369777    11.00000    0.03657    0.04509 =
         0.02034   -0.00120   -0.00744   -0.02195
O2    3    0.276797    1.152293    0.367178    11.00000    0.04086    0.05526 =
         0.01546    0.00258   -0.00388   -0.02397
AFIX  83
H2O   2    0.260492    1.152416    0.422927    11.00000   -1.50000
AFIX   0
O3    3    0.791548    1.187850    0.042981    11.00000    0.03300    0.05842 =
         0.01825    0.00435    0.00542   -0.02042
AFIX  93
H3A   2    0.862345    1.192896    0.073884    10.50000   -1.50000
H3B   2    0.820708    1.189197   -0.020591    10.50000   -1.50000
AFIX   0
O4    3    0.299796    1.151100    0.046171    11.00000    0.03667    0.08318 =
         0.02303   -0.01504   -0.00970   -0.01686
AFIX  93
H4A   2    0.329444    1.152990   -0.017418    10.50000   -1.50000
H4B   2    0.199988    1.144044    0.078444    10.50000   -1.50000
AFIX   0
O5    3    0.809472    0.849848    0.458322    11.00000    0.03811    0.05679 =
         0.01880   -0.00071   -0.00724   -0.02918
O6    3    0.582875    0.828154    0.455640    11.00000    0.03720    0.05608 =
         0.01438   -0.00224    0.00020   -0.02437
AFIX  83
H6O   2    0.565478    0.830731    0.511289    11.00000   -1.50000
AFIX   0
O7    3    1.099656    0.868217    0.132923    11.00000    0.03187    0.04459 =
         0.02250   -0.00396    0.00585   -0.02326
AFIX  93
H7A   2    1.132028    0.866730    0.069438    10.50000   -1.50000
H7B   2    1.165249    0.880581    0.164506    10.50000   -1.50000
AFIX   0
O8    3    0.627256    0.798569    0.133408    11.00000    0.03425    0.05215 =
         0.01951   -0.00356   -0.00998   -0.01993
AFIX  93
H8A   2    0.659491    0.797877    0.069893    10.50000   -1.50000
H8B   2    0.529897    0.786505    0.165184    10.50000   -1.50000
AFIX   0
O9    3    1.170506    0.502721    0.410841    11.00000    0.03440    0.05505 =
         0.01184   -0.00249   -0.00267   -0.02276
AFIX  83
H9O   2    1.134315    0.500650    0.466742    11.00000   -1.50000
AFIX   0
O10   3    0.934090    0.492159    0.415184    11.00000    0.03351    0.04451 =
         0.01552   -0.00097   -0.00090   -0.02174
O11   3    1.447435    0.529698    0.088552    11.00000    0.02874    0.05000 =
         0.01635   -0.00006   -0.00082   -0.02311
AFIX  93
H11A  2    1.476461    0.533810    0.024934    10.50000   -1.50000
H11B  2    1.517161    0.534912    0.120157    10.50000   -1.50000
AFIX   0
O12   3    0.958751    0.490624    0.088732    11.00000    0.03226    0.05064 =
         0.01365    0.00025   -0.00513   -0.02140
AFIX  93
H12A  2    0.987207    0.496336    0.025113    10.50000   -1.50000
H12B  2    0.859816    0.481526    0.120596    10.50000   -1.50000
AFIX   0
O13   3    0.595540    1.470332    0.374944    11.00000    0.03856    0.03491 =
         0.02108    0.00183   -0.00535   -0.00975
O14   3    0.798420    1.153030    0.589058    11.00000    0.04167    0.04157 =
         0.02117    0.00231   -0.00669   -0.01170
N1    4    0.665979    1.335530    0.499521    11.00000    0.03090    0.03160 =
         0.01459   -0.00150    0.00073   -0.00778
AFIX  43
H1N   2    0.590880    1.390510    0.541271    11.00000   -1.20000

AFIX   0
HKLF    4

REM  MM-35DHBA in P-1
REM R1 =  0.0678 for    2571 Fo > 4sig(Fo)  and  0.1272 for all    4927 data
REM    388 parameters refined using      0 restraints

END

WGHT      0.0797      0.0000

REM Highest difference peak  0.477,  deepest hole -0.305,  1-sigma level  0.072
Q1    1   0.9386  1.2290  0.1213  11.00000  0.05    0.48
Q2    1   0.9598  1.2702  0.1271  11.00000  0.05    0.46
Q3    1   1.2805  0.8706  0.2128  11.00000  0.05    0.44
Q4    1   1.0506  1.1488  0.1361  11.00000  0.05    0.43
Q5    1   0.6138  0.5840  0.1639  11.00000  0.05    0.32
Q6    1   1.2776  0.7869  0.1952  11.00000  0.05    0.31
Q7    1   0.5898  1.0692  0.3742  11.00000  0.05    0.31
Q8    1   0.9036  0.8393  0.4876  11.00000  0.05    0.29
Q9    1   1.2519  0.4079  0.4137  11.00000  0.05    0.28
Q10   1   0.6068  1.1851  0.3877  11.00000  0.05    0.26
;
_shelx_res_checksum   20563

#===============================================================================
data_GM-4HBA
_publcif_datablock.id '{f40093aa-b9f2-4ba0-8222-27709be5f309}'

_database_code_depnum_ccdc_archive 'CCDC 1027550'
#===============================================================================

# 5. CHEMICAL DATA

_chemical_name_systematic
;
;
_chemical_name_common                ?
_chemical_melting_point              ?
_chemical_formula_moiety             '2(C7 H6 O3), C5 H7 N O2'
_chemical_formula_structural         ?
_chemical_formula_sum                'C19 H19 N O8' 
_chemical_formula_iupac              ?
_chemical_formula_weight                389.35
_chemical_compound_source           'see text'
_chemical_absolute_configuration     unk

loop_
_atom_type_symbol
_atom_type_description
_atom_type_scat_dispersion_real
_atom_type_scat_dispersion_imag
_atom_type_scat_source
 O   O    0.0106    0.0060
 'International Tables Vol C Tables 4.2.6.8 and 6.1.1.4'
 N   N    0.0061    0.0033
 'International Tables Vol C Tables 4.2.6.8 and 6.1.1.4'
 H   H    0.0000    0.0000
 'International Tables Vol C Tables 4.2.6.8 and 6.1.1.4'
 C   C    0.0033    0.0016
 'International Tables Vol C Tables 4.2.6.8 and 6.1.1.4'

#===============================================================================

# 6. CRYSTAL DATA

_symmetry_cell_setting               Orthorhombic
_symmetry_space_group_name_Hall      'P 2c -2ac'
_symmetry_space_group_name_H-M       'P c a 21'
_symmetry_Int_Tables_number                 29

loop_
_symmetry_equiv_pos_site_id
_symmetry_equiv_pos_as_xyz
   1 x,y,z
   2 -x,-y,1/2+z
   3 1/2-x,y,1/2+z
   4 1/2+x,-y,z

_cell_length_a                           40.692(3)
_cell_length_b                           5.4524(3)
_cell_length_c                          16.3546(9)
_cell_angle_alpha                               90
_cell_angle_beta                                90
_cell_angle_gamma                               90
_cell_volume                             3628.6(4)
_cell_formula_units_Z                    8
_cell_measurement_temperature        100(2)
_cell_measurement_reflns_used   4448
_cell_measurement_theta_min     3.2370
_cell_measurement_theta_max     27.3320
_cell_special_details
;
;

_exptl_crystal_description          'block'
_exptl_crystal_colour               'colourless'

_exptl_crystal_size_max           0.250
_exptl_crystal_size_mid           0.200
_exptl_crystal_size_min           0.180
_exptl_crystal_size_rad              ?
_exptl_crystal_density_meas          ?
_exptl_crystal_density_diffrn            1.425
_exptl_crystal_density_method       'Not Measured'
_exptl_crystal_F_000                      1632
_exptl_absorpt_coefficient_mu            0.112
_exptl_crystal_density_meas_temp     ?

# Permitted for _exptl_absorpt_correction_type :
# analytical     'analytical from crystal shape'
#                Example: de Meulenaer&Tompa: ABST
# cylinder       'cylindrical'
# gaussian       'Gaussian from crystal shape'
#                Example: PLATON/ABSG
# integration    'integration from crystal shape'
# multi-scan     'symmetry-related measurements'
#                Example: SADABS, MULABS
# none           'no absorption corr. applied'
# numerical      'numerical from crystal shape'
# psi-scan       'psi-scan corrections'
#                Example: PLATON/ABSP
# refdelf        'refined from delta-F'
#                Example: SHELXA,
# sphere         'spherical'
#                Example: PLATON/ABSS
_exptl_absorpt_correction_type            'multi-scan'
_exptl_absorpt_process_details
;
CrysAlisPro, Agilent Technologies,
Version 1.171.37.31 (release 14-01-2014 CrysAlis171 .NET)
(compiled Jan 14 2014,18:38:05)
Empirical absorption correction using spherical harmonics,
 implemented in SCALE3 ABSPACK scaling algorithm.
;
_exptl_absorpt_correction_T_min                   0.66416
_exptl_absorpt_correction_T_max                   1.00000

#===============================================================================

# 7. EXPERIMENTAL DATA

_exptl_special_details
;
;
_diffrn_ambient_temperature          100(2)
_diffrn_radiation_wavelength           0.71073
_diffrn_radiation_probe              'x-ray'
_diffrn_radiation_type               'MoK\a'
_diffrn_radiation_source             'Mova (Mo) X-ray Source'
_diffrn_radiation_monochromator      'mirror'

_diffrn_measurement_device_type      'four-circle diffractometer'
_diffrn_measurement_method           ?
_diffrn_detector_area_resol_mean     ?

# number of measured reflections (redundant set)
_diffrn_reflns_number             15134
_diffrn_reflns_av_unetI/netI      0.0627
_diffrn_reflns_av_R_equivalents   0.0585
_diffrn_reflns_limit_h_min        -40
_diffrn_reflns_limit_h_max        50
_diffrn_reflns_limit_k_min        -6
_diffrn_reflns_limit_k_max        6
_diffrn_reflns_limit_l_min        -15
_diffrn_reflns_limit_l_max        20
_diffrn_reflns_theta_min          2.491
_diffrn_reflns_theta_max          26.000
_diffrn_reflns_theta_full         25.242
_diffrn_measured_fraction_theta_max   0.999
_diffrn_measured_fraction_theta_full  0.999
_diffrn_reflns_Laue_measured_fraction_max    0.999
_diffrn_reflns_Laue_measured_fraction_full   0.999
_diffrn_reflns_point_group_measured_fraction_max   0.999
_diffrn_reflns_point_group_measured_fraction_full  0.999
_diffrn_reflns_reduction_process
;
;

# number of unique reflections
_reflns_number_total                 5638
# number of observed reflections (> n sig(I))
_reflns_number_gt                    4868
_reflns_threshold_expression      'I > 2\s(I)'

_computing_data_collection
;
CrysAlisPro, Agilent Technologies,
Version 1.171.37.31 (release 14-01-2014 CrysAlis171 .NET)
(compiled Jan 14 2014,18:38:05)
;
_computing_cell_refinement
;
CrysAlisPro, Agilent Technologies,
Version 1.171.37.31 (release 14-01-2014 CrysAlis171 .NET)
(compiled Jan 14 2014,18:38:05)
;
_computing_data_reduction
;
CrysAlisPro, Agilent Technologies,
Version 1.171.37.31 (release 14-01-2014 CrysAlis171 .NET)
(compiled Jan 14 2014,18:38:05)
;
_computing_structure_solution        ?
_computing_structure_refinement      ?
_computing_molecular_graphics        ?
_computing_publication_material      'PLATON (Spek, 2003)'

#===============================================================================

# 8. REFINEMENT DATA

_reflns_special_details
;
 Reflections were merged by SHELXL according to the crystal
 class for the calculation of statistics and refinement.

 _reflns_Friedel_fraction is defined as the number of unique
 Friedel pairs measured divided by the number that would be
 possible theoretically, ignoring centric projections and
 systematic absences.
;

_refine_ls_structure_factor_coef  Fsqd
_refine_ls_matrix_type            full
_refine_ls_weighting_scheme       calc
_refine_ls_weighting_details
;
 w=1/[\s^2^(Fo^2^)+(0.0464P)^2^]
 where P=(Fo^2^+2Fc^2^)/3
;
_atom_sites_solution_primary      ?
_atom_sites_solution_secondary    ?
_atom_sites_solution_hydrogens    mixed
_refine_ls_hydrogen_treatment     mixed
_refine_ls_extinction_method      none
_refine_ls_extinction_coef        .
_refine_ls_abs_structure_details
;
 Refined as an inversion twin.
;
_refine_ls_abs_structure_Flack    ?
_refine_ls_number_reflns          5638
_refine_ls_number_parameters      594
_refine_ls_number_restraints      1
_refine_ls_R_factor_all           0.0573
_refine_ls_R_factor_gt            0.0483
_refine_ls_wR_factor_ref          0.1079
_refine_ls_wR_factor_gt           0.1016
_refine_ls_goodness_of_fit_ref    1.027
_refine_ls_restrained_S_all       1.027
_refine_ls_shift/su_max           0.000
_refine_ls_shift/su_mean          0.000
_refine_diff_density_max    0.220
_refine_diff_density_min   -0.218
_refine_diff_density_rms    0.049

#===============================================================================

# 9. ATOMIC COORDINATES AND DISPLACEMENT PARAMETERS

loop_
 _atom_site_label
 _atom_site_type_symbol
 _atom_site_fract_x
 _atom_site_fract_y
 _atom_site_fract_z
 _atom_site_U_iso_or_equiv
 _atom_site_adp_type
 _atom_site_occupancy
 _atom_site_site_symmetry_order  
 _atom_site_calc_flag
 _atom_site_refinement_flags_posn
 _atom_site_refinement_flags_adp
 _atom_site_refinement_flags_occupancy
 _atom_site_disorder_assembly
 _atom_site_disorder_group
C1 C 0.06639(10) 0.7908(7) 0.3476(2) 0.0187(9) Uani 1 1 d . . . . .
C2 C 0.03065(9) 0.7757(6) 0.3617(2) 0.0179(8) Uani 1 1 d . . . . .
C3 C 0.01174(10) 0.5871(7) 0.3279(3) 0.0212(9) Uani 1 1 d . . . . .
H3 H 0.0219 0.4652 0.2950 0.025 Uiso 1 1 calc R U . . .
C4 C -0.02167(9) 0.5777(6) 0.3421(3) 0.0209(9) Uani 1 1 d . . . . .
H4 H -0.0345 0.4492 0.3192 0.025 Uiso 1 1 calc R U . . .
C5 C -0.03650(9) 0.7565(7) 0.3899(2) 0.0205(9) Uani 1 1 d . . . . .
C6 C -0.01791(10) 0.9458(7) 0.4232(3) 0.0247(10) Uani 1 1 d . . . . .
H6 H -0.0282 1.0685 0.4556 0.030 Uiso 1 1 calc R U . . .
C7 C 0.01549(10) 0.9552(7) 0.4092(3) 0.0231(9) Uani 1 1 d . . . . .
H7 H 0.0282 1.0844 0.4321 0.028 Uiso 1 1 calc R U . . .
C8 C 0.16007(10) 0.7687(7) 0.3398(3) 0.0193(9) Uani 1 1 d . . . . .
C9 C 0.19567(9) 0.7337(6) 0.3510(2) 0.0173(8) Uani 1 1 d . . . . .
C10 C 0.21504(10) 0.9019(7) 0.3930(3) 0.0210(9) Uani 1 1 d . . . . .
H10 H 0.2052 1.0421 0.4172 0.025 Uiso 1 1 calc R U . . .
C11 C 0.24872(10) 0.8666(7) 0.3998(3) 0.0237(9) Uani 1 1 d . . . . .
H11 H 0.2618 0.9815 0.4289 0.028 Uiso 1 1 calc R U . . .
C12 C 0.26313(9) 0.6624(7) 0.3640(3) 0.0200(9) Uani 1 1 d . . . . .
C13 C 0.24394(9) 0.4900(7) 0.3239(3) 0.0208(9) Uani 1 1 d . . . . .
H13 H 0.2539 0.3485 0.3007 0.025 Uiso 1 1 calc R U . . .
C14 C 0.21040(9) 0.5242(7) 0.3176(2) 0.0190(9) Uani 1 1 d . . . . .
H14 H 0.1973 0.4052 0.2906 0.023 Uiso 1 1 calc R U . . .
C15 C 0.18360(9) 0.2525(7) 0.1437(2) 0.0185(9) Uani 1 1 d . . . . .
C16 C 0.21888(9) 0.2170(6) 0.1269(2) 0.0161(8) Uani 1 1 d . . . . .
C17 C 0.23615(10) 0.3835(7) 0.0782(3) 0.0208(9) Uani 1 1 d . . . . .
H17 H 0.2252 0.5215 0.0556 0.025 Uiso 1 1 calc R U . . .
C18 C 0.26908(9) 0.3478(7) 0.0629(3) 0.0207(9) Uani 1 1 d . . . . .
H18 H 0.2807 0.4595 0.0289 0.025 Uiso 1 1 calc R U . . .
C19 C 0.28553(10) 0.1471(7) 0.0973(3) 0.0205(9) Uani 1 1 d . . . . .
C20 C 0.26838(9) -0.0176(7) 0.1471(3) 0.0202(9) Uani 1 1 d . . . . .
H20 H 0.2794 -0.1528 0.1714 0.024 Uiso 1 1 calc R U . . .
C21 C 0.23526(9) 0.0185(7) 0.1606(3) 0.0193(9) Uani 1 1 d . . . . .
H21 H 0.2235 -0.0948 0.1936 0.023 Uiso 1 1 calc R U . . .
C22 C 0.08960(9) 0.2800(7) 0.1468(3) 0.0202(9) Uani 1 1 d . . . . .
C23 C 0.05331(9) 0.2721(6) 0.1396(3) 0.0180(8) Uani 1 1 d . . . . .
C24 C 0.03504(9) 0.0837(7) 0.1729(3) 0.0194(9) Uani 1 1 d . . . . .
H24 H 0.0461 -0.0504 0.1978 0.023 Uiso 1 1 calc R U . . .
C25 C 0.00123(9) 0.0852(7) 0.1709(3) 0.0204(9) Uani 1 1 d . . . . .
H25 H -0.0109 -0.0450 0.1948 0.025 Uiso 1 1 calc R U . . .
C26 C -0.01499(9) 0.2800(7) 0.1333(3) 0.0196(9) Uani 1 1 d . . . . .
C27 C 0.00314(10) 0.4691(7) 0.0973(3) 0.0224(9) Uani 1 1 d . . . . .
H27 H -0.0079 0.5995 0.0703 0.027 Uiso 1 1 calc R U . . .
C28 C 0.03680(10) 0.4672(7) 0.1009(3) 0.0213(9) Uani 1 1 d . . . . .
H28 H 0.0490 0.5978 0.0773 0.026 Uiso 1 1 calc R U . . .
C29 C 0.12022(9) 0.7557(7) 0.8663(3) 0.0192(9) Uani 1 1 d . . . . .
C30 C 0.11696(10) 0.7990(7) 0.9555(3) 0.0209(9) Uani 1 1 d . . . . .
C31 C 0.14802(11) 0.9108(8) 0.9909(3) 0.0231(9) Uani 1 1 d . . . . .
C32 C 0.15734(11) 1.1383(8) 0.9436(3) 0.0246(9) Uani 1 1 d . . . . .
C33 C 0.15864(10) 1.1010(7) 0.8534(3) 0.0222(9) Uani 1 1 d . . . . .
C34 C 0.09532(9) 0.2359(7) 0.6377(3) 0.0215(9) Uani 1 1 d . . . . .
C35 C 0.09385(12) 0.1929(8) 0.5473(3) 0.0270(10) Uani 1 1 d . . . . .
C36 C 0.10020(12) 0.4264(8) 0.4982(3) 0.0271(10) Uani 1 1 d . . . . .
C37 C 0.13211(11) 0.5451(7) 0.5265(3) 0.0239(9) Uani 1 1 d . . . . .
C38 C 0.13258(9) 0.5826(7) 0.6174(3) 0.0205(9) Uani 1 1 d . . . . .
N1 N 0.11469(8) 0.4256(6) 0.6648(2) 0.0199(8) Uani 1 1 d . . . . .
N2 N 0.13975(8) 0.9111(6) 0.8214(2) 0.0195(8) Uani 1 1 d . . . . .
O1 O 0.08361(7) 0.9522(5) 0.37922(18) 0.0231(6) Uani 1 1 d . . . . .
O2 O 0.07864(7) 0.6182(5) 0.29949(18) 0.0214(6) Uani 1 1 d . . . . .
O3 O -0.06926(7) 0.7533(5) 0.4067(2) 0.0292(7) Uani 1 1 d . . . . .
O4 O 0.14300(7) 0.6199(5) 0.3019(2) 0.0259(7) Uani 1 1 d . . . . .
O5 O 0.14794(7) 0.9695(5) 0.37326(19) 0.0220(6) Uani 1 1 d . . . . .
O6 O 0.29638(7) 0.6388(5) 0.3708(2) 0.0285(7) Uani 1 1 d . . . . .
O7 O 0.10601(7) 0.4455(5) 0.1152(2) 0.0262(7) Uani 1 1 d . . . . .
O8 O 0.10256(7) 0.0995(5) 0.1883(2) 0.0263(7) Uani 1 1 d . . . . .
O9 O -0.04817(7) 0.2972(5) 0.1300(2) 0.0281(7) Uani 1 1 d . . . . .
O10 O 0.16759(6) 0.1059(5) 0.18552(18) 0.0223(6) Uani 1 1 d . . . . .
O11 O 0.17053(7) 0.4496(5) 0.11090(19) 0.0240(7) Uani 1 1 d . . . . .
O12 O 0.31774(7) 0.1210(5) 0.0800(2) 0.0266(7) Uani 1 1 d . . . . .
O13 O 0.14840(7) 0.7485(5) 0.65090(19) 0.0264(7) Uani 1 1 d . . . . .
O14 O 0.08108(7) 0.1076(5) 0.68791(18) 0.0257(7) Uani 1 1 d . . . . .
O15 O 0.10583(7) 0.5882(5) 0.82977(18) 0.0271(7) Uani 1 1 d . . . . .
O16 O 0.17485(7) 1.2258(5) 0.80592(19) 0.0286(7) Uani 1 1 d . . . . .
H1N H 0.1135(10) 0.456(7) 0.717(3) 0.023(12) Uiso 1 1 d . . . . .
H2N H 0.1428(13) 0.884(10) 0.765(4) 0.059(17) Uiso 1 1 d . . . . .
H2O H 0.1035(14) 0.639(9) 0.301(4) 0.061(17) Uiso 1 1 d . . . . .
H3O H -0.0810(13) 0.635(9) 0.376(4) 0.053(16) Uiso 1 1 d . . . . .
H5O H 0.1256(12) 0.966(7) 0.375(3) 0.034(13) Uiso 1 1 d . . . . .
H6O H 0.3030(11) 0.493(8) 0.345(3) 0.031(13) Uiso 1 1 d . . . . .
H8O H 0.1235(13) 0.109(8) 0.186(4) 0.050(16) Uiso 1 1 d . . . . .
H9O H -0.0564(12) 0.179(9) 0.156(3) 0.041(15) Uiso 1 1 d . . . . .
H11O H 0.1471(15) 0.460(10) 0.117(4) 0.070(19) Uiso 1 1 d . . . . .
H12O H 0.3243(13) 0.008(10) 0.105(4) 0.051(18) Uiso 1 1 d . . . . .
H30A H 0.0967(11) 0.922(7) 0.964(3) 0.033(12) Uiso 1 1 d . . . . .
H30B H 0.1107(11) 0.652(8) 0.982(3) 0.038(13) Uiso 1 1 d . . . . .
H31A H 0.1458(9) 0.949(6) 1.049(3) 0.011(9) Uiso 1 1 d . . . . .
H31B H 0.1676(12) 0.785(8) 0.986(3) 0.044(14) Uiso 1 1 d . . . . .
H32A H 0.1417(12) 1.261(8) 0.954(3) 0.042(14) Uiso 1 1 d . . . . .
H32B H 0.1780(11) 1.218(7) 0.960(3) 0.030(12) Uiso 1 1 d . . . . .
H35A H 0.1115(12) 0.074(8) 0.534(3) 0.044(14) Uiso 1 1 d . . . . .
H35B H 0.0698(15) 0.117(9) 0.533(4) 0.067(18) Uiso 1 1 d . . . . .
H36A H 0.1018(10) 0.393(7) 0.437(3) 0.020(11) Uiso 1 1 d . . . . .
H36B H 0.0800(11) 0.539(7) 0.508(3) 0.029(12) Uiso 1 1 d . . . . .
H37A H 0.1514(13) 0.426(8) 0.511(3) 0.049(15) Uiso 1 1 d . . . . .
H37B H 0.1358(12) 0.714(9) 0.498(3) 0.047(15) Uiso 1 1 d . . . . .

loop_
 _atom_site_aniso_label
 _atom_site_aniso_U_11
 _atom_site_aniso_U_22
 _atom_site_aniso_U_33
 _atom_site_aniso_U_23
 _atom_site_aniso_U_13
 _atom_site_aniso_U_12
C1 0.019(2) 0.021(2) 0.017(2) 0.0007(17) -0.0001(17) 0.0007(15)
C2 0.016(2) 0.020(2) 0.018(2) 0.0022(17) -0.0018(17) 0.0011(14)
C3 0.024(2) 0.018(2) 0.022(2) -0.0044(17) -0.0011(19) 0.0007(15)
C4 0.023(2) 0.017(2) 0.023(2) -0.0021(17) -0.0036(18) -0.0031(14)
C5 0.018(2) 0.026(2) 0.018(2) -0.0031(17) -0.0011(18) -0.0018(15)
C6 0.024(2) 0.024(2) 0.026(2) -0.0094(18) -0.0001(19) 0.0014(16)
C7 0.025(2) 0.020(2) 0.024(2) -0.0034(18) -0.0023(19) -0.0013(15)
C8 0.020(2) 0.021(2) 0.016(2) 0.0026(17) 0.0011(18) -0.0013(15)
C9 0.019(2) 0.017(2) 0.015(2) 0.0053(16) 0.0014(16) -0.0002(14)
C10 0.024(2) 0.016(2) 0.023(2) -0.0029(17) 0.0007(19) 0.0014(14)
C11 0.022(2) 0.021(2) 0.028(2) -0.0016(19) -0.0040(19) -0.0060(16)
C12 0.019(2) 0.019(2) 0.022(2) 0.0006(17) -0.0020(19) 0.0008(14)
C13 0.023(2) 0.0149(19) 0.025(2) -0.0011(17) 0.0009(19) 0.0019(14)
C14 0.022(2) 0.021(2) 0.014(2) -0.0048(16) -0.0006(17) -0.0038(15)
C15 0.021(2) 0.022(2) 0.012(2) -0.0025(16) -0.0025(18) 0.0009(15)
C16 0.018(2) 0.0161(19) 0.0141(19) -0.0018(16) -0.0036(16) 0.0025(14)
C17 0.026(2) 0.016(2) 0.020(2) 0.0017(17) -0.0023(18) 0.0020(14)
C18 0.020(2) 0.017(2) 0.025(2) 0.0024(17) 0.0011(18) -0.0017(14)
C19 0.021(2) 0.021(2) 0.019(2) -0.0018(17) -0.0006(18) -0.0004(15)
C20 0.023(2) 0.017(2) 0.021(2) 0.0036(17) -0.0018(18) 0.0025(15)
C21 0.020(2) 0.022(2) 0.016(2) -0.0004(17) 0.0024(17) -0.0027(15)
C22 0.022(2) 0.023(2) 0.016(2) -0.0001(17) 0.0027(18) 0.0024(15)
C23 0.020(2) 0.019(2) 0.014(2) -0.0030(16) 0.0002(17) 0.0028(14)
C24 0.022(2) 0.018(2) 0.019(2) -0.0010(17) -0.0027(18) 0.0028(14)
C25 0.021(2) 0.021(2) 0.019(2) 0.0003(17) 0.0003(18) -0.0028(15)
C26 0.016(2) 0.025(2) 0.019(2) -0.0037(17) -0.0005(18) -0.0021(14)
C27 0.025(2) 0.017(2) 0.025(2) 0.0035(18) -0.0030(19) 0.0041(15)
C28 0.024(2) 0.019(2) 0.021(2) 0.0037(17) 0.0008(19) -0.0027(15)
C29 0.0136(19) 0.024(2) 0.020(2) 0.0042(18) -0.0009(17) -0.0009(14)
C30 0.022(2) 0.020(2) 0.021(2) 0.0039(18) 0.0045(18) 0.0000(15)
C31 0.027(2) 0.027(2) 0.015(2) -0.0047(18) -0.0023(19) 0.0025(16)
C32 0.025(2) 0.023(2) 0.025(2) -0.0043(19) 0.000(2) -0.0031(17)
C33 0.017(2) 0.017(2) 0.033(2) 0.0011(18) 0.0014(19) -0.0011(15)
C34 0.019(2) 0.020(2) 0.026(2) -0.0011(18) -0.0025(19) 0.0039(15)
C35 0.037(3) 0.022(2) 0.022(2) -0.0013(19) -0.003(2) 0.0000(19)
C36 0.038(3) 0.026(2) 0.017(2) -0.0027(18) -0.004(2) 0.0016(18)
C37 0.034(3) 0.021(2) 0.017(2) 0.0020(18) 0.0030(19) 0.0050(17)
C38 0.016(2) 0.022(2) 0.024(2) 0.0033(18) 0.0009(18) 0.0037(15)
N1 0.0195(19) 0.0241(19) 0.0160(19) -0.0004(15) -0.0005(15) -0.0053(12)
N2 0.0192(19) 0.0248(19) 0.0144(19) -0.0014(15) -0.0014(15) -0.0043(13)
O1 0.0218(16) 0.0263(15) 0.0211(16) -0.0037(13) -0.0004(13) -0.0032(11)
O2 0.0195(16) 0.0232(15) 0.0214(16) -0.0064(12) 0.0008(13) 0.0007(10)
O3 0.0183(15) 0.0314(16) 0.0381(19) -0.0147(14) 0.0025(14) -0.0031(12)
O4 0.0181(15) 0.0297(16) 0.0298(17) -0.0058(14) -0.0025(13) 0.0009(11)
O5 0.0190(16) 0.0251(15) 0.0218(16) -0.0015(13) 0.0016(13) 0.0034(11)
O6 0.0187(16) 0.0240(16) 0.043(2) -0.0062(15) -0.0038(15) 0.0023(11)
O7 0.0209(16) 0.0273(16) 0.0305(18) 0.0087(14) -0.0011(14) -0.0027(11)
O8 0.0175(16) 0.0304(17) 0.0311(18) 0.0082(14) 0.0031(14) 0.0037(12)
O9 0.0169(15) 0.0271(16) 0.040(2) 0.0055(15) -0.0040(14) -0.0027(11)
O10 0.0187(15) 0.0272(16) 0.0210(16) 0.0028(13) 0.0005(13) -0.0005(11)
O11 0.0201(17) 0.0255(16) 0.0265(17) 0.0055(13) 0.0003(14) 0.0054(11)
O12 0.0163(16) 0.0283(17) 0.0351(19) 0.0100(15) 0.0023(14) 0.0028(11)
O13 0.0264(16) 0.0280(16) 0.0248(17) 0.0013(13) -0.0006(14) -0.0090(12)
O14 0.0269(16) 0.0261(16) 0.0242(17) 0.0024(13) -0.0001(14) -0.0087(11)
O15 0.0269(16) 0.0299(17) 0.0246(17) -0.0015(13) -0.0015(14) -0.0110(12)
O16 0.0289(17) 0.0290(16) 0.0279(17) 0.0015(13) 0.0024(14) -0.0105(12)

#===============================================================================

# 10. MOLECULAR GEOMETRY

_geom_special_details
;
All e.s.d.'s (except the e.s.d. in the dihedral angle between two l.s. planes)
are estimated using the full covariance matrix. The cell e.s.d.'s are taken
into account individually in the estimation of e.s.d.'s in distances, angles
and torsion angles; correlations between e.s.d.'s in cell parameters are only
used when they are defined by crystal symmetry. An approximate (isotropic)
treatment of cell e.s.d.'s is used for estimating e.s.d.'s involving l.s.
planes.
;

loop_
 _geom_bond_atom_site_label_1
 _geom_bond_atom_site_label_2
 _geom_bond_distance
 _geom_bond_site_symmetry_2
 _geom_bond_publ_flag
C1 O1 1.238(5) . ?
C1 O2 1.325(4) . ?
C1 C2 1.474(5) . ?
C2 C7 1.394(6) . ?
C2 C3 1.398(5) . ?
C3 C4 1.380(5) . ?
C3 H3 0.9500 . ?
C4 C5 1.388(5) . ?
C4 H4 0.9500 . ?
C5 O3 1.361(5) . ?
C5 C6 1.391(5) . ?
C6 C7 1.379(5) . ?
C6 H6 0.9500 . ?
C7 H7 0.9500 . ?
C8 O4 1.235(5) . ?
C8 O5 1.320(5) . ?
C8 C9 1.473(5) . ?
C9 C10 1.391(5) . ?
C9 C14 1.401(5) . ?
C10 C11 1.389(6) . ?
C10 H10 0.9500 . ?
C11 C12 1.388(5) . ?
C11 H11 0.9500 . ?
C12 O6 1.364(5) . ?
C12 C13 1.387(5) . ?
C13 C14 1.382(5) . ?
C13 H13 0.9500 . ?
C14 H14 0.9500 . ?
C15 O10 1.237(5) . ?
C15 O11 1.314(5) . ?
C15 C16 1.475(5) . ?
C16 C21 1.385(5) . ?
C16 C17 1.398(6) . ?
C17 C18 1.377(5) . ?
C17 H17 0.9500 . ?
C18 C19 1.401(5) . ?
C18 H18 0.9500 . ?
C19 O12 1.348(5) . ?
C19 C20 1.400(5) . ?
C20 C21 1.380(5) . ?
C20 H20 0.9500 . ?
C21 H21 0.9500 . ?
C22 O7 1.236(5) . ?
C22 O8 1.306(5) . ?
C22 C23 1.482(5) . ?
C23 C24 1.380(5) . ?
C23 C28 1.408(5) . ?
C24 C25 1.376(5) . ?
C24 H24 0.9500 . ?
C25 C26 1.394(5) . ?
C25 H25 0.9500 . ?
C26 O9 1.354(4) . ?
C26 C27 1.398(5) . ?
C27 C28 1.371(6) . ?
C27 H27 0.9500 . ?
C28 H28 0.9500 . ?
C29 O15 1.239(4) . ?
C29 N2 1.375(5) . ?
C29 C30 1.483(6) . ?
C30 C31 1.519(6) . ?
C30 H30A 1.07(4) . ?
C30 H30B 0.94(5) . ?
C31 C32 1.510(6) . ?
C31 H31A 0.98(4) . ?
C31 H31B 1.05(5) . ?
C32 C33 1.490(6) . ?
C32 H32A 0.94(5) . ?
C32 H32B 0.98(4) . ?
C33 O16 1.225(5) . ?
C33 N2 1.392(5) . ?
C34 O14 1.224(5) . ?
C34 N1 1.374(5) . ?
C34 C35 1.498(6) . ?
C35 C36 1.528(6) . ?
C35 H35A 1.00(5) . ?
C35 H35B 1.09(6) . ?
C36 C37 1.523(6) . ?
C36 H36A 1.02(5) . ?
C36 H36B 1.04(4) . ?
C37 C38 1.500(6) . ?
C37 H37A 1.05(5) . ?
C37 H37B 1.04(5) . ?
C38 O13 1.238(5) . ?
C38 N1 1.365(5) . ?
N1 H1N 0.87(5) . ?
N2 H2N 0.94(6) . ?
O2 H2O 1.02(6) . ?
O3 H3O 0.94(5) . ?
O5 H5O 0.91(5) . ?
O6 H6O 0.94(4) . ?
O8 H8O 0.86(5) . ?
O9 H9O 0.84(5) . ?
O11 H11O 0.96(6) . ?
O12 H12O 0.78(5) . ?

loop_
 _geom_angle_atom_site_label_1
 _geom_angle_atom_site_label_2
 _geom_angle_atom_site_label_3
 _geom_angle
 _geom_angle_site_symmetry_1
 _geom_angle_site_symmetry_3
 _geom_angle_publ_flag
O1 C1 O2 122.7(4) . . ?
O1 C1 C2 122.2(3) . . ?
O2 C1 C2 115.1(3) . . ?
C7 C2 C3 119.6(4) . . ?
C7 C2 C1 119.0(3) . . ?
C3 C2 C1 121.5(3) . . ?
C4 C3 C2 120.2(4) . . ?
C4 C3 H3 119.9 . . ?
C2 C3 H3 119.9 . . ?
C3 C4 C5 119.8(3) . . ?
C3 C4 H4 120.1 . . ?
C5 C4 H4 120.1 . . ?
O3 C5 C4 122.0(3) . . ?
O3 C5 C6 117.6(3) . . ?
C4 C5 C6 120.4(4) . . ?
C7 C6 C5 119.9(4) . . ?
C7 C6 H6 120.0 . . ?
C5 C6 H6 120.0 . . ?
C6 C7 C2 120.2(3) . . ?
C6 C7 H7 119.9 . . ?
C2 C7 H7 119.9 . . ?
O4 C8 O5 122.9(4) . . ?
O4 C8 C9 122.0(4) . . ?
O5 C8 C9 115.1(3) . . ?
C10 C9 C14 119.2(4) . . ?
C10 C9 C8 122.2(3) . . ?
C14 C9 C8 118.6(3) . . ?
C11 C10 C9 120.5(3) . . ?
C11 C10 H10 119.8 . . ?
C9 C10 H10 119.8 . . ?
C12 C11 C10 119.6(3) . . ?
C12 C11 H11 120.2 . . ?
C10 C11 H11 120.2 . . ?
O6 C12 C13 122.2(3) . . ?
O6 C12 C11 117.4(3) . . ?
C13 C12 C11 120.4(4) . . ?
C14 C13 C12 120.0(4) . . ?
C14 C13 H13 120.0 . . ?
C12 C13 H13 120.0 . . ?
C13 C14 C9 120.3(3) . . ?
C13 C14 H14 119.9 . . ?
C9 C14 H14 119.9 . . ?
O10 C15 O11 122.8(4) . . ?
O10 C15 C16 122.1(3) . . ?
O11 C15 C16 115.2(3) . . ?
C21 C16 C17 119.5(4) . . ?
C21 C16 C15 119.8(3) . . ?
C17 C16 C15 120.7(3) . . ?
C18 C17 C16 120.1(4) . . ?
C18 C17 H17 120.0 . . ?
C16 C17 H17 120.0 . . ?
C17 C18 C19 120.2(4) . . ?
C17 C18 H18 119.9 . . ?
C19 C18 H18 119.9 . . ?
O12 C19 C20 122.6(3) . . ?
O12 C19 C18 117.6(3) . . ?
C20 C19 C18 119.8(4) . . ?
C21 C20 C19 119.2(4) . . ?
C21 C20 H20 120.4 . . ?
C19 C20 H20 120.4 . . ?
C20 C21 C16 121.2(4) . . ?
C20 C21 H21 119.4 . . ?
C16 C21 H21 119.4 . . ?
O7 C22 O8 123.3(4) . . ?
O7 C22 C23 121.7(3) . . ?
O8 C22 C23 114.9(3) . . ?
C24 C23 C28 118.8(3) . . ?
C24 C23 C22 121.8(3) . . ?
C28 C23 C22 119.3(3) . . ?
C25 C24 C23 121.6(4) . . ?
C25 C24 H24 119.2 . . ?
C23 C24 H24 119.2 . . ?
C24 C25 C26 119.3(3) . . ?
C24 C25 H25 120.4 . . ?
C26 C25 H25 120.4 . . ?
O9 C26 C25 122.8(3) . . ?
O9 C26 C27 117.3(3) . . ?
C25 C26 C27 119.9(3) . . ?
C28 C27 C26 120.2(3) . . ?
C28 C27 H27 119.9 . . ?
C26 C27 H27 119.9 . . ?
C27 C28 C23 120.1(3) . . ?
C27 C28 H28 119.9 . . ?
C23 C28 H28 119.9 . . ?
O15 C29 N2 118.0(4) . . ?
O15 C29 C30 123.3(4) . . ?
N2 C29 C30 118.7(4) . . ?
C29 C30 C31 111.4(4) . . ?
C29 C30 H30A 107(3) . . ?
C31 C30 H30A 110(2) . . ?
C29 C30 H30B 110(3) . . ?
C31 C30 H30B 113(3) . . ?
H30A C30 H30B 105(4) . . ?
C32 C31 C30 110.1(4) . . ?
C32 C31 H31A 110(2) . . ?
C30 C31 H31A 112(2) . . ?
C32 C31 H31B 108(3) . . ?
C30 C31 H31B 110(3) . . ?
H31A C31 H31B 106(4) . . ?
C33 C32 C31 113.8(4) . . ?
C33 C32 H32A 108(3) . . ?
C31 C32 H32A 109(3) . . ?
C33 C32 H32B 107(3) . . ?
C31 C32 H32B 116(3) . . ?
H32A C32 H32B 102(4) . . ?
O16 C33 N2 118.1(4) . . ?
O16 C33 C32 124.8(4) . . ?
N2 C33 C32 117.0(4) . . ?
O14 C34 N1 119.1(4) . . ?
O14 C34 C35 123.6(4) . . ?
N1 C34 C35 117.3(4) . . ?
C34 C35 C36 112.5(4) . . ?
C34 C35 H35A 107(3) . . ?
C36 C35 H35A 108(3) . . ?
C34 C35 H35B 108(3) . . ?
C36 C35 H35B 111(3) . . ?
H35A C35 H35B 111(4) . . ?
C37 C36 C35 109.7(4) . . ?
C37 C36 H36A 109(2) . . ?
C35 C36 H36A 112(2) . . ?
C37 C36 H36B 112(2) . . ?
C35 C36 H36B 106(2) . . ?
H36A C36 H36B 108(3) . . ?
C38 C37 C36 111.8(4) . . ?
C38 C37 H37A 108(3) . . ?
C36 C37 H37A 108(3) . . ?
C38 C37 H37B 109(3) . . ?
C36 C37 H37B 111(3) . . ?
H37A C37 H37B 109(4) . . ?
O13 C38 N1 119.0(4) . . ?
O13 C38 C37 123.0(4) . . ?
N1 C38 C37 118.0(4) . . ?
C38 N1 C34 126.6(4) . . ?
C38 N1 H1N 118(3) . . ?
C34 N1 H1N 115(3) . . ?
C29 N2 C33 125.2(4) . . ?
C29 N2 H2N 120(3) . . ?
C33 N2 H2N 114(3) . . ?
C1 O2 H2O 107(3) . . ?
C5 O3 H3O 113(3) . . ?
C8 O5 H5O 111(3) . . ?
C12 O6 H6O 109(3) . . ?
C22 O8 H8O 110(3) . . ?
C26 O9 H9O 109(3) . . ?
C15 O11 H11O 114(3) . . ?
C19 O12 H12O 108(4) . . ?

loop_
 _geom_torsion_atom_site_label_1
 _geom_torsion_atom_site_label_2
 _geom_torsion_atom_site_label_3
 _geom_torsion_atom_site_label_4
 _geom_torsion
 _geom_torsion_site_symmetry_1
 _geom_torsion_site_symmetry_2
 _geom_torsion_site_symmetry_3
 _geom_torsion_site_symmetry_4
 _geom_torsion_publ_flag
O1 C1 C2 C7 2.9(6) . . . . ?
O2 C1 C2 C7 -177.7(4) . . . . ?
O1 C1 C2 C3 -177.7(4) . . . . ?
O2 C1 C2 C3 1.7(6) . . . . ?
C7 C2 C3 C4 -0.6(6) . . . . ?
C1 C2 C3 C4 -180.0(4) . . . . ?
C2 C3 C4 C5 0.2(6) . . . . ?
C3 C4 C5 O3 -179.0(4) . . . . ?
C3 C4 C5 C6 0.4(6) . . . . ?
O3 C5 C6 C7 178.9(4) . . . . ?
C4 C5 C6 C7 -0.5(6) . . . . ?
C5 C6 C7 C2 0.1(6) . . . . ?
C3 C2 C7 C6 0.4(6) . . . . ?
C1 C2 C7 C6 179.9(4) . . . . ?
O4 C8 C9 C10 179.4(4) . . . . ?
O5 C8 C9 C10 -0.7(6) . . . . ?
O4 C8 C9 C14 -0.2(6) . . . . ?
O5 C8 C9 C14 179.7(4) . . . . ?
C14 C9 C10 C11 1.8(6) . . . . ?
C8 C9 C10 C11 -177.8(4) . . . . ?
C9 C10 C11 C12 0.4(6) . . . . ?
C10 C11 C12 O6 178.5(4) . . . . ?
C10 C11 C12 C13 -2.1(6) . . . . ?
O6 C12 C13 C14 -179.0(4) . . . . ?
C11 C12 C13 C14 1.6(6) . . . . ?
C12 C13 C14 C9 0.6(6) . . . . ?
C10 C9 C14 C13 -2.3(6) . . . . ?
C8 C9 C14 C13 177.3(4) . . . . ?
O10 C15 C16 C21 -2.0(6) . . . . ?
O11 C15 C16 C21 178.1(4) . . . . ?
O10 C15 C16 C17 178.8(4) . . . . ?
O11 C15 C16 C17 -1.0(6) . . . . ?
C21 C16 C17 C18 1.0(6) . . . . ?
C15 C16 C17 C18 -179.8(4) . . . . ?
C16 C17 C18 C19 -1.2(6) . . . . ?
C17 C18 C19 O12 179.9(4) . . . . ?
C17 C18 C19 C20 0.2(6) . . . . ?
O12 C19 C20 C21 -178.7(4) . . . . ?
C18 C19 C20 C21 1.0(6) . . . . ?
C19 C20 C21 C16 -1.2(6) . . . . ?
C17 C16 C21 C20 0.2(6) . . . . ?
C15 C16 C21 C20 -179.0(4) . . . . ?
O7 C22 C23 C24 178.1(4) . . . . ?
O8 C22 C23 C24 -1.6(6) . . . . ?
O7 C22 C23 C28 -4.7(6) . . . . ?
O8 C22 C23 C28 175.7(4) . . . . ?
C28 C23 C24 C25 -1.6(6) . . . . ?
C22 C23 C24 C25 175.6(4) . . . . ?
C23 C24 C25 C26 1.0(6) . . . . ?
C24 C25 C26 O9 -178.8(4) . . . . ?
C24 C25 C26 C27 0.8(6) . . . . ?
O9 C26 C27 C28 177.7(4) . . . . ?
C25 C26 C27 C28 -1.8(6) . . . . ?
C26 C27 C28 C23 1.2(6) . . . . ?
C24 C23 C28 C27 0.5(6) . . . . ?
C22 C23 C28 C27 -176.8(4) . . . . ?
O15 C29 C30 C31 150.0(4) . . . . ?
N2 C29 C30 C31 -31.1(5) . . . . ?
C29 C30 C31 C32 53.5(5) . . . . ?
C30 C31 C32 C33 -50.9(5) . . . . ?
C31 C32 C33 O16 -155.8(4) . . . . ?
C31 C32 C33 N2 24.7(5) . . . . ?
O14 C34 C35 C36 155.0(4) . . . . ?
N1 C34 C35 C36 -27.2(6) . . . . ?
C34 C35 C36 C37 52.5(5) . . . . ?
C35 C36 C37 C38 -52.6(5) . . . . ?
C36 C37 C38 O13 -151.8(4) . . . . ?
C36 C37 C38 N1 28.2(5) . . . . ?
O13 C38 N1 C34 178.6(4) . . . . ?
C37 C38 N1 C34 -1.5(6) . . . . ?
O14 C34 N1 C38 178.8(4) . . . . ?
C35 C34 N1 C38 0.9(6) . . . . ?
O15 C29 N2 C33 -177.1(4) . . . . ?
C30 C29 N2 C33 4.0(6) . . . . ?
O16 C33 N2 C29 -179.8(4) . . . . ?
C32 C33 N2 C29 -0.3(6) . . . . ?

#===============================================================================
data_GM-35DHBA
_publcif_datablock.id '{4224c4ed-45de-4d72-9e9f-90afae20d70e}'

_database_code_depnum_ccdc_archive 'CCDC 1027551'
#===============================================================================

# 5. CHEMICAL DATA

_chemical_name_systematic
;
;
_chemical_name_common                ?
_chemical_melting_point              ?
_chemical_formula_moiety             'C7 H6 O4, C5 H7 N O2'
_chemical_formula_structural         ?
_chemical_formula_sum                'C12 H13 N O6'
_chemical_formula_iupac              ?
_chemical_formula_weight                267.23
_chemical_compound_source           'see text'

loop_
_atom_type_symbol
_atom_type_description
_atom_type_scat_dispersion_real
_atom_type_scat_dispersion_imag
_atom_type_scat_source
 O   O    0.0106    0.0060
 'International Tables Vol C Tables 4.2.6.8 and 6.1.1.4'
 N   N    0.0061    0.0033
 'International Tables Vol C Tables 4.2.6.8 and 6.1.1.4'
 H   H    0.0000    0.0000
 'International Tables Vol C Tables 4.2.6.8 and 6.1.1.4'
 C   C    0.0033    0.0016
 'International Tables Vol C Tables 4.2.6.8 and 6.1.1.4'

#===============================================================================

# 6. CRYSTAL DATA

_symmetry_cell_setting                  Triclinic
_symmetry_space_group_name_Hall      '-P 1'
_symmetry_space_group_name_H-M       'P -1'
_symmetry_Int_Tables_number                  2

loop_
_symmetry_equiv_pos_site_id
_symmetry_equiv_pos_as_xyz
   1 x,y,z
   2 -x,-y,-z

_cell_length_a                           6.6761(3)
_cell_length_b                           9.1128(4)
_cell_length_c                          10.9447(4)
_cell_angle_alpha                        93.397(3)
_cell_angle_beta                        107.694(3)
_cell_angle_gamma                       108.173(4)
_cell_volume                             593.92(5)
_cell_formula_units_Z                    2
_cell_measurement_temperature        100(2)
_cell_measurement_reflns_used   8252
_cell_measurement_theta_min     3.2940
_cell_measurement_theta_max     30.1140
_cell_special_details
;
;

_exptl_crystal_description          'block'
_exptl_crystal_colour               'colourless'

_exptl_crystal_size_max           0.240
_exptl_crystal_size_mid           0.220
_exptl_crystal_size_min           0.200
_exptl_crystal_size_rad              ?
_exptl_crystal_density_meas          ?
_exptl_crystal_density_diffrn            1.494
_exptl_crystal_density_method       'Not Measured'
_exptl_crystal_F_000                       280
_exptl_absorpt_coefficient_mu            0.121
_exptl_crystal_density_meas_temp     ?

# Permitted for _exptl_absorpt_correction_type :
# analytical     'analytical from crystal shape'
#                Example: de Meulenaer&Tompa: ABST
# cylinder       'cylindrical'
# gaussian       'Gaussian from crystal shape'
#                Example: PLATON/ABSG
# integration    'integration from crystal shape'
# multi-scan     'symmetry-related measurements'
#                Example: SADABS, MULABS
# none           'no absorption corr. applied'
# numerical      'numerical from crystal shape'
# psi-scan       'psi-scan corrections'
#                Example: PLATON/ABSP
# refdelf        'refined from delta-F'
#                Example: SHELXA,
# sphere         'spherical'
#                Example: PLATON/ABSS
_exptl_absorpt_correction_type            'multi-scan'
_exptl_absorpt_process_details
;
CrysAlisPro, Agilent Technologies,
Version 1.171.37.31 (release 14-01-2014 CrysAlis171 .NET)
(compiled Jan 14 2014,18:38:05)
Empirical absorption correction using spherical harmonics,
 implemented in SCALE3 ABSPACK scaling algorithm.
;
_exptl_absorpt_correction_T_min                   0.84127
_exptl_absorpt_correction_T_max                   1.00000

#===============================================================================

# 7. EXPERIMENTAL DATA

_exptl_special_details
;
;
_diffrn_ambient_temperature          100(2)
_diffrn_radiation_wavelength           0.71073
_diffrn_radiation_probe              'x-ray'
_diffrn_radiation_type               'MoK\a'
_diffrn_radiation_source             'Mova (Mo) X-ray Source'
_diffrn_radiation_monochromator      'mirror'

_diffrn_measurement_device_type      'four-circle diffractometer'
_diffrn_measurement_method           ?
_diffrn_detector_area_resol_mean     ?

# number of measured reflections (redundant set)
_diffrn_reflns_number             11839
_diffrn_reflns_av_unetI/netI      0.0208
_diffrn_reflns_av_R_equivalents   0.0314
_diffrn_reflns_limit_h_min        -8
_diffrn_reflns_limit_h_max        8
_diffrn_reflns_limit_k_min        -11
_diffrn_reflns_limit_k_max        11
_diffrn_reflns_limit_l_min        -13
_diffrn_reflns_limit_l_max        13
_diffrn_reflns_theta_min          2.387
_diffrn_reflns_theta_max          25.993
_diffrn_reflns_theta_full         25.242
_diffrn_measured_fraction_theta_max   1.000
_diffrn_measured_fraction_theta_full  0.999
_diffrn_reflns_Laue_measured_fraction_max    1.000
_diffrn_reflns_Laue_measured_fraction_full   0.999
_diffrn_reflns_point_group_measured_fraction_max   1.000
_diffrn_reflns_point_group_measured_fraction_full  0.999
_diffrn_reflns_reduction_process
;
;

# number of unique reflections
_reflns_number_total                 2329
# number of observed reflections (> n sig(I))
_reflns_number_gt                    2156
_reflns_threshold_expression          ?

_computing_data_collection
;
CrysAlisPro, Agilent Technologies,
Version 1.171.37.31 (release 14-01-2014 CrysAlis171 .NET)
(compiled Jan 14 2014,18:38:05)
;
_computing_cell_refinement
;
CrysAlisPro, Agilent Technologies,
Version 1.171.37.31 (release 14-01-2014 CrysAlis171 .NET)
(compiled Jan 14 2014,18:38:05)
;
_computing_data_reduction
;
CrysAlisPro, Agilent Technologies,
Version 1.171.37.31 (release 14-01-2014 CrysAlis171 .NET)
(compiled Jan 14 2014,18:38:05)
;
_computing_structure_solution        ?
_computing_structure_refinement      ?
_computing_molecular_graphics        ?
_computing_publication_material      'PLATON (Spek, 2003)'

#===============================================================================

# 8. REFINEMENT DATA

_reflns_special_details
;
 Reflections were merged by SHELXL according to the crystal
 class for the calculation of statistics and refinement.

 _reflns_Friedel_fraction is defined as the number of unique
 Friedel pairs measured divided by the number that would be
 possible theoretically, ignoring centric projections and
 systematic absences.
;

_refine_ls_structure_factor_coef  Fsqd
_refine_ls_matrix_type            full
_refine_ls_weighting_scheme       calc
_refine_ls_weighting_details
;
 w=1/[\s^2^(Fo^2^)+(0.0468P)^2^+0.1835P]
 where P=(Fo^2^+2Fc^2^)/3
;
_atom_sites_solution_primary      ?
_atom_sites_solution_secondary    ?
_atom_sites_solution_hydrogens    mixed
_refine_ls_hydrogen_treatment     mixed
_refine_ls_extinction_method      none
_refine_ls_extinction_coef        .
_refine_ls_number_reflns          2329
_refine_ls_number_parameters      212
_refine_ls_number_restraints      0
_refine_ls_R_factor_all           0.0334
_refine_ls_R_factor_gt            0.0312
_refine_ls_wR_factor_ref          0.0884
_refine_ls_wR_factor_gt           0.0869
_refine_ls_goodness_of_fit_ref    1.058
_refine_ls_restrained_S_all       1.058
_refine_ls_shift/su_max           0.000
_refine_ls_shift/su_mean          0.000
_refine_diff_density_max    0.258
_refine_diff_density_min   -0.214
_refine_diff_density_rms    0.042
#===============================================================================

# 9. ATOMIC COORDINATES AND DISPLACEMENT PARAMETERS

loop_
 _atom_site_label
 _atom_site_type_symbol
 _atom_site_fract_x
 _atom_site_fract_y
 _atom_site_fract_z
 _atom_site_U_iso_or_equiv
 _atom_site_adp_type
 _atom_site_occupancy
 _atom_site_site_symmetry_order  
 _atom_site_calc_flag
 _atom_site_refinement_flags_posn
 _atom_site_refinement_flags_adp
 _atom_site_refinement_flags_occupancy
 _atom_site_disorder_assembly
 _atom_site_disorder_group
C1 C 0.45954(18) 1.19843(13) 0.70572(10) 0.0142(2) Uani 1 1 d . . . . .
C2 C 0.24590(18) 1.07724(13) 0.70006(10) 0.0135(2) Uani 1 1 d . . . . .
C3 C 0.15543(19) 0.93734(13) 0.61184(10) 0.0138(2) Uani 1 1 d . . . . .
H3 H 0.2313 0.9158 0.5561 0.017 Uiso 1 1 calc R U . . .
C4 C -0.04910(18) 0.82974(13) 0.60721(10) 0.0140(2) Uani 1 1 d . . . . .
C5 C -0.15994(18) 0.86142(13) 0.68862(11) 0.0150(2) Uani 1 1 d . . . . .
H5 H -0.3000 0.7877 0.6838 0.018 Uiso 1 1 calc R U . . .
C6 C -0.06628(19) 1.00086(13) 0.77722(11) 0.0144(2) Uani 1 1 d . . . . .
C7 C 0.13857(19) 1.10988(13) 0.78395(11) 0.0145(2) Uani 1 1 d . . . . .
H7 H 0.2040 1.2049 0.8447 0.017 Uiso 1 1 calc R U . . .
C8 C -0.05943(19) 0.50595(13) 0.27529(11) 0.0143(2) Uani 1 1 d . . . . .
C9 C -0.29426(19) 0.40960(14) 0.26388(12) 0.0162(3) Uani 1 1 d . . . . .
C10 C -0.43280(19) 0.32214(14) 0.12572(11) 0.0170(3) Uani 1 1 d . . . . .
C11 C -0.30912(19) 0.22792(13) 0.07950(11) 0.0153(2) Uani 1 1 d . . . . .
C12 C -0.07691(18) 0.32979(13) 0.09069(11) 0.0139(2) Uani 1 1 d . . . . .
N1 N 0.02769(16) 0.46033(11) 0.18822(9) 0.0148(2) Uani 1 1 d . . . . .
O1 O 0.54761(13) 1.32048(9) 0.78454(8) 0.0175(2) Uani 1 1 d . . . . .
O2 O 0.54367(14) 1.16248(10) 0.61820(8) 0.0182(2) Uani 1 1 d . . . . .
O3 O -0.15073(14) 0.69014(9) 0.52418(8) 0.0179(2) Uani 1 1 d . . . . .
O4 O -0.18242(14) 1.02460(10) 0.85444(8) 0.0194(2) Uani 1 1 d . . . . .
O5 O 0.05505(13) 0.62391(9) 0.35880(8) 0.0175(2) Uani 1 1 d . . . . .
O6 O 0.02443(14) 0.30476(10) 0.02066(8) 0.0184(2) Uani 1 1 d . . . . .
H1N H 0.170(3) 0.5229(19) 0.1952(15) 0.028(4) Uiso 1 1 d . . . . .
H2O H 0.670(3) 1.235(2) 0.6290(16) 0.030(4) Uiso 1 1 d . . . . .
H3O H -0.078(3) 0.6801(19) 0.4761(17) 0.033(4) Uiso 1 1 d . . . . .
H4O H -0.113(3) 1.114(2) 0.9064(17) 0.036(4) Uiso 1 1 d . . . . .
H9A H -0.281(2) 0.3348(16) 0.3251(13) 0.017(3) Uiso 1 1 d . . . . .
H9B H -0.357(2) 0.4804(18) 0.2971(14) 0.026(4) Uiso 1 1 d . . . . .
H10A H -0.578(2) 0.2551(17) 0.1233(13) 0.020(3) Uiso 1 1 d . . . . .
H10B H -0.453(2) 0.3969(18) 0.0689(14) 0.024(4) Uiso 1 1 d . . . . .
H11A H -0.292(2) 0.1484(16) 0.1349(13) 0.017(3) Uiso 1 1 d . . . . .
H11B H -0.388(2) 0.1740(16) -0.0110(14) 0.019(3) Uiso 1 1 d . . . . .

loop_
 _atom_site_aniso_label
 _atom_site_aniso_U_11
 _atom_site_aniso_U_22
 _atom_site_aniso_U_33
 _atom_site_aniso_U_23
 _atom_site_aniso_U_13
 _atom_site_aniso_U_12
C1 0.0153(6) 0.0152(6) 0.0127(5) 0.0030(4) 0.0040(4) 0.0068(4)
C2 0.0143(5) 0.0138(6) 0.0125(5) 0.0037(4) 0.0032(4) 0.0060(4)
C3 0.0154(5) 0.0157(6) 0.0118(5) 0.0026(4) 0.0052(4) 0.0070(4)
C4 0.0158(5) 0.0127(5) 0.0120(5) 0.0010(4) 0.0027(4) 0.0049(4)
C5 0.0130(5) 0.0149(6) 0.0151(5) 0.0020(4) 0.0045(4) 0.0026(4)
C6 0.0155(5) 0.0169(6) 0.0125(5) 0.0030(4) 0.0054(4) 0.0074(5)
C7 0.0159(5) 0.0124(5) 0.0130(5) 0.0000(4) 0.0027(4) 0.0042(4)
C8 0.0174(6) 0.0124(5) 0.0148(5) 0.0035(4) 0.0060(4) 0.0067(4)
C9 0.0152(6) 0.0153(6) 0.0197(6) 0.0012(5) 0.0087(5) 0.0053(5)
C10 0.0135(5) 0.0184(6) 0.0186(6) 0.0028(5) 0.0055(5) 0.0049(5)
C11 0.0149(5) 0.0147(6) 0.0132(5) 0.0003(4) 0.0033(4) 0.0028(4)
C12 0.0156(6) 0.0138(5) 0.0127(5) 0.0025(4) 0.0038(4) 0.0066(4)
N1 0.0132(5) 0.0132(5) 0.0169(5) 0.0000(4) 0.0064(4) 0.0021(4)
O1 0.0169(4) 0.0150(4) 0.0178(4) -0.0015(3) 0.0069(3) 0.0016(3)
O2 0.0162(4) 0.0172(4) 0.0195(4) -0.0016(3) 0.0095(3) 0.0012(4)
O3 0.0188(4) 0.0145(4) 0.0180(4) -0.0042(3) 0.0092(3) 0.0011(3)
O4 0.0176(4) 0.0188(4) 0.0201(4) -0.0047(3) 0.0104(4) 0.0017(3)
O5 0.0183(4) 0.0140(4) 0.0190(4) -0.0024(3) 0.0087(3) 0.0026(3)
O6 0.0181(4) 0.0192(4) 0.0175(4) -0.0019(3) 0.0078(3) 0.0054(3)
#===============================================================================

# 10. MOLECULAR GEOMETRY

_geom_special_details
;
All e.s.d.'s (except the e.s.d. in the dihedral angle between two l.s. planes)
are estimated using the full covariance matrix. The cell e.s.d.'s are taken
into account individually in the estimation of e.s.d.'s in distances, angles
and torsion angles; correlations between e.s.d.'s in cell parameters are only
used when they are defined by crystal symmetry. An approximate (isotropic)
treatment of cell e.s.d.'s is used for estimating e.s.d.'s involving l.s.
planes.
;

loop_
 _geom_bond_atom_site_label_1
 _geom_bond_atom_site_label_2
 _geom_bond_distance
 _geom_bond_site_symmetry_2
 _geom_bond_publ_flag
C1 O1 1.2235(13) . ?
C1 O2 1.3210(13) . ?
C1 C2 1.4877(15) . ?
C2 C3 1.3934(16) . ?
C2 C7 1.3948(16) . ?
C3 C4 1.3948(16) . ?
C4 O3 1.3618(13) . ?
C4 C5 1.3886(16) . ?
C5 C6 1.3913(16) . ?
C6 O4 1.3578(14) . ?
C6 C7 1.3947(16) . ?
C8 O5 1.2335(14) . ?
C8 N1 1.3638(15) . ?
C8 C9 1.5013(15) . ?
C9 C10 1.5246(16) . ?
C10 C11 1.5230(16) . ?
C11 C12 1.5012(15) . ?
C12 O6 1.2198(14) . ?
C12 N1 1.3858(14) . ?

loop_
 _geom_angle_atom_site_label_1
 _geom_angle_atom_site_label_2
 _geom_angle_atom_site_label_3
 _geom_angle
 _geom_angle_site_symmetry_1
 _geom_angle_site_symmetry_3
 _geom_angle_publ_flag
O1 C1 O2 123.47(10) . . ?
O1 C1 C2 122.48(10) . . ?
O2 C1 C2 114.05(9) . . ?
C3 C2 C7 121.56(10) . . ?
C3 C2 C1 120.63(10) . . ?
C7 C2 C1 117.80(10) . . ?
C2 C3 C4 118.46(10) . . ?
O3 C4 C5 116.55(10) . . ?
O3 C4 C3 122.71(10) . . ?
C5 C4 C3 120.73(10) . . ?
C4 C5 C6 120.14(10) . . ?
O4 C6 C5 117.31(10) . . ?
O4 C6 C7 122.58(10) . . ?
C5 C6 C7 120.11(10) . . ?
C6 C7 C2 118.98(10) . . ?
O5 C8 N1 119.41(10) . . ?
O5 C8 C9 122.74(10) . . ?
N1 C8 C9 117.85(10) . . ?
C8 C9 C10 111.95(9) . . ?
C11 C10 C9 109.62(10) . . ?
C12 C11 C10 111.52(9) . . ?
O6 C12 N1 118.51(10) . . ?
O6 C12 C11 124.51(10) . . ?
N1 C12 C11 116.98(9) . . ?
C8 N1 C12 126.49(10) . . ?

loop_
 _geom_torsion_atom_site_label_1
 _geom_torsion_atom_site_label_2
 _geom_torsion_atom_site_label_3
 _geom_torsion_atom_site_label_4
 _geom_torsion
 _geom_torsion_site_symmetry_1
 _geom_torsion_site_symmetry_2
 _geom_torsion_site_symmetry_3
 _geom_torsion_site_symmetry_4
 _geom_torsion_publ_flag
O1 C1 C2 C3 -177.67(11) . . . . ?
O2 C1 C2 C3 2.59(15) . . . . ?
O1 C1 C2 C7 3.47(17) . . . . ?
O2 C1 C2 C7 -176.27(10) . . . . ?
C7 C2 C3 C4 0.99(17) . . . . ?
C1 C2 C3 C4 -177.83(10) . . . . ?
C2 C3 C4 O3 179.90(10) . . . . ?
C2 C3 C4 C5 0.03(17) . . . . ?
O3 C4 C5 C6 179.38(10) . . . . ?
C3 C4 C5 C6 -0.75(18) . . . . ?
C4 C5 C6 O4 -179.73(10) . . . . ?
C4 C5 C6 C7 0.46(17) . . . . ?
O4 C6 C7 C2 -179.27(10) . . . . ?
C5 C6 C7 C2 0.53(17) . . . . ?
C3 C2 C7 C6 -1.27(17) . . . . ?
C1 C2 C7 C6 177.58(10) . . . . ?
O5 C8 C9 C10 153.92(11) . . . . ?
N1 C8 C9 C10 -25.49(15) . . . . ?
C8 C9 C10 C11 53.06(13) . . . . ?
C9 C10 C11 C12 -54.94(13) . . . . ?
C10 C11 C12 O6 -151.08(11) . . . . ?
C10 C11 C12 N1 29.28(14) . . . . ?
O5 C8 N1 C12 178.68(10) . . . . ?
C9 C8 N1 C12 -1.89(17) . . . . ?
O6 C12 N1 C8 -179.77(10) . . . . ?
C11 C12 N1 C8 -0.11(17) . . . . ?

#===END

_publcif_info_exptl_table_max_cols 4
_publcif_info_exptl_table_use_headnotes n

loop_
_publcif_info_datablock.id
_publcif_info_datablock.publ_exptl
_publcif_info_datablock.publ_geom
_publcif_info_datablock.structure
'{3f1a2864-dc54-4856-91f5-e0ca14c59c2b}' ? ? ?
'{fc914b0b-407d-4e47-8dd1-1ad18a2e50e1}' y y y
'{7f25c736-1ee1-4b65-ba1d-0ff73615c4eb}' y y y
'{5ede9a71-6d16-4c08-8ac7-a5bb0d091103}' y y y
'{d0b81d9a-6811-4b6f-9200-1893691e7239}' y y y
'{3d020128-fe82-4a7d-8b68-ced197e40c3e}' y y y
'{b7188455-bc7c-4376-bda0-510706e5a275}' y y y
'{b4f189a4-1a18-4453-b7d1-1d82974a8e0e}' y y y
'{f7cb94d9-d865-4652-a567-86f93c0dae79}' y y y
'{67cd5b8f-dccc-4742-b995-b296c5b02f90}' y y y
'{f40093aa-b9f2-4ba0-8222-27709be5f309}' y y y
'{4224c4ed-45de-4d72-9e9f-90afae20d70e}' y y y

loop_
_publcif_info_exptl_table_extra_item
sin_theta_over_lambda_max

loop_
_publcif_info_exptl_table_header_item
?
