# Supplementary material for: Do carboximide–carboxylic acid combinations form co-crystals? The role of hydroxyl substitution on the formation of co-crystals and eutectics
Source: IUCrJ. 2015 Apr 10;2(Pt 3):341–51. doi: 10.1107/S2052252515002651 (PMC4420544; doi:10.1107/S2052252515002651)
Supplement: Supplementary file 2 [file m-02-00341-SM-4HBAsup2.hkl]

#
# h,k,l, Fc-squared, Fo-squared, sigma(Fo-squared), status flag
#
data_SM-4HBA
_shelx_title 'SM-4HBA'
_shelx_refln_list_code          4
_shelx_F_calc_maximum      157.41
_exptl_crystal_F_000       248.00
_reflns_d_resolution_high  0.8412

loop_
 _space_group_symop_operation_xyz
 'x, y, z'
 '-x, -y, -z'

_cell_length_a     6.5133
_cell_length_b     8.1853
_cell_length_c    11.4965
_cell_angle_alpha 103.458
_cell_angle_beta   93.925
_cell_angle_gamma 113.018

_shelx_F_squared_multiplier     1.000

loop_
 _refln_index_h
 _refln_index_k
 _refln_index_l
 _refln_F_squared_calc
 _refln_F_squared_meas
 _refln_F_squared_sigma
 _refln_observed_status
   1   0   0       2165.82       2071.88        19.95 o
   2   0   0        410.32        476.68         2.88 o
   3   0   0        239.08        259.85         2.20 o
   4   0   0        161.28        165.52         2.27 o
   5   0   0         54.98         54.33         1.11 o
   6   0   0          0.00          0.94         0.25 o
   7   0   0          4.25          6.39         0.69 o
  -7   1   0          0.68          1.44         0.39 o
  -6   1   0        141.70        142.91         2.45 o
  -5   1   0        108.25        108.43         1.83 o
  -4   1   0        128.42        135.25         1.60 o
  -3   1   0          0.54          0.31         0.06 o
  -2   1   0         80.85         91.10         1.52 o
  -1   1   0        796.05        803.65        11.13 o
   0   1   0          0.26          0.75         0.07 o
   1   1   0         67.10         66.24         0.67 o
   2   1   0         82.49         85.03         1.26 o
   3   1   0        204.97        224.43         1.88 o
   4   1   0        114.14        122.77         1.90 o
   5   1   0        120.12        114.94         2.25 o
   6   1   0         45.87         43.28         1.61 o
  -7   2   0        126.44        151.91         3.09 o
  -6   2   0         17.35         17.78         0.87 o
  -5   2   0         17.15         15.98         0.65 o
  -4   2   0        101.26         96.36         1.37 o
  -3   2   0       1061.08       1098.31         9.34 o
  -2   2   0        112.17        113.65         2.09 o
  -1   2   0       3443.76       3229.82        27.50 o
   0   2   0       1382.89       1309.34        10.58 o
   1   2   0        105.85        114.30         2.18 o
   2   2   0         66.44         64.19         0.91 o
   3   2   0        268.99        277.09         2.82 o
   4   2   0         28.35         31.05         0.82 o
   5   2   0         14.05         13.19         0.85 o
   6   2   0         51.27         49.70         1.81 o
  -7   3   0          0.48          0.61         0.27 o
  -6   3   0          0.16          0.22         0.17 o
  -5   3   0         73.74         74.11         2.26 o
  -4   3   0         39.48         41.47         0.94 o
  -3   3   0          1.16          3.19         0.50 o
  -2   3   0        284.89        300.14         3.38 o
  -1   3   0         53.40         48.87         0.42 o
   0   3   0       1166.49       1138.49        10.69 o
   1   3   0         24.77         26.68         0.72 o
   2   3   0        661.12        664.23         7.96 o
   3   3   0         94.65         89.77         1.47 o
   4   3   0        139.57        145.12         3.39 o
   5   3   0          0.01          0.50         0.28 o
  -7   4   0          3.86          4.61         0.76 o
  -6   4   0        456.14        462.57         5.41 o
  -5   4   0        174.24        165.69         2.98 o
  -4   4   0          0.82          1.09         0.13 o
  -3   4   0        103.25         97.11         2.03 o
  -2   4   0         17.86         17.37         0.35 o
  -1   4   0        994.79       1003.90         7.41 o
   0   4   0        321.33        336.69         3.65 o
   1   4   0         13.62         12.48         0.43 o
   2   4   0          4.18          4.40         0.25 o
   3   4   0         35.68         34.05         1.03 o
   4   4   0          6.28          6.63         0.62 o
  -7   5   0         12.36         14.88         1.09 o
  -6   5   0        178.77        183.57         3.82 o
  -5   5   0       1540.51       1460.48        49.94 o
  -4   5   0         14.64         15.75         0.56 o
  -3   5   0        501.07        477.44         7.11 o
  -2   5   0        126.24        122.83         1.30 o
  -1   5   0        653.02        656.68         8.08 o
   0   5   0         19.29         20.42         0.56 o
   1   5   0         31.85         36.00         0.99 o
   2   5   0        168.88        165.94         2.69 o
   3   5   0         58.18         52.19         2.62 o
   4   5   0          3.32          4.30         0.65 o
  -7   6   0          0.67          1.01         0.36 o
  -6   6   0        249.19        265.63         5.77 o
  -5   6   0        228.58        221.78         5.92 o
  -4   6   0          3.41          3.60         0.32 o
  -3   6   0         99.33        103.22         1.80 o
  -2   6   0         27.75         28.45         0.69 o
  -1   6   0         32.10         35.30         0.81 o
   0   6   0         12.43         14.54         0.52 o
   1   6   0          2.89          2.73         0.26 o
   2   6   0          4.84          4.23         0.38 o
   3   6   0         32.86         33.76         2.46 o
  -7   7   0         54.29         53.48         2.26 o
  -6   7   0        152.04        152.22         4.43 o
  -5   7   0         84.37         83.93         2.41 o
  -4   7   0         52.46         53.74         1.81 o
  -3   7   0         13.46         12.91         0.71 o
  -2   7   0        162.73        164.21         2.46 o
  -1   7   0        194.23        191.79         2.39 o
   0   7   0        110.06        112.91         1.66 o
   1   7   0          0.11          0.00         0.14 o
   2   7   0          0.43          0.45         0.41 o
  -6   8   0        130.70        132.90         6.77 o
  -5   8   0         22.22         22.43         1.28 o
  -4   8   0          0.00          2.35         0.46 o
  -3   8   0        178.36        187.44         3.43 o
  -2   8   0          0.02          0.27         0.22 o
  -1   8   0        120.64        117.09         2.14 o
   0   8   0          1.95          3.85         0.45 o
   1   8   0         11.14         11.67         0.87 o
  -5   9   0          4.67          3.34         0.55 o
  -4   9   0          9.51         10.54         0.90 o
  -3   9   0         19.48         17.58         1.40 o
  -2   9   0          4.48          3.22         0.57 o
  -1   9   0         45.25         46.02         2.23 o
   1  -9   1          2.34          1.77         0.46 o
   2  -9   1         32.47         33.30         1.71 o
   3  -9   1         91.49         90.69         2.64 o
   4  -9   1          0.52          0.56         0.41 o
   5  -9   1         12.81         11.63         0.98 o
  -1  -8   1          5.93          8.10         0.68 o
   0  -8   1         44.06         41.48         1.17 o
   1  -8   1          4.43          4.89         0.43 o
   2  -8   1         17.84         17.36         0.65 o
   3  -8   1          3.95          3.64         0.42 o
   4  -8   1         35.11         37.56         1.46 o
   5  -8   1          1.41          1.38         0.29 o
   6  -8   1         66.02         65.32         2.94 o
  -2  -7   1          0.75          0.27         0.22 o
  -1  -7   1         34.72         32.68         1.30 o
   0  -7   1         74.56         78.94         1.54 o
   1  -7   1         81.98         79.80         1.96 o
   2  -7   1          3.33          2.99         0.25 o
   3  -7   1        120.81        127.18         2.18 o
   4  -7   1         11.21         10.10         0.71 o
   5  -7   1          2.49          2.67         0.41 o
   6  -7   1        170.11        163.09         4.57 o
   7  -7   1          7.18          8.35         0.92 o
  -3  -6   1         36.29         36.99         1.85 o
  -2  -6   1         57.38         56.02         1.89 o
  -1  -6   1         49.22         49.72         1.25 o
   0  -6   1         29.36         26.49         0.71 o
   1  -6   1        187.75        189.82         2.12 o
   2  -6   1          0.32          0.13         0.10 o
   3  -6   1        211.18        215.69         4.55 o
   4  -6   1          0.63          0.24         0.25 o
   5  -6   1         33.03         30.85         1.52 o
   6  -6   1        196.25        203.26         4.32 o
   7  -6   1         16.22         16.55         1.26 o
  -4  -5   1          2.35          2.10         0.40 o
  -3  -5   1          3.50          2.37         0.39 o
  -2  -5   1          3.43          3.73         0.32 o
  -1  -5   1          2.64          2.19         0.20 o
   0  -5   1         85.38         89.09         1.23 o
   1  -5   1        318.24        309.14         3.51 o
   2  -5   1        637.11        622.74         5.31 o
   3  -5   1         40.07         39.62         1.11 o
   4  -5   1         73.22         72.67         1.78 o
   5  -5   1         33.94         32.09         1.00 o
   6  -5   1        484.07        484.66         8.61 o
   7  -5   1         37.47         33.76         1.62 o
  -5  -4   1         47.14         47.34         2.41 o
  -4  -4   1          0.75          0.89         0.25 o
  -3  -4   1        157.46        160.17         2.58 o
  -2  -4   1         12.35         13.43         0.43 o
  -1  -4   1         18.07         17.85         0.48 o
   0  -4   1          9.96         12.37         0.42 o
   1  -4   1        266.34        272.83         2.11 o
   2  -4   1          0.46          1.51         0.10 o
   3  -4   1        108.23        115.80         1.71 o
   4  -4   1          2.89          3.15         0.22 o
   5  -4   1        345.98        344.36         4.78 o
   6  -4   1         92.65         90.27         2.78 o
   7  -4   1          2.93          3.19         0.50 o
  -5  -3   1         18.72         18.89         1.09 o
  -4  -3   1          2.88          3.66         0.45 o
  -3  -3   1        181.48        178.83         3.92 o
  -2  -3   1        303.69        300.00         2.18 o
  -1  -3   1        101.94        106.16         1.90 o
   0  -3   1        280.22        277.29         1.75 o
   1  -3   1       1968.98       1879.12        18.38 o
   2  -3   1        211.04        209.09         3.24 o
   3  -3   1        823.95        796.26        12.08 o
   4  -3   1         60.39         62.40         1.79 o
   5  -3   1       2112.39       2110.75        26.66 o
   6  -3   1        109.68        114.73         2.04 o
   7  -3   1         11.65         15.34         1.00 o
  -6  -2   1         82.63         84.64         2.46 o
  -5  -2   1        153.93        145.69         3.42 o
  -4  -2   1          1.98          1.60         0.25 o
  -3  -2   1         53.79         56.67         0.81 o
  -2  -2   1         50.22         48.71         1.31 o
  -1  -2   1         21.59         15.58         0.52 o
   0  -2   1       1003.16        972.82         7.73 o
   1  -2   1       1291.26       1301.55         8.55 o
   2  -2   1        331.42        356.87         5.11 o
   3  -2   1        247.75        274.16         3.63 o
   4  -2   1         15.83         11.90         0.39 o
   5  -2   1        275.18        275.12         3.18 o
   6  -2   1        244.06        253.57         5.16 o
   7  -2   1          3.14          4.22         0.49 o
  -6  -1   1         20.09         19.55         1.10 o
  -5  -1   1         45.41         43.79         1.33 o
  -4  -1   1        301.17        321.67         4.99 o
  -3  -1   1        204.26        205.04         2.02 o
  -2  -1   1       1302.96       1308.76        11.33 o
  -1  -1   1        145.82        126.54         2.20 o
   0  -1   1        462.00        442.24         3.72 o
   1  -1   1         66.06         61.96         0.82 o
   2  -1   1         85.46        105.31         1.49 o
   3  -1   1          5.12          6.11         0.21 o
   4  -1   1         16.98         16.68         0.49 o
   5  -1   1        165.90        163.92         2.60 o
   6  -1   1          9.88         10.13         0.71 o
   7  -1   1          0.05          0.31         0.24 o
  -7   0   1         36.90         32.67         1.36 o
  -6   0   1         43.10         41.16         1.28 o
  -5   0   1         13.30         11.89         0.51 o
  -4   0   1         50.89         58.26         0.92 o
  -3   0   1        823.63        945.81         8.21 o
  -2   0   1        107.55        116.09         1.81 o
  -1   0   1        414.41        399.70         4.14 o
   1   0   1       4523.51       4062.11        38.01 o
   2   0   1        362.49        359.29         2.95 o
   3   0   1        778.98        776.49         7.02 o
   4   0   1         64.59         56.74         1.08 o
   5   0   1         93.53         90.04         1.66 o
   6   0   1         39.01         37.07         1.20 o
  -7   1   1          0.00          0.00         0.21 o
  -6   1   1        178.27        177.44         3.80 o
  -5   1   1        254.05        253.01         3.10 o
  -4   1   1        171.85        188.93         2.90 o
  -3   1   1        119.19        132.36         1.86 o
  -2   1   1        272.61        287.49         4.15 o
  -1   1   1        325.40        321.26         2.35 o
   0   1   1         24.96         28.37         0.38 o
   1   1   1        424.07        408.22         4.11 o
   2   1   1          0.10          0.38         0.07 o
   3   1   1          0.99          1.34         0.15 o
   4   1   1         64.03         70.78         1.35 o
   5   1   1        125.12        124.76         3.19 o
   6   1   1         91.83         92.36         2.92 o
  -7   2   1          1.32          2.58         0.40 o
  -6   2   1          3.10          3.16         0.36 o
  -5   2   1         35.36         36.33         1.13 o
  -4   2   1        184.43        190.12         2.32 o
  -3   2   1        369.23        389.61         5.71 o
  -2   2   1        571.08        608.12        10.44 o
  -1   2   1       3547.96       3385.69        36.59 o
   0   2   1      24777.98      20569.80       273.69 o
   1   2   1        352.55        334.25         3.50 o
   2   2   1         38.07         42.19         0.74 o
   3   2   1        118.46        121.36         1.57 o
   4   2   1         64.92         64.66         1.28 o
   5   2   1         26.60         23.82         1.11 o
   6   2   1          6.14          5.60         1.03 o
  -7   3   1         15.32         15.33         1.09 o
  -6   3   1         81.83         87.73         1.97 o
  -5   3   1          8.04          8.89         0.49 o
  -4   3   1        144.08        150.86         2.14 o
  -3   3   1         18.46         18.89         0.59 o
  -2   3   1         38.24         39.93         0.57 o
  -1   3   1        979.27        946.10         8.83 o
   0   3   1         37.37         38.61         0.59 o
   1   3   1         22.52         20.97         0.50 o
   2   3   1          1.86          1.78         0.22 o
   3   3   1        138.41        149.06         2.50 o
   4   3   1         64.60         65.29         1.80 o
   5   3   1         21.62         23.02         1.35 o
  -7   4   1         70.29         85.78         2.60 o
  -6   4   1          3.42          4.30         0.54 o
  -5   4   1         27.06         25.13         0.65 o
  -4   4   1         40.27         39.88         1.47 o
  -3   4   1        514.82        515.55         4.59 o
  -2   4   1          7.93         11.02         0.31 o
  -1   4   1        378.16        383.44         3.30 o
   0   4   1        826.60        829.87         7.07 o
   1   4   1         18.61         21.31         0.55 o
   2   4   1          7.10          6.72         0.46 o
   3   4   1         78.61         79.52         1.54 o
   4   4   1         13.20         13.37         1.17 o
  -7   5   1          0.15          0.89         0.52 o
  -6   5   1         14.51         12.62         1.24 o
  -5   5   1         33.61         34.19         0.94 o
  -4   5   1         33.80         37.50         0.87 o
  -3   5   1         11.85         11.92         0.42 o
  -2   5   1        107.59        104.24         1.10 o
  -1   5   1         62.96         60.71         1.13 o
   0   5   1        474.18        501.70         6.53 o
   1   5   1          2.13          2.35         0.22 o
   2   5   1        199.16        205.60         2.73 o
   3   5   1         26.95         23.35         1.50 o
   4   5   1         75.08         81.98         3.89 o
  -7   6   1          0.87          0.64         0.28 o
  -6   6   1        402.31        391.81         7.74 o
  -5   6   1         19.02         21.13         1.45 o
  -4   6   1          3.51          4.39         0.53 o
  -3   6   1         23.95         22.54         0.54 o
  -2   6   1          0.58          0.64         0.16 o
  -1   6   1        336.66        331.68         4.10 o
   0   6   1         68.44         73.01         1.26 o
   1   6   1          7.11          7.22         0.47 o
   2   6   1          1.61          1.18         0.24 o
   3   6   1         13.22         14.08         1.11 o
  -7   7   1          3.33          4.54         0.69 o
  -6   7   1        106.23        106.64         3.67 o
  -5   7   1        717.26        726.36        11.01 o
  -4   7   1          0.85          1.48         0.28 o
  -3   7   1        116.44        115.13         2.49 o
  -2   7   1         61.45         60.53         1.30 o
  -1   7   1        163.70        160.34         2.18 o
   0   7   1          2.80          3.14         0.27 o
   1   7   1          9.83          9.85         0.63 o
   2   7   1         80.14         81.03         2.38 o
  -6   8   1        367.20        371.55        10.64 o
  -5   8   1        116.31        112.57         3.52 o
  -4   8   1          0.01          0.04         0.24 o
  -3   8   1         38.75         38.21         1.38 o
  -2   8   1         34.45         33.38         1.38 o
  -1   8   1          0.01          0.02         0.16 o
   0   8   1         26.50         23.33         0.97 o
  -4   9   1         25.32         23.77         1.39 o
  -3   9   1          3.56          3.79         0.53 o
  -2   9   1         54.26         49.09         1.83 o
   1  -9   2          3.12          3.13         0.47 o
   2  -9   2         10.98         12.37         0.86 o
   3  -9   2        129.62        122.65         4.26 o
   4  -9   2         12.18         12.13         0.87 o
   5  -9   2         52.16         50.04         1.87 o
  -1  -8   2         35.46         30.60         1.40 o
   0  -8   2          3.41          5.12         0.39 o
   1  -8   2          5.86          5.29         0.39 o
   2  -8   2          1.61          1.60         0.29 o
   3  -8   2         35.65         36.78         1.57 o
   4  -8   2          1.82          2.32         0.38 o
   5  -8   2          5.74          6.90         0.65 o
   6  -8   2         46.75         48.67         2.37 o
  -2  -7   2         46.84         44.86         2.11 o
  -1  -7   2         10.06          9.22         0.57 o
   0  -7   2        221.49        221.47         2.67 o
   1  -7   2         18.57         20.89         0.70 o
   2  -7   2        136.12        136.85         1.97 o
   3  -7   2        208.12        205.44         2.83 o
   4  -7   2          5.28          6.45         0.63 o
   5  -7   2         23.23         21.82         1.50 o
   6  -7   2         15.13         18.90         1.32 o
   7  -7   2          6.14          8.69         0.82 o
  -3  -6   2          2.91          2.29         0.45 o
  -2  -6   2          0.92          0.96         0.35 o
  -1  -6   2         61.65         63.48         1.58 o
   0  -6   2         49.49         47.11         1.17 o
   1  -6   2         10.88          9.59         0.40 o
   2  -6   2         39.64         43.14         0.87 o
   3  -6   2         35.44         34.45         1.81 o
   4  -6   2         36.11         41.03         1.31 o
   5  -6   2          7.52          7.87         0.74 o
   6  -6   2        134.02        128.56         3.33 o
   7  -6   2         78.56         81.37         3.23 o
  -4  -5   2         11.06          9.92         0.82 o
  -3  -5   2          5.43          5.30         0.60 o
  -2  -5   2          0.39          0.78         0.18 o
  -1  -5   2         59.11         61.32         1.61 o
   0  -5   2        208.36        211.37         3.03 o
   1  -5   2         56.89         57.40         0.82 o
   2  -5   2         17.74         20.42         0.58 o
   3  -5   2        670.05        692.33        12.36 o
   4  -5   2          0.45          1.31         0.19 o
   5  -5   2          1.46          1.21         0.28 o
   6  -5   2        146.50        147.61         2.59 o
   7  -5   2         15.47         16.04         1.11 o
  -5  -4   2         72.38         75.03         2.39 o
  -4  -4   2          0.56          0.66         0.25 o
  -3  -4   2        165.56        175.02         2.44 o
  -2  -4   2        143.10        146.97         2.11 o
  -1  -4   2        186.58        184.63         2.40 o
   0  -4   2        294.70        275.00         2.83 o
   1  -4   2        171.47        163.33         2.73 o
   2  -4   2          8.34          6.86         0.26 o
   3  -4   2        117.80        129.38         2.82 o
   4  -4   2         16.27         13.88         0.56 o
   5  -4   2         21.20         19.11         0.92 o
   6  -4   2        168.14        174.43         2.73 o
   7  -4   2         15.17         14.00         1.02 o
  -5  -3   2         15.47         15.93         1.03 o
  -4  -3   2         14.63         15.83         0.95 o
  -3  -3   2          6.71          9.05         0.65 o
  -2  -3   2         49.47         47.73         0.89 o
  -1  -3   2         38.77         36.44         0.76 o
   0  -3   2          0.62          0.70         0.10 o
   1  -3   2        400.07        374.25         4.58 o
   2  -3   2       2230.14       2256.23        13.95 o
   3  -3   2         11.71         15.63         0.69 o
   4  -3   2         71.52         70.41         1.58 o
   5  -3   2          0.54          0.36         0.20 o
   6  -3   2        691.61        678.36        12.33 o
   7  -3   2         11.85          9.08         0.93 o
  -6  -2   2          7.14          5.31         0.63 o
  -5  -2   2        140.34        145.94         4.50 o
  -4  -2   2         16.59         18.21         0.73 o
  -3  -2   2        401.87        406.52         5.04 o
  -2  -2   2         53.36         61.51         2.20 o
  -1  -2   2         82.25         84.89         1.94 o
   0  -2   2        316.66        325.81         6.01 o
   1  -2   2        490.60        485.90        13.28 o
   2  -2   2         52.63         49.74         0.95 o
   3  -2   2          1.35          0.76         0.09 o
   4  -2   2          2.91          2.35         0.19 o
   5  -2   2        466.34        483.49         8.27 o
   6  -2   2         23.34         22.59         0.99 o
   7  -2   2          2.62          2.82         0.45 o
  -6  -1   2         17.11         13.26         0.93 o
  -5  -1   2         31.68         32.03         1.13 o
  -4  -1   2          7.74          9.79         0.43 o
  -3  -1   2        500.87        585.80         5.03 o
  -2  -1   2        532.93        601.67         5.39 o
  -1  -1   2        210.83        205.66         2.31 o
   0  -1   2        690.11        604.45         6.95 o
   1  -1   2       1278.33       1150.03         9.21 o
   2  -1   2        615.62        594.42         5.73 o
   3  -1   2        462.79        451.62         4.04 o
   4  -1   2        104.06        105.40         1.46 o
   5  -1   2       1394.65       1378.39        15.95 o
   6  -1   2         24.73         25.77         0.99 o
   7  -1   2          0.73          0.84         0.52 o
  -7   0   2          2.36          3.22         0.44 o
  -6   0   2        115.81        116.50         2.46 o
  -5   0   2         85.59         79.04         1.66 o
  -4   0   2         57.21         61.18         1.05 o
  -3   0   2         16.37         20.09         0.45 o
  -2   0   2        430.78        449.66         4.72 o
  -1   0   2          5.14          0.88         0.06 o
   0   0   2        194.58        171.65         1.79 o
   1   0   2        537.92        537.12         4.27 o
   2   0   2       1189.54       1175.91        10.80 o
   3   0   2        139.71        148.22         2.30 o
   4   0   2         50.70         49.84         0.83 o
   5   0   2        224.90        230.82         6.64 o
   6   0   2         71.34         73.99         1.99 o
  -7   1   2          3.60          2.20         0.37 o
  -6   1   2         74.49         77.50         1.77 o
  -5   1   2        195.20        201.58         2.50 o
  -4   1   2        421.06        510.35         5.38 o
  -3   1   2        281.83        312.08         2.66 o
  -2   1   2       1027.21       1035.03        12.86 o
  -1   1   2         45.73         34.03         0.47 o
   0   1   2        132.62        136.11         2.14 o
   1   1   2          1.18          1.63         0.09 o
   2   1   2         27.49         27.46         0.50 o
   3   1   2          1.27          1.21         0.12 o
   4   1   2          0.43          0.36         0.13 o
   5   1   2        157.76        152.38         2.88 o
   6   1   2         19.02         17.12         1.69 o
  -7   2   2        112.17        110.63         2.59 o
  -6   2   2         12.75         10.22         0.69 o
  -5   2   2         97.78        100.85         1.66 o
  -4   2   2        115.77        139.17         3.17 o
  -3   2   2        864.92        942.54         7.60 o
  -2   2   2         87.63         87.63         1.33 o
  -1   2   2         76.24         81.24         1.28 o
   0   2   2        104.55        105.68         1.52 o
   1   2   2       1302.02       1277.43         7.60 o
   2   2   2         79.12         72.30         1.42 o
   3   2   2        209.20        199.40         2.32 o
   4   2   2         45.27         43.02         1.03 o
   5   2   2        104.97        107.03         4.41 o
  -7   3   2          0.71          0.56         0.37 o
  -6   3   2        259.28        279.93         4.65 o
  -5   3   2        175.97        165.45         3.57 o
  -4   3   2        126.47        153.77         2.16 o
  -3   3   2         72.24         76.31         1.19 o
  -2   3   2        131.11        121.95         1.48 o
  -1   3   2        120.85        115.72         1.92 o
   0   3   2        349.11        319.44         2.98 o
   1   3   2         36.37         38.92         0.61 o
   2   3   2         27.64         26.08         0.63 o
   3   3   2          0.69          0.51         0.14 o
   4   3   2         24.71         24.61         1.11 o
   5   3   2         69.34         68.53         3.49 o
  -7   4   2          1.83          2.53         0.50 o
  -6   4   2          0.01          0.39         0.28 o
  -5   4   2          0.67          0.19         0.09 o
  -4   4   2        193.97        194.49         2.59 o
  -3   4   2        268.64        257.17         2.62 o
  -2   4   2        183.68        178.15         1.51 o
  -1   4   2       1305.07       1317.27        18.45 o
   0   4   2       4482.88       4372.33        25.99 o
   1   4   2         37.03         32.96         0.76 o
   2   4   2          3.75          3.67         0.30 o
   3   4   2         36.28         36.84         1.13 o
   4   4   2         33.09         31.31         1.44 o
  -7   5   2         57.54         61.55         2.80 o
  -6   5   2          2.39          1.25         0.64 o
  -5   5   2         10.31          8.07         0.47 o
  -4   5   2        109.61        104.65         1.81 o
  -3   5   2         21.45         18.80         0.56 o
  -2   5   2         16.38         16.87         0.49 o
  -1   5   2        605.59        588.82         6.12 o
   0   5   2         26.34         29.68         0.71 o
   1   5   2          5.67          6.06         0.48 o
   2   5   2          0.33          0.59         0.22 o
   3   5   2         79.20         79.07         2.26 o
  -7   6   2         32.88         37.87         2.29 o
  -6   6   2         46.36         44.52         2.23 o
  -5   6   2         60.96         58.63         3.99 o
  -4   6   2         22.30         24.95         0.94 o
  -3   6   2        134.45        132.51         2.51 o
  -2   6   2         39.12         41.03         0.91 o
  -1   6   2         17.29         17.22         0.64 o
   0   6   2        405.09        391.30         4.01 o
   1   6   2          4.33          4.18         0.37 o
   2   6   2          3.42          3.04         0.35 o
  -6   7   2          4.17          4.48         0.77 o
  -5   7   2         21.93         18.01         1.14 o
  -4   7   2         29.78         30.98         1.14 o
  -3   7   2          9.86         10.04         0.59 o
  -2   7   2         18.13         18.97         0.76 o
  -1   7   2         24.31         24.58         0.83 o
   0   7   2        114.38        120.82         2.29 o
   1   7   2          0.04          0.08         0.20 o
  -6   8   2        163.26        152.64         5.53 o
  -5   8   2          2.28          2.74         0.51 o
  -4   8   2          2.35          2.80         0.49 o
  -3   8   2          4.54          5.82         0.51 o
  -2   8   2          1.55          2.26         0.35 o
  -1   8   2        107.73         90.84         2.10 o
   0   8   2          2.32          3.16         0.39 o
  -3   9   2         11.71         10.14         0.83 o
   1  -9   3         36.20         38.61         1.45 o
   2  -9   3          0.33          0.16         0.21 o
   3  -9   3          2.48          4.78         0.56 o
   4  -9   3          4.87          3.19         0.74 o
   5  -9   3          4.89          5.03         0.60 o
  -1  -8   3          0.69          0.67         0.33 o
   0  -8   3         71.20         69.07         1.45 o
   1  -8   3          7.48          7.33         0.54 o
   2  -8   3         39.80         40.50         1.27 o
   3  -8   3          1.63          2.92         0.33 o
   4  -8   3         31.60         33.31         1.33 o
   5  -8   3          4.23          3.85         0.60 o
   6  -8   3          4.63          5.25         0.77 o
  -2  -7   3         22.85         20.66         1.49 o
  -1  -7   3         21.53         20.93         0.92 o
   0  -7   3         14.32         15.99         0.63 o
   1  -7   3         59.47         56.92         1.18 o
   2  -7   3         56.97         59.41         1.40 o
   3  -7   3        436.30        415.84        11.92 o
   4  -7   3          2.27          2.06         0.36 o
   5  -7   3        158.60        158.01         3.22 o
   6  -7   3         11.19         11.61         1.01 o
  -3  -6   3          1.46          1.20         0.35 o
  -2  -6   3          0.05          0.31         0.14 o
  -1  -6   3         62.40         63.81         1.54 o
   0  -6   3         34.09         34.90         1.01 o
   1  -6   3         23.47         23.22         0.62 o
   2  -6   3          0.00          0.16         0.07 o
   3  -6   3         98.47         92.08         2.71 o
   4  -6   3         18.79         19.46         0.86 o
   5  -6   3         22.35         21.17         1.23 o
   6  -6   3         45.91         53.65         2.10 o
   7  -6   3         38.57         43.94         2.33 o
  -4  -5   3          0.18          0.53         0.33 o
  -3  -5   3         27.68         26.68         1.30 o
  -2  -5   3         51.61         53.43         1.21 o
  -1  -5   3         29.83         31.98         0.99 o
   0  -5   3        656.19        666.16         6.68 o
   1  -5   3         40.85         44.98         0.97 o
   2  -5   3        402.89        405.30         6.32 o
   3  -5   3        235.56        235.23         5.34 o
   4  -5   3         30.44         28.64         1.73 o
   5  -5   3         65.04         70.04         2.15 o
   6  -5   3         12.93         15.22         0.76 o
   7  -5   3         11.04         13.47         0.93 o
  -5  -4   3          1.99          3.07         0.53 o
  -4  -4   3          6.44          6.14         0.62 o
  -3  -4   3          4.07          5.66         0.59 o
  -2  -4   3         13.77         10.17         0.45 o
  -1  -4   3        396.34        403.86         4.13 o
   0  -4   3        124.47        124.85         1.79 o
   1  -4   3         79.68         72.84         1.28 o
   2  -4   3        144.24        158.62         2.19 o
   3  -4   3        271.98        247.94         5.59 o
   4  -4   3         69.13         71.95         1.47 o
   5  -4   3         32.85         34.97         1.25 o
   6  -4   3        118.41        121.83         2.24 o
   7  -4   3         78.50         76.66         2.20 o
  -5  -3   3         65.43         63.04         2.10 o
  -4  -3   3         26.80         25.67         1.22 o
  -3  -3   3          1.50          2.57         0.29 o
  -2  -3   3          0.18          0.19         0.16 o
  -1  -3   3        112.62        112.19         1.37 o
   0  -3   3        248.94        249.94         2.86 o
   1  -3   3         38.81         37.44         0.92 o
   2  -3   3        272.01        258.05         2.21 o
   3  -3   3       1739.94       1871.69        31.90 o
   4  -3   3         32.67         25.82         0.75 o
   5  -3   3         17.12         16.54         0.82 o
   6  -3   3         73.98         74.90         1.67 o
   7  -3   3         36.75         41.05         1.99 o
  -6  -2   3         16.21         16.87         1.10 o
  -5  -2   3         23.83         22.39         1.18 o
  -4  -2   3          1.62          3.29         0.41 o
  -3  -2   3        479.27        477.37         8.15 o
  -2  -2   3        290.27        285.86         5.21 o
  -1  -2   3        626.25        601.36         6.62 o
   0  -2   3       1216.06       1239.74        14.17 o
   1  -2   3         18.75         19.30         0.36 o
   2  -2   3         88.99         87.88         1.17 o
   3  -2   3        100.13        105.09         1.06 o
   4  -2   3         38.38         36.24         0.75 o
   5  -2   3          9.06          8.96         0.50 o
   6  -2   3        120.01        128.33         3.00 o
   7  -2   3         12.06         13.86         1.19 o
  -6  -1   3        108.38         95.76         2.60 o
  -5  -1   3         22.38         21.38         0.92 o
  -4  -1   3         31.57         29.02         0.89 o
  -3  -1   3          3.80          5.09         0.29 o
  -2  -1   3        151.64        151.97         3.07 o
  -1  -1   3        121.48        122.09         1.93 o
   0  -1   3        154.40        150.68         3.28 o
   1  -1   3        801.45        733.08         5.43 o
   2  -1   3       1982.18       2025.54        14.34 o
   3  -1   3         42.96         41.13         0.97 o
   4  -1   3         62.55         58.45         0.97 o
   5  -1   3         18.57         17.78         0.56 o
   6  -1   3        550.40        543.24         5.98 o
  -7   0   3         75.39         60.50         2.76 o
  -6   0   3          0.45          0.71         0.24 o
  -5   0   3        108.49         95.95         1.86 o
  -4   0   3         56.15         59.99         1.83 o
  -3   0   3        449.16        489.23         5.97 o
  -2   0   3         29.56         40.62         0.57 o
  -1   0   3         67.84         63.08         0.89 o
   0   0   3        289.70        290.90         3.74 o
   1   0   3         87.58         83.71         0.98 o
   2   0   3          3.31          4.02         0.17 o
   3   0   3         82.16         86.79         2.41 o
   4   0   3         46.57         44.90         1.19 o
   5   0   3        468.91        490.94         5.29 o
   6   0   3          3.49          3.33         0.49 o
  -7   1   3         29.05         30.49         1.29 o
  -6   1   3         55.78         45.80         1.34 o
  -5   1   3          1.50          2.71         0.26 o
  -4   1   3         27.35         36.94         0.94 o
  -3   1   3       1100.42       1244.47         7.31 o
  -2   1   3        301.66        351.74         3.61 o
  -1   1   3        217.81        220.02         2.35 o
   0   1   3          8.10          6.93         0.17 o
   1   1   3        484.52        432.48         3.70 o
   2   1   3        497.00        486.77         4.68 o
   3   1   3        131.37        122.31         1.52 o
   4   1   3         97.67        102.77         2.82 o
   5   1   3        591.15        602.23         6.80 o
   6   1   3          0.04          0.00         0.32 o
  -7   2   3          0.06          0.03         0.18 o
  -6   2   3         56.06         54.21         1.43 o
  -5   2   3          6.35          5.04         0.37 o
  -4   2   3         87.85         89.09         1.77 o
  -3   2   3          3.65          2.65         0.16 o
  -2   2   3        412.46        412.16         4.91 o
  -1   2   3         13.71         14.50         0.43 o
   0   2   3         37.49         31.90         0.47 o
   1   2   3        218.23        216.08         1.77 o
   2   2   3        657.20        631.55         4.34 o
   3   2   3         18.62         19.16         0.68 o
   4   2   3         37.16         40.17         0.98 o
   5   2   3        135.80        139.78         7.41 o
  -7   3   3          2.45          2.29         0.44 o
  -6   3   3        151.01        168.24         3.15 o
  -5   3   3        186.16        183.78         2.82 o
  -4   3   3        394.96        423.11         3.69 o
  -3   3   3         21.36         17.50         0.61 o
  -2   3   3        211.09        194.06         2.31 o
  -1   3   3          3.02          3.08         0.18 o
   0   3   3        133.21        145.68         1.92 o
   1   3   3          0.01          0.10         0.08 o
   2   3   3         20.49         20.19         0.52 o
   3   3   3          0.60          1.25         0.22 o
   4   3   3          0.61          0.59         0.27 o
   5   3   3        109.20        107.91         3.30 o
  -7   4   3        128.91        129.41         3.31 o
  -6   4   3          4.85          3.81         0.56 o
  -5   4   3         48.15         46.08         1.32 o
  -4   4   3         83.65         87.45         1.85 o
  -3   4   3        246.56        248.88         2.89 o
  -2   4   3         20.91         18.21         0.52 o
  -1   4   3         21.05         21.46         0.58 o
   0   4   3         60.95         67.62         1.03 o
   1   4   3        299.07        303.78         2.45 o
   2   4   3          0.68          0.64         0.15 o
   3   4   3         32.98         31.91         1.16 o
   4   4   3         22.96         24.01         1.28 o
  -7   5   3          0.24          0.13         0.30 o
  -6   5   3        129.51        126.90         3.92 o
  -5   5   3         31.36         32.75         1.14 o
  -4   5   3        124.55        133.97         2.91 o
  -3   5   3         11.70         11.90         0.50 o
  -2   5   3         14.04         11.56         0.49 o
  -1   5   3          5.26          6.28         0.35 o
   0   5   3        336.86        329.62         3.03 o
   1   5   3          7.18          7.61         0.45 o
   2   5   3         36.96         38.15         1.12 o
   3   5   3          0.60          0.71         0.22 o
  -7   6   3          0.50          1.68         0.43 o
  -6   6   3         16.69         17.51         1.99 o
  -5   6   3         10.42          9.80         0.78 o
  -4   6   3        113.49        111.25         1.87 o
  -3   6   3        106.31        109.61         2.87 o
  -2   6   3         21.93         21.09         0.72 o
  -1   6   3        495.78        483.63         7.67 o
   0   6   3        749.68        764.06         8.22 o
   1   6   3          6.44          5.97         0.50 o
   2   6   3         13.29         12.78         0.76 o
  -6   7   3         12.46         13.38         1.91 o
  -5   7   3          8.48          8.98         0.99 o
  -4   7   3         27.38         27.43         1.11 o
  -3   7   3          9.47         12.28         0.95 o
  -2   7   3         16.10         16.16         0.79 o
  -1   7   3        324.70        302.20         3.87 o
   0   7   3         10.18         10.42         0.68 o
   1   7   3          4.99          5.11         0.47 o
  -5   8   3         44.52         39.83         2.55 o
  -4   8   3         13.13         14.10         1.46 o
  -3   8   3         32.04         33.38         1.42 o
  -2   8   3         30.06         28.41         1.35 o
  -1   8   3          3.37          2.18         0.34 o
   1  -9   4         38.70         40.33         1.49 o
   2  -9   4         16.71         17.59         0.89 o
   3  -9   4          0.70          0.76         0.28 o
   4  -9   4          0.07          0.18         0.19 o
   5  -9   4         11.47         12.38         1.13 o
  -1  -8   4          1.24          1.52         0.49 o
   0  -8   4         19.20         20.93         0.83 o
   1  -8   4         12.13         13.23         0.73 o
   2  -8   4          1.77          1.23         0.23 o
   3  -8   4        131.72        133.46         3.31 o
   4  -8   4         31.21         32.29         1.31 o
   5  -8   4        142.90        141.44         3.73 o
   6  -8   4          0.09          0.03         0.36 o
  -2  -7   4         42.18         39.56         2.05 o
  -1  -7   4          5.50          6.21         0.53 o
   0  -7   4         19.63         20.86         0.94 o
   1  -7   4         63.36         66.16         1.27 o
   2  -7   4         11.24         10.94         0.62 o
   3  -7   4          4.20          4.66         0.39 o
   4  -7   4         10.46          9.64         0.76 o
   5  -7   4         48.40         48.52         2.03 o
   6  -7   4         64.07         69.66         2.77 o
  -3  -6   4          0.32          1.16         0.35 o
  -2  -6   4          1.92          1.55         0.32 o
  -1  -6   4         19.45         18.25         0.82 o
   0  -6   4        297.37        301.38         3.52 o
   1  -6   4         27.23         30.74         0.98 o
   2  -6   4         77.97         80.59         1.67 o
   3  -6   4          2.29          2.12         0.22 o
   4  -6   4         22.63         25.28         1.21 o
   5  -6   4         18.73         18.26         1.14 o
   6  -6   4         11.99         12.12         1.00 o
   7  -6   4         63.97         80.10         2.57 o
  -4  -5   4         32.21         31.09         1.53 o
  -3  -5   4        161.95        171.87         3.55 o
  -2  -5   4          7.40          8.04         0.56 o
  -1  -5   4         29.61         28.63         0.92 o
   0  -5   4          0.83          0.55         0.20 o
   1  -5   4        241.48        254.47         3.36 o
   2  -5   4        222.17        213.36         2.06 o
   3  -5   4        802.88        781.42        17.86 o
   4  -5   4         21.12         20.31         1.09 o
   5  -5   4        183.09        180.28         3.66 o
   6  -5   4          4.01          4.85         0.54 o
   7  -5   4          2.93          4.18         0.53 o
  -5  -4   4        118.05        113.64         3.08 o
  -4  -4   4         30.95         30.60         1.42 o
  -3  -4   4         20.64         20.15         0.97 o
  -2  -4   4         40.47         44.20         1.00 o
  -1  -4   4         58.29         66.57         2.14 o
   0  -4   4        202.99        210.89         3.12 o
   1  -4   4        236.18        208.09         4.28 o
   2  -4   4          2.59          2.66         0.22 o
   3  -4   4         29.55         22.44         0.44 o
   4  -4   4         32.40         31.93         0.73 o
   5  -4   4          8.68          7.02         0.57 o
   6  -4   4         44.90         50.62         1.41 o
   7  -4   4         20.31         22.72         1.32 o
  -5  -3   4         10.04         10.08         0.85 o
  -4  -3   4         13.26         14.11         0.93 o
  -3  -3   4          5.73          5.46         0.53 o
  -2  -3   4         24.16         23.79         0.80 o
  -1  -3   4         69.55         73.71         1.40 o
   0  -3   4        894.01        942.59         8.91 o
   1  -3   4         11.39          9.88         0.51 o
   2  -3   4        518.51        573.97         7.17 o
   3  -3   4         27.17         32.13         0.52 o
   4  -3   4          7.55          9.87         0.33 o
   5  -3   4        120.02        126.95         2.41 o
   6  -3   4         12.97         14.42         0.72 o
   7  -3   4          8.13          8.11         0.89 o
  -6  -2   4         18.48         16.19         1.09 o
  -5  -2   4         48.04         46.59         1.74 o
  -4  -2   4          1.12          1.29         0.27 o
  -3  -2   4        114.20        125.15         2.80 o
  -2  -2   4         26.32         27.11         0.51 o
  -1  -2   4       1701.28       1765.96        15.15 o
   0  -2   4        434.57        427.36         7.44 o
   1  -2   4        295.69        284.06         5.18 o
   2  -2   4        625.21        640.06         6.38 o
   3  -2   4        346.58        331.45         2.51 o
   4  -2   4        115.93        120.95         1.81 o
   5  -2   4         44.89         45.42         1.26 o
   6  -2   4         65.20         72.43         2.25 o
  -6  -1   4         27.24         25.39         1.33 o
  -5  -1   4        331.35        308.11         4.78 o
  -4  -1   4         19.80         17.69         0.78 o
  -3  -1   4         52.42         55.52         1.38 o
  -2  -1   4          4.87          5.45         0.32 o
  -1  -1   4         51.44         51.00         1.32 o
   0  -1   4         84.22         88.66         1.10 o
   1  -1   4        292.75        286.24         3.77 o
   2  -1   4        633.09        640.62         4.94 o
   3  -1   4       1178.71       1242.30        16.57 o
   4  -1   4         63.47         59.90         1.09 o
   5  -1   4          7.63          6.62         0.41 o
   6  -1   4         22.50         24.48         1.17 o
  -7   0   4          1.43          0.27         0.25 o
  -6   0   4         14.26         14.67         0.86 o
  -5   0   4          1.28          0.59         0.18 o
  -4   0   4         27.07         32.46         0.85 o
  -3   0   4        661.18        665.15         5.64 o
  -2   0   4         60.71         72.64         1.16 o
  -1   0   4        595.96        574.92         6.45 o
   0   0   4       1261.35       1206.79        10.07 o
   1   0   4          3.21          2.88         0.21 o
   2   0   4          0.21          0.17         0.05 o
   3   0   4         74.73         76.79         0.99 o
   4   0   4         21.76         24.11         0.78 o
   5   0   4          8.65          9.22         0.61 o
   6   0   4         67.86         74.16         2.89 o
  -7   1   4         47.08         41.09         1.51 o
  -6   1   4        131.81        112.59         2.44 o
  -5   1   4          0.02          0.14         0.15 o
  -4   1   4         28.15         25.58         0.75 o
  -3   1   4         56.52         55.26         0.92 o
  -2   1   4        149.13        146.00         1.92 o
  -1   1   4        286.94        289.08         2.75 o
   0   1   4         74.27         73.18         1.22 o
   1   1   4        519.73        497.14         5.24 o
   2   1   4        389.71        374.67         3.50 o
   3   1   4         88.53         87.78         1.23 o
   4   1   4         53.05         53.78         1.26 o
   5   1   4         37.83         38.74         1.20 o
  -7   2   4         81.60         70.44         2.07 o
  -6   2   4          2.39          1.21         0.23 o
  -5   2   4          1.92          0.55         0.16 o
  -4   2   4         45.69         44.81         0.83 o
  -3   2   4         72.05         77.03         1.02 o
  -2   2   4         80.81         82.35         1.05 o
  -1   2   4         11.78         12.44         0.34 o
   0   2   4         15.86         18.36         0.58 o
   1   2   4         17.58         17.31         0.57 o
   2   2   4         22.27         20.90         0.86 o
   3   2   4         75.48         68.01         1.49 o
   4   2   4         89.37         92.95         1.95 o
   5   2   4        325.76        345.41         5.27 o
  -7   3   4         32.07         32.41         1.63 o
  -6   3   4        154.15        141.48         2.89 o
  -5   3   4         23.83         21.16         0.76 o
  -4   3   4        119.31        132.87         2.64 o
  -3   3   4        705.56        713.22         6.39 o
  -2   3   4         26.17         24.85         0.74 o
  -1   3   4         95.37         90.63         1.72 o
   0   3   4         39.08         36.54         0.59 o
   1   3   4        108.30        102.72         1.26 o
   2   3   4        208.78        206.20         2.08 o
   3   3   4         32.30         32.92         1.08 o
   4   3   4         90.96         94.02         2.07 o
  -7   4   4          1.27          0.93         0.30 o
  -6   4   4          7.50          6.97         0.52 o
  -5   4   4          0.48          0.66         0.17 o
  -4   4   4         46.25         49.63         1.11 o
  -3   4   4          0.76          0.54         0.12 o
  -2   4   4        225.75        219.86         2.54 o
  -1   4   4         18.86         17.71         0.50 o
   0   4   4         34.20         35.98         0.66 o
   1   4   4         72.23         76.52         1.28 o
   2   4   4        202.16        207.74         2.73 o
   3   4   4          2.41          2.02         0.29 o
  -7   5   4          6.30          7.37         0.72 o
  -6   5   4        118.26        121.21         2.74 o
  -5   5   4         26.73         26.26         1.35 o
  -4   5   4        117.90        117.26         2.07 o
  -3   5   4         23.57         25.13         1.03 o
  -2   5   4         24.20         23.40         0.73 o
  -1   5   4         12.08         11.72         0.50 o
   0   5   4         67.83         68.90         1.33 o
   1   5   4          3.18          3.28         0.31 o
   2   5   4         31.67         31.14         1.12 o
   3   5   4          1.65          1.72         0.35 o
  -6   6   4         15.35         11.90         1.24 o
  -5   6   4          0.90          0.84         0.43 o
  -4   6   4         27.38         27.25         1.10 o
  -3   6   4         48.30         46.26         1.27 o
  -2   6   4          5.91          5.44         0.40 o
  -1   6   4         22.08         18.93         0.70 o
   0   6   4         15.01         16.70         0.70 o
   1   6   4         88.36         84.94         1.94 o
   2   6   4         10.89          9.65         0.67 o
  -6   7   4         14.93         16.96         2.10 o
  -5   7   4          2.64          2.37         0.51 o
  -4   7   4         75.53         76.24         2.10 o
  -3   7   4          0.71          1.04         0.29 o
  -2   7   4          0.17          0.00         0.16 o
  -1   7   4          4.65          5.40         0.41 o
   0   7   4        261.55        244.97         3.64 o
  -5   8   4          4.21          3.24         0.73 o
  -4   8   4         48.69         51.72         1.82 o
  -3   8   4         30.54         30.55         1.40 o
  -2   8   4          1.16          2.08         0.45 o
   1  -9   5          0.05          0.24         0.22 o
   2  -9   5         86.36         92.14         2.11 o
   3  -9   5          3.70          3.43         0.66 o
   4  -9   5          0.02          0.24         0.30 o
   5  -9   5         97.18         90.61         4.30 o
  -1  -8   5          0.01          0.12         0.47 o
   0  -8   5          8.87          8.93         0.67 o
   1  -8   5          7.59          8.69         0.61 o
   2  -8   5         43.20         44.50         1.39 o
   3  -8   5         27.09         27.81         1.05 o
   4  -8   5         77.30         80.64         2.19 o
   5  -8   5         63.41         60.07         2.37 o
   6  -8   5        142.44        133.00         4.63 o
  -2  -7   5        134.05        130.23         4.28 o
  -1  -7   5        133.30        135.35         2.58 o
   0  -7   5        110.20        108.25         2.28 o
   1  -7   5         70.05         72.09         2.03 o
   2  -7   5         25.61         26.03         0.78 o
   3  -7   5         22.91         22.35         0.85 o
   4  -7   5          3.13          2.56         0.33 o
   5  -7   5         86.82         82.75         3.54 o
   6  -7   5          4.56          3.25         0.58 o
  -3  -6   5        317.73        325.19         5.55 o
  -2  -6   5         65.82         69.42         2.71 o
  -1  -6   5          0.03          0.22         0.19 o
   0  -6   5         10.77         11.08         0.67 o
   1  -6   5          7.04          7.92         0.56 o
   2  -6   5          1.75          2.09         0.22 o
   3  -6   5         53.17         50.12         1.83 o
   4  -6   5         83.65         70.47         2.65 o
   5  -6   5         55.13         47.58         1.90 o
   6  -6   5          0.19          0.00         0.24 o
  -4  -5   5        509.03        533.14        15.84 o
  -3  -5   5        308.91        307.33         6.60 o
  -2  -5   5        205.42        212.95         4.21 o
  -1  -5   5         86.98         85.61         1.94 o
   0  -5   5        111.66        106.25         2.57 o
   1  -5   5         61.70         60.17         2.78 o
   2  -5   5         87.74         85.08         1.35 o
   3  -5   5         68.77         69.63         1.24 o
   4  -5   5          1.69          0.31         0.24 o
   5  -5   5        123.45        124.89         3.02 o
   6  -5   5         51.49         48.68         1.70 o
  -5  -4   5          1.76          3.08         0.56 o
  -4  -4   5         10.19         11.31         0.90 o
  -3  -4   5          0.24          0.15         0.25 o
  -2  -4   5         15.67         17.44         0.63 o
  -1  -4   5        191.31        196.76         3.00 o
   0  -4   5        941.84        986.66         9.72 o
   1  -4   5         77.26         82.76         1.78 o
   2  -4   5         90.45         89.12         1.97 o
   3  -4   5          0.54          0.90         0.11 o
   4  -4   5          0.17          0.60         0.10 o
   5  -4   5          6.12          4.60         0.37 o
   6  -4   5         14.90         15.06         1.01 o
  -5  -3   5        172.48        161.30         4.14 o
  -4  -3   5         30.07         27.43         1.30 o
  -3  -3   5        268.27        268.92         4.25 o
  -2  -3   5          5.31          5.07         0.23 o
  -1  -3   5         42.46         43.76         1.46 o
   0  -3   5         16.38         15.69         0.83 o
   1  -3   5        347.21        358.68         6.33 o
   2  -3   5        380.51        359.85         4.62 o
   3  -3   5        397.15        415.39         4.19 o
   4  -3   5         52.16         52.35         0.75 o
   5  -3   5         68.18         60.32         1.35 o
   6  -3   5          0.05          0.14         0.23 o
  -6  -2   5        117.73        109.24         3.00 o
  -5  -2   5        168.95        156.75         5.96 o
  -4  -2   5          3.62          4.69         0.51 o
  -3  -2   5         14.02         13.60         0.71 o
  -2  -2   5        349.80        379.93         7.98 o
  -1  -2   5          2.36          4.08         0.29 o
   0  -2   5        783.09        889.06         8.39 o
   1  -2   5        398.23        394.77         8.34 o
   2  -2   5         89.69         78.26         1.39 o
   3  -2   5         18.07         23.79         0.65 o
   4  -2   5          2.40          2.28         0.24 o
   5  -2   5          0.23          0.73         0.19 o
   6  -2   5         29.81         34.22         1.13 o
  -6  -1   5         27.62         26.84         1.38 o
  -5  -1   5          1.93          1.77         0.34 o
  -4  -1   5         52.86         49.71         1.59 o
  -3  -1   5         31.96         28.56         0.63 o
  -2  -1   5          3.29          2.56         0.19 o
  -1  -1   5         10.51         13.23         0.42 o
   0  -1   5        387.53        407.72         5.11 o
   1  -1   5          8.01         11.52         0.41 o
   2  -1   5        142.25        169.21         2.76 o
   3  -1   5          0.27          0.14         0.07 o
   4  -1   5          1.47          1.10         0.15 o
   5  -1   5         98.09         98.54         1.71 o
   6  -1   5          9.66          9.63         0.64 o
  -6   0   5         64.86         62.31         2.08 o
  -5   0   5        218.98        207.07         5.53 o
  -4   0   5          0.87          1.92         0.21 o
  -3   0   5        380.59        407.65         3.72 o
  -2   0   5        132.04        148.11         1.50 o
  -1   0   5       2296.34       2411.28        20.13 o
   0   0   5        487.90        457.72         3.61 o
   1   0   5        165.25        162.24         1.82 o
   2   0   5        491.35        486.05         4.37 o
   3   0   5         92.97         78.58         1.24 o
   4   0   5         83.97         83.40         1.62 o
   5   0   5         20.62         18.81         0.86 o
   6   0   5         20.96         26.16         1.50 o
  -7   1   5          0.43          1.90         0.37 o
  -6   1   5        100.12         95.91         2.34 o
  -5   1   5        580.25        544.05         8.91 o
  -4   1   5          0.78          0.56         0.14 o
  -3   1   5         37.90         40.18         0.87 o
  -2   1   5         65.32         69.53         0.94 o
  -1   1   5         88.39         86.47         1.10 o
   0   1   5          8.44          7.02         0.26 o
   1   1   5        189.26        179.68         1.86 o
   2   1   5        280.70        287.96         4.32 o
   3   1   5        360.86        370.37         4.67 o
   4   1   5         36.50         36.55         1.22 o
   5   1   5          0.09          0.29         0.23 o
  -7   2   5          0.01          0.00         0.21 o
  -6   2   5         17.47         15.98         0.78 o
  -5   2   5          2.31          2.06         0.25 o
  -4   2   5         73.46         81.22         1.38 o
  -3   2   5        149.22        141.61         2.90 o
  -2   2   5          0.72          0.69         0.12 o
  -1   2   5        164.80        158.94         1.56 o
   0   2   5        336.82        326.88         4.09 o
   1   2   5          1.48          2.12         0.21 o
   2   2   5         43.80         50.56         1.23 o
   3   2   5         59.06         57.20         1.17 o
   4   2   5          5.15          4.22         0.44 o
   5   2   5          8.34          8.17         0.73 o
  -7   3   5         68.81         60.90         2.28 o
  -6   3   5         64.18         57.65         1.82 o
  -5   3   5         50.78         48.43         1.16 o
  -4   3   5         32.29         31.63         0.88 o
  -3   3   5        195.02        196.11         2.74 o
  -2   3   5        132.17        119.96         1.72 o
  -1   3   5        161.57        151.13         2.04 o
   0   3   5          0.05          0.00         0.05 o
   1   3   5        214.30        210.89         2.25 o
   2   3   5         17.06         16.68         0.60 o
   3   3   5         63.74         63.94         1.44 o
   4   3   5         39.23         39.66         1.23 o
  -7   4   5         63.49         51.44         2.08 o
  -6   4   5         16.08         15.48         0.73 o
  -5   4   5         43.90         44.28         1.05 o
  -4   4   5          4.35          3.41         0.31 o
  -3   4   5          9.11          7.71         0.29 o
  -2   4   5         46.90         46.68         1.21 o
  -1   4   5          0.06          0.13         0.13 o
   0   4   5          2.64          2.47         0.24 o
   1   4   5          2.30          2.12         0.23 o
   2   4   5         23.70         24.37         0.79 o
   3   4   5         15.41         17.12         0.85 o
  -7   5   5         27.56         26.54         1.52 o
  -6   5   5        209.23        208.80        10.26 o
  -5   5   5         37.87         38.65         1.33 o
  -4   5   5        135.35        139.54         2.83 o
  -3   5   5        205.84        210.08         3.08 o
  -2   5   5          1.09          1.56         0.21 o
  -1   5   5         38.33         37.79         1.05 o
   0   5   5         32.08         32.80         0.93 o
   1   5   5         41.54         38.37         1.08 o
   2   5   5         55.51         58.10         1.60 o
  -6   6   5          0.02          0.12         0.39 o
  -5   6   5          0.27          0.18         0.26 o
  -4   6   5         29.60         29.43         1.07 o
  -3   6   5          2.55          2.59         0.33 o
  -2   6   5         62.35         61.96         1.75 o
  -1   6   5          6.93          6.55         0.47 o
   0   6   5          1.43          2.65         0.29 o
   1   6   5         34.64         34.64         1.24 o
  -5   7   5          4.36          4.07         0.65 o
  -4   7   5         10.95         11.13         0.85 o
  -3   7   5         76.51         71.16         2.21 o
  -2   7   5          4.04          3.31         0.41 o
  -1   7   5          9.53          6.79         0.59 o
   0   7   5         12.12         10.41         0.70 o
   1  -9   6        110.19        109.87         2.57 o
   2  -9   6        566.08        589.12         6.85 o
   3  -9   6         19.36         19.03         0.92 o
   4  -9   6         20.87         21.26         1.44 o
  -1  -8   6         15.29         15.77         1.13 o
   0  -8   6          6.67          7.41         0.63 o
   1  -8   6        168.94        176.00         3.86 o
   2  -8   6          1.96          1.91         0.32 o
   3  -8   6        225.83        234.87         6.06 o
   4  -8   6          1.11          0.80         0.30 o
   5  -8   6          6.00          6.19         1.06 o
  -2  -7   6          0.04          0.70         0.42 o
  -1  -7   6         14.39         14.35         0.82 o
   0  -7   6         43.28         43.19         1.43 o
   1  -7   6         21.94         23.30         1.60 o
   2  -7   6        193.32        195.24         6.39 o
   3  -7   6          3.73          3.34         0.41 o
   4  -7   6         21.49         21.92         1.32 o
   5  -7   6        151.64        133.44         3.50 o
   6  -7   6          6.74          7.96         1.22 o
  -3  -6   6          0.67          1.13         0.47 o
  -2  -6   6          0.01          0.00         0.28 o
  -1  -6   6          0.31          0.16         0.20 o
   0  -6   6         10.78         11.25         0.71 o
   1  -6   6          8.20          7.01         0.64 o
   2  -6   6         23.29         26.21         0.78 o
   3  -6   6         11.50         12.67         0.49 o
   4  -6   6         21.85         21.81         1.36 o
   5  -6   6         79.74         76.41         2.47 o
   6  -6   6        119.94        112.94         2.99 o
  -4  -5   6        233.09        240.67         5.31 o
  -3  -5   6         56.70         55.62         2.00 o
  -2  -5   6         84.39         80.02         2.74 o
  -1  -5   6        282.36        288.28         4.12 o
   0  -5   6        135.06        133.33         2.69 o
   1  -5   6         84.39         87.16         2.52 o
   2  -5   6         61.75         54.28         1.67 o
   3  -5   6        241.33        224.29         4.32 o
   4  -5   6          0.00          0.28         0.17 o
   5  -5   6        282.68        271.66         4.85 o
   6  -5   6          0.04          0.37         0.27 o
  -5  -4   6         17.81         17.32         1.21 o
  -4  -4   6        115.66        117.21         3.56 o
  -3  -4   6        714.71        714.00        10.40 o
  -2  -4   6         90.42         87.39         1.59 o
  -1  -4   6          7.55          7.56         0.61 o
   0  -4   6          0.90          0.41         0.18 o
   1  -4   6          0.03          0.39         0.17 o
   2  -4   6          0.65          1.67         0.15 o
   3  -4   6          1.66          1.24         0.31 o
   4  -4   6         52.04         38.77         0.77 o
   5  -4   6          9.45          7.55         0.64 o
   6  -4   6          2.02          3.92         0.48 o
  -5  -3   6          4.30          4.35         0.72 o
  -4  -3   6       1212.59       1196.20        17.69 o
  -3  -3   6        219.48        232.71         4.41 o
  -2  -3   6        395.37        388.06         3.90 o
  -1  -3   6        363.18        372.54         7.85 o
   0  -3   6        180.43        197.08         4.39 o
   1  -3   6         24.28         24.29         1.02 o
   2  -3   6        200.37        191.16         3.83 o
   3  -3   6         65.19         70.77         1.25 o
   4  -3   6         49.85         43.64         0.99 o
   5  -3   6         93.72         90.44         1.74 o
   6  -3   6         25.30         23.20         1.04 o
  -6  -2   6          5.52          5.24         0.72 o
  -5  -2   6          6.19          5.32         0.61 o
  -4  -2   6          1.07          1.06         0.27 o
  -3  -2   6          4.56          5.33         0.26 o
  -2  -2   6          7.50          9.40         0.42 o
  -1  -2   6        527.43        567.42         5.32 o
   0  -2   6       1084.23       1166.88        10.80 o
   1  -2   6        157.18        156.74         4.87 o
   2  -2   6        100.71         95.92         2.52 o
   3  -2   6         34.90         31.66         0.81 o
   4  -2   6          0.82          0.43         0.21 o
   5  -2   6          1.22          2.25         0.24 o
   6  -2   6         13.07         14.24         0.74 o
  -6  -1   6          7.85          9.52         0.84 o
  -5  -1   6        249.26        232.53         5.58 o
  -4  -1   6         11.11          9.53         0.70 o
  -3  -1   6        150.13        144.94         2.14 o
  -2  -1   6         88.86         91.94         1.54 o
  -1  -1   6        189.80        187.57         2.20 o
   0  -1   6         27.23         26.77         0.55 o
   1  -1   6        152.77        158.67         1.92 o
   2  -1   6        149.52        142.92         3.66 o
   3  -1   6         45.27         45.91         0.78 o
   4  -1   6         29.92         26.52         0.71 o
   5  -1   6          6.09          5.29         0.41 o
   6  -1   6          7.26          8.80         0.71 o
  -6   0   6        116.32        106.86         2.44 o
  -5   0   6         95.44         91.71         2.08 o
  -4   0   6          0.69          0.63         0.15 o
  -3   0   6          6.90          6.78         0.37 o
  -2   0   6        579.61        619.96         7.03 o
  -1   0   6        106.53         99.11         1.48 o
   0   0   6        731.72        757.36         7.27 o
   1   0   6        176.25        151.34         4.00 o
   2   0   6        190.42        172.18         2.03 o
   3   0   6         56.86         54.39         1.21 o
   4   0   6          3.77          3.83         0.33 o
   5   0   6          4.60          4.79         0.48 o
  -7   1   6         38.42         36.14         1.87 o
  -6   1   6         35.50         34.78         1.30 o
  -5   1   6         45.76         44.37         1.21 o
  -4   1   6         69.14         65.84         1.29 o
  -3   1   6        113.17        103.73         1.45 o
  -2   1   6          0.14          0.02         0.08 o
  -1   1   6         16.36         16.22         0.47 o
   0   1   6         20.12         22.80         0.53 o
   1   1   6         27.30         30.88         0.67 o
   2   1   6         26.34         29.26         0.81 o
   3   1   6          3.13          4.62         0.62 o
   4   1   6         12.87         11.08         0.60 o
   5   1   6         36.52         35.45         1.27 o
  -7   2   6         41.32         43.34         1.80 o
  -6   2   6        101.84         92.46         2.48 o
  -5   2   6        299.23        286.27         3.28 o
  -4   2   6          0.43          0.84         0.15 o
  -3   2   6        222.61        220.13         3.36 o
  -2   2   6        192.00        200.12         2.40 o
  -1   2   6        926.53        955.89         6.43 o
   0   2   6        275.76        281.02         2.54 o
   1   2   6         24.68         22.33         0.68 o
   2   2   6        163.45        156.75         2.26 o
   3   2   6          0.00          0.10         0.12 o
   4   2   6         37.50         37.91         1.14 o
  -7   3   6          1.45          0.62         0.33 o
  -6   3   6        121.55        120.28         2.96 o
  -5   3   6        465.98        453.82         5.14 o
  -4   3   6          1.34          1.61         0.23 o
  -3   3   6          3.24          2.90         0.22 o
  -2   3   6         22.93         24.11         0.74 o
  -1   3   6         46.82         44.84         1.01 o
   0   3   6          1.85          1.27         0.11 o
   1   3   6         48.62         47.13         0.97 o
   2   3   6         85.98         87.04         1.83 o
   3   3   6         43.54         45.98         1.24 o
  -7   4   6          3.52          4.44         0.58 o
  -6   4   6         29.56         29.65         1.40 o
  -5   4   6         18.32         19.89         0.78 o
  -4   4   6         54.64         56.66         1.23 o
  -3   4   6          1.45          1.20         0.22 o
  -2   4   6          6.41          7.45         0.51 o
  -1   4   6         28.18         28.53         0.87 o
   0   4   6         31.18         30.63         0.97 o
   1   4   6          3.56          3.20         0.30 o
   2   4   6        105.64        104.66         1.90 o
   3   4   6         27.59         27.99         1.12 o
  -6   5   6         12.58         13.36         1.11 o
  -5   5   6        116.34        114.95         2.39 o
  -4   5   6         28.86         30.77         1.27 o
  -3   5   6        122.63        136.73         2.81 o
  -2   5   6         40.92         38.62         1.37 o
  -1   5   6         89.02         86.04         1.71 o
   0   5   6         19.10         18.85         0.81 o
   1   5   6         77.44         74.99         1.60 o
   2   5   6          5.44          5.42         0.50 o
  -6   6   6         32.46         31.75         2.93 o
  -5   6   6         64.38         60.98         2.38 o
  -4   6   6          0.05          0.00         0.18 o
  -3   6   6          4.72          4.50         0.43 o
  -2   6   6         29.43         29.03         1.12 o
  -1   6   6          1.15          1.77         0.29 o
   0   6   6          5.42          5.55         0.43 o
  -5   7   6          9.70         10.47         3.55 o
  -4   7   6         84.00         79.06         2.44 o
  -3   7   6         29.72         29.14         1.45 o
  -2   7   6         17.33         13.58         0.81 o
  -1   7   6         11.67         11.17         0.78 o
   1  -9   7          0.05          0.00         0.27 o
   2  -9   7         42.49         45.62         1.58 o
   3  -9   7        113.95        114.06         4.28 o
   4  -9   7          0.03          0.32         0.33 o
  -1  -8   7          2.72          2.88         0.67 o
   0  -8   7          7.69          8.09         0.67 o
   1  -8   7         82.26         86.69         2.36 o
   2  -8   7         89.29         97.22         3.03 o
   3  -8   7         95.05         94.63         2.90 o
   4  -8   7         62.43         59.36         3.37 o
   5  -8   7          0.52          0.59         0.28 o
  -2  -7   7         45.69         46.81         3.60 o
  -1  -7   7         12.57         15.38         1.02 o
   0  -7   7         10.36         10.80         0.86 o
   1  -7   7        322.34        333.68         4.74 o
   2  -7   7        881.72        885.07        13.50 o
   3  -7   7         24.05         24.09         1.38 o
   4  -7   7         62.05         64.50         2.35 o
   5  -7   7          2.23          1.68         0.57 o
  -3  -6   7          2.85          2.97         0.52 o
  -2  -6   7          0.06          0.00         0.23 o
  -1  -6   7         21.02         19.68         1.09 o
   0  -6   7         12.06         14.28         0.90 o
   1  -6   7        389.57        376.77         6.38 o
   2  -6   7          0.00          0.29         0.15 o
   3  -6   7        329.05        331.36         5.05 o
   4  -6   7          3.02          3.86         0.56 o
   5  -6   7          7.05          8.70         0.84 o
   6  -6   7         15.29         15.93         1.04 o
  -4  -5   7          4.18          4.23         0.61 o
  -3  -5   7         34.56         38.00         1.64 o
  -2  -5   7         20.15         18.92         1.11 o
  -1  -5   7         56.80         56.57         1.70 o
   0  -5   7         21.95         20.56         1.04 o
   1  -5   7        148.72        157.46         2.96 o
   2  -5   7        436.51        432.43        10.49 o
   3  -5   7          7.02          6.47         0.42 o
   4  -5   7        101.48         94.97         1.99 o
   5  -5   7         76.87         58.65         1.86 o
   6  -5   7         16.54         18.27         1.07 o
  -4  -4   7         83.10         86.74         3.29 o
  -3  -4   7         12.83         13.07         0.91 o
  -2  -4   7         25.49         24.70         0.79 o
  -1  -4   7         29.82         24.81         1.07 o
   0  -4   7          1.10          0.34         0.18 o
   1  -4   7          0.30          0.00         0.27 o
   2  -4   7          0.00          0.00         0.06 o
   3  -4   7          2.13          2.39         0.42 o
   4  -4   7          4.46          3.81         0.25 o
   5  -4   7         52.23         40.85         1.49 o
   6  -4   7         95.48         88.59         2.86 o
  -5  -3   7          0.01          0.07         0.22 o
  -4  -3   7        289.59        294.01         5.43 o
  -3  -3   7         67.86         65.27         1.98 o
  -2  -3   7         24.02         22.54         0.98 o
  -1  -3   7        261.07        284.35         3.81 o
   0  -3   7        105.43        109.48         2.21 o
   1  -3   7        100.44         92.83         2.87 o
   2  -3   7         78.98         76.68         2.08 o
   3  -3   7        479.38        458.98         5.16 o
   4  -3   7         17.92         22.94         0.75 o
   5  -3   7        326.06        312.06         3.80 o
   6  -3   7          4.89          8.47         0.82 o
  -5  -2   7          2.55          4.28         0.56 o
  -4  -2   7        264.37        262.91         4.40 o
  -3  -2   7       1098.95       1097.03        10.50 o
  -2  -2   7         23.54         22.94         0.78 o
  -1  -2   7         35.39         34.97         0.87 o
   0  -2   7          0.01          0.30         0.14 o
   1  -2   7         27.66         26.91         0.65 o
   2  -2   7          3.20          5.22         0.37 o
   3  -2   7         24.52         22.14         0.95 o
   4  -2   7         25.01         19.15         0.61 o
   5  -2   7          2.81          3.41         0.42 o
   6  -2   7          3.00          4.35         0.45 o
  -6  -1   7          6.81          8.59         0.80 o
  -5  -1   7         37.58         32.66         1.44 o
  -4  -1   7       1792.81       1740.61        14.15 o
  -3  -1   7        158.45        159.70         2.34 o
  -2  -1   7        235.26        244.51         2.96 o
  -1  -1   7        316.60        339.09         2.96 o
   0  -1   7         62.72         67.29         1.44 o
   1  -1   7          3.20          3.40         0.17 o
   2  -1   7        129.27        128.97         2.70 o
   3  -1   7          6.98          7.22         0.30 o
   4  -1   7         74.35         71.31         1.31 o
   5  -1   7         27.35         25.79         1.02 o
  -6   0   7          1.24          0.47         0.26 o
  -5   0   7          0.09          0.63         0.24 o
  -4   0   7          6.29          6.38         0.41 o
  -3   0   7        105.17        105.10         1.63 o
  -2   0   7          1.01          0.90         0.16 o
  -1   0   7        303.54        345.23         4.30 o
   0   0   7        680.74        718.47        12.34 o
   1   0   7        117.75        116.99         1.60 o
   2   0   7        104.05         99.34         1.50 o
   3   0   7         82.05         76.63         1.38 o
   4   0   7          0.87          0.98         0.22 o
   5   0   7         10.98          9.84         0.70 o
  -6   1   7         30.69         36.60         1.35 o
  -5   1   7        186.18        187.16         3.00 o
  -4   1   7          1.24          0.87         0.15 o
  -3   1   7          7.99          8.81         0.41 o
  -2   1   7         42.07         43.14         0.89 o
  -1   1   7        202.73        207.01         2.27 o
   0   1   7         27.75         28.74         0.65 o
   1   1   7         11.64         10.61         0.48 o
   2   1   7         18.94         17.88         0.65 o
   3   1   7          2.26          2.19         0.25 o
   4   1   7          4.18          3.37         0.37 o
  -6   2   7         64.89         66.00         2.10 o
  -5   2   7         27.19         26.27         0.86 o
  -4   2   7          3.02          1.59         0.21 o
  -3   2   7         33.78         34.10         0.82 o
  -2   2   7        273.42        285.93         2.59 o
  -1   2   7         89.88         80.96         1.21 o
   0   2   7        377.36        361.57         3.17 o
   1   2   7         30.48         27.08         0.84 o
   2   2   7        139.39        134.03         2.35 o
   3   2   7         34.56         33.56         1.03 o
   4   2   7         16.12         15.24         0.83 o
  -6   3   7         16.65         15.63         0.91 o
  -5   3   7         83.41         79.30         1.82 o
  -4   3   7         46.92         45.23         1.14 o
  -3   3   7         34.59         37.46         0.90 o
  -2   3   7          0.51          0.66         0.15 o
  -1   3   7         20.69         20.05         0.83 o
   0   3   7          1.97          3.29         0.36 o
   1   3   7         24.82         24.47         0.86 o
   2   3   7          6.94          6.74         0.48 o
   3   3   7          0.81          0.68         0.18 o
  -6   4   7         73.03         71.13         1.69 o
  -5   4   7        191.97        185.56         3.37 o
  -4   4   7          0.03          0.00         0.15 o
  -3   4   7         30.15         31.41         1.14 o
  -2   4   7        125.76        130.99         3.06 o
  -1   4   7        290.29        277.58         3.94 o
   0   4   7         84.56         86.70         1.59 o
   1   4   7          0.05          0.20         0.20 o
   2   4   7         18.90         19.27         0.80 o
  -6   5   7         87.82         89.04         3.07 o
  -5   5   7        186.26        190.04         2.95 o
  -4   5   7          0.01          0.37         0.23 o
  -3   5   7         28.82         30.38         1.15 o
  -2   5   7          4.76          5.51         0.48 o
  -1   5   7         23.69         24.92         0.92 o
   0   5   7          0.48          0.90         0.18 o
   1   5   7          6.41          7.16         0.50 o
  -5   6   7         38.37         40.09         2.21 o
  -4   6   7         18.27         19.30         0.96 o
  -3   6   7          7.72          9.23         0.76 o
  -2   6   7          4.49          5.24         0.51 o
  -1   6   7          2.00          2.48         0.39 o
   0   6   7          0.60          0.23         0.14 o
   0  -8   8         16.48         14.55         0.91 o
   1  -8   8         75.26         73.84         2.04 o
   2  -8   8         35.19         35.29         1.98 o
   3  -8   8          0.01          0.00         0.31 o
   4  -8   8          2.26          2.46         0.51 o
  -2  -7   8          6.79          6.89         0.89 o
  -1  -7   8         34.19         30.96         1.66 o
   0  -7   8         20.07         23.20         1.27 o
   1  -7   8          0.82          0.87         0.34 o
   2  -7   8        246.68        252.49         5.74 o
   3  -7   8        236.19        239.38         4.94 o
   4  -7   8          0.07          0.00         0.46 o
   5  -7   8          0.35          0.95         0.36 o
  -3  -6   8        116.18        121.55         3.59 o
  -2  -6   8        268.65        266.80         6.75 o
  -1  -6   8          5.57          5.39         0.69 o
   0  -6   8         31.39         33.39         1.44 o
   1  -6   8        150.97        155.21         3.16 o
   2  -6   8        171.75        183.10         5.21 o
   3  -6   8         46.62         43.30         1.36 o
   4  -6   8         86.09         80.92         2.63 o
   5  -6   8          8.28          8.81         0.87 o
  -4  -5   8          4.48          7.08         0.79 o
  -3  -5   8        125.51        120.00         3.08 o
  -2  -5   8         91.56         91.26         2.17 o
  -1  -5   8          1.86          1.82         0.32 o
   0  -5   8         22.36         21.22         0.95 o
   1  -5   8        780.63        785.59        19.11 o
   2  -5   8        811.72        778.16        25.93 o
   3  -5   8          8.03          7.96         0.54 o
   4  -5   8         75.63         73.14         1.82 o
   5  -5   8          2.48          2.98         0.45 o
  -4  -4   8          1.37          2.04         0.42 o
  -3  -4   8          4.81          6.68         0.67 o
  -2  -4   8         13.27         12.35         0.60 o
  -1  -4   8         46.28         51.77         2.89 o
   0  -4   8         56.15         52.95         2.27 o
   1  -4   8        661.60        690.11        11.11 o
   2  -4   8          1.97          1.67         0.41 o
   3  -4   8        218.98        220.33         5.77 o
   4  -4   8          9.67         12.41         0.74 o
   5  -4   8          1.68          1.90         0.29 o
  -5  -3   8          8.57          7.18         0.76 o
  -4  -3   8          3.73          2.71         0.45 o
  -3  -3   8        128.39        136.85         2.98 o
  -2  -3   8        151.46        144.49         2.83 o
  -1  -3   8         41.60         39.39         0.97 o
   0  -3   8          8.39          6.97         0.47 o
   1  -3   8        494.98        493.22         7.72 o
   2  -3   8        607.43        605.01         7.71 o
   3  -3   8          0.04          0.20         0.13 o
   4  -3   8        127.97        120.02         2.20 o
   5  -3   8         13.74          7.77         0.50 o
  -5  -2   8          3.62          3.13         0.48 o
  -4  -2   8         70.24         72.78         2.30 o
  -3  -2   8        129.56        127.32         2.13 o
  -2  -2   8         74.62         70.52         1.49 o
  -1  -2   8        193.92        167.39         1.99 o
   0  -2   8          9.60          8.39         0.54 o
   1  -2   8          4.18          4.93         0.36 o
   2  -2   8         10.10         10.49         0.51 o
   3  -2   8         16.67         16.79         0.61 o
   4  -2   8          1.21          1.89         0.23 o
   5  -2   8         36.82         32.76         1.12 o
  -6  -1   8         49.04         49.20         2.34 o
  -5  -1   8          1.29          0.88         0.31 o
  -4  -1   8        256.90        256.06         4.13 o
  -3  -1   8         72.59         72.65         1.53 o
  -2  -1   8          6.75          5.38         0.41 o
  -1  -1   8        115.75        126.35         1.67 o
   0  -1   8        128.46        121.58         2.27 o
   1  -1   8         25.29         21.88         0.59 o
   2  -1   8         44.72         44.16         1.40 o
   3  -1   8        339.46        326.80         4.29 o
   4  -1   8         41.68         46.82         1.36 o
   5  -1   8        177.18        163.39         3.42 o
  -6   0   8          0.09          0.26         0.25 o
  -5   0   8          0.01          0.34         0.23 o
  -4   0   8        405.25        412.82         5.39 o
  -3   0   8        812.01        820.21        13.68 o
  -2   0   8         21.32         19.80         0.82 o
  -1   0   8          0.83          1.15         0.17 o
   0   0   8          1.52          1.98         0.21 o
   1   0   8         72.47         73.02         1.82 o
   2   0   8         13.05         10.82         0.48 o
   3   0   8         12.33         11.57         0.67 o
   4   0   8         12.64         14.22         0.79 o
  -6   1   8          0.00          0.15         0.26 o
  -5   1   8         79.24         77.16         1.61 o
  -4   1   8       1706.57       1749.87        23.78 o
  -3   1   8        123.54        124.58         2.08 o
  -2   1   8         35.80         35.93         0.77 o
  -1   1   8         51.63         56.36         1.17 o
   0   1   8         14.08         15.19         0.55 o
   1   1   8         13.56         13.72         0.73 o
   2   1   8         27.48         27.04         0.85 o
   3   1   8          7.22          6.90         0.53 o
   4   1   8         42.11         44.85         1.37 o
  -6   2   8          2.25          3.02         0.50 o
  -5   2   8         15.46         14.29         0.62 o
  -4   2   8         24.04         24.97         0.85 o
  -3   2   8        272.21        272.23         2.80 o
  -2   2   8          1.64          2.02         0.23 o
  -1   2   8        120.83        126.76         1.90 o
   0   2   8        262.01        274.85         3.68 o
   1   2   8         65.71         63.72         1.76 o
   2   2   8         76.55         81.20         1.67 o
   3   2   8         70.87         67.94         1.68 o
  -6   3   8         36.24         37.05         1.46 o
  -5   3   8         78.22         82.94         1.89 o
  -4   3   8          1.85          1.87         0.28 o
  -3   3   8          5.00          4.83         0.39 o
  -2   3   8          0.00          0.09         0.12 o
  -1   3   8        100.75         95.41         2.01 o
   0   3   8         14.42         13.42         0.72 o
   1   3   8          0.00          0.09         0.15 o
   2   3   8          0.19          0.44         0.17 o
  -6   4   8         29.33         30.16         1.84 o
  -5   4   8          2.86          3.04         0.34 o
  -4   4   8          0.10          0.57         0.20 o
  -3   4   8          8.73          9.51         0.76 o
  -2   4   8         73.08         76.40         1.88 o
  -1   4   8         35.58         36.49         1.25 o
   0   4   8        119.02        120.83         2.19 o
   1   4   8          1.47          1.33         0.28 o
  -5   5   8         57.44         57.75         2.01 o
  -4   5   8         22.94         25.93         1.29 o
  -3   5   8          0.90          0.39         0.22 o
  -2   5   8          3.14          2.54         0.38 o
  -1   5   8         26.76         23.71         0.95 o
   0   5   8          4.10          5.48         0.47 o
  -4   6   8          4.05          4.43         0.56 o
  -3   6   8          0.19          0.21         0.22 o
  -2   6   8         61.20         62.84         2.14 o
   0  -8   9         21.12         19.84         1.28 o
   1  -8   9         10.14          9.28         1.02 o
   2  -8   9        241.48        239.63         4.44 o
   3  -8   9         92.52         98.85         3.15 o
   4  -8   9         25.19         29.30         2.15 o
  -1  -7   9         25.03         26.70         2.25 o
   0  -7   9         32.39         29.43         1.28 o
   1  -7   9         53.99         52.49         1.99 o
   2  -7   9          1.83          1.36         0.47 o
   3  -7   9         11.92         10.54         0.98 o
   4  -7   9         68.46         66.60         2.54 o
  -2  -6   9          0.01          0.24         0.25 o
  -1  -6   9        232.24        223.92         4.86 o
   0  -6   9          0.86          3.25         0.46 o
   1  -6   9         93.47         94.71         2.49 o
   2  -6   9        139.02        143.85         6.02 o
   3  -6   9          5.30          5.45         1.03 o
   4  -6   9          0.15          1.10         0.38 o
   5  -6   9          2.58          4.54         1.04 o
  -3  -5   9         12.80         14.88         1.05 o
  -2  -5   9         28.12         30.48         1.36 o
  -1  -5   9         69.37         61.09         2.28 o
   0  -5   9         58.73         62.57         1.74 o
   1  -5   9         16.86         16.80         0.98 o
   2  -5   9        534.90        547.34         9.51 o
   3  -5   9        300.32        322.67         4.91 o
   4  -5   9          0.20          0.00         0.19 o
   5  -5   9          5.92          9.79         0.78 o
  -4  -4   9         11.23         11.91         0.98 o
  -3  -4   9        185.75        187.38         5.18 o
  -2  -4   9        410.66        376.80         7.60 o
  -1  -4   9         58.90         59.59         1.52 o
   0  -4   9         20.22         20.60         1.17 o
   1  -4   9        162.08        151.33         5.61 o
   2  -4   9        355.96        368.72         8.44 o
   3  -4   9         11.23          8.20         0.62 o
   4  -4   9         54.04         49.19         2.30 o
   5  -4   9          2.69          3.01         0.38 o
  -4  -3   9          0.05          0.05         0.20 o
  -3  -3   9        129.02        125.75         3.09 o
  -2  -3   9         77.41         74.38         1.87 o
  -1  -3   9         24.99         26.81         0.88 o
   0  -3   9          0.06          0.22         0.20 o
   1  -3   9        992.78       1006.22        15.00 o
   2  -3   9        362.71        371.32         4.87 o
   3  -3   9          1.41          1.78         0.26 o
   4  -3   9         61.60         61.99         1.79 o
   5  -3   9         12.84         16.48         0.96 o
  -5  -2   9         16.84         20.50         1.23 o
  -4  -2   9          2.96          3.58         0.84 o
  -3  -2   9         28.74         28.17         0.98 o
  -2  -2   9         64.63         59.36         1.32 o
  -1  -2   9        111.68        110.64         2.80 o
   0  -2   9         87.68         78.83         2.41 o
   1  -2   9        747.44        735.52         7.44 o
   2  -2   9          2.46          2.28         0.29 o
   3  -2   9         50.04         48.15         1.46 o
   4  -2   9          3.47          3.66         0.38 o
   5  -2   9         25.67         26.43         1.21 o
  -5  -1   9          1.69          2.33         0.41 o
  -4  -1   9          0.76          0.24         0.22 o
  -3  -1   9        261.89        258.48         4.02 o
  -2  -1   9        298.65        283.79         3.24 o
  -1  -1   9          1.34          1.58         0.24 o
   0  -1   9         31.21         29.02         0.96 o
   1  -1   9        572.90        577.79         7.15 o
   2  -1   9        493.42        502.84         6.61 o
   3  -1   9          8.44          9.96         0.76 o
   4  -1   9         86.96         84.91         1.98 o
  -6   0   9        127.40        144.52         3.36 o
  -5   0   9          4.51          4.78         0.55 o
  -4   0   9         23.98         26.62         0.92 o
  -3   0   9        227.86        221.96         3.55 o
  -2   0   9         55.10         55.52         1.31 o
  -1   0   9        246.05        227.53         2.92 o
   0   0   9          1.34          1.79         0.22 o
   1   0   9          0.61          0.07         0.13 o
   2   0   9         14.39         13.48         0.72 o
   3   0   9          7.12          7.70         0.58 o
   4   0   9          1.35          1.40         0.27 o
  -6   1   9         58.63         62.27         2.13 o
  -5   1   9          0.35          0.35         0.18 o
  -4   1   9         99.38        106.28         1.72 o
  -3   1   9         79.17         86.77         1.53 o
  -2   1   9         13.06         13.34         0.56 o
  -1   1   9         54.32         52.64         1.25 o
   0   1   9         99.05        100.48         2.51 o
   1   1   9          3.08          3.35         0.53 o
   2   1   9          5.99          7.02         0.56 o
   3   1   9        114.44        111.47         2.43 o
  -6   2   9          5.67          8.22         0.68 o
  -5   2   9          0.31          0.30         0.16 o
  -4   2   9        400.00        407.31         3.99 o
  -3   2   9        271.56        278.92         4.09 o
  -2   2   9         99.76         95.57         2.05 o
  -1   2   9         17.33         18.22         0.74 o
   0   2   9          3.28          3.38         0.37 o
   1   2   9         64.14         67.87         1.68 o
   2   2   9         28.46         26.02         1.13 o
   3   2   9          0.48          0.84         0.24 o
  -5   3   9        104.69        101.58         2.45 o
  -4   3   9       1030.08       1081.13        10.98 o
  -3   3   9        107.49        114.04         3.28 o
  -2   3   9          0.57          0.52         0.24 o
  -1   3   9          0.01          0.01         0.17 o
   0   3   9          1.06          1.19         0.26 o
   1   3   9         19.59         20.62         0.96 o
   2   3   9          1.36          1.21         0.26 o
  -5   4   9         43.13         38.72         1.87 o
  -4   4   9         41.90         44.97         1.49 o
  -3   4   9        260.56        272.57         6.42 o
  -2   4   9          0.05          0.00         0.20 o
  -1   4   9         46.88         47.89         1.53 o
   0   4   9        128.49        126.76         2.67 o
   1   4   9         34.34         32.61         1.08 o
  -4   5   9          4.68          5.53         0.66 o
  -3   5   9          0.72          1.10         0.32 o
  -2   5   9         21.32         19.02         1.01 o
  -1   5   9         30.52         27.24         1.21 o
   1  -8  10         32.49         29.47         1.88 o
   2  -8  10         20.35         20.70         1.20 o
  -1  -7  10          5.07          7.19         1.07 o
   0  -7  10         54.01         56.45         2.02 o
   1  -7  10          5.03          6.52         0.68 o
   2  -7  10         41.65         38.78         2.34 o
   3  -7  10         41.97         41.66         2.53 o
   4  -7  10         14.42         17.43         1.41 o
  -2  -6  10         77.99         76.09         2.50 o
  -1  -6  10         90.10         87.17         2.97 o
   0  -6  10         12.97         12.67         0.83 o
   1  -6  10         24.90         24.55         1.37 o
   2  -6  10        166.93        169.66         4.98 o
   3  -6  10         87.62         78.23         6.25 o
   4  -6  10          9.28         11.64         1.05 o
  -3  -5  10         29.02         28.13         1.48 o
  -2  -5  10          0.04          0.22         0.32 o
  -1  -5  10         18.53         23.77         0.95 o
   0  -5  10        112.99        101.94         3.66 o
   1  -5  10         23.83         22.18         1.47 o
   2  -5  10         36.76         35.89         1.79 o
   3  -5  10         23.57         24.72         1.61 o
   4  -5  10         68.81         70.03         2.62 o
  -4  -4  10         92.91        101.22         3.77 o
  -3  -4  10          1.67          2.27         0.44 o
  -2  -4  10          8.00          5.94         0.49 o
  -1  -4  10        281.38        234.12         3.22 o
   0  -4  10         32.31         37.72         1.39 o
   1  -4  10         40.19         41.25         1.99 o
   2  -4  10        162.66        166.76         3.54 o
   3  -4  10         17.14         17.78         0.99 o
   4  -4  10          3.05          3.93         0.53 o
  -4  -3  10         19.53         17.70         1.15 o
  -3  -3  10         14.50         14.81         0.97 o
  -2  -3  10         21.69         27.14         0.95 o
  -1  -3  10         78.55         67.87         1.50 o
   0  -3  10         34.03         36.61         1.30 o
   1  -3  10         29.85         30.40         1.22 o
   2  -3  10        517.08        529.75         6.47 o
   3  -3  10        242.43        265.97         4.81 o
   4  -3  10          1.53          1.20         0.59 o
  -5  -2  10          0.08          0.70         0.40 o
  -4  -2  10          1.55          3.14         0.49 o
  -3  -2  10        149.14        139.70         2.29 o
  -2  -2  10        338.55        301.22         4.31 o
  -1  -2  10         93.76         95.03         2.08 o
   0  -2  10          1.12          0.52         0.24 o
   1  -2  10         34.16         30.00         1.33 o
   2  -2  10        429.03        442.79         6.86 o
   3  -2  10          2.69          1.91         0.65 o
   4  -2  10         17.49         15.04         0.80 o
  -5  -1  10          0.93          0.60         0.28 o
  -4  -1  10          7.02          7.26         0.60 o
  -3  -1  10         62.86         59.45         1.40 o
  -2  -1  10         27.71         28.40         1.00 o
  -1  -1  10         16.73         18.82         0.85 o
   0  -1  10         32.28         30.52         0.93 o
   1  -1  10        739.66        772.96         9.28 o
   2  -1  10         73.40         80.66         2.18 o
   3  -1  10         21.93         22.05         1.14 o
   4  -1  10         38.90         40.56         1.40 o
  -5   0  10         19.73         23.69         1.12 o
  -4   0  10         17.61         18.33         0.79 o
  -3   0  10         50.15         49.63         1.37 o
  -2   0  10        103.13        100.79         3.25 o
  -1   0  10        147.79        145.15         2.30 o
   0   0  10         24.39         24.64         0.99 o
   1   0  10        453.91        465.56         7.88 o
   2   0  10          0.88          0.57         0.24 o
   3   0  10          2.15          1.03         0.29 o
  -5   1  10          0.08          0.46         0.21 o
  -4   1  10          0.34          0.36         0.25 o
  -3   1  10        281.13        279.65         3.76 o
  -2   1  10        223.26        222.60         3.43 o
  -1   1  10          3.63          3.57         0.38 o
   0   1  10         13.95         14.54         0.93 o
   1   1  10        412.81        424.59         8.15 o
   2   1  10        257.49        269.25         4.77 o
   3   1  10          9.64         10.36         0.74 o
  -5   2  10          3.87          6.22         0.61 o
  -4   2  10          0.03          0.49         0.21 o
  -3   2  10        177.81        174.93         3.18 o
  -2   2  10          4.93          4.52         0.49 o
  -1   2  10        113.64        113.97         2.84 o
   0   2  10          1.64          1.80         0.30 o
   1   2  10          0.88          1.23         0.33 o
   2   2  10          3.09          4.41         0.50 o
  -5   3  10          0.06          0.08         0.23 o
  -4   3  10         14.60         14.93         0.89 o
  -3   3  10        114.44        118.93         2.49 o
  -2   3  10         21.10         21.82         1.22 o
  -1   3  10         34.57         34.13         1.29 o
   0   3  10         74.23         78.78         2.00 o
   1   3  10          1.42          1.80         0.32 o
  -4   4  10        284.55        291.39         5.64 o
  -3   4  10         29.42         31.10         1.96 o
  -2   4  10         75.20         76.85         2.25 o
  -1   4  10         38.11         39.49         1.45 o
   0  -7  11          2.39          2.58         0.57 o
   1  -7  11          5.25          4.34         0.86 o
   2  -7  11          0.53          0.46         0.47 o
  -1  -6  11         37.99         41.84         1.60 o
   0  -6  11          2.13          2.91         0.58 o
   1  -6  11         13.62         12.76         1.14 o
   2  -6  11         10.01          9.22         0.96 o
   3  -6  11          0.02          0.00         0.35 o
  -2  -5  11          1.64          1.30         0.33 o
  -1  -5  11          1.95          2.38         0.30 o
   0  -5  11         22.13         23.89         1.46 o
   1  -5  11          3.51          3.79         0.75 o
   2  -5  11          2.11          2.13         0.40 o
   3  -5  11         25.62         27.97         1.66 o
   4  -5  11         10.06         12.69         3.29 o
  -3  -4  11         50.83         65.71         2.23 o
  -2  -4  11         69.05         60.40         1.80 o
  -1  -4  11        115.35        103.32         2.16 o
   0  -4  11          0.54          0.19         0.21 o
   1  -4  11         12.70         10.83         0.92 o
   2  -4  11         61.40         60.26         1.83 o
   3  -4  11         72.30         84.40         2.13 o
   4  -4  11          0.07          0.01         0.20 o
  -4  -3  11          7.64         12.74         1.05 o
  -3  -3  11          7.69          6.19         0.68 o
  -2  -3  11         11.54         10.40         0.72 o
  -1  -3  11          1.35          3.40         0.40 o
   0  -3  11        154.86        142.19         4.19 o
   1  -3  11          0.07          0.00         0.14 o
   2  -3  11         37.93         41.19         1.48 o
   3  -3  11         22.16         23.76         1.10 o
   4  -3  11         45.45         45.61         2.21 o
  -4  -2  11        110.59        114.26         2.63 o
  -3  -2  11          0.00          0.11         0.22 o
  -2  -2  11         24.29         17.40         0.76 o
  -1  -2  11        233.90        190.53         3.24 o
   0  -2  11         34.54         35.79         1.11 o
   1  -2  11          5.95          5.92         0.52 o
   2  -2  11         73.27         75.16         2.18 o
   3  -2  11         18.14         20.68         1.12 o
  -4  -1  11         35.15         34.22         1.92 o
  -3  -1  11          1.68          1.29         0.23 o
  -2  -1  11          1.69          3.09         0.57 o
  -1  -1  11         40.71         41.88         1.23 o
   0  -1  11          0.31          0.53         0.24 o
   1  -1  11         11.75         11.55         0.85 o
   2  -1  11        304.85        310.60         6.20 o
   3  -1  11        115.26        130.66         3.12 o
  -4   0  11          3.17          3.04         0.34 o
  -3   0  11         70.42         64.41         1.63 o
  -2   0  11        119.00        114.83         2.43 o
  -1   0  11         51.92         56.89         1.67 o
   0   0  11         24.11         25.37         1.32 o
   1   0  11          4.56          5.14         0.60 o
   2   0  11        346.62        355.46         5.76 o
  -4   1  11         14.10         17.07         0.96 o
  -3   1  11         13.73         13.39         0.74 o
  -2   1  11          2.45          3.12         0.39 o
  -1   1  11          0.21          0.00         0.21 o
   0   1  11         51.87         55.12         1.97 o
   1   1  11        381.07        411.98         6.38 o
   2   1  11          4.21          4.68         0.59 o
  -4   2  11         15.40         18.80         1.03 o
  -3   2  11         47.94         44.98         1.55 o
  -2   2  11         54.49         56.08         2.04 o
  -1   2  11         96.56        103.19         2.80 o
   0   2  11          1.60          1.78         0.40 o
   1   2  11        197.06        202.57         4.22 o
  -4   3  11          0.05          0.05         0.23 o
  -3   3  11        157.81        159.86         3.76 o
  -2   3  11         70.61         72.73         2.40 o
  -1   3  11          1.90          1.65         0.42 o
   0   3  11          0.02          0.27         0.19 o
   0  -6  12         19.62         25.14         1.54 o
   1  -6  12          6.47          5.25         0.62 o
   2  -6  12          0.35          1.74         0.43 o
  -1  -5  12         45.01         47.89         2.20 o
   0  -5  12          1.98          2.03         0.60 o
   1  -5  12         30.40         29.41         1.60 o
   2  -5  12          1.43          1.93         0.35 o
   3  -5  12          2.68          2.00         0.52 o
  -2  -4  12         11.87         11.12         0.79 o
  -1  -4  12         35.48         33.40         1.59 o
   0  -4  12          0.01          0.00         0.18 o
   1  -4  12          4.23          4.58         0.55 o
   2  -4  12          3.83          6.12         0.61 o
   3  -4  12          3.09          3.49         0.59 o
  -3  -3  12          6.42          3.85         0.49 o
  -2  -3  12          1.25          2.70         0.32 o
  -1  -3  12          0.23          0.57         0.23 o
   0  -3  12          0.06          0.16         0.16 o
   1  -3  12         11.77         13.13         0.94 o
   2  -3  12          9.77         10.71         0.83 o
   3  -3  12         10.20         12.50         0.89 o
  -3  -2  12         60.54         72.40         1.99 o
  -2  -2  12         42.90         37.04         1.84 o
  -1  -2  12        101.59         92.77         3.56 o
   0  -2  12          0.92          1.63         0.30 o
   1  -2  12          0.31          0.00         0.21 o
   2  -2  12         20.12         20.02         1.16 o
  -4  -1  12          7.20         10.96         0.77 o
  -3  -1  12          2.24          1.71         0.29 o
  -2  -1  12         29.79         28.64         1.07 o
  -1  -1  12          8.12          5.99         0.58 o
   0  -1  12         72.83         71.55         2.32 o
   1  -1  12         10.36         11.09         0.88 o
   2  -1  12          8.12          8.37         0.77 o
  -4   0  12         52.38         53.72         2.23 o
  -3   0  12          4.24          4.74         0.52 o
  -2   0  12         26.85         22.11         1.12 o
  -1   0  12        143.43        131.23         3.28 o
   0   0  12          6.13          8.12         0.79 o
   1   0  12          0.28          0.75         0.27 o
  -4   1  12         51.92         54.89         1.65 o
  -3   1  12          2.18          2.72         0.42 o
  -2   1  12         10.40         10.77         0.92 o
  -1   1  12          2.47          3.63         0.55 o
   0   1  12          6.11          4.87         0.78 o
   1   1  12          0.20          0.49         0.30 o
  -3   2  12         18.20         17.43         1.19 o
  -2   2  12         18.38         18.69         1.21 o
  -1   2  12         12.51         13.60         1.13 o
   0  -5  13          0.36          0.12         0.19 o
  -1  -4  13          3.91          5.21         0.55 o
   0  -4  13         24.95         27.62         1.53 o
   1  -4  13          0.68          1.30         0.38 o
  -2  -3  13          5.35          5.61         0.52 o
  -1  -3  13         32.24         33.39         1.73 o
   0  -3  13          0.46          0.36         0.28 o
   1  -3  13         37.02         38.04         1.70 o
  -2  -2  13         13.22         13.62         1.32 o
  -1  -2  13         20.00         18.26         1.07 o
   0  -2  13          5.56          4.66         0.62 o
   1  -2  13          7.15          9.48         0.85 o
  -2  -1  13         10.27         11.85         1.00 o
  -1  -1  13          0.07          0.13         0.28 o
   0  -1  13          4.12          3.28         0.71 o
   1  -1  13         29.49         35.92         1.67 o
  -2   0  13         20.12         17.45         1.21 o
  -1   0  13         59.74         57.30         2.52 o
   0   0  13          0.46          1.46         0.41 o
                                                
