# Supplementary material for: Do carboximide–carboxylic acid combinations form co-crystals? The role of hydroxyl substitution on the formation of co-crystals and eutectics
Source: IUCrJ. 2015 Apr 10;2(Pt 3):341–51. doi: 10.1107/S2052252515002651 (PMC4420544; doi:10.1107/S2052252515002651)
Supplement: Supplementary file 3 [file m-02-00341-SM-24DHBAsup3.hkl]

#
# h,k,l, Fc-squared, Fo-squared, sigma(Fo-squared), status flag
#
data_SM-24DHBA
_shelx_title 'SM-24DHBA'
_shelx_refln_list_code          4
_shelx_F_calc_maximum       86.67
_exptl_crystal_F_000       264.00
_reflns_d_resolution_high  0.8109

loop_
 _space_group_symop_operation_xyz
 'x, y, z'
 '-x, -y, -z'

_cell_length_a     6.7358
_cell_length_b     6.9119
_cell_length_c    12.3937
_cell_angle_alpha  74.468
_cell_angle_beta   85.298
_cell_angle_gamma  73.280

_shelx_F_squared_multiplier     1.000

loop_
 _refln_index_h
 _refln_index_k
 _refln_index_l
 _refln_F_squared_calc
 _refln_F_squared_meas
 _refln_F_squared_sigma
 _refln_observed_status
   1   0   0        710.88        691.66         8.80 o
   2   0   0         87.38         86.26         2.62 o
   3   0   0         15.21         15.88         1.61 o
   4   0   0        129.92        126.85         5.56 o
   5   0   0        529.22        519.22        14.76 o
   6   0   0       1238.65       1102.37        27.30 o
   7   0   0         14.15         13.38         2.72 o
  -7   1   0          3.09          1.33         1.18 o
  -6   1   0         59.76         61.79         5.37 o
  -5   1   0         35.05         26.84         3.07 o
  -4   1   0          0.33          0.00         0.47 o
  -3   1   0        131.54        125.28         5.14 o
  -2   1   0        149.35        161.63         3.99 o
  -1   1   0       3572.10       3385.41        40.06 o
   0   1   0          0.00          0.23         0.07 o
   1   1   0       2074.08       1898.48        11.35 o
   2   1   0         66.48         49.78         1.17 o
   3   1   0         51.51         56.60         2.80 o
   4   1   0        363.40        305.23        28.28 o
   5   1   0        275.38        259.26         9.21 o
   6   1   0         10.56         12.19         1.99 o
   7   1   0         12.92         10.97         2.39 o
   8   1   0         10.26          7.47         2.12 o
  -7   2   0         10.16         10.34         2.74 o
  -6   2   0         30.65         28.90         3.75 o
  -5   2   0          7.29          5.52         1.50 o
  -4   2   0         31.59         37.15         3.40 o
  -3   2   0         30.79         82.08         4.56 o
  -2   2   0         48.14         46.69         2.88 o
  -1   2   0       2146.29       2371.54        24.38 o
   0   2   0        319.49        307.48         5.18 o
   1   2   0        162.65        143.69         2.23 o
   2   2   0       1114.43       1063.09         7.44 o
   3   2   0        226.56        211.78         2.96 o
   4   2   0        187.59        216.56         4.02 o
   5   2   0        345.35        333.47         8.94 o
   6   2   0         36.62         37.96         2.59 o
   7   2   0         60.63         70.35         2.89 o
   8   2   0         75.65         89.32         7.31 o
  -6   3   0         56.11         52.23         4.98 o
  -5   3   0          0.02          0.00         1.53 o
  -4   3   0          5.01          5.78         1.64 o
  -3   3   0         62.02         67.89         4.51 o
  -2   3   0        444.20        409.90         8.12 o
  -1   3   0         16.03         12.56         1.06 o
   0   3   0          8.88         10.73         0.57 o
   1   3   0         98.60         97.64         1.55 o
   2   3   0         94.10        116.76         1.91 o
   3   3   0         92.93        108.18         1.94 o
   4   3   0         15.13         30.83         2.00 o
   5   3   0          0.36          0.31         0.45 o
   6   3   0         27.28         19.71         1.43 o
   7   3   0         42.35         43.40         2.25 o
   8   3   0         87.22         99.80         7.48 o
  -5   4   0          4.65          4.50         1.07 o
  -4   4   0          3.23          4.37         0.79 o
  -3   4   0         62.97         59.95         2.47 o
  -2   4   0         93.11         81.42         3.32 o
  -1   4   0          3.44          3.20         0.60 o
   0   4   0          7.65          7.94         0.54 o
   1   4   0        190.46        184.65         2.35 o
   2   4   0          6.63          7.47         0.66 o
   3   4   0          2.05          7.88         1.42 o
   4   4   0        102.03        106.05         2.59 o
   5   4   0          2.06          1.82         0.45 o
   6   4   0          4.28          5.28         0.74 o
   7   4   0        108.17        109.72         4.48 o
   8   4   0         10.57         15.01         2.63 o
  -4   5   0          6.10          6.66         2.03 o
  -3   5   0        191.96        208.00        15.26 o
  -2   5   0         17.82         14.95         1.98 o
  -1   5   0          4.55          7.10         0.99 o
   0   5   0        256.82        262.88         4.51 o
   1   5   0        150.69        145.74         2.79 o
   2   5   0        135.55        113.90         4.28 o
   3   5   0        243.51        237.50         7.74 o
   4   5   0         29.53         29.64         2.31 o
   5   5   0         77.11         72.88         2.94 o
   6   5   0        139.99        141.16         4.40 o
   7   5   0          0.03          0.00         0.60 o
  -3   6   0         11.40         12.33         1.54 o
  -2   6   0          5.70          5.04         1.16 o
  -1   6   0         36.18         35.11         1.94 o
   0   6   0         38.24         36.02         1.65 o
   1   6   0         47.95         47.43         3.37 o
   2   6   0          0.53          0.43         0.56 o
   3   6   0        113.84        106.59         4.51 o
   4   6   0         17.56         19.98         2.00 o
   5   6   0         35.32         34.31         2.73 o
   6   6   0         32.49         41.22         2.49 o
   7   6   0          3.10          4.86         1.06 o
  -2   7   0          0.41          1.84         0.81 o
  -1   7   0          0.07          0.39         0.56 o
   0   7   0         36.28         40.64         2.94 o
   1   7   0         36.25         31.70         2.87 o
   2   7   0          7.73          7.72         1.03 o
   3   7   0         20.33         18.78         2.03 o
   4   7   0          9.63         12.29         1.87 o
   5   7   0          3.00          2.34         1.06 o
   6   7   0         18.88         14.33         2.02 o
   1   8   0          8.79          8.99         1.58 o
   2   8   0        106.23        104.76         7.51 o
   3   8   0        402.61        409.36        11.08 o
   4   8   0         10.37         14.58         2.01 o
  -3  -8   1         79.81         76.82         4.49 o
  -2  -8   1         21.38         18.89         2.26 o
  -5  -7   1         29.72         26.58         2.64 o
  -4  -7   1         18.67         20.53         2.24 o
  -3  -7   1         34.09         37.72         4.84 o
  -2  -7   1          1.05          2.45         0.65 o
  -1  -7   1         43.04         47.79         3.23 o
   0  -7   1          0.75          0.28         0.61 o
   1  -7   1         13.93         11.55         1.70 o
  -6  -6   1         38.56         34.82         2.99 o
  -5  -6   1        126.82        128.49         5.50 o
  -4  -6   1         72.85         76.48         4.00 o
  -3  -6   1         47.41         48.23         3.14 o
  -2  -6   1         82.06         77.33         3.00 o
  -1  -6   1        102.16         99.24         3.44 o
   0  -6   1          8.98          8.40         0.95 o
   1  -6   1         53.62         47.21         2.76 o
   2  -6   1          0.52          0.51         0.44 o
   3  -6   1         13.64         12.83         4.12 o
  -7  -5   1          9.37          7.13         1.10 o
  -6  -5   1        108.88        103.88         3.73 o
  -5  -5   1        451.84        435.37         8.08 o
  -4  -5   1         16.18         14.67         1.69 o
  -3  -5   1         62.03         64.62         2.56 o
  -2  -5   1         52.23         47.56         1.62 o
  -1  -5   1          0.07          0.77         0.35 o
   0  -5   1        587.76        556.54         9.72 o
   1  -5   1         67.77         67.22         4.15 o
   2  -5   1          0.27          0.72         0.48 o
   3  -5   1         45.74         43.11         4.11 o
   4  -5   1          1.29          1.02         0.67 o
  -7  -4   1         12.90         10.29         1.19 o
  -6  -4   1        340.95        328.27         6.63 o
  -5  -4   1         72.35         76.39         2.27 o
  -4  -4   1        153.72        142.09         2.91 o
  -3  -4   1          0.47          2.02         1.01 o
  -2  -4   1        129.53        128.03         2.00 o
  -1  -4   1        313.94        318.01         6.87 o
   0  -4   1        469.12        472.06         6.01 o
   1  -4   1         16.72         24.16         2.39 o
   2  -4   1        101.05         87.73         4.94 o
   3  -4   1        120.62        109.75         6.17 o
   4  -4   1         48.76         40.28         4.00 o
   5  -4   1         22.22         22.94         3.24 o
  -8  -3   1          0.25          0.00         0.81 o
  -7  -3   1         10.63         20.59         1.74 o
  -6  -3   1         19.71         16.08         1.27 o
  -5  -3   1          6.13          4.15         0.68 o
  -4  -3   1          6.14          4.98         0.53 o
  -3  -3   1        481.34        507.96         8.55 o
  -2  -3   1          1.10          0.52         0.17 o
  -1  -3   1        568.73        541.20         7.96 o
   0  -3   1        386.21        398.14         7.62 o
   1  -3   1        176.80        156.99         5.65 o
   2  -3   1        287.85        335.39        10.11 o
   3  -3   1         88.99         83.58         7.05 o
   4  -3   1         27.47         33.75         2.54 o
   5  -3   1         66.78         65.54         3.87 o
   6  -3   1         64.85         68.98         5.94 o
  -8  -2   1         39.07         54.88         3.70 o
  -7  -2   1          1.11          0.69         0.83 o
  -6  -2   1          0.83          1.49         0.48 o
  -5  -2   1          0.00          0.21         0.34 o
  -4  -2   1        259.09        292.41         4.86 o
  -3  -2   1        541.83        577.60         6.20 o
  -2  -2   1       1259.71       1542.85         9.78 o
  -1  -2   1        178.15        158.62         2.01 o
   0  -2   1         27.77         35.08         0.74 o
   1  -2   1        374.11        355.12         6.77 o
   2  -2   1          1.64          1.08         0.45 o
   3  -2   1        716.77        764.38        18.63 o
   4  -2   1         34.96         39.97         3.74 o
   5  -2   1        117.89        115.03         7.19 o
   6  -2   1        164.73        160.52        10.06 o
   7  -2   1          0.17          1.49         0.96 o
  -8  -1   1         40.71         51.67         5.68 o
  -7  -1   1         70.02         63.69         5.37 o
  -6  -1   1         40.07         40.39         3.78 o
  -5  -1   1          0.02          1.22         0.29 o
  -4  -1   1         82.42         71.56         5.09 o
  -3  -1   1       1708.21       1726.84        17.49 o
  -2  -1   1        415.74        420.07         4.89 o
  -1  -1   1         19.26         26.76         1.83 o
   0  -1   1         35.29         38.05         0.66 o
   1  -1   1         21.38         32.20         0.88 o
   2  -1   1        185.29        204.45         6.52 o
   3  -1   1        684.23        729.89        17.08 o
   4  -1   1          0.43          0.00         0.68 o
   5  -1   1        165.71        160.64         8.18 o
   6  -1   1         17.00         19.16         2.99 o
   7  -1   1         47.68         49.63         5.54 o
  -7   0   1          6.26          5.09         1.66 o
  -6   0   1         72.37         70.84         5.24 o
  -5   0   1        145.71        154.49         7.03 o
  -4   0   1        122.47        111.52         2.89 o
  -3   0   1        641.58        673.06        39.28 o
  -2   0   1        342.42        361.89         5.73 o
  -1   0   1        219.77        216.17         4.56 o
   1   0   1        196.20        219.61         3.69 o
   2   0   1         93.75         88.07         2.44 o
   3   0   1        593.15        562.20        15.37 o
   4   0   1         12.25         13.95         1.89 o
   5   0   1        876.67        837.65        21.11 o
   6   0   1          9.06         12.36         2.77 o
   7   0   1          0.09          0.00         1.45 o
  -7   1   1         29.95         34.90         4.40 o
  -6   1   1        292.36        283.08        11.73 o
  -5   1   1         80.48         66.06         4.70 o
  -4   1   1          0.37          0.31         0.63 o
  -3   1   1        195.49        185.23         6.39 o
  -2   1   1        844.13        823.24         9.10 o
  -1   1   1          5.26          5.28         0.26 o
   0   1   1          0.07          0.09         0.06 o
   1   1   1          0.50          0.39         0.10 o
   2   1   1        910.34        902.16         9.69 o
   3   1   1        332.54        323.23         7.75 o
   4   1   1          0.62          1.24         0.74 o
   5   1   1         88.54         89.52         5.31 o
   6   1   1        397.05        395.98        13.91 o
   7   1   1         42.21         38.05        12.61 o
   8   1   1         13.81         12.09         3.07 o
  -7   2   1          0.07          2.85         1.40 o
  -6   2   1          9.59         12.04         2.63 o
  -5   2   1        419.15        422.21        14.01 o
  -4   2   1         11.43         12.81         1.95 o
  -3   2   1        266.76        247.40         8.08 o
  -2   2   1         90.22         76.82         3.57 o
  -1   2   1        304.92        287.96         3.96 o
   0   2   1         15.24         17.30         0.79 o
   1   2   1        107.55         93.72         2.15 o
   2   2   1        217.13        219.50         2.32 o
   3   2   1        799.16        889.61         8.86 o
   4   2   1        138.01        130.49         3.01 o
   5   2   1        188.84        210.12         4.44 o
   6   2   1         73.60         89.63         3.52 o
   7   2   1          2.90          2.88         0.73 o
   8   2   1         18.30         19.31         2.14 o
  -6   3   1         16.74         13.12         2.68 o
  -5   3   1         86.18         94.48         6.63 o
  -4   3   1          3.33          4.31         0.70 o
  -3   3   1        352.21        369.40        17.17 o
  -2   3   1        105.39        113.01         3.21 o
  -1   3   1         34.46         38.55         2.01 o
   0   3   1         76.57         72.00         1.21 o
   1   3   1          0.00          0.65         0.23 o
   2   3   1        338.29        311.45         5.55 o
   3   3   1       1252.72       1229.98        10.50 o
   4   3   1         33.42         24.04         1.70 o
   5   3   1          0.33          1.17         0.47 o
   6   3   1         34.75         40.58         2.07 o
   7   3   1         65.38         67.73         2.87 o
   8   3   1         39.88         53.97         3.51 o
  -5   4   1         47.52         46.19         3.32 o
  -4   4   1         18.56         20.82         2.13 o
  -3   4   1        287.77        314.32         9.37 o
  -2   4   1          2.08          1.37         0.41 o
  -1   4   1        104.82         95.03         2.56 o
   0   4   1          4.33          8.16         0.54 o
   1   4   1         84.88         68.57         1.86 o
   2   4   1        551.53        591.12         8.49 o
   3   4   1        310.34        315.23         5.55 o
   4   4   1        117.57        126.05         3.60 o
   5   4   1          0.00          0.00         0.40 o
   6   4   1          0.58          0.76         0.41 o
   7   4   1          0.09          2.29         0.86 o
   8   4   1         45.37         63.97         4.98 o
  -5   5   1         24.49         25.90         2.71 o
  -4   5   1         22.17         23.17         1.71 o
  -3   5   1         15.85         13.00         1.18 o
  -2   5   1        112.61        117.91         4.35 o
  -1   5   1         32.24         28.28         1.56 o
   0   5   1         93.07         93.85         2.41 o
   1   5   1        155.04        127.47         3.78 o
   2   5   1          1.48          0.52         0.58 o
   3   5   1        153.55        144.34         3.92 o
   4   5   1          0.08          0.24         0.43 o
   5   5   1          9.74          8.82         1.08 o
   6   5   1          9.36          9.39         1.15 o
   7   5   1         11.69         16.88         2.06 o
  -3   6   1         54.78         55.49         7.15 o
  -2   6   1         40.24         36.39         2.29 o
  -1   6   1          0.08          1.84         0.66 o
   0   6   1        154.97        147.49         4.10 o
   1   6   1        148.37        139.77         6.35 o
   2   6   1         34.82         38.32         3.99 o
   3   6   1          0.15          0.81         0.75 o
   4   6   1         40.00         41.14         4.13 o
   5   6   1         35.29         33.36         2.16 o
   6   6   1        232.70        233.67         6.09 o
   7   6   1         17.01         14.90         1.59 o
  -2   7   1          0.35          0.47         0.96 o
  -1   7   1         25.22         27.48         2.35 o
   0   7   1        198.77        206.56         6.75 o
   1   7   1          1.27          0.89         0.90 o
   2   7   1         22.76         19.92         2.98 o
   3   7   1         24.48         27.18         2.41 o
   4   7   1         12.42         11.85         1.90 o
   5   7   1        284.72        287.64         8.73 o
   6   7   1         78.06         82.53         7.87 o
   0   8   1          2.80          3.32         1.71 o
   1   8   1         36.83         36.92         4.48 o
   2   8   1         37.18         39.11         4.62 o
   3   8   1          7.17          7.86         2.14 o
   4   8   1         40.76         46.22         3.52 o
  -5  -7   2          5.72          4.40         1.26 o
  -4  -7   2        512.62        519.64        29.61 o
  -3  -7   2        153.65        149.01         4.74 o
  -2  -7   2        192.04        181.01         7.19 o
  -1  -7   2         20.60         25.49         2.29 o
   0  -7   2         32.60         32.09         2.65 o
   1  -7   2        118.46        115.22         5.22 o
  -6  -6   2         27.23         27.87         2.73 o
  -5  -6   2          6.22          8.57         1.55 o
  -4  -6   2          5.24          7.72         1.42 o
  -3  -6   2        665.25        641.80        23.52 o
  -2  -6   2        172.70        168.94         4.65 o
  -1  -6   2          4.37         13.37         1.21 o
   0  -6   2         78.13         71.14         2.81 o
   1  -6   2          0.31          0.88         0.56 o
   2  -6   2         18.19         20.84         1.70 o
   3  -6   2        152.15        157.77        15.38 o
  -7  -5   2         60.12         64.04         5.88 o
  -6  -5   2         28.85         23.40         2.34 o
  -5  -5   2          2.95          6.86         1.63 o
  -4  -5   2         39.22         36.81         2.57 o
  -3  -5   2         14.04         13.27         1.19 o
  -2  -5   2          0.77          0.77         0.26 o
  -1  -5   2         98.81         89.01         2.47 o
   0  -5   2         85.41        102.88         2.49 o
   1  -5   2          2.12          1.86         0.62 o
   2  -5   2          0.41          1.01         0.74 o
   3  -5   2          6.77          8.37         1.93 o
   4  -5   2          1.77          2.09         0.89 o
  -7  -4   2          2.80          7.68         1.57 o
  -6  -4   2         79.97         86.42         2.68 o
  -5  -4   2         31.58         28.07         1.65 o
  -4  -4   2         32.56         39.68         1.74 o
  -3  -4   2        205.91        213.29         3.49 o
  -2  -4   2          4.36          6.04         0.61 o
  -1  -4   2         96.97        103.81         2.09 o
   0  -4   2         47.83         49.03         1.69 o
   1  -4   2         50.63         51.13         3.51 o
   2  -4   2          9.01          5.46         1.31 o
   3  -4   2         32.36         24.48         2.91 o
   4  -4   2         29.54         22.16         2.97 o
   5  -4   2         70.74         69.44         5.75 o
  -8  -3   2         16.55         22.10         2.43 o
  -7  -3   2          0.00          0.76         0.62 o
  -6  -3   2        227.81        227.17         8.14 o
  -5  -3   2        117.32        103.40         2.91 o
  -4  -3   2         44.17         40.10         1.46 o
  -3  -3   2        483.67        470.29         6.69 o
  -2  -3   2        437.98        429.58         6.02 o
  -1  -3   2        487.28        492.51         8.75 o
   0  -3   2        672.65        698.42        11.20 o
   1  -3   2         43.89         55.51         3.53 o
   2  -3   2         42.08         36.26         2.96 o
   3  -3   2        545.79        528.46        14.98 o
   4  -3   2         34.55         31.47         3.38 o
   5  -3   2        196.48        180.63         8.96 o
   6  -3   2          1.77          0.91         1.30 o
  -8  -2   2         11.32         16.15         2.07 o
  -7  -2   2        122.37        121.51         6.25 o
  -6  -2   2          6.96          8.67         0.91 o
  -5  -2   2          4.99          3.11         0.65 o
  -4  -2   2        129.60        147.61         3.17 o
  -3  -2   2          8.03         61.90         3.11 o
  -2  -2   2         12.28          8.04         0.41 o
  -1  -2   2        532.08        520.74         7.13 o
   0  -2   2         15.84         15.18         0.55 o
   1  -2   2          3.73          3.77         0.43 o
   2  -2   2        219.16        210.08        12.04 o
   3  -2   2        144.65        144.51         6.38 o
   4  -2   2          0.03          0.67         0.57 o
   5  -2   2         12.50         11.56         2.20 o
   6  -2   2         12.10         14.47         2.68 o
   7  -2   2         44.97         44.11         4.87 o
  -8  -1   2         83.71        104.46         7.96 o
  -7  -1   2         35.81         29.96         3.67 o
  -6  -1   2         12.72          7.62         0.69 o
  -5  -1   2          1.60          3.13         0.45 o
  -4  -1   2         17.26         44.50         5.32 o
  -3  -1   2        107.63        119.22         2.72 o
  -2  -1   2        157.84        170.25         1.96 o
  -1  -1   2        194.91        216.38         2.84 o
   0  -1   2         66.82         63.33         1.07 o
   1  -1   2        279.09        238.37         3.37 o
   2  -1   2       1481.93       1681.83        35.24 o
   3  -1   2        209.09        195.79         9.31 o
   4  -1   2         28.87         22.49         1.86 o
   5  -1   2          0.45          1.40         0.77 o
   6  -1   2         91.59         87.28         4.46 o
   7  -1   2          1.23          5.03         1.94 o
  -7   0   2         35.32         36.26         4.23 o
  -6   0   2         45.24         41.37         3.89 o
  -5   0   2        216.22        191.63         4.56 o
  -4   0   2        206.86        227.26         4.72 o
  -3   0   2        171.60        148.18         5.22 o
  -2   0   2        838.71        765.24        15.01 o
  -1   0   2        285.33        258.10         4.11 o
   0   0   2        729.88        694.90         9.17 o
   1   0   2       3077.42       3765.06       128.76 o
   2   0   2        296.51        298.80         7.69 o
   3   0   2         31.16        175.76         6.80 o
   4   0   2         46.01         53.21         1.91 o
   5   0   2         12.20          9.60         1.88 o
   6   0   2         35.39         33.96         3.97 o
   7   0   2         10.30          7.27         2.03 o
  -7   1   2         27.16         33.58         4.26 o
  -6   1   2         26.32         26.18         3.35 o
  -5   1   2        164.17        163.96         7.56 o
  -4   1   2        354.65        349.00         6.77 o
  -3   1   2         29.72         29.65         1.80 o
  -2   1   2         45.75         34.77         1.39 o
  -1   1   2       2646.25       2448.43        35.58 o
   0   1   2         41.16         42.55         0.66 o
   1   1   2       3443.53       3090.83        50.32 o
   2   1   2         65.63         77.62         2.48 o
   3   1   2        103.98        111.44         2.85 o
   4   1   2          3.06          4.61         0.67 o
   5   1   2         71.25         66.32         2.73 o
   6   1   2         99.18        115.64         7.85 o
   7   1   2          0.80          0.06         1.04 o
   8   1   2          0.21          0.00         1.07 o
  -7   2   2         10.12         11.28         2.84 o
  -6   2   2        765.40        733.99        21.46 o
  -5   2   2        342.83        352.98        12.30 o
  -4   2   2        116.54        110.49         2.75 o
  -3   2   2          2.30          1.62         1.34 o
  -2   2   2          6.45         22.50         1.58 o
  -1   2   2        403.88        364.28         4.84 o
   1   2   2        596.94        566.30         4.11 o
   2   2   2        140.09        148.94         6.13 o
   3   2   2         25.16         25.92         1.08 o
   4   2   2         56.78         64.38         2.49 o
   5   2   2        557.55        573.51        24.71 o
   6   2   2       1402.90       1434.63        63.55 o
   7   2   2         15.47          6.14         1.64 o
   8   2   2          2.69          4.20         1.25 o
  -6   3   2         32.90         38.41         4.51 o
  -5   3   2         13.50         12.19         2.36 o
  -4   3   2          0.21          1.14         0.49 o
  -3   3   2         66.63         68.47         4.03 o
  -2   3   2        124.00        129.06         3.30 o
  -1   3   2       1172.96       1141.75        15.31 o
   0   3   2          0.41          0.82         0.22 o
   1   3   2        218.89        225.99         4.85 o
   2   3   2         29.69         23.71         0.64 o
   3   3   2         66.67         75.90         1.73 o
   4   3   2        248.96        250.82         5.75 o
   5   3   2        268.14        270.64         7.75 o
   6   3   2          1.58          2.02         0.72 o
   7   3   2          1.42          1.75         1.11 o
   8   3   2         15.38         16.74         2.72 o
  -5   4   2          6.47          5.21         1.61 o
  -4   4   2         18.97         21.94         1.97 o
  -3   4   2         15.55         28.84         2.35 o
  -2   4   2          4.33          3.37         0.64 o
  -1   4   2        676.71        720.58        12.45 o
   0   4   2         70.58         72.66         1.39 o
   1   4   2         49.29         44.88         1.35 o
   2   4   2        449.81        425.68         6.70 o
   3   4   2        109.44         94.02         2.71 o
   4   4   2        131.48        131.83         2.57 o
   5   4   2        245.48        253.14         5.43 o
   6   4   2         21.29         22.94         1.70 o
   7   4   2         61.59         73.61         3.62 o
   8   4   2         88.95        103.22         6.47 o
  -5   5   2          0.71          0.00         0.92 o
  -4   5   2          0.18          1.65         0.91 o
  -3   5   2          5.20          5.83         0.85 o
  -2   5   2        104.28         94.42         3.01 o
  -1   5   2          0.04          0.35         0.34 o
   0   5   2          1.46          1.56         0.35 o
   1   5   2         35.34         26.28         2.40 o
   2   5   2         35.65         49.40         2.67 o
   3   5   2         58.82         70.07         2.63 o
   4   5   2          7.61         10.16         1.12 o
   5   5   2          3.88          2.77         0.78 o
   6   5   2         21.25         16.36         1.46 o
   7   5   2         37.44         33.14         2.17 o
  -3   6   2         22.41         21.14         1.62 o
  -2   6   2         35.00         33.05         1.90 o
  -1   6   2          4.85          5.10         0.85 o
   0   6   2          3.27          3.22         0.57 o
   1   6   2         55.37         57.00         6.27 o
   2   6   2         16.52         19.81         2.65 o
   3   6   2          4.09          5.45         1.30 o
   4   6   2         60.79         62.09         2.80 o
   5   6   2          0.05          1.18         0.52 o
   6   6   2          1.72          4.54         0.90 o
   7   6   2         60.40         65.42         3.18 o
  -2   7   2          7.28         10.57         2.40 o
  -1   7   2          0.74          3.58         1.50 o
   0   7   2         85.53         85.47         6.29 o
   1   7   2         45.21         48.54         4.62 o
   2   7   2         14.64         13.22         2.45 o
   3   7   2        102.93        102.10         4.71 o
   4   7   2         16.34         19.15         2.10 o
   5   7   2         30.79         29.92         2.20 o
   6   7   2         65.65         70.66         3.46 o
   0   8   2         29.15         21.44         3.42 o
   1   8   2         22.37         16.28         3.03 o
   2   8   2          0.03          1.57         1.41 o
   3   8   2         46.07         50.29         5.18 o
   4   8   2         12.72         17.52         3.23 o
  -4  -7   3          3.96          9.02         1.35 o
  -3  -7   3         13.78         11.26         1.38 o
  -2  -7   3          5.64          3.68         0.88 o
  -1  -7   3         51.58         52.93         2.81 o
   0  -7   3         61.60         65.21         3.91 o
   1  -7   3         25.98         22.84         3.58 o
  -6  -6   3          1.73          2.01         0.92 o
  -5  -6   3         49.87         55.92         3.67 o
  -4  -6   3        230.02        276.33         8.14 o
  -3  -6   3        186.93        178.55         4.94 o
  -2  -6   3         36.41         35.69         2.16 o
  -1  -6   3          2.67          2.30         0.52 o
   0  -6   3          0.06          0.80         0.55 o
   1  -6   3          6.46          6.34         0.96 o
   2  -6   3        485.55        466.16        13.37 o
   3  -6   3        300.83        308.71        23.14 o
  -7  -5   3        104.77        107.11         5.39 o
  -6  -5   3          1.63          3.30         1.14 o
  -5  -5   3         38.75         36.49         2.78 o
  -4  -5   3         19.53         20.48         1.53 o
  -3  -5   3         59.06         59.54         2.54 o
  -2  -5   3          0.55          0.42         0.37 o
  -1  -5   3        136.92        132.14         3.23 o
   0  -5   3          2.41          1.56         0.74 o
   1  -5   3          8.15          6.80         1.16 o
   2  -5   3        119.56        106.15         6.32 o
   3  -5   3        103.98         96.17         6.39 o
   4  -5   3          2.01          1.03         0.94 o
  -7  -4   3         18.04         14.96         2.16 o
  -6  -4   3         78.89         68.57         3.93 o
  -5  -4   3        195.18        190.20         7.73 o
  -4  -4   3        124.66        128.71         4.42 o
  -3  -4   3        141.02        144.34         2.92 o
  -2  -4   3        157.73        164.53         2.74 o
  -1  -4   3        278.34        282.89         5.22 o
   0  -4   3         14.67         13.07         0.90 o
   1  -4   3        132.20        120.95         4.22 o
   2  -4   3          3.62          3.54         1.29 o
   3  -4   3         15.43         15.09         2.36 o
   4  -4   3         23.88         20.25         3.01 o
   5  -4   3         14.03         10.62         2.25 o
  -7  -3   3         21.06         12.48         1.63 o
  -6  -3   3        113.57         93.93         3.97 o
  -5  -3   3        528.22        470.83         7.41 o
  -4  -3   3         17.37         16.92         0.97 o
  -3  -3   3        143.50        144.06         2.78 o
  -2  -3   3        146.79        152.01         2.46 o
  -1  -3   3          2.93          4.18         0.63 o
   0  -3   3       1377.64       1400.50        13.74 o
   1  -3   3        202.71        197.59         4.90 o
   2  -3   3          0.02          0.32         0.75 o
   3  -3   3         62.50         50.85         3.91 o
   4  -3   3          0.71          0.32         0.89 o
   5  -3   3          9.92         19.58         2.90 o
   6  -3   3         40.38         39.14         4.41 o
  -7  -2   3          6.70          4.88         1.16 o
  -6  -2   3        377.81        346.31        13.20 o
  -5  -2   3        108.92        112.96         3.30 o
  -4  -2   3        260.71        256.54         5.09 o
  -3  -2   3          3.33         20.67         1.82 o
  -2  -2   3        439.04        424.14         9.59 o
  -1  -2   3        684.01        781.06        10.04 o
   0  -2   3       1030.77       1098.60         9.46 o
   1  -2   3        109.23        131.53         3.46 o
   2  -2   3        287.37        259.12        17.88 o
   3  -2   3        257.60        266.92        12.81 o
   4  -2   3         94.23         84.38         5.30 o
   5  -2   3         28.21         28.84         3.36 o
   6  -2   3         12.41         10.43         2.36 o
  -7  -1   3          6.63         11.62         2.68 o
  -6  -1   3         31.46         27.12         1.73 o
  -5  -1   3         10.69          8.53         0.95 o
  -4  -1   3         23.45         24.37         1.24 o
  -3  -1   3        734.86        769.91         8.44 o
  -2  -1   3          4.80          8.39         0.57 o
  -1  -1   3       1004.95       1031.63        13.63 o
   0  -1   3        912.97        977.37         7.33 o
   1  -1   3        482.45        471.50         7.34 o
   2  -1   3        887.41       1055.51        14.12 o
   3  -1   3        189.27        197.84         4.48 o
   4  -1   3         30.53         34.68         1.52 o
   5  -1   3        127.58        113.91         6.36 o
   6  -1   3        125.53        126.81         7.30 o
   7  -1   3          2.51          3.86         1.43 o
  -7   0   3          2.14          2.76         1.68 o
  -6   0   3          0.97          1.35         0.83 o
  -5   0   3          0.38          0.83         0.39 o
  -4   0   3        211.43        213.39         7.48 o
  -3   0   3        617.86        621.25        13.92 o
  -2   0   3       1166.00       1434.43        26.32 o
  -1   0   3        240.78        222.93         4.10 o
   0   0   3        104.24        114.27         2.63 o
   1   0   3        657.68        633.27        12.76 o
   2   0   3          0.13          0.43         0.38 o
   3   0   3       1327.35       1433.90        28.13 o
   4   0   3         57.36         66.36         4.05 o
   5   0   3        198.71        199.25         8.23 o
   6   0   3        271.62        267.49        10.54 o
   7   0   3          4.04          3.03         1.24 o
  -7   1   3         43.07         44.08         4.82 o
  -6   1   3         33.17         33.11         3.68 o
  -5   1   3          0.17          0.17         0.67 o
  -4   1   3         41.35         29.52         2.47 o
  -3   1   3        686.13        647.52        11.07 o
  -2   1   3        225.41        225.65         6.41 o
  -1   1   3         53.41         55.55         1.95 o
   0   1   3         24.94         19.65         0.47 o
   1   1   3         38.09         43.55         1.15 o
   2   1   3        170.97        161.35         3.98 o
   3   1   3        737.80        789.09        25.51 o
   4   1   3         31.83         28.30         1.50 o
   5   1   3        230.69        217.81         6.10 o
   6   1   3         13.24         16.16         2.34 o
   7   1   3         47.41         46.26         4.32 o
   8   1   3         35.07         46.26         4.71 o
  -7   2   3          6.87          8.28         2.50 o
  -6   2   3         49.19         52.43         4.85 o
  -5   2   3         78.07         96.72         6.07 o
  -4   2   3         60.88         60.34         2.66 o
  -3   2   3        182.10        178.92         8.74 o
  -2   2   3        186.63        193.07         4.28 o
  -1   2   3        151.28        142.04         2.91 o
   0   2   3         11.22         10.17         0.65 o
   1   2   3        228.27        209.40         1.80 o
   2   2   3         86.46         78.01         1.21 o
   3   2   3        520.54        493.07         6.28 o
   4   2   3          5.76          7.89         0.83 o
   5   2   3       1165.82       1198.42        21.51 o
   6   2   3          1.96         16.15         3.28 o
   7   2   3          0.43          0.39         0.75 o
   8   2   3          0.88          0.80         1.03 o
  -6   3   3        175.18        178.66         9.85 o
  -5   3   3         31.83         29.27         3.47 o
  -4   3   3          2.75          3.29         1.11 o
  -3   3   3         52.66         52.22         3.64 o
  -2   3   3        281.80        291.21         8.53 o
  -1   3   3         19.69         18.30         1.34 o
   0   3   3          2.19          1.63         0.24 o
   1   3   3          8.27          5.07         0.40 o
   2   3   3        323.77        308.39         3.77 o
   3   3   3        255.50        251.13         3.14 o
   4   3   3          0.02          0.36         0.29 o
   5   3   3         76.53         78.42         2.53 o
   6   3   3        350.17        350.78         8.05 o
   7   3   3         42.30         56.28         3.13 o
   8   3   3          9.24         10.35         1.52 o
  -5   4   3        182.40        183.71         9.61 o
  -4   4   3         15.48         15.56         2.44 o
  -3   4   3         60.79         62.74         4.32 o
  -2   4   3         27.50         21.93         2.24 o
  -1   4   3        117.42        110.56         4.49 o
   0   4   3         12.07         18.44         1.07 o
   1   4   3         19.93         26.97         1.07 o
   2   4   3         90.19         80.50         3.04 o
   3   4   3        307.24        278.08         7.69 o
   4   4   3         77.49         80.60         1.67 o
   5   4   3        126.34        141.29         4.90 o
   6   4   3         50.85         53.54         1.99 o
   7   4   3          0.70          1.48         0.63 o
   8   4   3         15.59         20.03         2.92 o
  -5   5   3         39.45         48.82         5.39 o
  -4   5   3          7.56          6.73         1.91 o
  -3   5   3        139.38        138.37         7.23 o
  -2   5   3         48.81         48.39         3.66 o
  -1   5   3          4.95          5.17         0.94 o
   0   5   3         12.65         14.26         0.84 o
   1   5   3          3.23          2.43         0.40 o
   2   5   3        167.69        162.81         5.05 o
   3   5   3        464.74        447.14         7.61 o
   4   5   3          2.75          0.67         0.61 o
   5   5   3          0.84          1.60         0.54 o
   6   5   3         16.14         20.45         1.65 o
   7   5   3         41.75         41.78         2.39 o
  -3   6   3        130.01        117.18         5.02 o
  -2   6   3          0.96          0.22         0.45 o
  -1   6   3         21.90         18.63         1.32 o
   0   6   3          0.55          1.58         0.70 o
   1   6   3         13.62         13.83         1.62 o
   2   6   3        169.87        177.99         8.23 o
   3   6   3        108.33        107.31         3.64 o
   4   6   3         44.22         46.35         2.40 o
   5   6   3          0.36          1.20         0.51 o
   6   6   3          0.36          0.85         0.62 o
   7   6   3          0.27          0.95         0.97 o
  -2   7   3         50.16         44.51         4.74 o
  -1   7   3          3.61          3.56         1.61 o
   0   7   3          9.73         13.65         2.56 o
   1   7   3         49.26         49.19         4.71 o
   2   7   3          0.79          2.26         1.25 o
   3   7   3         42.27         40.67         4.24 o
   4   7   3          0.68          0.94         1.08 o
   5   7   3         12.11         13.66         1.51 o
   6   7   3          2.78          4.15         1.06 o
   0   8   3         47.95         46.70         5.06 o
   1   8   3         81.71         72.23         6.28 o
   2   8   3         12.68         17.36         3.03 o
   3   8   3          0.01          0.00         1.26 o
   4   8   3          4.84          6.77         2.15 o
  -4  -7   4         25.91         24.35         1.93 o
  -3  -7   4        108.91        102.45         3.99 o
  -2  -7   4         13.93         15.08         1.93 o
  -1  -7   4          0.25          1.82         1.98 o
   0  -7   4          6.97          5.90         1.84 o
  -5  -6   4         22.33         18.19         2.16 o
  -4  -6   4         18.05         19.11         1.67 o
  -3  -6   4        582.73        556.50        11.97 o
  -2  -6   4         42.53         42.00         2.32 o
  -1  -6   4         30.49         28.53         1.59 o
   0  -6   4          1.79          4.81         0.77 o
   1  -6   4        155.72        147.76         4.58 o
   2  -6   4         37.20         36.57         6.26 o
  -6  -5   4          0.00          1.94         1.00 o
  -5  -5   4         12.60         11.21         1.63 o
  -4  -5   4        976.33        961.80        16.98 o
  -3  -5   4        288.90        284.23         6.07 o
  -2  -5   4        262.06        247.74         6.34 o
  -1  -5   4         33.90         34.44         1.84 o
   0  -5   4         62.43         60.21         2.51 o
   1  -5   4        237.25        233.37         9.13 o
   2  -5   4        141.06        141.39         5.43 o
   3  -5   4         51.92        101.40         6.92 o
   4  -5   4         30.10         26.75         3.65 o
  -7  -4   4          0.26          8.48         1.59 o
  -6  -4   4         37.42         42.10         3.16 o
  -5  -4   4         11.60         15.49         1.61 o
  -4  -4   4          0.01          0.51         0.37 o
  -3  -4   4        883.46        921.60        13.53 o
  -2  -4   4        263.97        260.99         4.43 o
  -1  -4   4          0.03         27.81         2.35 o
   0  -4   4        241.64        240.05         4.93 o
   1  -4   4          1.89          2.60         0.58 o
   2  -4   4          2.61          3.99         1.30 o
   3  -4   4        254.40        234.95        10.15 o
   4  -4   4          0.13          0.85         0.73 o
   5  -4   4         31.25         25.75         3.64 o
  -7  -3   4         64.63         78.67         4.23 o
  -6  -3   4         33.37         26.18         2.16 o
  -5  -3   4          3.66         11.76         2.16 o
  -4  -3   4         67.15         61.86         1.90 o
  -3  -3   4          6.22          5.15         0.57 o
  -2  -3   4          1.53          5.15         0.54 o
  -1  -3   4        283.11        274.25         4.84 o
   0  -3   4        182.52        244.60         4.61 o
   1  -3   4          9.25          8.37         0.97 o
   2  -3   4          9.32         10.12         1.86 o
   3  -3   4          0.81          0.30         0.76 o
   4  -3   4          0.01          0.42         0.97 o
   5  -3   4        164.55        135.50         7.73 o
   6  -3   4          2.40          4.06         1.55 o
  -7  -2   4          0.90          4.88         1.14 o
  -6  -2   4        107.49        117.80         6.44 o
  -5  -2   4         24.83         24.68         1.45 o
  -4  -2   4         33.03         38.35         1.72 o
  -3  -2   4        234.90        250.15         3.96 o
  -2  -2   4         15.22         19.00         2.03 o
  -1  -2   4        126.55        132.64         2.05 o
   0  -2   4         80.72        100.10         2.37 o
   1  -2   4         64.00         76.75         2.62 o
   2  -2   4         11.69          9.52         0.91 o
   3  -2   4         42.81         40.53         2.40 o
   4  -2   4         58.26         42.98         3.76 o
   5  -2   4        128.51        109.44         6.61 o
   6  -2   4        171.18        161.66         8.83 o
  -7  -1   4          0.58          1.18         1.22 o
  -6  -1   4        221.85        214.85         5.37 o
  -5  -1   4         99.64         85.70         2.54 o
  -4  -1   4         53.19         43.68         1.78 o
  -3  -1   4        497.12        488.52        17.13 o
  -2  -1   4        609.21        681.83         9.48 o
  -1  -1   4        814.63        921.56        12.90 o
   0  -1   4       1207.11       1277.02        11.55 o
   1  -1   4        149.25        176.66        13.12 o
   2  -1   4         78.93         93.02         4.59 o
   3  -1   4        878.29        770.69        65.56 o
   4  -1   4        125.88         86.70        19.08 o
   5  -1   4        294.24        265.02        10.31 o
   6  -1   4          1.21          0.00         0.83 o
   7  -1   4         44.02         55.40         5.23 o
  -7   0   4         83.54         79.73         6.17 o
  -6   0   4          6.79          6.64         0.92 o
  -5   0   4          3.74          2.17         0.52 o
  -4   0   4         83.32         86.16         2.25 o
  -3   0   4          0.06          0.59         2.69 o
  -2   0   4          1.35          4.82         0.85 o
  -1   0   4        622.99        626.65        13.01 o
   0   0   4          1.96          2.84         0.67 o
   1   0   4         75.20         82.45         3.58 o
   2   0   4        282.99        307.82         8.62 o
   3   0   4        186.77        231.35         7.63 o
   4   0   4         11.49         11.83         1.80 o
   5   0   4         17.13         21.60         2.59 o
   6   0   4         10.50         13.40         2.35 o
   7   0   4         52.70         53.53         4.89 o
  -7   1   4         22.77         23.16         3.60 o
  -6   1   4          2.96          0.13         0.49 o
  -5   1   4          9.04         11.03         1.84 o
  -4   1   4          8.87         15.64         3.15 o
  -3   1   4         21.78         27.75         2.37 o
  -2   1   4        246.61        226.55        13.67 o
  -1   1   4        128.92        132.68         4.25 o
   0   1   4         98.56         90.18         1.29 o
   1   1   4        391.59        342.97         5.71 o
   2   1   4       1615.85       1634.29        44.66 o
   3   1   4        319.88        308.97         8.58 o
   4   1   4         58.30         33.06         9.26 o
   5   1   4          0.06          0.56         0.48 o
   6   1   4        105.35        100.40         5.92 o
   7   1   4          3.53          4.84         1.58 o
  -6   2   4         39.26         36.29         4.06 o
  -5   2   4         65.59         64.32         3.06 o
  -4   2   4        131.94        135.03         4.18 o
  -3   2   4         41.12         30.60         1.75 o
  -2   2   4        197.83        186.79         3.45 o
  -1   2   4         84.67         75.94         1.79 o
   0   2   4        254.50        255.21         2.80 o
   1   2   4       1758.58       1906.58        13.77 o
   2   2   4        189.70        182.41         3.47 o
   3   2   4          1.10         95.75         2.72 o
   4   2   4         32.53         36.94         1.59 o
   5   2   4         10.24          8.64         0.87 o
   6   2   4         30.53         27.79         2.92 o
   7   2   4          7.77          5.09         1.53 o
   8   2   4         31.87         41.56         4.37 o
  -6   3   4         35.20         41.71         4.62 o
  -5   3   4         92.89        101.78         6.48 o
  -4   3   4        161.59        158.93         7.48 o
  -3   3   4          8.99         12.76         1.35 o
  -2   3   4          5.61          3.68         0.62 o
  -1   3   4       1029.45       1000.90        14.57 o
   0   3   4         92.98         88.83         1.70 o
   1   3   4       1044.05        983.59         8.47 o
   2   3   4         14.96         13.67         0.64 o
   3   3   4         41.53         44.87         1.31 o
   4   3   4          0.18          0.65         0.24 o
   5   3   4        126.89        117.73         3.01 o
   6   3   4         89.49         96.43         2.90 o
   7   3   4          0.23          0.53         0.56 o
   8   3   4          1.11          1.48         0.83 o
  -5   4   4        175.83        190.60         9.63 o
  -4   4   4         46.52         45.75         4.12 o
  -3   4   4          0.27          0.08         0.65 o
  -2   4   4          2.87          9.67         1.71 o
  -1   4   4        123.65        114.94         4.63 o
   0   4   4       7511.04       8560.44        82.68 o
   1   4   4        216.17        194.12         3.05 o
   2   4   4         68.25         67.94         2.32 o
   3   4   4         35.56         36.97         1.51 o
   4   4   4         13.32         13.03         0.87 o
   5   4   4        368.90        372.01         9.26 o
   6   4   4       1076.24       1026.76        17.09 o
   7   4   4         14.57         14.13         1.60 o
   8   4   4          2.24          3.67         1.52 o
  -4   5   4          1.27          0.31         1.00 o
  -3   5   4         37.74         36.69         3.54 o
  -2   5   4         44.30         49.12         3.64 o
  -1   5   4        411.80        404.62        19.01 o
   0   5   4          2.61          3.64         0.59 o
   1   5   4         17.41         15.33         1.64 o
   2   5   4          8.60          7.67         1.31 o
   3   5   4         61.00         64.95         3.31 o
   4   5   4        110.84        108.78         3.42 o
   5   5   4        192.31        193.34         4.86 o
   6   5   4          0.00          0.89         0.57 o
   7   5   4          2.32          3.98         0.85 o
  -3   6   4          8.04         10.74         2.32 o
  -2   6   4          2.05          2.09         1.11 o
  -1   6   4        186.79        193.64         4.66 o
   0   6   4         32.86         29.28         1.66 o
   1   6   4          8.51          9.08         1.34 o
   2   6   4        200.67        196.02         8.70 o
   3   6   4         27.54         27.10         2.22 o
   4   6   4         56.56         51.63         2.52 o
   5   6   4        115.88        119.67         4.00 o
   6   6   4          9.90         10.66         1.37 o
   7   6   4         40.06         46.04         2.67 o
  -2   7   4         18.61         22.23         3.41 o
  -1   7   4          0.85          0.80         0.96 o
   0   7   4          1.27          0.51         0.63 o
   1   7   4         27.75         24.32         3.28 o
   2   7   4          2.86         11.73         2.31 o
   3   7   4         56.11         53.29         4.93 o
   4   7   4          1.64          4.29         1.32 o
   5   7   4          3.99          2.09         0.95 o
   6   7   4         11.39         10.87         1.43 o
   0   8   4          1.35          1.48         1.04 o
   1   8   4         21.82         24.01         3.53 o
   2   8   4         24.42         20.59         3.23 o
   3   8   4          5.44          6.31         2.10 o
   4   8   4         29.43         32.38         4.22 o
  -2  -7   5          5.38          3.50         0.89 o
  -5  -6   5         92.66         90.79         3.73 o
  -4  -6   5          0.69          1.72         0.77 o
  -3  -6   5          4.02         24.47         2.05 o
  -2  -6   5         74.81         76.47         3.19 o
  -1  -6   5         90.57         91.45         2.97 o
   0  -6   5          0.36          1.01         0.59 o
   1  -6   5        227.29        221.86         7.23 o
   2  -6   5         48.00         41.31         4.34 o
  -6  -5   5          5.17          7.76         1.47 o
  -5  -5   5          7.02          6.52         1.00 o
  -4  -5   5          0.00          1.52         0.65 o
  -3  -5   5         15.35         13.50         1.33 o
  -2  -5   5          4.87          3.47         0.59 o
  -1  -5   5        165.49        164.84         4.37 o
   0  -5   5         80.10         81.87         3.05 o
   1  -5   5         61.04         58.06         3.69 o
   2  -5   5          3.93          8.29         1.92 o
   3  -5   5         21.66         21.87         3.34 o
  -7  -4   5         20.06         29.36         2.85 o
  -6  -4   5          4.02          5.39         1.33 o
  -5  -4   5         76.75         81.15         2.52 o
  -4  -4   5        342.60        481.65         8.44 o
  -3  -4   5        330.84        323.13         5.11 o
  -2  -4   5         46.12         44.06         1.96 o
  -1  -4   5         17.28         15.37         1.17 o
   0  -4   5          2.67          3.56         0.67 o
   1  -4   5          5.16          4.59         0.74 o
   2  -4   5        912.09        834.64        22.00 o
   3  -4   5        598.78        560.80        17.64 o
   4  -4   5         17.03         18.87         3.05 o
  -7  -3   5         91.16         91.33         5.98 o
  -6  -3   5          5.81          8.99         1.38 o
  -5  -3   5         44.25         40.56         2.12 o
  -4  -3   5         15.83         17.93         1.05 o
  -3  -3   5         83.44         83.72         2.23 o
  -2  -3   5          6.80          3.18         0.44 o
  -1  -3   5        272.25        298.46         5.29 o
   0  -3   5         22.35         18.79         1.34 o
   1  -3   5          3.62          3.81         0.75 o
   2  -3   5        238.17        220.57         9.06 o
   3  -3   5        131.77        116.91         6.62 o
   4  -3   5          1.47          1.67         1.06 o
   5  -3   5          2.90          1.26         1.10 o
  -7  -2   5         19.35         14.72         2.67 o
  -6  -2   5        121.89        103.79         6.08 o
  -5  -2   5        201.05        193.59         7.72 o
  -4  -2   5        128.08        122.42         7.99 o
  -3  -2   5        267.45        268.17         4.37 o
  -2  -2   5        223.38        240.53         4.27 o
  -1  -2   5        512.43        553.46         7.74 o
   0  -2   5          0.00          1.05         0.34 o
   1  -2   5        271.41        270.67         7.51 o
   2  -2   5          9.59         14.43         2.08 o
   3  -2   5         10.08          5.96         1.42 o
   4  -2   5         35.29         30.31         3.40 o
   5  -2   5         27.25         22.85         2.99 o
   6  -2   5          1.11          1.80         1.17 o
  -7  -1   5         31.28         23.98         3.37 o
  -6  -1   5         60.98         55.13         4.59 o
  -5  -1   5        450.69        391.54        12.20 o
  -4  -1   5         10.69          9.47         0.77 o
  -3  -1   5        203.24        191.28         6.56 o
  -2  -1   5        202.06        240.69        15.54 o
  -1  -1   5         14.92         17.28         0.88 o
   0  -1   5       1760.43       1986.90        29.55 o
   1  -1   5        331.84        334.61         6.84 o
   2  -1   5          7.77         11.49         0.78 o
   3  -1   5         66.44         62.05         4.20 o
   4  -1   5          0.48          0.35         0.62 o
   5  -1   5          8.39         23.24         3.01 o
   6  -1   5         71.05         61.77         5.08 o
   7  -1   5          8.17          7.33         2.01 o
  -7   0   5          1.73          0.00         0.92 o
  -6   0   5        312.91        308.13        24.52 o
  -5   0   5        107.80        110.98         5.98 o
  -4   0   5        207.45        188.95         7.22 o
  -3   0   5          3.43         21.40         2.41 o
  -2   0   5        338.06        303.34         8.30 o
  -1   0   5        424.67        555.35         8.93 o
   0   0   5       1022.12       1100.29        21.82 o
   1   0   5        185.61        187.43         6.45 o
   2   0   5        525.75        484.61        12.35 o
   3   0   5        367.75        423.26        11.84 o
   4   0   5        121.87        112.64         5.60 o
   5   0   5         22.95         20.86         2.58 o
   6   0   5          9.83          7.18         1.74 o
   7   0   5          4.28          8.00         2.10 o
  -7   1   5          1.32         11.88         2.73 o
  -6   1   5         35.12         31.12         2.17 o
  -5   1   5         13.88         15.39         1.71 o
  -4   1   5         43.55         44.70         2.23 o
  -3   1   5        489.68        451.01        11.78 o
  -2   1   5          1.16          0.50         0.48 o
  -1   1   5        452.51        418.92         5.21 o
   0   1   5        818.12        782.00         7.25 o
   1   1   5        403.46        370.62         5.94 o
   2   1   5       1043.20       1224.19        24.00 o
   3   1   5        253.30        265.48         8.20 o
   4   1   5         16.66         16.10         1.92 o
   5   1   5        144.37        129.18         6.22 o
   6   1   5        148.74        151.30         7.50 o
   7   1   5          8.48         10.94         2.23 o
  -6   2   5          1.36          0.40         0.74 o
  -5   2   5          1.14          1.13         0.53 o
  -4   2   5         94.47        104.50         3.73 o
  -3   2   5        362.53        360.71         5.40 o
  -2   2   5        459.31        505.60         5.65 o
  -1   2   5        113.86        103.19         2.10 o
   0   2   5         35.68         38.99         1.31 o
   1   2   5        523.20        489.46         4.55 o
   2   2   5         13.80         14.60         0.79 o
   3   2   5        904.18        913.57        12.79 o
   4   2   5         70.65         80.58         4.08 o
   5   2   5        208.65        196.66         7.47 o
   6   2   5        305.42        287.53        10.29 o
   7   2   5         15.41         11.87         2.16 o
  -6   3   5         21.00         26.40         3.71 o
  -5   3   5          0.71          1.10         0.94 o
  -4   3   5         12.68          9.73         1.57 o
  -3   3   5        182.61        183.19         5.10 o
  -2   3   5         55.40         58.00         2.47 o
  -1   3   5         45.46         45.67         2.01 o
   0   3   5         32.26         25.68         0.91 o
   1   3   5         70.12         64.11         1.35 o
   2   3   5         49.45         53.62         1.19 o
   3   3   5        368.36        367.83         5.70 o
   4   3   5         52.81         53.27         2.01 o
   5   3   5        162.81        143.62         3.32 o
   6   3   5         15.62         12.88         1.35 o
   7   3   5         36.31         37.07         2.59 o
   8   3   5         38.83         51.94         3.38 o
  -5   4   5         41.99         60.37         5.27 o
  -4   4   5         19.76         20.35         2.81 o
  -3   4   5         28.99         32.45         3.10 o
  -2   4   5         52.01         55.31         2.62 o
  -1   4   5         55.64         53.15         2.37 o
   0   4   5         18.64         19.12         1.07 o
   1   4   5         84.69         76.84         1.54 o
   2   4   5         22.64         17.75         0.75 o
   3   4   5        192.14        169.71         4.40 o
   4   4   5          0.69          0.70         0.41 o
   5   4   5        885.68        851.34        15.57 o
   6   4   5          0.63          9.62         1.01 o
   7   4   5          0.31          0.88         0.72 o
  -4   5   5          5.17          4.80         1.74 o
  -3   5   5         14.34         12.20         2.13 o
  -2   5   5         95.05        101.21         5.40 o
  -1   5   5          4.50          3.90         0.71 o
   0   5   5          0.92          7.39         1.67 o
   1   5   5          2.93          2.73         0.34 o
   2   5   5         69.31         69.95         1.92 o
   3   5   5        112.15        103.83         2.17 o
   4   5   5          0.20          0.48         0.96 o
   5   5   5         46.09         48.54         2.34 o
   6   5   5        225.20        250.31         6.97 o
   7   5   5         29.47         34.92         2.88 o
  -3   6   5         10.28         12.97         2.37 o
  -2   6   5          2.22          3.86         1.85 o
  -1   6   5         17.07         19.45         1.77 o
   0   6   5          7.69         10.47         1.13 o
   1   6   5          2.57          5.69         1.07 o
   2   6   5         11.98         11.66         1.84 o
   3   6   5         84.14         80.33         4.80 o
   4   6   5         26.69         29.01         2.39 o
   5   6   5         69.47         78.48         4.08 o
   6   6   5         23.71         26.46         1.97 o
   7   6   5          0.06          0.71         0.59 o
  -2   7   5         22.29         24.81         3.63 o
  -1   7   5          0.36          2.14         1.27 o
   0   7   5          0.76          2.94         1.49 o
   1   7   5          4.26          4.95         1.64 o
   2   7   5         60.76         50.48         4.74 o
   3   7   5        180.96        175.18         6.43 o
   4   7   5          0.00          0.06         0.65 o
   5   7   5          0.85          1.10         0.94 o
   6   7   5          5.92          4.82         1.68 o
   0   8   5          0.03          0.09         0.76 o
   1   8   5          0.30          0.00         1.22 o
   2   8   5         55.92         63.59         5.78 o
   3   8   5         31.53         25.50         3.66 o
   4   8   5         16.01         19.07         3.54 o
  -4  -6   6          1.78          2.59         1.00 o
  -3  -6   6         14.61         15.33         1.93 o
  -2  -6   6         14.37         13.04         1.71 o
  -1  -6   6         74.55         72.63         3.17 o
   0  -6   6         87.52         85.12         4.28 o
   1  -6   6         32.27         29.30         3.79 o
  -5  -5   6          4.51          7.12         1.27 o
  -4  -5   6         35.78         36.05         2.15 o
  -3  -5   6        202.14        201.99         6.44 o
  -2  -5   6         11.78         13.52         1.26 o
  -1  -5   6          0.03          1.37         0.58 o
   0  -5   6         13.28         13.44         1.64 o
   1  -5   6         69.56         70.48         2.93 o
   2  -5   6         49.56         44.20         3.10 o
   3  -5   6          1.39          1.95         1.42 o
  -6  -4   6          8.06         12.02         1.85 o
  -5  -4   6         14.03         11.30         0.96 o
  -4  -4   6         19.68         21.00         1.25 o
  -3  -4   6        934.10        860.87        10.21 o
  -2  -4   6         58.08         58.52         3.64 o
  -1  -4   6         83.81         85.98         2.89 o
   0  -4   6          5.87          9.60         1.35 o
   1  -4   6        290.55        293.43         5.93 o
   2  -4   6         46.90         37.70         3.94 o
   3  -4   6        124.81        127.40         7.79 o
   4  -4   6         19.74         22.88         3.56 o
  -7  -3   6         11.44          7.83         2.13 o
  -6  -3   6          0.04          2.45         0.79 o
  -5  -3   6         17.85         17.93         1.47 o
  -4  -3   6       1371.30       1373.61        18.02 o
  -3  -3   6        449.65        460.52         7.36 o
  -2  -3   6        287.23        273.11         7.14 o
  -1  -3   6         36.14         33.56         1.59 o
   0  -3   6        114.61        110.85         3.99 o
   1  -3   6        464.22        482.74         9.55 o
   2  -3   6        309.22        301.78        11.36 o
   3  -3   6         69.55        178.09         8.82 o
   4  -3   6         49.59         44.89         4.48 o
   5  -3   6         25.60         20.43         3.31 o
  -7  -2   6          1.09          2.45         1.39 o
  -6  -2   6         33.37         34.14         3.49 o
  -5  -2   6         10.57         11.66         1.99 o
  -4  -2   6          4.88          4.69         0.74 o
  -3  -2   6        857.54        869.65        13.31 o
  -2  -2   6        252.33        252.61         5.62 o
  -1  -2   6          4.88         39.55         2.64 o
   0  -2   6        504.13        514.54         9.75 o
   1  -2   6          0.36          0.96         0.50 o
   2  -2   6          4.23          3.55         0.79 o
   3  -2   6        341.51        333.93        11.85 o
   4  -2   6          3.76          3.27         1.40 o
   5  -2   6         43.34         40.59         4.26 o
   6  -2   6        102.28        116.24         7.81 o
  -7  -1   6         45.34         51.54         5.07 o
  -6  -1   6         35.73         32.89         3.53 o
  -5  -1   6          0.52          1.08         1.30 o
  -4  -1   6         67.63         68.64         5.05 o
  -3  -1   6          1.59          0.71         0.67 o
  -2  -1   6         11.44         21.43         2.09 o
  -1  -1   6        410.20        370.84        13.14 o
   0  -1   6        313.39        341.70        24.17 o
   1  -1   6         14.17         12.05         0.76 o
   2  -1   6         17.98         21.33         1.18 o
   3  -1   6          5.62          4.05         1.20 o
   4  -1   6          3.81          3.95         1.25 o
   5  -1   6        233.58        218.40         9.70 o
   6  -1   6          9.57          5.73         1.63 o
  -7   0   6          0.03          0.70         1.11 o
  -6   0   6         84.33        102.01         6.34 o
  -5   0   6         22.58         25.35         2.94 o
  -4   0   6         15.99         16.02         2.15 o
  -3   0   6        119.58        119.29         5.27 o
  -2   0   6          7.70          9.78         1.84 o
  -1   0   6        203.99        196.58         4.62 o
   0   0   6         23.91         33.29         2.54 o
   1   0   6         60.81         78.82         4.11 o
   2   0   6         10.04          5.83         0.55 o
   3   0   6         17.71         29.00         2.88 o
   4   0   6         86.74         69.15         4.58 o
   5   0   6        180.99        145.50         7.32 o
   6   0   6        186.20        159.46         8.18 o
   7   0   6          2.82          7.47         2.14 o
  -7   1   6          0.70          1.28         1.29 o
  -6   1   6        151.57        171.27        17.90 o
  -5   1   6         46.58         45.43         2.56 o
  -4   1   6         31.34         27.59         2.78 o
  -3   1   6        194.99        173.06         6.57 o
  -2   1   6        342.23        320.11         9.16 o
  -1   1   6        391.52        435.58         7.84 o
   0   1   6       1026.36        977.81        13.03 o
   1   1   6        144.13        158.74         7.41 o
   2   1   6         90.63        106.43         4.76 o
   3   1   6        778.51        798.15        18.33 o
   4   1   6        174.57        176.36         7.18 o
   5   1   6        289.59        258.84         9.63 o
   6   1   6          0.34          0.00         0.91 o
   7   1   6         40.74         46.41         4.39 o
  -6   2   6          1.46          2.36         0.90 o
  -5   2   6          1.52          2.02         0.68 o
  -4   2   6         34.25         41.53         2.40 o
  -3   2   6          1.71          1.99         0.38 o
  -2   2   6         12.11         12.44         0.84 o
  -1   2   6        313.24        287.45         7.51 o
   0   2   6          0.27          0.74         0.26 o
   1   2   6         28.04         28.95         0.88 o
   2   2   6        108.47        109.42         3.14 o
   3   2   6        159.43        177.30         3.93 o
   4   2   6         27.09         28.55         2.52 o
   5   2   6         12.43         15.55         2.08 o
   6   2   6          6.10          8.41         1.73 o
   7   2   6         41.03         28.89         3.29 o
  -6   3   6          0.45          0.07         0.91 o
  -5   3   6          9.69         14.80         2.65 o
  -4   3   6          1.56          3.94         1.64 o
  -3   3   6         11.65         17.61         1.61 o
  -2   3   6        117.71        119.84         6.17 o
  -1   3   6         61.38         63.64         2.51 o
   0   3   6         71.62         72.45         1.60 o
   1   3   6        105.26         93.43         2.38 o
   2   3   6        583.96        554.13         8.24 o
   3   3   6        194.28        175.64         3.24 o
   4   3   6         60.58         51.33         1.50 o
   5   3   6          0.26          1.41         0.76 o
   6   3   6         92.48         97.76         5.37 o
   7   3   6          5.26          4.23         1.26 o
  -5   4   6         14.68         15.64         2.73 o
  -4   4   6         55.75         57.51         4.70 o
  -3   4   6          4.10          3.05         1.42 o
  -2   4   6         32.22         35.33         2.16 o
  -1   4   6         15.40         14.30         1.25 o
   0   4   6         93.92         99.94         2.13 o
   1   4   6        492.52        564.70         6.46 o
   2   4   6         72.14         69.89         1.74 o
   3   4   6          1.37         48.29         2.97 o
   4   4   6          7.63          9.36         0.84 o
   5   4   6          0.38          0.72         0.52 o
   6   4   6         26.77         23.45         1.63 o
   7   4   6          3.51          2.25         1.00 o
  -4   5   6         55.51         58.20         5.03 o
  -3   5   6          2.80          3.09         1.32 o
  -2   5   6          0.35          1.21         0.94 o
  -1   5   6        549.00        548.94        13.96 o
   0   5   6         42.72         41.62         1.61 o
   1   5   6        294.05        287.39         4.48 o
   2   5   6          0.13          0.00         0.27 o
   3   5   6         12.12         14.03         0.96 o
   4   5   6          1.77          2.52         0.80 o
   5   5   6        156.68        153.91         5.51 o
   6   5   6         51.98         57.89         3.48 o
   7   5   6          0.03          0.02         0.62 o
  -3   6   6          0.76          1.54         1.03 o
  -2   6   6         13.80         13.26         1.66 o
  -1   6   6         30.26         27.67         3.00 o
   0   6   6       2117.34       2461.87        27.59 o
   1   6   6         73.09         68.48         3.27 o
   2   6   6         22.79         27.17         2.25 o
   3   6   6         13.01         13.72         1.68 o
   4   6   6          1.23          1.68         0.91 o
   5   6   6        178.08        184.59         6.50 o
   6   6   6        596.73        593.98        13.31 o
   7   6   6         13.15         13.60         2.03 o
  -2   7   6         17.05         23.72         3.60 o
  -1   7   6        191.14        173.11         9.49 o
   0   7   6          1.01          1.89         1.36 o
   1   7   6          1.51          0.56         0.92 o
   2   7   6          2.71          3.18         1.39 o
   3   7   6         33.78         32.52         2.69 o
   4   7   6         28.97         27.71         2.57 o
   5   7   6        125.74        120.25         5.45 o
   6   7   6          0.22          0.86         1.33 o
   0   8   6         14.75         13.40         2.74 o
   1   8   6          0.74          1.33         1.36 o
   2   8   6        110.63        101.59         7.40 o
   3   8   6          3.87          5.94         1.78 o
   4   8   6         18.84         18.13         3.54 o
  -3  -6   7         22.25         21.86         2.37 o
  -2  -6   7         43.12         38.96         4.32 o
  -1  -6   7          0.14          0.79         0.71 o
   0  -6   7         14.42         13.35         1.80 o
  -5  -5   7         53.98         51.97         3.37 o
  -4  -5   7         24.06         22.40         2.21 o
  -3  -5   7          8.01          8.71         1.40 o
  -2  -5   7          3.54          2.43         0.82 o
  -1  -5   7          5.99          3.79         1.08 o
   0  -5   7        199.52        183.33        10.91 o
   1  -5   7          4.74          8.28         2.08 o
   2  -5   7         33.05         36.45         4.29 o
  -6  -4   7         29.21         40.60         4.83 o
  -5  -4   7         81.10         88.28         7.00 o
  -4  -4   7          1.49          0.76         0.53 o
  -3  -4   7         10.03         42.29         2.58 o
  -2  -4   7        122.93        115.42         4.37 o
  -1  -4   7        139.14        136.82         8.69 o
   0  -4   7          0.77          2.10         0.87 o
   1  -4   7        347.96        354.91         9.93 o
   2  -4   7         73.45         67.54         6.17 o
   3  -4   7         34.90         38.69         4.39 o
   4  -4   7         92.97         94.70         7.26 o
  -6  -3   7          7.07          9.17         1.21 o
  -5  -3   7          4.93          6.94         1.01 o
  -4  -3   7          7.11          4.91         0.64 o
  -3  -3   7         15.44         19.38         1.40 o
  -2  -3   7          5.43          4.04         0.50 o
  -1  -3   7        342.14        344.33         6.02 o
   0  -3   7         83.05         81.34         3.53 o
   1  -3   7        105.70        105.66         3.57 o
   2  -3   7         36.27         41.85         2.57 o
   3  -3   7         25.25         29.65         3.67 o
   4  -3   7          0.01          1.09         1.25 o
   5  -3   7          4.63          8.34         2.64 o
  -6  -2   7          6.49          7.26         1.79 o
  -5  -2   7         77.61         72.88         4.77 o
  -4  -2   7        334.56        433.59         8.34 o
  -3  -2   7        417.97        411.28         7.78 o
  -2  -2   7         42.62         38.15         1.58 o
  -1  -2   7         60.84         54.01         1.78 o
   0  -2   7          7.35          9.05         0.75 o
   1  -2   7          1.28          1.70         0.45 o
   2  -2   7       1311.81       1344.58        31.70 o
   3  -2   7        939.79        941.48        23.99 o
   4  -2   7         20.36         21.05         3.09 o
   5  -2   7         14.27         20.12         3.12 o
  -7  -1   7         52.55         57.49         5.42 o
  -6  -1   7          9.19         10.19         2.06 o
  -5  -1   7         32.85         30.52         3.19 o
  -4  -1   7          0.57          0.55         0.93 o
  -3  -1   7         54.23         55.30         3.63 o
  -2  -1   7          9.10          6.44         0.69 o
  -1  -1   7        306.01        327.51        10.03 o
   0  -1   7         59.20         55.94         3.77 o
   1  -1   7          0.97          0.37         0.32 o
   2  -1   7        348.34        342.64        22.29 o
   3  -1   7        134.72        126.36         6.68 o
   4  -1   7         22.53         23.87         2.95 o
   5  -1   7          7.05          4.92         1.64 o
   6  -1   7          0.97         21.26         3.42 o
  -6   0   7        132.25        115.53         7.01 o
  -5   0   7        126.62        117.91         6.42 o
  -4   0   7         60.81         48.92         3.66 o
  -3   0   7        255.93        248.79         8.48 o
  -2   0   7        134.68        137.03         5.69 o
  -1   0   7        524.20        503.45        13.10 o
   0   0   7          6.35         12.97         1.82 o
   1   0   7        215.41        212.37         7.72 o
   2   0   7         17.75         23.90         1.51 o
   3   0   7          4.58          2.72         1.08 o
   4   0   7         31.53         25.02         2.86 o
   5   0   7         41.18         36.71         3.71 o
   6   0   7          1.59          1.86         1.05 o
   7   0   7          2.33          3.96         1.73 o
  -6   1   7         20.41         17.71         1.89 o
  -5   1   7        257.35        253.44        14.56 o
  -4   1   7          3.67          2.49         1.08 o
  -3   1   7        121.99        109.76         5.40 o
  -2   1   7         75.72         64.90         3.75 o
  -1   1   7         24.97         25.24         0.96 o
   0   1   7       1072.47       1002.65        21.04 o
   1   1   7        211.45        201.44         4.39 o
   2   1   7         23.97         27.19         2.45 o
   3   1   7         55.04         58.10         3.90 o
   4   1   7          1.06          1.23         0.83 o
   5   1   7          8.64         29.67         3.21 o
   6   1   7         83.19         78.10         5.55 o
   7   1   7         10.21         15.54         2.73 o
  -6   2   7        185.61        200.98        14.94 o
  -5   2   7         59.64         63.15         3.42 o
  -4   2   7         89.22         92.61         3.73 o
  -3   2   7          2.98         12.00         2.29 o
  -2   2   7         94.26         92.80         4.67 o
  -1   2   7         84.50        107.12         9.43 o
   0   2   7        385.45        364.44         3.97 o
   1   2   7        151.69        135.98         3.41 o
   2   2   7        281.35        244.06         5.18 o
   3   2   7        237.01        249.55         7.13 o
   4   2   7        104.48         95.49         5.07 o
   5   2   7         10.94          9.84         1.74 o
   6   2   7          3.49          3.03         1.18 o
   7   2   7          4.47          6.00         1.70 o
  -5   3   7         13.75         15.05         1.70 o
  -4   3   7         32.86         37.51         3.23 o
  -3   3   7        212.65        212.04        13.64 o
  -2   3   7          4.91          4.52         1.60 o
  -1   3   7        115.27        104.42         3.45 o
   0   3   7        285.37        274.18         4.01 o
   1   3   7        105.78         91.11         2.97 o
   2   3   7        458.72        484.48        10.16 o
   3   3   7        194.02        185.60         5.06 o
   4   3   7          4.89          4.92         0.69 o
   5   3   7         74.35         59.02         3.91 o
   6   3   7        127.45        138.71         6.73 o
   7   3   7         10.10         12.72         2.26 o
  -5   4   7          2.27          1.11         0.96 o
  -4   4   7         46.94         47.63         3.50 o
  -3   4   7        147.05        153.47         5.14 o
  -2   4   7        121.14        138.72         4.52 o
  -1   4   7         37.86         37.56         1.74 o
   0   4   7         10.61         11.95         0.73 o
   1   4   7        206.54        198.81         3.49 o
   2   4   7         25.25         24.60         1.34 o
   3   4   7        351.77        368.82         6.34 o
   4   4   7         45.44         49.47         1.59 o
   5   4   7        151.83        143.03         3.94 o
   6   4   7        252.68        232.26         6.49 o
   7   4   7         24.68         25.03         2.43 o
  -4   5   7          2.32          1.58         1.00 o
  -3   5   7         50.15         50.26         4.31 o
  -2   5   7         12.51         14.13         1.53 o
  -1   5   7         17.55         19.01         1.39 o
   0   5   7          0.11          0.38         0.33 o
   1   5   7         22.87         18.57         1.12 o
   2   5   7         16.93         17.57         1.17 o
   3   5   7        128.00        124.38         3.48 o
   4   5   7         46.54         48.52         2.92 o
   5   5   7         68.64         60.54         3.43 o
   6   5   7         22.49         19.97         2.98 o
   7   5   7         20.53         20.91         2.21 o
  -3   6   7          1.04          3.33         1.14 o
  -2   6   7         14.52         15.19         1.70 o
  -1   6   7         25.30         25.96         2.06 o
   0   6   7          8.00          9.38         2.03 o
   1   6   7         12.05         11.14         1.13 o
   2   6   7          1.73          1.43         0.52 o
   3   6   7         50.43         45.83         2.93 o
   4   6   7          0.98          0.30         0.65 o
   5   6   7        554.18        562.32        12.56 o
   6   6   7          4.32         11.40         1.82 o
  -2   7   7         31.90         35.84         4.33 o
  -1   7   7          1.17          3.15         1.59 o
   0   7   7          0.08         44.99         4.75 o
   1   7   7          2.50          1.96         1.19 o
   2   7   7          7.80          7.45         1.93 o
   3   7   7         40.36         42.31         3.09 o
   4   7   7          4.58          3.05         0.86 o
   5   7   7         16.84         17.93         2.62 o
   6   7   7        120.75        127.83         9.21 o
   1   8   7          0.47          5.37         2.33 o
   2   8   7          0.09          0.00         1.18 o
   3   8   7         21.67         20.73         3.26 o
   4   8   7          9.15         10.58         1.78 o
  -4  -5   8          5.77          6.01         1.21 o
  -3  -5   8          9.00         13.44         1.75 o
  -2  -5   8          3.55          4.97         1.23 o
  -1  -5   8         28.25         22.38         2.19 o
   0  -5   8         18.60         16.95         2.06 o
   1  -5   8          6.28          6.34         1.93 o
  -5  -4   8         40.75         42.71         5.06 o
  -4  -4   8          0.04          0.91         0.56 o
  -3  -4   8         18.96         19.61         1.87 o
  -2  -4   8         17.64         18.41         1.46 o
  -1  -4   8        138.48        143.06         8.75 o
   0  -4   8        152.20        160.80        11.57 o
   1  -4   8         46.81         51.21         3.02 o
   2  -4   8          1.47          2.06         1.35 o
   3  -4   8          0.93          1.03         1.32 o
  -6  -3   8          0.28          1.33         0.99 o
  -5  -3   8          7.01          9.75         1.50 o
  -4  -3   8         33.35         36.22         1.97 o
  -3  -3   8        271.58        271.00         9.04 o
  -2  -3   8          6.64          5.73         0.80 o
  -1  -3   8          0.09          0.44         0.66 o
   0  -3   8         12.92          9.80         1.30 o
   1  -3   8         72.36         76.51         6.57 o
   2  -3   8         55.02         47.49         4.59 o
   3  -3   8          4.62          4.86         1.61 o
   4  -3   8          3.24         11.66         2.70 o
  -6  -2   8          4.36          4.26         1.44 o
  -5  -2   8          2.50          2.70         1.08 o
  -4  -2   8         14.32         14.78         1.45 o
  -3  -2   8       1111.44       1000.82        15.03 o
  -2  -2   8         52.55         49.72         1.74 o
  -1  -2   8        131.26        131.71         8.73 o
   0  -2   8         21.69         24.49         1.95 o
   1  -2   8        402.84        438.75         7.57 o
   2  -2   8         40.30         34.88         2.05 o
   3  -2   8        223.19        227.84        10.36 o
   4  -2   8         30.60         28.84         3.65 o
   5  -2   8          9.62         11.88         2.55 o
  -6  -1   8          0.32          1.69         1.39 o
  -5  -1   8         18.98         20.24         2.60 o
  -4  -1   8       1340.63       1196.18        26.66 o
  -3  -1   8        395.73        374.90        11.35 o
  -2  -1   8        241.14        217.90         8.17 o
  -1  -1   8         19.71         19.01         2.30 o
   0  -1   8        124.84        113.86         5.90 o
   1  -1   8        617.05        619.94        29.08 o
   2  -1   8        503.79        525.63        16.45 o
   3  -1   8         70.05        222.49         9.78 o
   4  -1   8         54.95         59.85         4.98 o
   5  -1   8         18.75         16.65         2.81 o
   6  -1   8          0.00          1.33         1.24 o
  -6   0   8         18.16         22.91         3.19 o
  -5   0   8          4.86          4.66         1.67 o
  -4   0   8          7.20          5.17         1.34 o
  -3   0   8        561.87        600.45        15.60 o
  -2   0   8        141.16        135.82         5.95 o
  -1   0   8         31.52         53.30         4.01 o
   0   0   8        484.17        499.87        13.67 o
   1   0   8          1.43          1.44         0.82 o
   2   0   8         34.58         38.17         3.40 o
   3   0   8        327.01        358.07        12.07 o
   4   0   8         10.40         16.02         2.50 o
   5   0   8         36.04         35.67         3.80 o
   6   0   8        156.03        167.53         8.92 o
  -6   1   8         31.05         33.20         6.66 o
  -5   1   8          0.06          1.11         0.94 o
  -4   1   8         28.09         27.98         2.96 o
  -3   1   8          0.57          0.59         0.65 o
  -2   1   8         34.55         42.33         3.19 o
  -1   1   8        189.25        178.84         3.94 o
   0   1   8        292.63        337.09        10.13 o
   1   1   8         14.85         10.03         1.37 o
   2   1   8         14.27         16.36         1.17 o
   3   1   8         18.95          9.10         5.23 o
   4   1   8         12.67         13.08         2.14 o
   5   1   8        249.51        218.59         9.37 o
   6   1   8         19.65         16.54         2.63 o
   7   1   8          9.30         10.35         2.43 o
  -6   2   8         43.34         58.00         3.50 o
  -5   2   8         14.14         19.02         1.89 o
  -4   2   8          7.55          9.59         2.81 o
  -3   2   8         35.66         37.52         3.18 o
  -2   2   8          0.79          0.21         0.65 o
  -1   2   8        199.39        201.74         7.11 o
   0   2   8          0.13          0.26         0.25 o
   1   2   8         32.06         34.68         1.62 o
   2   2   8          0.05          0.53         0.37 o
   3   2   8          9.82          6.44         0.72 o
   4   2   8         75.96         65.89         4.41 o
   5   2   8        169.21        146.06         7.15 o
   6   2   8        149.76        129.88         7.07 o
   7   2   8          2.93          7.90         1.84 o
  -5   3   8         13.93         13.83         1.71 o
  -4   3   8         17.86         16.69         1.77 o
  -3   3   8         61.41         66.23         3.16 o
  -2   3   8         74.38         69.83         3.04 o
  -1   3   8        107.29        117.33         4.90 o
   0   3   8        419.50        400.59         5.24 o
   1   3   8         42.55         40.67         1.60 o
   2   3   8         70.76         68.71         2.19 o
   3   3   8        399.29        383.20         8.32 o
   4   3   8        105.75        104.08         3.74 o
   5   3   8        183.61        176.24         5.43 o
   6   3   8          0.46          0.00         0.67 o
   7   3   8         25.79         29.32         3.39 o
  -5   4   8          0.33          0.00         2.23 o
  -4   4   8         18.09         21.68         3.08 o
  -3   4   8          0.05          0.16         0.68 o
  -2   4   8          1.43          2.09         0.72 o
  -1   4   8         96.76         99.22         3.01 o
   0   4   8          0.47          0.41         0.26 o
   1   4   8          8.02          8.73         0.86 o
   2   4   8         25.66         25.40         1.49 o
   3   4   8         83.73         85.30         2.39 o
   4   4   8         29.66         33.37         1.55 o
   5   4   8          9.01         10.57         1.08 o
   6   4   8          1.66          3.94         0.82 o
   7   4   8         15.62         12.86         1.80 o
  -4   5   8          0.05          1.50         1.27 o
  -3   5   8         13.54         12.90         1.69 o
  -2   5   8         41.56         45.18         2.76 o
  -1   5   8         19.79         19.06         1.40 o
   0   5   8         33.14         32.93         1.50 o
   1   5   8         45.99         46.71         1.73 o
   2   5   8        159.12        158.39         3.32 o
   3   5   8         58.80         55.97         2.60 o
   4   5   8         40.78         37.33         1.87 o
   5   5   8          0.28          0.32         0.63 o
   6   5   8         59.05         60.72         3.63 o
   7   5   8          5.46          4.66         1.26 o
  -3   6   8          0.00          0.00         0.80 o
  -2   6   8          1.49          2.87         0.92 o
  -1   6   8          4.22          5.64         1.03 o
   0   6   8         59.07         56.38         2.43 o
   1   6   8         98.30        124.37         3.12 o
   2   6   8         35.29         29.45         2.27 o
   3   6   8          2.47         19.77         1.98 o
   4   6   8          0.39          1.99         1.86 o
   5   6   8          0.18          0.39         1.70 o
   6   6   8         15.45         13.84         1.91 o
  -1   7   8        316.04        304.76        12.94 o
   0   7   8         22.91         26.12         3.51 o
   1   7   8        104.08        104.53         6.99 o
   2   7   8          0.42          0.00         1.37 o
   3   7   8          0.49          0.32         0.67 o
   4   7   8          4.19          3.41         1.04 o
   5   7   8        125.72        124.58        10.21 o
   1   8   8         30.47         32.66         4.14 o
   2   8   8          8.55         13.08         2.73 o
   3   8   8          3.03          4.06         1.22 o
  -3  -5   9          5.72          5.62         1.26 o
  -2  -5   9          8.01          7.09         1.42 o
  -1  -5   9          5.36          6.41         1.34 o
   0  -5   9          8.78         10.09         2.36 o
  -4  -4   9         65.62         67.42         2.99 o
  -3  -4   9         30.52         24.64         2.19 o
  -2  -4   9         49.09         36.13         2.50 o
  -1  -4   9          2.03          2.85         1.39 o
   0  -4   9         20.53         18.88         2.10 o
   1  -4   9         13.75         20.43         3.30 o
   2  -4   9        176.37        156.79         9.29 o
  -5  -3   9         64.23         67.40         8.40 o
  -4  -3   9         31.59         26.91         2.39 o
  -3  -3   9         18.30         18.69         1.94 o
  -2  -3   9          0.37          0.65         0.43 o
  -1  -3   9          2.49          1.04         0.80 o
   0  -3   9        285.28        253.66        11.62 o
   1  -3   9          5.67         11.70         1.54 o
   2  -3   9         54.45         57.42         5.26 o
   3  -3   9          1.96          3.03         1.50 o
   4  -3   9          0.61          2.04         1.44 o
  -6  -2   9         23.61         23.82         3.27 o
  -5  -2   9         48.69         54.69         4.36 o
  -4  -2   9          4.47          3.55         1.40 o
  -3  -2   9         12.64         31.92         3.62 o
  -2  -2   9        115.29         98.56         5.99 o
  -1  -2   9        171.43        166.12        12.86 o
   0  -2   9          4.21          9.24         1.23 o
   1  -2   9        367.87        387.04        20.44 o
   2  -2   9         89.10         76.49         5.73 o
   3  -2   9         49.84         46.08         4.60 o
   4  -2   9        135.65        135.84         8.48 o
   5  -2   9          0.71          2.59         1.82 o
  -6  -1   9          4.52          5.94         1.66 o
  -5  -1   9          2.52          1.56         0.80 o
  -4  -1   9         26.62         19.85         2.65 o
  -3  -1   9         22.32         22.37         2.67 o
  -2  -1   9          2.11          0.39         0.54 o
  -1  -1   9        398.71        376.03        12.13 o
   0  -1   9         67.61         54.87         4.22 o
   1  -1   9        151.48        153.54         4.82 o
   2  -1   9        108.42        110.29         3.60 o
   3  -1   9         32.87         48.46         4.47 o
   4  -1   9          0.00          0.39         1.25 o
   5  -1   9          3.30          4.06         1.66 o
  -6   0   9          7.19         11.09         2.43 o
  -5   0   9         46.75         42.64         4.06 o
  -4   0   9        202.73        205.44         9.02 o
  -3   0   9        339.48        295.93        10.24 o
  -2   0   9         25.40         21.65         2.49 o
  -1   0   9         69.23         63.58         4.35 o
   0   0   9         16.42         16.85         2.28 o
   1   0   9          0.03          1.73         1.10 o
   2   0   9       1320.84       1332.32        29.54 o
   3   0   9        979.41        996.20        24.43 o
   4   0   9         18.64         22.71         3.03 o
   5   0   9         14.87         23.39         3.27 o
   6   0   9          3.46          1.75         1.12 o
  -6   1   9          7.68          9.22         2.31 o
  -5   1   9         19.84         16.08         2.52 o
  -4   1   9          3.42          3.03         1.17 o
  -3   1   9         21.68         24.78         2.86 o
  -2   1   9          2.80          2.98         1.07 o
  -1   1   9        224.97        179.50         6.46 o
   0   1   9         30.59         24.08         2.51 o
   1   1   9          0.34          0.16         0.15 o
   2   1   9        309.53        293.33         5.90 o
   3   1   9         76.90         73.45         4.86 o
   4   1   9         38.07         41.19         3.84 o
   5   1   9         13.92          8.57         1.93 o
   6   1   9          1.62         22.99         3.62 o
  -5   2   9         54.58         55.03         4.70 o
  -4   2   9         19.15         17.47         2.57 o
  -3   2   9        141.33        143.52         6.89 o
  -2   2   9         43.43         40.13         3.29 o
  -1   2   9        297.23        286.74         4.58 o
   0   2   9          7.82         10.09         0.75 o
   1   2   9         78.47         67.63         2.33 o
   2   2   9         17.45         19.29         1.38 o
   3   2   9         11.95          9.01         1.06 o
   4   2   9         34.51         27.66         2.98 o
   5   2   9         44.38         45.82         4.11 o
   6   2   9          2.03          2.92         1.40 o
  -5   3   9        111.36        131.11         9.64 o
  -4   3   9          0.55          1.09         0.60 o
  -3   3   9         62.20         64.50         3.22 o
  -2   3   9         31.64         25.69         2.72 o
  -1   3   9         13.28         13.12         0.94 o
   0   3   9        331.65        292.47         9.53 o
   1   3   9         75.55         68.04         2.18 o
   2   3   9         20.74         18.34         1.15 o
   3   3   9         44.71         44.45         2.46 o
   4   3   9          0.16          1.18         0.65 o
   5   3   9          9.24         17.85         5.51 o
   6   3   9         58.85         57.53         4.22 o
   7   3   9         11.20         16.39         2.70 o
  -4   4   9         25.52         31.96         2.60 o
  -3   4   9          7.24          7.67         1.42 o
  -2   4   9         30.62         34.58         2.34 o
  -1   4   9         15.47         30.78         2.08 o
   0   4   9         95.08         86.97         2.33 o
   1   4   9         45.06         41.29         1.56 o
   2   4   9        107.88        100.23         2.47 o
   3   4   9        108.17        104.93         2.56 o
   4   4   9         58.00         55.13         1.86 o
   5   4   9          0.99          1.42         0.52 o
   6   4   9          0.71          1.02         0.64 o
   7   4   9          2.29          2.98         1.09 o
  -3   5   9         80.98         84.16         8.61 o
  -2   5   9          9.16          7.89         1.04 o
  -1   5   9         19.51         19.67         1.42 o
   0   5   9         80.42         83.48         2.48 o
   1   5   9         21.07         20.50         1.18 o
   2   5   9        222.09        220.10         4.16 o
   3   5   9         79.34         79.70         2.79 o
   4   5   9          1.29          2.51         0.63 o
   5   5   9         18.24         17.55         2.78 o
   6   5   9         76.17         73.71         7.33 o
  -2   6   9         32.47         44.39         2.47 o
  -1   6   9         22.10         22.57         1.72 o
   0   6   9          5.55          8.09         1.12 o
   1   6   9         74.93         75.49         3.09 o
   2   6   9         16.58         16.46         1.35 o
   3   6   9        125.19        126.57         4.23 o
   4   6   9         26.68         27.07         3.64 o
   5   6   9         88.09         89.14         4.54 o
   6   6   9        143.75        141.26        12.08 o
  -1   7   9          7.29          9.21         2.29 o
   0   7   9          7.96          4.95         1.53 o
   1   7   9          8.13          6.60         1.78 o
   2   7   9         11.30          8.76         1.92 o
   3   7   9         52.12         48.72         3.33 o
   4   7   9         46.85         52.92         4.69 o
   5   7   9         21.50         21.70         2.40 o
  -3  -4  10         29.32         39.15         4.04 o
  -2  -4  10         11.72          8.69         1.20 o
  -1  -4  10         75.64         81.81         4.35 o
   0  -4  10          5.10          8.02         2.18 o
   1  -4  10         13.10         18.04         3.21 o
  -4  -3  10          5.26          8.16         1.50 o
  -3  -3  10          7.41         11.61         2.25 o
  -2  -3  10          3.89          8.74         1.60 o
  -1  -3  10         62.31         55.58         4.80 o
   0  -3  10         37.31         34.18         3.51 o
   1  -3  10         14.67         15.96         2.93 o
   2  -3  10          3.00          4.72         2.09 o
   3  -3  10         46.49         51.98         5.42 o
  -5  -2  10         41.29         38.15         3.80 o
  -4  -2  10          2.03          2.21         1.15 o
  -3  -2  10         16.12         15.50         2.34 o
  -2  -2  10         15.45         14.91         2.56 o
  -1  -2  10        162.44        174.88         9.07 o
   0  -2  10        194.29        194.73        13.80 o
   1  -2  10         51.47         57.22         4.08 o
   2  -2  10          9.15         10.66         2.29 o
   3  -2  10          2.63          2.77         1.46 o
   4  -2  10         22.69         25.97         3.82 o
  -5  -1  10          8.18          8.31         1.92 o
  -4  -1  10         11.37         11.07         2.11 o
  -3  -1  10        261.33        239.98         9.48 o
  -2  -1  10          0.98          0.89         0.64 o
  -1  -1  10          0.00          0.97         0.91 o
   0  -1  10          4.11          1.59         0.76 o
   1  -1  10         49.34         56.75         4.12 o
   2  -1  10         41.26         34.11         3.75 o
   3  -1  10         10.37         14.58         2.59 o
   4  -1  10          9.15         21.89         3.50 o
   5  -1  10         42.94         62.40         5.81 o
  -5   0  10          0.84          2.21         1.33 o
  -4   0  10          7.65          7.47         1.79 o
  -3   0  10        924.82        815.50        20.44 o
  -2   0  10         25.78         28.91         3.00 o
  -1   0  10        100.34         96.68         3.93 o
   0   0  10         27.03         31.81         3.36 o
   1   0  10        292.07        296.51        10.99 o
   2   0  10         21.32         16.76         1.49 o
   3   0  10        255.78        274.66        11.12 o
   4   0  10         25.41         24.78         3.28 o
   5   0  10         13.36         16.90         2.87 o
  -5   1  10         13.82         12.68         2.39 o
  -4   1  10        919.40        814.10        21.19 o
  -3   1  10        229.75        215.78         8.92 o
  -2   1  10        132.12        130.13         6.49 o
  -1   1  10          4.67          2.55         1.07 o
   0   1  10         47.92         45.18         3.70 o
   1   1  10        418.96        422.98        13.09 o
   2   1  10        521.44        513.94        30.60 o
   3   1  10         43.07        120.05        52.40 o
   4   1  10         48.43         54.97         4.61 o
   5   1  10          6.41          3.94         1.68 o
   6   1  10          0.15          0.00         0.71 o
  -5   2  10          3.77          4.59         1.85 o
  -4   2  10          3.62          0.98         0.79 o
  -3   2  10        273.29        331.29        11.65 o
  -2   2  10         49.54         50.05         3.90 o
  -1   2  10         48.49         50.43         1.69 o
   0   2  10        231.50        218.00         8.32 o
   1   2  10          4.20          3.37         0.55 o
   2   2  10         37.67         36.16         1.86 o
   3   2  10        205.90        207.41         5.38 o
   4   2  10         22.88         22.05         2.87 o
   5   2  10         21.76         22.26         2.94 o
   6   2  10        148.05        167.17         8.85 o
  -4   3  10          4.22          5.90         2.34 o
  -3   3  10          0.27          1.28         0.81 o
  -2   3  10         26.12         27.28         2.95 o
  -1   3  10         71.84         66.38         2.14 o
   0   3  10        177.15        184.09         7.97 o
   1   3  10          6.31          5.48         0.74 o
   2   3  10          7.00          6.69         0.74 o
   3   3  10         16.69         15.53         1.42 o
   4   3  10         12.99         16.74         1.57 o
   5   3  10        201.69        182.37         5.77 o
   6   3  10         26.48         24.17         2.19 o
  -4   4  10          3.07          3.98         1.08 o
  -3   4  10         11.78         12.26         1.61 o
  -2   4  10          1.07          0.62         0.56 o
  -1   4  10        117.95        115.43         3.42 o
   0   4  10          0.15          1.55         0.49 o
   1   4  10         19.22         19.82         1.29 o
   2   4  10          0.25          0.36         0.39 o
   3   4  10          2.78          2.46         0.67 o
   4   4  10         57.03         51.90         1.87 o
   5   4  10        112.67        101.80         3.45 o
   6   4  10         82.83         57.15         4.19 o
  -3   5  10         18.71         22.10         2.19 o
  -2   5  10          6.51         10.12         1.21 o
  -1   5  10         24.48         30.68         1.89 o
   0   5  10        168.27        167.62         3.82 o
   1   5  10          9.49          9.17         1.09 o
   2   5  10         34.66         34.55         1.55 o
   3   5  10        104.53        105.49         4.46 o
   4   5  10         43.00         41.47         2.78 o
   5   5  10         85.98         81.05         9.01 o
   6   5  10          0.98          1.29         0.94 o
  -2   6  10          0.00          0.20         0.71 o
  -1   6  10         27.76         32.39         2.05 o
   0   6  10          3.78          4.07         0.82 o
   1   6  10          5.48          6.70         0.93 o
   2   6  10          5.66          6.00         0.86 o
   3   6  10         30.22         31.49         1.92 o
   4   6  10         18.04         20.38         2.14 o
   5   6  10          4.67          4.39         1.18 o
   1   7  10         22.10         23.10         3.26 o
   2   7  10         38.31         46.48         3.19 o
   3   7  10         14.00         14.89         1.87 o
   4   7  10         18.88         18.99         2.12 o
  -1  -4  11         25.62         29.47         2.66 o
  -4  -3  11         16.64         22.20         3.13 o
  -3  -3  11          0.76          0.82         1.00 o
  -2  -3  11          9.83          8.02         1.17 o
  -1  -3  11          3.99          6.12         1.25 o
   0  -3  11         11.70         13.24         1.76 o
   1  -3  11         14.66         24.84         3.64 o
   2  -3  11         56.34         65.83         6.18 o
  -4  -2  11         68.83         74.33         5.44 o
  -3  -2  11         24.36         21.48         2.83 o
  -2  -2  11         41.80         31.76         2.54 o
  -1  -2  11          6.32          7.87         1.41 o
   0  -2  11         24.22         18.97         2.03 o
   1  -2  11         23.63         35.17         4.10 o
   2  -2  11        245.67        247.70        11.81 o
   3  -2  11          5.20          4.89         1.77 o
  -5  -1  11         55.63         59.32         4.93 o
  -4  -1  11         22.13         16.26         2.61 o
  -3  -1  11         15.05         13.01         2.14 o
  -2  -1  11          2.73          4.18         1.29 o
  -1  -1  11          1.36          1.81         1.22 o
   0  -1  11        290.96        244.61        10.53 o
   1  -1  11          4.31          9.96         1.76 o
   2  -1  11         72.86         77.19         6.05 o
   3  -1  11          7.30          9.09         2.24 o
   4  -1  11          0.09          1.14         1.38 o
  -5   0  11         18.20         25.60         3.34 o
  -4   0  11         10.73          8.07         1.88 o
  -3   0  11          8.11         25.41         3.34 o
  -2   0  11         53.52         45.57         3.89 o
  -1   0  11        153.82        140.36         5.87 o
   0   0  11          8.04         11.84         2.11 o
   1   0  11        276.94        269.91        10.89 o
   2   0  11        101.61         99.62         6.54 o
   3   0  11         48.46         53.24         4.86 o
   4   0  11        143.14        144.75         8.49 o
   5   0  11          1.01          3.34         1.41 o
  -5   1  11          0.31          0.00         0.72 o
  -4   1  11         36.49         32.37         3.63 o
  -3   1  11         28.09         24.45         3.00 o
  -2   1  11          1.00          0.87         0.74 o
  -1   1  11        233.19        215.65         8.82 o
   0   1  11         45.05         36.99         3.57 o
   1   1  11        197.19        202.95         8.82 o
   2   1  11        139.53        137.24         7.29 o
   3   1  11         41.75         48.64         4.38 o
   4   1  11          0.00          0.86         1.11 o
   5   1  11          1.44          1.26         1.19 o
  -4   2  11        104.57        102.09         6.61 o
  -3   2  11        199.87        199.53         9.02 o
  -2   2  11          9.95         10.04         2.05 o
  -1   2  11         44.80         45.74         3.83 o
   0   2  11         13.47         15.29         1.37 o
   1   2  11          0.04          0.33         0.65 o
   2   2  11        878.54        882.52        21.77 o
   3   2  11        700.00        741.95        19.93 o
   4   2  11         11.53          9.10         1.87 o
   5   2  11         13.61         18.22         2.81 o
   6   2  11          1.65          1.40         1.24 o
  -4   3  11          6.50          9.11         1.49 o
  -3   3  11          6.39         14.44         2.47 o
  -2   3  11          0.04          2.00         0.71 o
  -1   3  11         83.26         85.14         3.20 o
   0   3  11         16.47         13.92         1.38 o
   1   3  11          2.61          3.08         0.67 o
   2   3  11        198.24        177.21         4.57 o
   3   3  11         20.74         19.11         1.61 o
   4   3  11         24.33         25.65         1.95 o
   5   3  11         17.00         14.47         1.62 o
   6   3  11          1.66          7.45         3.45 o
  -3   4  11         70.73         82.78         4.99 o
  -2   4  11         12.20         13.27         1.28 o
  -1   4  11        104.37        104.23         3.28 o
   0   4  11         11.24         13.03         1.84 o
   1   4  11         17.86         15.47         1.20 o
   2   4  11         11.57         12.35         1.06 o
   3   4  11         18.15         15.40         1.24 o
   4   4  11         27.04         24.18         2.08 o
   5   4  11         27.25         26.71         1.81 o
   6   4  11          2.26          1.51         0.88 o
  -3   5  11         29.64         32.30         2.21 o
  -2   5  11         16.17         14.04         1.39 o
  -1   5  11          6.34          7.16         1.21 o
   0   5  11         76.86         71.94         3.70 o
   1   5  11         11.80         12.34         0.98 o
   2   5  11         20.14         19.18         1.21 o
   3   5  11         28.27         28.55         2.03 o
   4   5  11          0.51          2.37         0.89 o
   5   5  11          7.07         13.45         2.30 o
  -1   6  11          2.23         10.71         1.30 o
   0   6  11         23.58         21.43         1.98 o
   1   6  11          3.67          6.07         0.81 o
   2   6  11         49.75         49.88         2.15 o
   3   6  11         46.04         43.49         2.30 o
   4   6  11         23.12         23.26         2.25 o
   5   6  11          0.11          0.41         0.78 o
   1   7  11          3.81          3.96         0.90 o
   2   7  11        114.93        111.75         5.25 o
   3   7  11         32.27         29.43         2.62 o
  -2  -3  12          8.43         14.47         1.89 o
  -1  -3  12         27.53         25.15         2.56 o
   0  -3  12          1.50          1.82         1.17 o
  -3  -2  12         23.22         34.66         5.08 o
  -2  -2  12         10.31          9.14         1.48 o
  -1  -2  12         85.76         92.91         4.71 o
   0  -2  12          7.05          9.62         1.56 o
   1  -2  12         14.05         16.92         2.99 o
   2  -2  12         35.85         64.38         6.11 o
  -4  -1  12          3.58          3.73         1.40 o
  -3  -1  12          4.63          7.76         1.91 o
  -2  -1  12          3.37          7.96         1.99 o
  -1  -1  12         93.23         80.88         5.94 o
   0  -1  12         49.62         43.58         3.13 o
   1  -1  12         16.20         13.72         2.61 o
   2  -1  12          2.32          7.87         2.56 o
   3  -1  12         50.11         56.69         5.44 o
  -4   0  12          8.59          7.63         1.92 o
  -3   0  12          8.19          9.06         1.90 o
  -2   0  12          7.65          7.63         1.76 o
  -1   0  12        111.54        110.25         6.54 o
   0   0  12        163.82        163.86         8.40 o
   1   0  12         49.32         49.90         4.65 o
   2   0  12         15.19         18.82         3.00 o
   3   0  12          2.70          5.91         1.83 o
   4   0  12         41.18         51.04         5.10 o
  -4   1  12          0.62          3.72         1.76 o
  -3   1  12        173.15        172.82         8.51 o
  -2   1  12          0.03          0.00         0.87 o
  -1   1  12          0.02          0.31         0.84 o
   0   1  12          0.36          0.12         0.87 o
   1   1  12         21.51         21.34         2.86 o
   2   1  12         27.10         20.51         3.02 o
   3   1  12         12.91         16.96         2.80 o
   4   1  12         14.43         27.95         3.87 o
   5   1  12         44.33         60.49         5.57 o
  -4   2  12          1.01          4.14         1.57 o
  -3   2  12        540.34        517.28        16.39 o
  -2   2  12          6.35          8.97         1.91 o
  -1   2  12         43.45         44.69         4.01 o
   0   2  12         23.00         26.98         1.96 o
   1   2  12        114.32        104.35         6.16 o
   2   2  12          7.18          6.28         1.75 o
   3   2  12        195.80        199.06         9.24 o
   4   2  12         12.91         12.60         2.34 o
   5   2  12         12.15         16.11         2.87 o
  -3   3  12        107.80        111.00         6.80 o
  -2   3  12         60.22         52.99         4.49 o
  -1   3  12          0.03          0.12         0.93 o
   0   3  12         15.54         14.69         1.97 o
   1   3  12        215.29        205.23         5.86 o
   2   3  12        351.71        351.90        16.04 o
   3   3  12         15.25        115.92         6.69 o
   4   3  12         35.70         36.82         3.77 o
   5   3  12          0.25          3.69         1.37 o
  -3   4  12        122.87        171.38         9.78 o
  -2   4  12          9.49         11.65         1.56 o
  -1   4  12         40.33         41.19         2.69 o
   0   4  12         92.38         88.89         3.64 o
   1   4  12          3.00          1.78         0.61 o
   2   4  12         18.59         23.00         2.64 o
   3   4  12         96.89         82.38         4.73 o
   4   4  12         24.79         22.98         2.57 o
   5   4  12          6.54          2.97         1.41 o
  -2   5  12         15.16         18.57         2.08 o
  -1   5  12         27.82         29.32         1.89 o
   0   5  12        105.14        107.08         4.38 o
   1   5  12          2.40          2.92         0.58 o
   2   5  12          0.13          0.85         0.43 o
   3   5  12         13.97         15.90         1.32 o
   4   5  12         11.29         12.13         1.62 o
   5   5  12        118.59        117.56         5.60 o
  -1   6  12         73.50         70.13         3.12 o
   0   6  12          0.25          1.03         0.65 o
   1   6  12         12.26         13.82         1.56 o
   2   6  12          0.27          0.89         0.66 o
   3   6  12          0.20          0.33         0.73 o
   4   6  12         37.55         34.48         4.38 o
  -2  -2  13         10.50         11.04         1.64 o
  -1  -2  13         25.86         27.90         2.68 o
   0  -2  13         11.21         14.62         2.76 o
   1  -2  13        101.40        134.52         8.92 o
  -3  -1  13          0.40          1.65         1.17 o
  -2  -1  13         11.44         11.49         2.20 o
  -1  -1  13          3.73          2.49         0.93 o
   0  -1  13          6.97          6.39         1.45 o
   1  -1  13         11.95         13.95         2.77 o
   2  -1  13         59.25         70.50         6.24 o
  -3   0  13          9.71          9.52         2.21 o
  -2   0  13         27.46         20.51         2.95 o
  -1   0  13          8.68          5.95         1.66 o
   0   0  13         20.97         20.03         3.09 o
   1   0  13         22.77         32.85         4.01 o
   2   0  13        219.74        223.74        10.96 o
   3   0  13          5.40          4.11         1.68 o
  -3   1  13          7.16          9.87         2.09 o
  -2   1  13         10.29         18.91         2.81 o
  -1   1  13          1.77          1.30         1.13 o
   0   1  13        220.70        200.04         9.52 o
   1   1  13          4.30          9.47         2.27 o
   2   1  13         69.00         77.32         5.94 o
   3   1  13         14.40         13.38         2.64 o
   4   1  13          0.22          1.77         1.26 o
  -3   2  13          7.38         10.05         2.44 o
  -2   2  13         17.34         15.75         2.59 o
  -1   2  13        104.23        112.78         6.80 o
   0   2  13          8.00          6.47         1.55 o
   1   2  13        139.50        137.94         7.51 o
   2   2  13         94.80         87.56         6.02 o
   3   2  13         29.20         34.74         3.90 o
   4   2  13        100.75        112.67         7.38 o
  -3   3  13         23.97         22.10         3.24 o
  -2   3  13          0.72          0.00         0.93 o
  -1   3  13         90.48         92.07         6.06 o
   0   3  13         23.99         20.88         2.85 o
   1   3  13        171.51        157.78         9.42 o
   2   3  13        126.80        123.03        10.84 o
   3   3  13         39.40         41.46         3.78 o
   4   3  13          0.00          1.76         1.20 o
  -2   4  13          4.44          7.33         1.64 o
  -1   4  13         30.95         37.44         3.86 o
   0   4  13          3.86          3.84         1.41 o
   1   4  13          1.10          1.39         0.71 o
   2   4  13        445.17        410.12        13.30 o
   3   4  13        376.56        368.67        22.89 o
   4   4  13          4.65          5.01         1.13 o
  -1   5  13         20.60         25.27         2.30 o
   0   5  13          9.49         11.34         1.52 o
   1   5  13          4.78          5.45         0.89 o
   2   5  13        104.93        103.16         3.48 o
   3   5  13          5.54          7.10         1.19 o
   4   5  13         11.09         13.71         2.56 o
   1   6  13          1.99          3.60         0.88 o
   2   6  13          6.37          6.20         1.31 o
   3   6  13         12.92         12.31         1.63 o
  -1  -1  14         20.82         20.50         2.34 o
   0  -1  14          0.67          0.52         1.22 o
  -2   0  14          3.94          3.71         1.51 o
  -1   0  14         55.61         65.79         5.50 o
   0   0  14          5.89          9.85         2.29 o
   1   0  14         12.11         12.23         2.55 o
   2   0  14         23.87         41.49         4.95 o
  -2   1  14          1.00          3.32         1.44 o
  -1   1  14         88.06         87.36         6.20 o
   0   1  14         42.91         39.23         2.99 o
   1   1  14          7.37          8.52         2.07 o
   2   1  14          2.16          4.48         1.86 o
   3   1  14         36.13         42.44         4.76 o
  -2   2  14          4.53          4.02         1.58 o
  -1   2  14         54.19         58.60         5.06 o
   0   2  14         94.21         97.55         6.52 o
   1   2  14         38.17         41.67         4.21 o
   2   2  14         15.87         16.35         2.82 o
   3   2  14          1.74          4.78         1.67 o
  -2   3  14          0.18          0.00         1.22 o
  -1   3  14          0.30          2.61         1.33 o
   0   3  14          0.33          0.04         0.68 o
   1   3  14          5.51          5.05         1.61 o
   2   3  14         11.62          7.75         1.81 o
   3   3  14         13.96         13.55         1.71 o
  -1   4  14         16.70         19.58         2.98 o
   0   4  14         23.52         31.79         3.61 o
   1   4  14         28.07         26.86         3.40 o
   2   4  14          0.87          3.86         1.10 o
   3   4  14        109.50        121.18         9.26 o
   0   5  14          5.83          4.72         1.14 o
   1   5  14         97.36         95.11         4.32 o
   2   5  14        193.60        197.90         6.53 o
   0   1  15          1.80          2.95         1.45 o
   1   1  15          6.11          7.98         2.00 o
   0   2  15         12.29         11.02         2.33 o
   1   2  15         12.57         14.72         2.73 o
   2   2  15        131.94        137.93         8.32 o
   0   3  15        122.75        133.28         7.98 o
   1   3  15          3.14          6.80         1.76 o
   2   3  15         48.83         56.10         5.00 o
                                                
