# Supplementary material for: Do carboximide–carboxylic acid combinations form co-crystals? The role of hydroxyl substitution on the formation of co-crystals and eutectics
Source: IUCrJ. 2015 Apr 10;2(Pt 3):341–51. doi: 10.1107/S2052252515002651 (PMC4420544; doi:10.1107/S2052252515002651)
Supplement: Supplementary file 4 [file m-02-00341-SM-34DHBAsup4.hkl]

#
# h,k,l, Fc-squared, Fo-squared, sigma(Fo-squared), status flag
#
data_SM-34DHBA
_shelx_title 'SM-34DHBA'
_shelx_refln_list_code          4
_shelx_F_calc_maximum      264.14
_exptl_crystal_F_000       848.00
_reflns_d_resolution_high  0.8107

loop_
 _space_group_symop_operation_xyz
 'x, y, z'
 '-x, y+1/2, -z+1/2'
 '-x, -y, -z'
 'x, -y-1/2, z-1/2'

_cell_length_a     6.7323
_cell_length_b    12.1142
_cell_length_c    21.2077
_cell_angle_alpha  90.000
_cell_angle_beta   97.146
_cell_angle_gamma  90.000

_shelx_F_squared_multiplier     1.000

loop_
 _refln_index_h
 _refln_index_k
 _refln_index_l
 _refln_F_squared_calc
 _refln_F_squared_meas
 _refln_F_squared_sigma
 _refln_observed_status
   1   0   0        230.92        217.92         5.76 o
   2   0   0       6284.46       6255.53        64.87 o
   3   0   0       4384.85       5267.40       363.32 o
   4   0   0       2823.13       2393.29       394.16 o
   5   0   0       2356.53       2339.24        91.63 o
   6   0   0        204.96        186.24        26.31 o
   7   0   0          3.69         34.99        14.61 o
   8   0   0         25.54         29.53         9.35 o
   1   1   0        243.37        202.11         4.05 o
   2   1   0         29.31         30.68         2.16 o
   3   1   0       3757.17       4165.13        70.28 o
   4   1   0        121.07        145.97         8.90 o
   5   1   0        608.22        647.89        30.62 o
   6   1   0         43.60         46.68         7.75 o
   7   1   0        279.59        268.11        19.27 o
   8   1   0         85.05         76.93        10.23 o
   0   2   0       1146.92       1112.90        15.11 o
   1   2   0       1623.52       1579.28        18.07 o
   2   2   0        291.70        289.44         7.59 o
   3   2   0         13.11         25.07         2.98 o
   4   2   0        704.37        735.57        17.14 o
   5   2   0         83.16         72.72         5.04 o
   6   2   0         56.79         54.59         7.57 o
   7   2   0          0.73          1.46         3.74 o
   8   2   0        550.09        580.92        38.63 o
   1   3   0       1699.06       1628.08        24.47 o
   2   3   0        875.66        819.68        13.19 o
   3   3   0        369.56        425.75        11.79 o
   4   3   0       1974.53       1968.42        45.81 o
   5   3   0        331.89        317.67        12.10 o
   6   3   0         27.09         22.38         5.31 o
   7   3   0        836.94        816.82        33.90 o
   8   3   0          0.39         22.34         9.53 o
   0   4   0       5681.57       5575.78        62.43 o
   1   4   0       6649.52       6604.24        73.28 o
   2   4   0       4090.67       4432.63        65.09 o
   3   4   0        598.81        647.14        16.28 o
   4   4   0        357.68        393.17        14.45 o
   5   4   0        191.72        164.72        10.77 o
   6   4   0        646.48        525.88        21.16 o
   7   4   0         14.26          0.87         6.91 o
   1   5   0       2633.61       2573.00        33.58 o
   2   5   0          0.45          5.34         2.47 o
   3   5   0         39.44         44.17         9.09 o
   4   5   0          0.10          3.92         2.62 o
   5   5   0       1886.87       1937.84        63.55 o
   6   5   0          0.01          3.98         4.40 o
   7   5   0         15.17         13.93         8.54 o
   0   6   0          0.65          3.83         2.43 o
   1   6   0        818.32        803.94        17.75 o
   2   6   0       9623.95      10020.58       133.82 o
   3   6   0       1656.03       1573.13        38.63 o
   4   6   0        146.52        131.90         9.59 o
   5   6   0        190.29        183.27        14.46 o
   6   6   0        199.25        210.10        16.93 o
   7   6   0          3.85          4.14         6.36 o
   1   7   0        844.24        838.59        18.12 o
   2   7   0       1211.55       1270.56        38.25 o
   3   7   0         45.25         37.03         5.99 o
   4   7   0        313.06        315.65        21.51 o
   5   7   0       1366.45       1348.41        41.96 o
   6   7   0          9.77          2.90         4.55 o
   7   7   0          6.27         10.08         6.88 o
   0   8   0        933.21        913.07        31.32 o
   1   8   0         35.03         38.70         3.78 o
   2   8   0         17.59         11.79         3.84 o
   3   8   0        126.03        120.58        10.72 o
   4   8   0        357.52        362.83        20.16 o
   5   8   0        445.98        443.65        23.94 o
   6   8   0        111.48        113.54        17.12 o
   1   9   0        122.85        124.51         7.21 o
   2   9   0          0.12          2.49         4.38 o
   3   9   0        986.97       1023.27        40.10 o
   4   9   0         96.28         91.31        10.74 o
   5   9   0        308.25        280.86        19.82 o
   6   9   0        166.88        164.54        20.45 o
   0  10   0       2159.92       2197.48        78.69 o
   1  10   0        152.26        173.65         8.85 o
   2  10   0        315.55        295.25        18.88 o
   3  10   0        730.03        738.82        34.24 o
   4  10   0          4.13          6.58         9.16 o
   5  10   0        146.63        146.56        18.32 o
   6  10   0          0.96         40.72        18.23 o
   1  11   0         11.55         10.54         4.27 o
   2  11   0         59.11         55.18         8.56 o
   3  11   0         84.97         93.22        10.50 o
   4  11   0         58.63         62.92        17.78 o
   5  11   0         10.65          7.78         8.14 o
   0  12   0         40.36         61.31        17.34 o
   1  12   0        221.09        210.10        22.28 o
   2  12   0          1.10          3.19         4.41 o
   3  12   0        105.04         98.84        12.88 o
   4  12   0        442.35        427.19        32.86 o
   1  13   0         35.52         41.93        11.01 o
   2  13   0        867.52        860.75        62.51 o
   3  13   0         52.63         47.96         9.56 o
   4  13   0        254.14        237.80        26.34 o
   0  14   0        311.01        326.09        42.46 o
   1  14   0         24.92         61.33        14.56 o
   2  14   0          2.53          7.17        18.23 o
  -8   1   1         15.00         14.58         5.63 o
  -7   1   1        821.80        794.80        33.68 o
  -6   1   1          7.73          6.58         6.41 o
  -5   1   1          5.28          7.94         2.70 o
  -4   1   1        937.86        981.72        38.82 o
  -3   1   1        928.27       1004.69        17.88 o
  -2   1   1          0.37          1.22         0.99 o
  -1   1   1        434.52        402.06         5.31 o
   1   1   1       2847.32       2616.78        42.09 o
   2   1   1          8.62         10.11         1.65 o
   3   1   1       3516.98       3920.78        43.23 o
   4   1   1          2.20          0.00         2.04 o
   5   1   1       1016.70        979.66        39.34 o
   6   1   1         25.21         22.32        11.44 o
   7   1   1         66.89         54.69         9.21 o
   8   1   1          3.67          5.93         6.61 o
  -8   2   1         96.99         87.96        17.37 o
  -7   2   1         66.62         86.17        11.11 o
  -6   2   1         28.19         28.97         5.79 o
  -5   2   1         81.18         82.30         5.96 o
  -4   2   1       5413.91       5724.98        74.62 o
  -3   2   1          0.10          6.12         1.68 o
  -2   2   1         20.93         20.47         1.89 o
  -1   2   1        630.20        563.47         9.19 o
   0   2   1        284.54        325.27         6.45 o
   1   2   1        926.84        841.37        13.28 o
   2   2   1       1563.61       1528.39        22.15 o
   3   2   1        566.60        565.67        20.11 o
   4   2   1         47.66         59.24         4.14 o
   5   2   1        148.00        122.17        11.01 o
   6   2   1        340.91        350.39        20.09 o
   7   2   1          1.16         12.30         5.59 o
   8   2   1        242.91        222.12        23.65 o
  -8   3   1          0.59          6.73         6.39 o
  -7   3   1          3.53         14.87         5.60 o
  -6   3   1        112.19        122.23        11.98 o
  -5   3   1       1490.05       1370.93        33.39 o
  -4   3   1       1381.32       1356.71        28.95 o
  -3   3   1        747.54        819.97        14.95 o
  -2   3   1        298.05        300.89         6.48 o
  -1   3   1       5517.79       5455.44        62.81 o
   0   3   1        750.52        745.38        10.26 o
   1   3   1      69768.80      66955.85       649.21 o
   2   3   1       1600.44       1725.02        24.07 o
   3   3   1        453.09        429.33        13.39 o
   4   3   1        259.49        266.36        10.14 o
   5   3   1         77.84         77.60         5.71 o
   6   3   1       1570.43       1557.33        38.56 o
   7   3   1         49.62         34.05         8.61 o
   8   3   1          0.64         11.41         7.37 o
  -7   4   1          4.00          5.16         6.61 o
  -6   4   1        100.88        116.91         9.86 o
  -5   4   1        188.02        202.16        12.25 o
  -4   4   1        286.56        251.76        11.41 o
  -3   4   1        310.99        336.05        11.22 o
  -2   4   1       4153.04       4477.55        51.10 o
  -1   4   1        613.25        611.71        13.22 o
   0   4   1        313.49        309.15         6.37 o
   1   4   1         49.60         54.74         3.67 o
   2   4   1        113.46        118.65         7.82 o
   3   4   1       1130.86       1189.81        28.34 o
   4   4   1         62.16         63.33         5.94 o
   5   4   1        307.47        325.21        15.08 o
   6   4   1       1211.02       1187.13        32.90 o
   7   4   1         11.21         11.07        13.95 o
  -7   5   1         18.88         10.80         6.02 o
  -6   5   1         68.43         81.61        10.70 o
  -5   5   1        260.19        238.65        16.58 o
  -4   5   1        552.46        525.91        16.08 o
  -3   5   1          9.72          8.58         1.71 o
  -2   5   1       1405.31       1505.91        33.36 o
  -1   5   1       1382.49       1344.61        23.92 o
   0   5   1         28.08         23.93         2.31 o
   1   5   1        953.29        889.77        18.95 o
   2   5   1        243.84        241.45         9.66 o
   3   5   1       1076.84       1086.38        22.07 o
   4   5   1          6.45          5.74         2.16 o
   5   5   1         81.52         88.79         7.93 o
   6   5   1        113.64        102.35        11.75 o
   7   5   1         52.00         64.96        11.31 o
  -7   6   1        328.83        338.37        23.04 o
  -6   6   1        113.33         96.65        17.87 o
  -5   6   1        404.09        408.75        21.60 o
  -4   6   1         72.50         70.82         8.33 o
  -3   6   1         13.19         20.60         4.65 o
  -2   6   1       9578.34      10008.79       213.42 o
  -1   6   1       1386.79       1321.28        21.31 o
   0   6   1        389.86        397.46         9.81 o
   1   6   1       1977.85       2188.09        36.33 o
   2   6   1        904.09        890.12        22.07 o
   3   6   1        471.40        472.55        19.64 o
   4   6   1         26.19         21.67         5.21 o
   5   6   1        137.72        165.63        13.69 o
   6   6   1        184.07        168.95        15.22 o
   7   6   1         62.60         59.70        10.48 o
  -7   7   1         14.69         12.69         6.50 o
  -6   7   1         46.44         41.11        10.04 o
  -5   7   1        329.82        312.46        23.21 o
  -4   7   1       1224.79       1147.04        35.91 o
  -3   7   1         23.43         30.42         5.83 o
  -2   7   1        278.40        276.93        14.62 o
  -1   7   1        313.17        301.80         9.55 o
   0   7   1         12.67         16.45         2.65 o
   1   7   1        571.67        626.31        26.31 o
   2   7   1       2076.73       2037.27        49.04 o
   3   7   1        134.77        153.60        14.35 o
   4   7   1        101.74        112.07        10.69 o
   5   7   1         11.15         16.23         4.85 o
   6   7   1         16.76         17.13         5.61 o
   7   7   1         67.50         85.15        12.46 o
  -6   8   1        238.08        215.56        17.96 o
  -5   8   1         44.79         49.03         8.36 o
  -4   8   1        317.49        308.78        20.21 o
  -3   8   1        243.06        240.11        15.41 o
  -2   8   1        309.55        339.97        21.76 o
  -1   8   1        551.04        592.60        24.41 o
   0   8   1        852.82        794.48        20.53 o
   1   8   1         56.22         61.45         5.88 o
   2   8   1         61.31         81.94         8.48 o
   3   8   1          5.91          6.90         6.00 o
   4   8   1          0.00          0.00         4.02 o
   5   8   1         37.00         32.01         6.93 o
   6   8   1         22.40         21.32         7.10 o
  -6   9   1        130.59        147.47        30.31 o
  -5   9   1         69.63         57.64         9.34 o
  -4   9   1        118.41        101.56        11.32 o
  -3   9   1         74.49         79.22         9.46 o
  -2   9   1        281.66        306.64        15.46 o
  -1   9   1         15.94         18.77         4.18 o
   0   9   1         19.92         18.84         4.53 o
   1   9   1         15.87         17.61         2.98 o
   2   9   1        161.52        148.36        11.82 o
   3   9   1       3876.97       3858.82        74.68 o
   4   9   1        229.60        224.21        16.24 o
   5   9   1         37.93         21.54         7.60 o
   6   9   1         26.62         38.09        11.65 o
  -6  10   1         11.44         20.41        14.72 o
  -5  10   1          0.15          5.83         4.49 o
  -4  10   1        161.03        165.88        14.92 o
  -3  10   1        242.74        229.77        16.52 o
  -2  10   1          6.49          0.00         4.73 o
  -1  10   1        861.20        880.85        38.38 o
   0  10   1          1.66          4.60         2.99 o
   1  10   1        397.83        417.54        21.25 o
   2  10   1        368.04        349.65        20.72 o
   3  10   1       1703.14       1644.51        64.00 o
   4  10   1         67.54         81.28        10.59 o
   5  10   1         99.54         76.84        14.07 o
   6  10   1        273.42        277.54        42.27 o
  -5  11   1         63.19         78.29        22.32 o
  -4  11   1        738.42        675.29        45.54 o
  -3  11   1        174.47        164.29        12.95 o
  -2  11   1        157.82        151.99        16.74 o
  -1  11   1          0.63          4.35         3.36 o
   0  11   1        112.35        127.76        10.03 o
   1  11   1        178.27        188.32        14.96 o
   2  11   1          3.03          0.00         4.65 o
   3  11   1         40.86         46.78        10.40 o
   4  11   1         51.61         43.65        10.56 o
   5  11   1          0.23          4.58         7.81 o
  -4  12   1         15.05         16.26         5.99 o
  -3  12   1          2.98          2.09         5.29 o
  -2  12   1        137.79        151.74        15.03 o
  -1  12   1         73.92         66.68         9.37 o
   0  12   1         49.35         30.98        20.74 o
   1  12   1          5.84          6.03         5.01 o
   2  12   1        126.27        119.37        13.43 o
   3  12   1        131.88        183.45        17.23 o
   4  12   1         39.09         26.32         8.24 o
  -4  13   1         42.99         52.09        14.99 o
  -3  13   1         60.65         40.57        10.97 o
  -2  13   1        149.30        166.06        16.13 o
  -1  13   1         13.12         21.69        10.42 o
   0  13   1        356.93        312.28        54.85 o
   1  13   1        247.86        228.20        24.07 o
   2  13   1          2.95         13.53         6.33 o
   3  13   1         63.01         36.84         8.74 o
   4  13   1        307.23        294.52        24.26 o
  -2  14   1          0.51          6.24         9.04 o
  -1  14   1        149.38        183.17        22.34 o
   0  14   1         97.68         84.27        18.38 o
   1  14   1        388.25        389.55        37.41 o
   2  14   1          0.14         11.63         9.81 o
  -8   0   2        306.40        270.28        26.02 o
  -7   0   2        276.48        309.22        41.83 o
  -6   0   2       1041.08       1042.74        44.03 o
  -5   0   2       1341.25       1374.19        64.65 o
  -4   0   2        198.92        220.98        13.62 o
  -3   0   2       9925.29      10479.90       311.83 o
  -2   0   2       1322.96       1208.53        18.03 o
  -1   0   2       3811.51       3658.86        41.68 o
   1   0   2       1235.58       1099.28        25.21 o
   2   0   2       4575.17       4578.06       118.09 o
   3   0   2       1286.60       1396.67        39.49 o
   4   0   2       1306.66       1373.97        61.00 o
   5   0   2        160.47        158.76        21.61 o
   6   0   2        978.64        937.71        59.92 o
   7   0   2       1768.33       1695.81        90.38 o
   8   0   2        336.56        276.84        26.30 o
  -8   1   2          3.68         10.77         5.67 o
  -7   1   2        777.92        715.29        32.03 o
  -6   1   2          0.69          3.94         4.20 o
  -5   1   2          1.18          5.70         2.48 o
  -4   1   2       1228.46       1234.94        29.28 o
  -3   1   2       5851.02       6269.46        52.12 o
  -2   1   2        120.93        119.47         5.22 o
  -1   1   2        283.97        249.99         4.54 o
   0   1   2       1348.81       1328.33        48.13 o
   1   1   2       1512.47       1450.92        34.61 o
   2   1   2       2373.92       2287.47        30.60 o
   3   1   2        408.63        474.28        13.37 o
   4   1   2        208.45        215.36        13.16 o
   5   1   2          1.09          0.00         4.55 o
   6   1   2        221.94        206.77        19.47 o
   7   1   2        301.35        297.77        25.37 o
   8   1   2          0.03          0.00         4.80 o
  -8   2   2         28.89         42.89         8.88 o
  -7   2   2          0.50          0.00         5.64 o
  -6   2   2         13.21          9.02         6.42 o
  -5   2   2         91.76        107.05         7.73 o
  -4   2   2         97.53        108.10         5.76 o
  -3   2   2        217.70        225.39         6.96 o
  -2   2   2       2228.20       2220.38        31.46 o
  -1   2   2        342.21        350.03         6.37 o
   0   2   2         59.37         50.62         2.49 o
   1   2   2        175.87        187.00         6.73 o
   2   2   2       4865.61       4849.82       112.46 o
   3   2   2        332.69        293.34        23.36 o
   4   2   2         34.41         28.67         3.66 o
   5   2   2        110.76        129.76        11.30 o
   6   2   2        532.06        533.59        24.80 o
   7   2   2          3.59          4.96         3.52 o
   8   2   2         23.41         21.17        13.30 o
  -8   3   2        220.54        260.96        27.91 o
  -7   3   2        376.37        415.81        23.81 o
  -6   3   2        318.36        366.40        20.34 o
  -5   3   2          0.21          2.95         2.27 o
  -4   3   2        199.61        207.86        10.47 o
  -3   3   2        792.33        852.34        15.29 o
  -2   3   2       2060.80       2110.69        33.60 o
  -1   3   2      39871.02      40020.03       372.51 o
   0   3   2        996.40       1001.56        19.43 o
   1   3   2      62212.62      60328.34       563.02 o
   2   3   2        784.47        815.45        20.48 o
   3   3   2        856.48        879.33        20.25 o
   4   3   2       2030.96       1986.23        31.67 o
   5   3   2        698.21        692.71        22.35 o
   6   3   2          4.82          6.19         3.64 o
   7   3   2         19.47         17.23         5.25 o
  -7   4   2        142.59        132.64        17.74 o
  -6   4   2        342.63        310.11        15.89 o
  -5   4   2         75.43         83.80         7.49 o
  -4   4   2       1080.22        997.19        23.91 o
  -3   4   2       1740.20       1821.25        26.15 o
  -2   4   2        138.22        121.89         8.54 o
  -1   4   2       1413.77       1506.39        20.43 o
   0   4   2       2167.91       1953.90        21.28 o
   1   4   2        875.90        906.39        18.31 o
   2   4   2        825.02        989.17        24.04 o
   3   4   2        706.75        774.92        26.80 o
   4   4   2        224.06        226.81        11.06 o
   5   4   2        386.44        374.58        16.17 o
   6   4   2         45.75         54.84         7.11 o
   7   4   2          0.19          0.46         4.48 o
  -7   5   2         34.33         46.40        11.40 o
  -6   5   2        342.31        316.91        20.04 o
  -5   5   2        135.31        123.62         8.82 o
  -4   5   2          7.91          6.49         2.55 o
  -3   5   2         17.81         24.63         4.74 o
  -2   5   2          6.84          5.95         2.34 o
  -1   5   2        953.38        897.78        13.85 o
   0   5   2       3573.34       3641.55        35.36 o
   1   5   2        765.87        779.26        13.42 o
   2   5   2        233.22        247.10         9.45 o
   3   5   2          5.03          1.38         1.50 o
   4   5   2        275.35        283.45        12.11 o
   5   5   2       1000.68       1012.97        37.31 o
   6   5   2         77.61         62.91         9.65 o
   7   5   2         54.54         83.09        11.33 o
  -7   6   2         18.94         15.10         9.46 o
  -6   6   2        473.32        443.47        24.67 o
  -5   6   2        111.08        102.19        11.04 o
  -4   6   2       1191.95       1172.49        34.99 o
  -3   6   2        193.96        169.53        11.72 o
  -2   6   2        175.93        183.62        11.52 o
  -1   6   2       1272.37       1225.88        23.36 o
   0   6   2         13.56         12.62         2.10 o
   1   6   2          0.20          1.39         1.30 o
   2   6   2       2573.70       2576.40        46.41 o
   3   6   2          0.85          0.19         3.10 o
   4   6   2        130.89        115.50         7.26 o
   5   6   2        292.55        275.71        17.68 o
   6   6   2          2.08          3.32         4.40 o
   7   6   2        105.54        107.11        12.96 o
  -7   7   2        128.14        176.84        46.67 o
  -6   7   2         67.56         43.41         9.19 o
  -5   7   2        383.20        347.61        20.37 o
  -4   7   2        309.80        340.93        18.91 o
  -3   7   2          3.73          5.01         3.73 o
  -2   7   2       2781.25       2731.57        67.11 o
  -1   7   2       1418.44       1458.09        32.94 o
   0   7   2        665.39        649.44        13.72 o
   1   7   2       2739.78       2738.31        49.35 o
   2   7   2       1590.18       1641.29        30.56 o
   3   7   2        396.18        359.07        17.81 o
   4   7   2         83.02         77.51         9.23 o
   5   7   2          6.58         12.63         5.19 o
   6   7   2         40.64         33.74         7.44 o
   7   7   2         79.65         84.70        15.70 o
  -7   8   2          3.97         11.99         8.61 o
  -6   8   2        142.02        125.42        17.67 o
  -5   8   2         14.65         31.79         7.48 o
  -4   8   2         92.25        103.75        10.85 o
  -3   8   2       1172.30       1132.37        34.67 o
  -2   8   2        245.57        224.26        12.46 o
  -1   8   2        121.26        121.62         7.21 o
   0   8   2        956.74        930.21        22.55 o
   1   8   2        255.26        281.87        12.54 o
   2   8   2        630.31        614.14        22.50 o
   3   8   2         32.80         43.88         6.86 o
   4   8   2        285.91        262.39        24.36 o
   5   8   2         84.24         80.08        10.44 o
   6   8   2        204.27        234.47        24.65 o
  -6   9   2        200.72        242.78        25.03 o
  -5   9   2          3.38          9.92         5.82 o
  -4   9   2         61.17         81.67        11.84 o
  -3   9   2        548.84        538.95        31.97 o
  -2   9   2        308.86        311.26        15.50 o
  -1   9   2         87.68         95.95         6.77 o
   0   9   2        463.27        493.95        16.66 o
   1   9   2        256.27        266.36        16.11 o
   2   9   2         15.24         11.52        14.76 o
   3   9   2       1742.19       1761.38        59.26 o
   4   9   2        112.51         99.45        10.63 o
   5   9   2        142.65        158.05        26.75 o
   6   9   2          2.72         11.49         7.63 o
  -6  10   2        171.38        182.02        33.28 o
  -5  10   2          8.23         12.72         6.88 o
  -4  10   2        469.50        471.75        24.96 o
  -3  10   2        812.43        797.79        39.27 o
  -2  10   2        246.17        218.03        15.71 o
  -1  10   2        226.35        238.53        11.44 o
   0  10   2         10.20         10.51         3.26 o
   1  10   2        168.58        153.36        16.20 o
   2  10   2         68.38         66.29        11.33 o
   3  10   2       1195.43       1162.17        37.16 o
   4  10   2         22.13         34.39        10.94 o
   5  10   2          0.22          0.92         6.68 o
   6  10   2          3.23         32.30        11.86 o
  -5  11   2         37.67         23.65        13.66 o
  -4  11   2        312.04        297.57        29.40 o
  -3  11   2          0.68          4.68         5.22 o
  -2  11   2        157.17        161.74        14.57 o
  -1  11   2          7.29         12.42         4.53 o
   0  11   2        274.16        309.28        14.32 o
   1  11   2         20.97         28.64         6.74 o
   2  11   2       1109.37       1151.26        40.34 o
   3  11   2        102.62        118.74        16.33 o
   4  11   2         95.58        111.00        16.53 o
   5  11   2         26.02         40.05        13.12 o
  -4  12   2        551.07        546.42        38.79 o
  -3  12   2         19.99         23.27         6.61 o
  -2  12   2        132.74        138.66        14.20 o
  -1  12   2         44.26         30.95         8.04 o
   0  12   2        250.15        250.41        23.63 o
   1  12   2          9.08         14.45         5.04 o
   2  12   2        254.18        283.34        22.34 o
   3  12   2        328.38        310.18        31.69 o
   4  12   2        638.22        592.80        39.92 o
  -4  13   2        230.93        211.82        25.01 o
  -3  13   2         71.87         60.61        12.83 o
  -2  13   2         57.64         67.33        10.59 o
  -1  13   2        232.09        220.14        24.40 o
   0  13   2         20.41         19.10        20.68 o
   1  13   2        192.04        163.86        20.99 o
   2  13   2        124.19        152.98        15.63 o
   3  13   2          4.88          0.00         6.08 o
  -2  14   2         59.91         58.48        14.59 o
  -1  14   2        176.40        180.29        22.57 o
   0  14   2          8.85         25.99        10.31 o
   1  14   2         96.14        107.02        18.06 o
   2  14   2          2.68         16.50         8.13 o
  -8   1   3         11.88         15.94         6.03 o
  -7   1   3         43.56         37.59         6.36 o
  -6   1   3         71.49         73.22         6.91 o
  -5   1   3        474.06        462.21        17.55 o
  -4   1   3        582.81        589.72        20.82 o
  -3   1   3        522.07        472.17         9.62 o
  -2   1   3        290.13        272.71         5.55 o
  -1   1   3        899.05        849.65        11.23 o
   0   1   3       1217.93       1157.91        11.80 o
   1   1   3         51.05         34.48         2.78 o
   2   1   3        362.28        351.58        16.60 o
   3   1   3        832.15        756.79        22.79 o
   4   1   3        421.44        384.94        17.92 o
   5   1   3        247.34        231.09        15.37 o
   6   1   3        202.35        204.96        19.81 o
   7   1   3          0.52          5.31         5.78 o
   8   1   3          8.22         13.64         4.73 o
  -8   2   3         54.55         88.39        13.30 o
  -7   2   3         68.96        117.20        12.93 o
  -6   2   3          0.37          0.00         3.92 o
  -5   2   3        515.45        525.85        25.03 o
  -4   2   3        158.26        152.40         8.79 o
  -3   2   3       1800.97       2056.30        24.93 o
  -2   2   3        394.86        441.33         7.95 o
  -1   2   3        478.37        498.89        12.94 o
   0   2   3        982.15        970.70        15.07 o
   1   2   3       1245.00       1189.50        30.75 o
   2   2   3        486.70        471.84        20.22 o
   3   2   3        208.06        208.89        11.51 o
   4   2   3       1945.70       2001.39        33.44 o
   5   2   3          8.33         13.25         7.63 o
   6   2   3        306.87        371.34        39.99 o
   7   2   3         84.86         94.04        11.82 o
  -8   3   3         20.47         30.16        12.96 o
  -7   3   3        279.82        268.45        19.48 o
  -6   3   3          7.40          9.66         4.11 o
  -5   3   3          7.12          5.83         4.64 o
  -4   3   3        928.73        857.95        22.11 o
  -3   3   3         23.52         31.99         3.06 o
  -2   3   3        281.05        358.91         8.39 o
  -1   3   3       2631.71       2720.42        39.79 o
   0   3   3       2579.38       2614.76        35.80 o
   1   3   3      17356.55      17325.82       213.56 o
   2   3   3       1820.07       1833.59        34.31 o
   3   3   3        117.51        131.73         7.47 o
   4   3   3        252.48        254.76         9.75 o
   5   3   3         23.10         24.00         5.21 o
   6   3   3          0.75          0.03         5.03 o
   7   3   3         77.00        109.29        15.53 o
  -8   4   3        106.75         92.59        16.54 o
  -7   4   3         47.03         34.53        10.12 o
  -6   4   3        751.89        639.71        26.87 o
  -5   4   3         23.36         23.82         5.52 o
  -4   4   3        431.95        438.19        13.02 o
  -3   4   3        597.15        586.97        15.61 o
  -2   4   3       1573.61       1647.85        23.36 o
  -1   4   3       4263.74       4317.23        62.25 o
   0   4   3         17.24         21.32         2.76 o
   1   4   3        251.61        249.70        10.89 o
   2   4   3       2641.68       2833.50        47.59 o
   3   4   3        200.49        235.40         9.86 o
   4   4   3        183.13        187.45        10.25 o
   5   4   3          4.22         10.25         3.55 o
   6   4   3        120.43        147.05        11.41 o
   7   4   3         31.10         33.40         7.54 o
  -7   5   3         14.48         29.23         9.44 o
  -6   5   3         12.05          0.00         4.93 o
  -5   5   3        225.14        245.99        12.56 o
  -4   5   3         10.13          9.41         2.09 o
  -3   5   3        195.59        218.25         8.89 o
  -2   5   3        139.33        146.68         7.85 o
  -1   5   3         83.85         72.42         5.51 o
   0   5   3        108.35         97.18         4.67 o
   1   5   3        723.14        759.67        19.81 o
   2   5   3        510.28        530.92        21.63 o
   3   5   3        212.40        206.69         9.06 o
   4   5   3          4.25          0.00         2.33 o
   5   5   3         69.71         76.55        11.19 o
   6   5   3          3.89          1.49         3.91 o
   7   5   3          2.73          7.60         5.40 o
  -7   6   3        309.43        340.09        46.57 o
  -6   6   3        158.70        155.17        14.55 o
  -5   6   3        302.16        301.78        18.46 o
  -4   6   3         63.77         57.81         7.63 o
  -3   6   3          1.14          3.97         3.19 o
  -2   6   3          0.33          4.44         3.47 o
  -1   6   3        146.49        144.34         6.61 o
   0   6   3       1920.02       2003.05        36.70 o
   1   6   3         11.65         12.82         2.04 o
   2   6   3       8983.49       8899.37       116.39 o
   3   6   3        286.35        293.74        12.18 o
   4   6   3        359.21        345.77        13.19 o
   5   6   3        788.63        739.37        29.53 o
   6   6   3          1.93         10.17         4.97 o
   7   6   3         68.56         91.00        16.49 o
  -7   7   3          0.00         15.08         9.08 o
  -6   7   3         71.40         72.43        10.68 o
  -5   7   3         41.02         32.30         9.44 o
  -4   7   3          0.24          5.74         4.45 o
  -3   7   3        339.79        346.18        22.65 o
  -2   7   3       2980.32       3140.88        51.88 o
  -1   7   3         23.71         26.66         3.23 o
   0   7   3        327.17        324.29         9.43 o
   1   7   3         49.96         51.28         4.17 o
   2   7   3       1165.17       1184.49        24.16 o
   3   7   3        186.27        184.51        12.62 o
   4   7   3        511.14        508.71        23.02 o
   5   7   3        310.54        319.98        19.64 o
   6   7   3          0.07          2.25         3.40 o
   7   7   3         37.23         54.70        14.04 o
  -7   8   3         58.29         77.92        15.95 o
  -6   8   3         17.11          4.22         6.11 o
  -5   8   3        163.65        148.63        13.50 o
  -4   8   3        831.24        843.72        31.28 o
  -3   8   3         25.43         37.06         7.04 o
  -2   8   3        156.72        152.40        10.30 o
  -1   8   3       2149.04       2184.57        53.36 o
   0   8   3          2.70          5.34         2.23 o
   1   8   3       1423.28       1477.03        30.71 o
   2   8   3        424.63        437.75        14.36 o
   3   8   3        595.56        611.55        23.88 o
   4   8   3         58.20         61.57         8.43 o
   5   8   3          1.86          3.22         3.95 o
   6   8   3        153.12        141.04        19.55 o
  -6   9   3         62.54         66.59        19.24 o
  -5   9   3        113.44        119.20        12.67 o
  -4   9   3        507.07        522.62        25.15 o
  -3   9   3          4.57          9.63         4.99 o
  -2   9   3         62.85         65.08         7.36 o
  -1   9   3         90.34         83.08         7.03 o
   0   9   3        967.61        976.63        30.91 o
   1   9   3        304.32        284.51        16.76 o
   2   9   3        525.78        535.92        37.81 o
   3   9   3         67.40        142.08        14.48 o
   4   9   3        179.86        155.79        13.46 o
   5   9   3          0.77         23.85        11.24 o
   6   9   3        206.04        246.21        25.81 o
  -6  10   3          5.96         11.85        16.78 o
  -5  10   3         27.52         24.00         8.84 o
  -4  10   3        316.61        318.90        20.60 o
  -3  10   3        176.30        179.18        17.40 o
  -2  10   3         16.70         17.39         4.83 o
  -1  10   3        353.11        363.29        14.39 o
   0  10   3         50.96         63.24         6.35 o
   1  10   3         95.67         76.88         9.50 o
   2  10   3        193.08        198.78        19.30 o
   3  10   3        170.57        165.97        18.94 o
   4  10   3        110.41        136.25        18.33 o
   5  10   3          1.17          0.00         4.99 o
  -5  11   3          1.56         10.36        12.19 o
  -4  11   3        107.11         82.27        17.72 o
  -3  11   3         64.51         76.36         8.94 o
  -2  11   3         16.24         22.01         5.52 o
  -1  11   3          0.13          3.43         4.96 o
   0  11   3         19.66         25.56         4.74 o
   1  11   3        673.56        667.66        28.86 o
   2  11   3        565.22        618.21        29.26 o
   3  11   3        452.78        508.26        34.11 o
   4  11   3         79.17         80.65        22.15 o
   5  11   3         50.36         53.18        13.45 o
  -4  12   3        208.80        197.69        23.56 o
  -3  12   3         21.39         14.41         5.56 o
  -2  12   3         67.05         53.41         8.94 o
  -1  12   3         34.88         54.59        11.86 o
   0  12   3         32.80         41.41        17.02 o
   1  12   3         24.84         29.21         7.45 o
   2  12   3        765.99        772.43        34.27 o
   3  12   3        362.45        352.51        56.69 o
   4  12   3        589.72        492.12        36.59 o
  -4  13   3         21.36         14.52         7.74 o
  -3  13   3         37.67         40.37        11.51 o
  -2  13   3        287.42        306.43        22.08 o
  -1  13   3          3.23          4.13         5.44 o
   0  13   3        393.03        390.89        52.22 o
   1  13   3          9.30         35.86        10.88 o
   2  13   3        214.62        237.28        19.62 o
   3  13   3          3.22          3.01         4.66 o
  -2  14   3        147.41        170.36        34.90 o
  -1  14   3         34.64         50.00        12.43 o
   0  14   3          2.38          0.00         5.72 o
   1  14   3         19.89         12.93         8.12 o
   2  14   3          0.91         19.92        11.41 o
  -8   0   4         63.97         68.48        13.45 o
  -7   0   4         18.10         12.02         5.13 o
  -6   0   4        799.31        801.86        28.28 o
  -5   0   4        338.72        357.12        17.12 o
  -4   0   4        169.49        169.80        10.73 o
  -3   0   4       3568.10       3769.20        54.82 o
  -2   0   4        383.79        378.34         9.93 o
  -1   0   4         68.24         54.46         2.94 o
   0   0   4      45677.66      41948.27       336.86 o
   1   0   4        443.47        428.88        19.15 o
   2   0   4       2069.04       2177.94        70.19 o
   3   0   4        569.06        537.53        31.93 o
   4   0   4        207.10        204.57        16.15 o
   5   0   4        533.37        477.24        38.68 o
   6   0   4        748.93        672.08        51.38 o
   7   0   4        193.37        188.34        29.49 o
  -8   1   4          6.65         17.52         5.90 o
  -7   1   4         11.14          9.74         4.38 o
  -6   1   4         39.74         49.48         6.94 o
  -5   1   4          2.45          2.06         2.47 o
  -4   1   4       1370.98       1429.70        26.20 o
  -3   1   4        973.56        898.99        15.76 o
  -2   1   4        459.00        493.04         7.54 o
  -1   1   4        243.45        200.12         4.55 o
   0   1   4       8460.06       7930.92        51.63 o
   1   1   4          6.10          5.43         1.54 o
   2   1   4        164.62        157.33        13.15 o
   3   1   4       3196.68       3192.43        66.11 o
   4   1   4        510.89        519.19        21.23 o
   5   1   4         36.28         41.78         6.77 o
   6   1   4         10.04         16.38         6.95 o
   7   1   4        289.47        303.20        26.23 o
  -8   2   4        201.44        195.19        24.94 o
  -7   2   4        168.88        172.50        13.57 o
  -6   2   4         33.68         35.53         5.19 o
  -5   2   4        210.02        221.51        11.80 o
  -4   2   4          6.36          6.29         1.89 o
  -3   2   4        880.52        910.15        21.63 o
  -2   2   4       1566.92       1569.56        17.20 o
  -1   2   4       1367.32       1272.05        18.19 o
   0   2   4        227.04        212.53         6.51 o
   1   2   4         31.61         24.90         3.16 o
   2   2   4        130.52        120.00        20.70 o
   3   2   4        599.72        579.23        25.55 o
   4   2   4        356.86        349.06        17.12 o
   5   2   4        241.76        230.71        15.61 o
   6   2   4         18.94         19.24         6.07 o
   7   2   4         31.54         33.88         7.24 o
  -8   3   4        170.92        185.61        18.14 o
  -7   3   4         38.21         26.11         6.93 o
  -6   3   4        163.43        160.96        11.06 o
  -5   3   4         64.57         62.42         6.77 o
  -4   3   4        162.42        134.15        10.99 o
  -3   3   4        524.81        532.09        11.67 o
  -2   3   4       2538.90       2501.96        30.38 o
  -1   3   4        558.95        558.46        13.39 o
   0   3   4        516.29        527.80        13.26 o
   1   3   4       1200.36       1197.19        48.44 o
   2   3   4       1411.41       1530.71        42.91 o
   3   3   4        364.13        314.66        25.63 o
   4   3   4         42.47         44.15         4.78 o
   5   3   4        742.40        700.98        23.06 o
   6   3   4         16.70         13.09         5.43 o
   7   3   4         51.71         59.47        14.12 o
  -7   4   4         87.85         96.90        15.42 o
  -6   4   4       1283.63       1291.64        43.67 o
  -5   4   4         69.40         69.47         6.36 o
  -4   4   4        176.51        186.96         8.36 o
  -3   4   4         31.96         39.54         3.73 o
  -2   4   4          4.29          3.51         1.39 o
  -1   4   4        907.74        913.47        17.05 o
   0   4   4          5.31          3.22         2.34 o
   1   4   4          8.74         19.02         7.26 o
   2   4   4        432.98        475.20        15.17 o
   3   4   4        123.40        124.17         8.85 o
   4   4   4        279.49        285.11        12.67 o
   5   4   4         25.74         28.71        10.17 o
   6   4   4         64.05         63.84         7.69 o
   7   4   4          5.28          9.79         6.90 o
  -7   5   4          5.16         16.67        11.57 o
  -6   5   4          4.96          4.77         4.06 o
  -5   5   4          0.18          0.44         2.41 o
  -4   5   4        249.39        252.69        11.34 o
  -3   5   4       1268.54       1369.03        23.23 o
  -2   5   4       2308.85       2254.87        34.03 o
  -1   5   4       1814.54       1810.23        43.96 o
   0   5   4        588.72        636.01        17.68 o
   1   5   4        691.31        688.41        23.40 o
   2   5   4        959.82        999.08        42.51 o
   3   5   4        382.81        389.54        12.85 o
   4   5   4        172.65        157.96        12.15 o
   5   5   4        737.14        725.94        30.65 o
   6   5   4        202.83        222.61        18.36 o
   7   5   4          0.98          3.13         5.15 o
  -7   6   4        113.07        117.89        18.23 o
  -6   6   4        144.56        151.20        14.65 o
  -5   6   4        116.78        139.55        12.45 o
  -4   6   4        102.38        110.89         7.09 o
  -3   6   4        701.00        675.42        32.66 o
  -2   6   4        397.92        405.93        13.40 o
  -1   6   4         29.58         30.43         3.86 o
   0   6   4          9.51          5.33         1.78 o
   1   6   4       2322.73       2444.36        47.45 o
   2   6   4      11855.66      11634.64       157.31 o
   3   6   4         60.36         58.79         4.77 o
   4   6   4         29.06         21.87         3.65 o
   5   6   4         95.91         98.78        10.58 o
   6   6   4         77.28         83.97        10.75 o
   7   6   4         56.01         87.73        15.32 o
  -7   7   4        197.03        247.08        26.44 o
  -6   7   4          2.52          0.69         6.26 o
  -5   7   4       1086.52       1020.37        35.58 o
  -4   7   4         52.27         66.85        11.53 o
  -3   7   4         12.33          1.34         5.98 o
  -2   7   4        193.29        182.93         8.82 o
  -1   7   4        127.23        139.32         7.23 o
   0   7   4         96.97         90.89         4.95 o
   1   7   4        922.11        935.53        19.25 o
   2   7   4        259.80        229.04        13.84 o
   3   7   4        446.70        440.40        18.72 o
   4   7   4        599.71        579.02        37.85 o
   5   7   4        253.22        268.24        17.82 o
   6   7   4          9.40          6.15         6.10 o
   7   7   4        230.47        260.49        46.77 o
  -7   8   4          3.35         30.35        12.09 o
  -6   8   4         11.73         11.11         7.40 o
  -5   8   4         75.98         71.89         9.32 o
  -4   8   4          1.43          3.16         4.23 o
  -3   8   4          3.12          3.17         3.68 o
  -2   8   4         31.59         28.29         5.21 o
  -1   8   4         68.30         84.86         8.06 o
   0   8   4          3.19          0.79         2.05 o
   1   8   4        308.23        309.78        10.92 o
   2   8   4         51.44         36.42         4.93 o
   3   8   4        531.94        567.40        22.48 o
   4   8   4          6.53          5.57         3.68 o
   5   8   4         59.83         62.58        12.87 o
   6   8   4        447.02        471.29        36.21 o
  -6   9   4          0.24         20.51         8.41 o
  -5   9   4        313.89        331.91        27.73 o
  -4   9   4        353.84        339.33        20.14 o
  -3   9   4          1.05          8.16         4.47 o
  -2   9   4         41.46         39.13         5.64 o
  -1   9   4         56.19         55.12         5.69 o
   0   9   4        170.68        153.20         9.29 o
   1   9   4          0.83         14.08         8.27 o
   2   9   4        275.90        250.54        36.84 o
   3   9   4         61.53         70.06         8.55 o
   4   9   4        114.67        155.05        19.12 o
   5   9   4         26.35         34.32        10.63 o
   6   9   4         46.36         42.05        14.94 o
  -6  10   4         44.74         65.18        14.79 o
  -5  10   4        500.14        517.79        64.08 o
  -4  10   4        263.64        262.04        23.94 o
  -3  10   4        201.36        178.35        12.82 o
  -2  10   4         99.86        106.47         9.83 o
  -1  10   4        492.13        520.21        17.74 o
   0  10   4        212.32        204.20        11.41 o
   1  10   4          1.48          0.00         4.92 o
   2  10   4         29.91         33.85         9.21 o
   3  10   4         83.09         94.13        14.66 o
   4  10   4         73.11         76.25        22.82 o
   5  10   4          0.40          5.59         7.60 o
  -5  11   4         11.61         12.32         6.15 o
  -4  11   4         64.81         67.44        11.56 o
  -3  11   4        584.16        596.96        24.92 o
  -2  11   4         20.61         24.04         6.94 o
  -1  11   4        193.85        184.24        14.25 o
   0  11   4        694.28        694.21        22.09 o
   1  11   4         94.76        108.51        17.70 o
   2  11   4        102.22        107.97        15.85 o
   3  11   4         13.83         11.49         8.03 o
   4  11   4        345.81        391.63        60.05 o
   5  11   4          2.23          0.00         8.17 o
  -4  12   4         18.76         23.36         9.14 o
  -3  12   4          0.33          0.00         8.29 o
  -2  12   4         37.93         47.29         8.49 o
  -1  12   4         88.39        104.06        11.34 o
   0  12   4         24.58         11.15         5.30 o
   1  12   4        192.36        233.72        17.84 o
   2  12   4          1.72         11.22         7.07 o
   3  12   4        231.85        235.06        24.47 o
   4  12   4        502.46        568.28        44.37 o
  -4  13   4          2.79          8.54        19.17 o
  -3  13   4        159.94        174.85        21.85 o
  -2  13   4          0.16          0.03         4.74 o
  -1  13   4         47.02         62.79        16.47 o
   0  13   4        243.71        259.14        25.66 o
   1  13   4         23.22         42.71        17.21 o
   2  13   4        161.79        177.19        17.13 o
   3  13   4         12.82         19.52         6.65 o
  -2  14   4         84.89         90.72        24.61 o
  -1  14   4         40.50         47.06        12.01 o
   0  14   4          8.70         12.10         6.11 o
   1  14   4         60.88         63.47        14.17 o
   2  14   4         13.83         13.68        24.25 o
  -8   1   5         10.76         24.52         6.44 o
  -7   1   5        479.01        460.41        22.40 o
  -6   1   5         42.19         37.44         4.52 o
  -5   1   5        285.96        276.61        10.95 o
  -4   1   5        281.53        265.58         9.83 o
  -3   1   5       1091.93       1068.61        17.20 o
  -2   1   5       4280.90       4217.70        43.94 o
  -1   1   5       1089.57       1030.74        11.67 o
   0   1   5         10.92          9.27         1.18 o
   1   1   5       3181.28       2891.98        37.87 o
   2   1   5        137.59        112.29         7.62 o
   3   1   5        314.58        358.84        20.55 o
   4   1   5        386.76        372.51        18.21 o
   5   1   5        277.13        285.24        17.53 o
   6   1   5         55.27         56.26        17.10 o
   7   1   5         83.90         87.26        14.96 o
  -8   2   5         36.24         40.80         8.81 o
  -7   2   5        257.10        222.96        15.96 o
  -6   2   5         40.86         31.91         4.60 o
  -5   2   5         11.34          6.26         6.29 o
  -4   2   5        115.55        128.43         7.66 o
  -3   2   5        285.71        284.17         8.98 o
  -2   2   5       3596.95       3495.26        46.37 o
  -1   2   5         32.39         30.70         2.30 o
   0   2   5          9.06          9.44         1.16 o
   1   2   5         12.44          9.28         2.39 o
   2   2   5         23.03         18.91         3.90 o
   3   2   5         14.88         26.26         3.19 o
   4   2   5         59.20         41.86         6.31 o
   5   2   5         44.02         43.66         7.01 o
   6   2   5         11.11          7.14         4.42 o
   7   2   5         89.99         82.81        13.28 o
  -8   3   5         44.23         41.51        12.05 o
  -7   3   5        144.69        135.52        15.69 o
  -6   3   5        150.64        173.14        11.57 o
  -5   3   5         44.04         42.64         5.50 o
  -4   3   5          8.01          6.85         2.77 o
  -3   3   5        347.33        319.75         8.77 o
  -2   3   5        940.47       1045.60        16.01 o
  -1   3   5         27.93         34.17         2.62 o
   0   3   5         38.59         46.87         3.60 o
   1   3   5       5791.94       5707.68       221.71 o
   2   3   5        761.85        794.91        43.31 o
   3   3   5        935.41        981.91        36.58 o
   4   3   5        137.97        147.11        12.39 o
   5   3   5        126.50        130.91        11.81 o
   6   3   5        335.42        323.47        17.15 o
   7   3   5        277.39        306.79        21.77 o
  -7   4   5         31.90         50.48        12.19 o
  -6   4   5        145.46        145.94        10.72 o
  -5   4   5         21.62         24.39         4.32 o
  -4   4   5          3.40          3.53         3.22 o
  -3   4   5       6060.51       6217.71        67.29 o
  -2   4   5        168.82        171.23         6.35 o
  -1   4   5        601.20        626.48        19.79 o
   0   4   5         56.05         47.56         8.11 o
   1   4   5       4383.23       4160.09       118.09 o
   2   4   5        746.98        748.10        21.97 o
   3   4   5        317.81        308.47        14.25 o
   4   4   5        501.42        489.65        17.07 o
   5   4   5        417.31        398.40        17.10 o
   6   4   5        216.58        247.33        14.83 o
   7   4   5          0.84          7.60         6.83 o
  -7   5   5         10.72          4.21         5.63 o
  -6   5   5        192.88        178.60        15.70 o
  -5   5   5         25.58         18.79         5.77 o
  -4   5   5        259.94        272.51        14.89 o
  -3   5   5        657.95        678.33        15.31 o
  -2   5   5        744.95        797.42        14.42 o
  -1   5   5         60.80         65.72         5.23 o
   0   5   5        686.46        669.28        34.25 o
   1   5   5        285.46        342.43        25.22 o
   2   5   5        312.60        292.84        11.74 o
   3   5   5        114.93         96.35         9.90 o
   4   5   5        432.90        412.69        15.43 o
   5   5   5          6.89         13.60         3.60 o
   6   5   5         43.58         47.82         8.48 o
   7   5   5        529.77        655.85        32.15 o
  -7   6   5        261.92        263.11        26.43 o
  -6   6   5          9.59          8.75         9.04 o
  -5   6   5        313.84        328.56        18.92 o
  -4   6   5        163.68        141.37         8.25 o
  -3   6   5         75.54         67.47         4.68 o
  -2   6   5       1044.91       1057.23        20.00 o
  -1   6   5        670.17        675.40        18.68 o
   0   6   5        792.56        878.54        23.34 o
   1   6   5        279.22        284.44        17.62 o
   2   6   5       1525.00       1403.35        34.00 o
   3   6   5          3.94          7.98         3.10 o
   4   6   5        332.91        317.78        13.34 o
   5   6   5        148.31        151.89        13.62 o
   6   6   5          2.94          7.42         5.60 o
   7   6   5        231.43        281.97        29.01 o
  -7   7   5        384.22        467.67        36.70 o
  -6   7   5         19.88         24.04         8.74 o
  -5   7   5        360.05        323.28        19.32 o
  -4   7   5         19.01         23.81         6.79 o
  -3   7   5        156.73        128.12        12.61 o
  -2   7   5         35.05         35.43         3.55 o
  -1   7   5        334.09        382.31        14.68 o
   0   7   5         82.91         87.89         5.33 o
   1   7   5         17.97         13.72         3.03 o
   2   7   5        207.35        204.92         8.15 o
   3   7   5        266.26        266.87        10.17 o
   4   7   5          0.31          1.05         3.41 o
   5   7   5         47.73         50.23         8.18 o
   6   7   5        185.79        140.63        19.71 o
  -6   8   5          0.18          1.85         8.46 o
  -5   8   5         18.31         18.20        22.36 o
  -4   8   5         16.74         14.30         4.66 o
  -3   8   5         90.40         83.79         8.09 o
  -2   8   5        242.99        239.29         8.09 o
  -1   8   5        234.28        237.86        11.25 o
   0   8   5         51.23         44.03         4.11 o
   1   8   5        119.44        115.06         6.71 o
   2   8   5        875.27        929.18        40.48 o
   3   8   5       1921.31       1895.66        43.61 o
   4   8   5        126.47        144.43        11.99 o
   5   8   5         10.71          7.78         7.14 o
   6   8   5         27.24         39.56        11.69 o
  -6   9   5         43.94         42.54        13.56 o
  -5   9   5        104.22         96.62        17.72 o
  -4   9   5        118.41        120.73        11.68 o
  -3   9   5         85.43         82.42         8.51 o
  -2   9   5          3.34          6.60         2.42 o
  -1   9   5        565.03        572.62        18.31 o
   0   9   5          5.23          4.06         2.23 o
   1   9   5        103.44        115.81        13.48 o
   2   9   5        413.58        395.66        26.63 o
   3   9   5       4142.12       4281.85       107.89 o
   4   9   5        319.44        316.47        27.15 o
   5   9   5         10.64         26.03         9.35 o
   6   9   5          1.28          0.00         7.45 o
  -6  10   5         27.21          8.65         6.29 o
  -5  10   5         67.46         71.15        13.64 o
  -4  10   5         23.67         13.29         6.43 o
  -3  10   5         70.88         72.23         8.24 o
  -2  10   5         62.10         76.58         8.39 o
  -1  10   5         16.51         11.66         3.50 o
   0  10   5          2.73          4.84         2.57 o
   1  10   5         14.81         17.53         7.04 o
   2  10   5        270.48        245.17        36.10 o
   3  10   5          0.82          0.00         5.13 o
   4  10   5         20.22         36.96         9.45 o
   5  10   5        152.51        189.06        28.09 o
  -5  11   5         92.84         87.17        13.34 o
  -4  11   5         45.89         51.55         9.20 o
  -3  11   5          4.60         11.34         5.63 o
  -2  11   5        710.58        701.39        37.36 o
  -1  11   5        522.73        519.49        32.14 o
   0  11   5         11.17         17.53         5.69 o
   1  11   5         45.14         53.82         8.55 o
   2  11   5        140.61        164.30        18.75 o
   3  11   5         23.00         31.68        11.05 o
   4  11   5         10.21         20.88        18.45 o
   5  11   5        152.68        149.62        21.74 o
  -4  12   5         15.91         14.27         6.72 o
  -3  12   5        337.30        360.30        24.07 o
  -2  12   5         16.30         16.12         5.20 o
  -1  12   5          0.40         19.88         8.09 o
   0  12   5         88.02         97.42        14.96 o
   1  12   5        151.25        163.93        14.86 o
   2  12   5        399.62        413.58        25.31 o
   3  12   5         96.15         84.38        15.15 o
   4  12   5          2.32         14.10         6.96 o
  -3  13   5         86.07         86.35        15.56 o
  -2  13   5         48.60         30.20         9.35 o
  -1  13   5        138.93        164.49        20.52 o
   0  13   5         18.42          6.58         5.86 o
   1  13   5        412.38        408.83        55.65 o
   2  13   5         45.69         43.07         9.53 o
   3  13   5        119.92        142.96        16.77 o
  -2  14   5         31.27         49.98        19.35 o
  -1  14   5          0.31          5.91        11.19 o
   0  14   5          6.91         16.26         9.03 o
   1  14   5        185.52        194.67        35.95 o
   2  14   5         58.79         57.92        13.39 o
  -8   0   6         12.30          8.66         6.39 o
  -7   0   6        181.42        206.01        40.09 o
  -6   0   6       3960.69       4135.60       110.82 o
  -5   0   6         31.54         43.46         6.60 o
  -4   0   6        185.00        205.19        12.45 o
  -3   0   6       2315.41       2255.18        43.44 o
  -2   0   6        462.85        546.73        32.74 o
  -1   0   6       1097.61        912.76        12.73 o
   0   0   6         28.70         46.28         3.07 o
   1   0   6         63.74         73.61         5.65 o
   2   0   6       1284.41       1318.69        51.75 o
   3   0   6       7172.25       6710.97       175.97 o
   4   0   6          6.72         17.86         5.59 o
   5   0   6        264.35        270.92        21.34 o
   6   0   6        610.48        670.80        51.76 o
   7   0   6        429.57        422.32        44.88 o
  -8   1   6         52.89         50.84         8.41 o
  -7   1   6         64.48         71.86        10.29 o
  -6   1   6       1724.37       1735.85        53.62 o
  -5   1   6         17.50         16.90         3.80 o
  -4   1   6        179.39        182.95         8.34 o
  -3   1   6         19.57         10.25         3.18 o
  -2   1   6       5050.25       5237.88        48.75 o
  -1   1   6        210.60        209.15         6.35 o
   0   1   6        137.99        136.71         3.56 o
   1   1   6        924.55        823.28        15.36 o
   2   1   6         30.48         17.35         3.57 o
   3   1   6        199.45        178.27        15.33 o
   4   1   6          3.99          5.25         3.21 o
   5   1   6        454.59        443.17        22.30 o
   6   1   6         21.04         32.21         7.21 o
   7   1   6        102.47        118.50        24.39 o
  -8   2   6         25.14         32.76         8.45 o
  -7   2   6         10.40         16.08         7.86 o
  -6   2   6        499.93        516.40        18.74 o
  -5   2   6        651.14        651.76        17.71 o
  -4   2   6         37.10         41.62         4.24 o
  -3   2   6        160.97        176.88         6.94 o
  -2   2   6        195.41        252.08        14.24 o
  -1   2   6       1497.74       1509.88        17.17 o
   0   2   6          7.68          8.53         1.59 o
   1   2   6       2272.66       2246.64        32.14 o
   2   2   6       2538.60       2504.45        64.47 o
   3   2   6          4.95          4.86         2.01 o
   4   2   6        319.96        311.75        16.64 o
   5   2   6        418.61        437.13        22.17 o
   6   2   6          2.87          1.93         6.94 o
   7   2   6          3.00          9.81        12.59 o
  -8   3   6         23.55         33.08        10.90 o
  -7   3   6         97.91        103.88        10.92 o
  -6   3   6        720.99        719.49        39.10 o
  -5   3   6        384.72        355.78        15.74 o
  -4   3   6          3.92          5.34         2.35 o
  -3   3   6        149.01        153.82         7.15 o
  -2   3   6       1062.29       1067.46        24.27 o
  -1   3   6        813.56        741.12        12.28 o
   0   3   6        222.97        235.65         7.70 o
   1   3   6        937.57        984.07        30.42 o
   2   3   6       2545.64       2373.85        77.80 o
   3   3   6        304.44        253.54        26.16 o
   4   3   6        103.89         80.87         5.42 o
   5   3   6         15.63         12.51         5.03 o
   6   3   6        239.73        290.06        19.79 o
   7   3   6        147.26        140.26        14.67 o
  -7   4   6        380.03        392.38        37.57 o
  -6   4   6        516.63        550.92        21.71 o
  -5   4   6        431.19        387.40        23.02 o
  -4   4   6         12.21         10.09         3.83 o
  -3   4   6       1875.44       1905.09        27.69 o
  -2   4   6        726.16        716.43        18.61 o
  -1   4   6       1313.73       1405.93        24.88 o
   0   4   6        933.33        938.90        28.20 o
   1   4   6       1199.76       1375.85        59.35 o
   2   4   6         12.57         13.73         2.89 o
   3   4   6         22.06         26.01         3.81 o
   4   4   6        442.93        408.71        15.59 o
   5   4   6        382.13        340.91        16.06 o
   6   4   6        137.86        125.07        10.63 o
   7   4   6         25.95         12.95         4.66 o
  -7   5   6        164.62        119.85        18.11 o
  -6   5   6          1.25          1.66         5.21 o
  -5   5   6        220.24        222.24        20.61 o
  -4   5   6        292.57        323.44        19.65 o
  -3   5   6          4.20          6.74         2.06 o
  -2   5   6        560.43        543.49        13.22 o
  -1   5   6         15.23         17.53         2.95 o
   0   5   6       1273.39       1394.91        53.46 o
   1   5   6        155.45        184.03        11.95 o
   2   5   6         73.36         66.75         5.59 o
   3   5   6        280.29        294.87        14.01 o
   4   5   6       2791.49       2805.04        47.70 o
   5   5   6         24.00         26.03         5.08 o
   6   5   6          1.34          6.06         4.24 o
   7   5   6          0.02         24.75        10.92 o
  -7   6   6         18.63         30.55        11.44 o
  -6   6   6         73.66         64.46        15.94 o
  -5   6   6        194.42        206.95        14.72 o
  -4   6   6        400.67        410.88        14.76 o
  -3   6   6          0.77          2.51         1.70 o
  -2   6   6        463.78        447.91        15.32 o
  -1   6   6        186.92        189.87         9.65 o
   0   6   6         97.23        106.59         7.25 o
   1   6   6        255.35        288.74        15.82 o
   2   6   6        281.76        269.69        23.29 o
   3   6   6        229.19        221.83        12.30 o
   4   6   6       1631.95       1613.08        37.73 o
   5   6   6         16.11         19.69         5.77 o
   6   6   6        302.75        309.64        28.22 o
   7   6   6         15.39         30.01        10.31 o
  -7   7   6        112.27         98.88        18.46 o
  -6   7   6         30.67         42.07        11.04 o
  -5   7   6        729.51        709.84        40.00 o
  -4   7   6       1680.16       1715.89        43.55 o
  -3   7   6        121.31        120.43         5.96 o
  -2   7   6       2351.62       2300.14        59.98 o
  -1   7   6          8.62         11.91         3.33 o
   0   7   6        718.61        711.38        36.79 o
   1   7   6          0.54          0.00         2.22 o
   2   7   6       1057.20       1102.61        50.33 o
   3   7   6       1446.89       1426.58        34.96 o
   4   7   6        185.29        219.07        14.36 o
   5   7   6        210.01        185.01        21.14 o
   6   7   6         59.23         64.65        29.27 o
  -6   8   6          0.09          0.99         6.73 o
  -5   8   6          0.48          9.07         6.35 o
  -4   8   6         93.64         98.36        11.78 o
  -3   8   6         49.81         51.20         6.57 o
  -2   8   6          1.10          5.95         3.04 o
  -1   8   6          0.14          6.27         3.25 o
   0   8   6        892.88        885.62        21.58 o
   1   8   6          6.07          4.21         2.89 o
   2   8   6          3.79         10.36         5.27 o
   3   8   6       1371.16       1385.11        54.22 o
   4   8   6          6.35          5.93         4.88 o
   5   8   6        155.50        149.35        19.27 o
   6   8   6         74.42         83.18        16.55 o
  -6   9   6          0.24          0.00         6.17 o
  -5   9   6         76.17         76.87        15.88 o
  -4   9   6        271.93        270.95        19.80 o
  -3   9   6        223.79        263.69        14.96 o
  -2   9   6         90.70        103.56         7.23 o
  -1   9   6         21.39         16.84         3.71 o
   0   9   6         91.94         93.96         9.55 o
   1   9   6        424.44        419.25        26.48 o
   2   9   6        500.07        486.42        37.27 o
   3   9   6       1537.31       1647.86        82.12 o
   4   9   6        130.93        157.77        19.80 o
   5   9   6          0.04          7.93         6.63 o
   6   9   6        180.41        249.41        27.25 o
  -6  10   6        151.89        160.86        22.34 o
  -5  10   6         31.56         39.02         9.56 o
  -4  10   6         87.80        107.32        13.31 o
  -3  10   6         40.89         52.21         7.41 o
  -2  10   6         12.93         22.92         5.61 o
  -1  10   6        630.60        638.53        20.59 o
   0  10   6         54.85         66.41        10.25 o
   1  10   6         76.31         74.42         9.68 o
   2  10   6        715.22        702.86        38.38 o
   3  10   6        389.08        362.98        28.84 o
   4  10   6        202.89        209.61        52.01 o
   5  10   6         93.14        105.96        18.65 o
  -5  11   6         27.83         31.88         8.58 o
  -4  11   6          7.47         17.48         7.23 o
  -3  11   6        502.87        440.08        25.97 o
  -2  11   6          1.74         15.00         7.29 o
  -1  11   6        205.76        239.65        21.40 o
   0  11   6         20.95         24.20         7.08 o
   1  11   6         54.00         63.58        13.27 o
   2  11   6        704.06        660.67        38.68 o
   3  11   6        274.70        252.89        24.88 o
   4  11   6        217.64        208.93        24.51 o
   5  11   6        168.44        202.18        25.10 o
  -4  12   6          0.03          2.88         5.14 o
  -3  12   6        238.83        261.37        20.56 o
  -2  12   6        133.03        150.82        18.31 o
  -1  12   6         10.32         21.93         6.61 o
   0  12   6         17.29          9.59         5.63 o
   1  12   6         20.18         14.72         5.55 o
   2  12   6        145.39        153.41        15.59 o
   3  12   6        114.32         86.09        24.45 o
   4  12   6          0.90         11.41         7.66 o
  -3  13   6        204.19        143.74        20.21 o
  -2  13   6          5.65          9.44        17.48 o
  -1  13   6          5.77         12.86        11.84 o
   0  13   6         25.04         28.97         9.44 o
   1  13   6        171.86        238.11        25.26 o
   2  13   6         30.77         42.27        14.63 o
   3  13   6          2.16          0.00         6.30 o
  -2  14   6        250.38        281.12        43.15 o
  -1  14   6          0.26          0.27        11.36 o
   0  14   6          5.47         27.34        10.68 o
   1  14   6        305.94        319.65        30.04 o
  -8   1   7          0.44          5.75         4.52 o
  -7   1   7         10.01          6.53         6.85 o
  -6   1   7        462.93        480.88        16.47 o
  -5   1   7        106.86        101.31         7.07 o
  -4   1   7        377.56        410.68        12.87 o
  -3   1   7         31.37         18.23         2.52 o
  -2   1   7         30.94         24.50         2.20 o
  -1   1   7        329.81        316.64         5.75 o
   0   1   7       1415.36       1383.68        14.94 o
   1   1   7        451.50        468.81        12.93 o
   2   1   7        149.57         96.28         4.95 o
   3   1   7          0.55          3.80         2.95 o
   4   1   7         16.93         24.09         5.49 o
   5   1   7        278.27        293.75        18.47 o
   6   1   7        776.93        777.68        57.88 o
   7   1   7        354.31        349.67        28.68 o
  -8   2   7         13.65         15.27         7.10 o
  -7   2   7        436.12        468.09        22.60 o
  -6   2   7         63.47         59.70         6.45 o
  -5   2   7        237.93        253.91        11.08 o
  -4   2   7        129.05        117.27         6.17 o
  -3   2   7       1848.32       1888.25        25.02 o
  -2   2   7       2098.66       1896.22        26.86 o
  -1   2   7       7945.39       8078.96        77.99 o
   0   2   7        432.27        450.26         7.71 o
   1   2   7       3268.59       3318.93        42.64 o
   2   2   7        302.22        266.95        12.05 o
   3   2   7         33.38         41.39         5.06 o
   4   2   7          0.78          1.04         1.98 o
   5   2   7       2444.80       2489.86        58.85 o
   6   2   7       1812.40       1785.62        63.97 o
   7   2   7         13.56         12.01        13.70 o
  -8   3   7         15.11         24.69         6.73 o
  -7   3   7        558.08        606.71        25.82 o
  -6   3   7        261.39        281.06        13.97 o
  -5   3   7        980.37        929.64        24.24 o
  -4   3   7       1437.37       1446.33        34.12 o
  -3   3   7        146.54        149.68         9.83 o
  -2   3   7       2060.21       2174.33        29.56 o
  -1   3   7       4194.20       4384.57        48.10 o
   0   3   7       1276.94       1221.89        28.76 o
   1   3   7        906.84        992.29        26.88 o
   2   3   7         75.46         99.41        11.09 o
   3   3   7        251.29        265.76        21.45 o
   4   3   7       1790.14       1617.52        53.52 o
   5   3   7        176.55        173.22        14.47 o
   6   3   7         15.57         17.64         8.12 o
   7   3   7          0.10          1.10         5.62 o
  -7   4   7        626.62        586.38        31.38 o
  -6   4   7        506.66        498.81        24.23 o
  -5   4   7        808.01        775.32        30.42 o
  -4   4   7        360.42        376.56        18.79 o
  -3   4   7        518.51        582.19        17.58 o
  -2   4   7         10.51          4.30         2.49 o
  -1   4   7       1997.00       2025.22        34.03 o
   0   4   7       1387.26       1318.88        25.39 o
   1   4   7        225.94        250.52        24.56 o
   2   4   7        433.04        382.98        14.61 o
   3   4   7        356.12        371.37        16.92 o
   4   4   7       2872.01       2673.70        75.96 o
   5   4   7         37.06         42.40         6.19 o
   6   4   7        145.72        146.34        11.67 o
   7   4   7        259.31        254.16        19.83 o
  -7   5   7          0.82          3.24         5.58 o
  -6   5   7         94.91         97.61        15.01 o
  -5   5   7        173.52        130.07        13.32 o
  -4   5   7        167.25        168.28        11.37 o
  -3   5   7         74.58         75.07         5.06 o
  -2   5   7        157.68        154.92         7.68 o
  -1   5   7          8.04          4.85         2.72 o
   0   5   7         64.33         55.86         3.99 o
   1   5   7        807.79        876.42       121.18 o
   2   5   7        356.06        315.95        23.49 o
   3   5   7        560.79        575.77        19.77 o
   4   5   7       2571.20       2611.36        55.03 o
   5   5   7         44.68         44.75         6.10 o
   6   5   7         53.63         57.80        13.47 o
   7   5   7          2.76         28.70        11.44 o
  -7   6   7         37.36         41.53        14.88 o
  -6   6   7        120.70         92.95        19.61 o
  -5   6   7          6.11          1.28         6.87 o
  -4   6   7        157.47        168.37        11.68 o
  -3   6   7         10.41          7.12         1.78 o
  -2   6   7        153.57        141.90         8.29 o
  -1   6   7        431.68        415.00        14.54 o
   0   6   7       1854.69       1633.17        64.09 o
   1   6   7        547.04        484.55        38.13 o
   2   6   7          5.16          3.74         7.86 o
   3   6   7        500.18        539.33        24.02 o
   4   6   7          8.53          8.46         4.02 o
   5   6   7        129.31        129.47        14.32 o
   6   6   7          9.15         14.04         9.74 o
  -7   7   7        107.16        102.57        19.55 o
  -6   7   7         89.44        103.27        25.09 o
  -5   7   7         32.28         27.31        10.00 o
  -4   7   7        931.32        963.07        30.32 o
  -3   7   7        229.40        242.15        15.39 o
  -2   7   7        732.62        714.44        29.94 o
  -1   7   7        142.74        137.32         8.91 o
   0   7   7       1297.67       1273.98        52.03 o
   1   7   7         54.64         60.89        14.67 o
   2   7   7        257.96        245.79        20.52 o
   3   7   7          0.75          6.41         3.10 o
   4   7   7         12.92         16.56         6.67 o
   5   7   7         94.94        123.42        17.87 o
   6   7   7        115.59        141.02        26.18 o
  -6   8   7          0.36         16.08         8.22 o
  -5   8   7         53.26         54.14        12.17 o
  -4   8   7         92.99        107.92        13.63 o
  -3   8   7         24.29         33.43         6.73 o
  -2   8   7        242.71        264.92        13.56 o
  -1   8   7       1432.14       1491.43        50.02 o
   0   8   7        602.83        637.70        19.12 o
   1   8   7        241.03        232.95        37.60 o
   2   8   7        140.40        179.18        18.08 o
   3   8   7       1054.25       1074.68        48.31 o
   4   8   7        304.06        317.28        26.99 o
   5   8   7         69.82         58.60        13.51 o
   6   8   7         91.69        154.84        21.57 o
  -6   9   7          5.52          1.62        14.53 o
  -5   9   7        192.65        194.85        18.08 o
  -4   9   7         11.02          2.61         4.45 o
  -3   9   7        247.37        251.08        14.37 o
  -2   9   7          2.00          7.06         3.94 o
  -1   9   7        524.49        527.39        18.19 o
   0   9   7        126.98        114.63        16.56 o
   1   9   7         18.16         15.50         6.95 o
   2   9   7         12.84         19.17         8.59 o
   3   9   7         28.34         22.91         8.45 o
   4   9   7          8.21         17.79        11.38 o
   5   9   7         44.11         63.44        19.00 o
  -5  10   7         50.95         49.63        10.19 o
  -4  10   7        323.35        320.76        22.68 o
  -3  10   7       1600.63       1509.47        48.44 o
  -2  10   7        317.64        315.38        16.58 o
  -1  10   7          8.75         13.77         3.91 o
   0  10   7        621.93        610.50        25.74 o
   1  10   7          1.08          0.46        10.25 o
   2  10   7        615.83        625.86        36.44 o
   3  10   7         27.08         39.18        10.72 o
   4  10   7          0.01          6.34         6.74 o
   5  10   7        205.83        254.85        27.31 o
  -5  11   7         47.76         26.58        11.71 o
  -4  11   7         18.39         22.83         7.70 o
  -3  11   7          0.03         12.43         9.17 o
  -2  11   7         18.01         17.02         7.23 o
  -1  11   7         37.79         34.96         5.94 o
   0  11   7        105.41        104.65        13.70 o
   1  11   7         46.14         48.39         8.04 o
   2  11   7       1078.45       1032.84        67.13 o
   3  11   7        278.54        249.10        25.26 o
   4  11   7         37.72         25.72        10.58 o
  -4  12   7        299.69        268.12        32.01 o
  -3  12   7        264.50        270.46        21.67 o
  -2  12   7         13.33         17.08         5.87 o
  -1  12   7        220.88        236.48        16.73 o
   0  12   7        129.01        128.22        17.01 o
   1  12   7         47.95         52.66         9.35 o
   2  12   7        109.98        112.55        17.71 o
   3  12   7          6.46         11.76         9.66 o
   4  12   7        755.13        671.48        45.63 o
  -3  13   7         93.50        114.25        17.96 o
  -2  13   7         13.23         22.83         8.18 o
  -1  13   7        275.73        288.57        41.49 o
   0  13   7        205.20        185.85        21.64 o
   1  13   7        340.64        329.83        29.33 o
   2  13   7         20.30          4.76        11.91 o
   3  13   7        391.25        345.91        31.77 o
  -2  14   7        133.98        105.04        28.34 o
  -1  14   7        260.24        182.38        34.39 o
   0  14   7         49.23         39.50        15.68 o
   1  14   7         44.76         44.09        11.06 o
  -8   0   8         30.49         52.77        26.40 o
  -7   0   8         17.34         23.30         8.62 o
  -6   0   8        526.40        558.02        25.54 o
  -5   0   8       3610.56       3617.47        88.36 o
  -4   0   8         14.52         33.43         6.06 o
  -3   0   8       1879.80       1862.22        40.35 o
  -2   0   8        168.13        213.52         9.95 o
  -1   0   8         56.21         61.04         4.00 o
   0   0   8      18645.80      18894.40       156.52 o
   1   0   8       1751.32       1729.16        63.07 o
   2   0   8      10256.08      10771.72       166.00 o
   3   0   8       2722.25       1966.24       563.03 o
   4   0   8         34.22         40.98        12.57 o
   5   0   8       1611.06       1586.72        56.70 o
   6   0   8         11.20         14.62         7.47 o
   7   0   8         73.20         81.58        20.78 o
  -8   1   8         57.61         60.59         8.68 o
  -7   1   8          7.67         12.87         4.59 o
  -6   1   8       1859.39       1915.74        45.87 o
  -5   1   8         69.16         61.30         5.66 o
  -4   1   8        331.44        341.05        10.62 o
  -3   1   8        696.39        730.91        14.45 o
  -2   1   8         12.40          6.03         1.48 o
  -1   1   8       6798.78       6735.20        50.95 o
   0   1   8       3187.58       3269.63        27.85 o
   1   1   8       1951.10       1983.60        43.86 o
   2   1   8       1848.95       1950.78        43.39 o
   3   1   8       1051.49       1035.12        25.25 o
   4   1   8         53.24         62.04        23.25 o
   5   1   8        640.61        627.85        27.96 o
   6   1   8        348.97        357.39        22.63 o
   7   1   8         37.31         56.82        19.78 o
  -8   2   8        276.44        281.69        22.53 o
  -7   2   8        109.41        112.81        11.35 o
  -6   2   8        130.46        125.02         8.60 o
  -5   2   8        209.37        211.49        10.26 o
  -4   2   8        214.56        205.63         8.20 o
  -3   2   8        310.86        302.28         9.43 o
  -2   2   8          0.03          1.55         1.80 o
  -1   2   8       2437.68       2400.69        39.99 o
   0   2   8       1922.57       1913.44        22.01 o
   1   2   8        347.14        368.94        11.85 o
   2   2   8         55.23         57.75         8.45 o
   3   2   8          3.38          7.73         2.75 o
   4   2   8         27.44         27.46         3.50 o
   5   2   8       1870.80       1787.09        59.25 o
   6   2   8        441.89        458.66        25.71 o
   7   2   8         99.87         99.54        13.75 o
  -7   3   8       1895.61       1929.89        54.93 o
  -6   3   8          0.14          2.85         3.33 o
  -5   3   8       5261.99       5213.93       103.43 o
  -4   3   8       1251.80       1234.73        24.54 o
  -3   3   8         94.49         97.82         6.36 o
  -2   3   8       2616.89       2659.29        38.42 o
  -1   3   8       1921.01       1872.70        45.37 o
   0   3   8        619.84        654.55        20.44 o
   1   3   8        556.54        610.40        25.52 o
   2   3   8        429.20        363.52        43.07 o
   3   3   8        260.10        246.30        14.79 o
   4   3   8         28.07         43.33         9.26 o
   5   3   8        413.77        364.84        20.98 o
   6   3   8         79.83         81.77        11.43 o
   7   3   8        265.52        261.68        20.00 o
  -7   4   8        165.07        201.43        27.17 o
  -6   4   8         53.47         47.08         6.22 o
  -5   4   8       1814.57       1784.42        51.31 o
  -4   4   8          9.97         22.09         3.51 o
  -3   4   8       1855.80       1738.27        66.02 o
  -2   4   8         75.17         67.20         5.98 o
  -1   4   8        682.02        614.42        14.27 o
   0   4   8         63.33         62.59         4.13 o
   1   4   8       3260.12       3261.12       107.42 o
   2   4   8        558.51        588.58        42.20 o
   3   4   8        456.90        452.50        26.18 o
   4   4   8       1160.64       1101.63        49.28 o
   5   4   8          2.63          7.39         4.58 o
   6   4   8        159.16        156.68        14.05 o
   7   4   8        127.88        153.91        21.40 o
  -7   5   8        195.78        201.39        18.75 o
  -6   5   8          0.75          0.27         3.70 o
  -5   5   8        162.71        154.87        14.66 o
  -4   5   8        523.18        568.52        20.03 o
  -3   5   8         44.99         52.78        11.26 o
  -2   5   8         63.73         47.82         6.17 o
  -1   5   8        221.79        193.40         7.47 o
   0   5   8       4991.52       5189.62       148.72 o
   1   5   8        241.46        309.44        29.53 o
   2   5   8         99.20         85.06        16.45 o
   3   5   8          5.66          5.12         2.62 o
   4   5   8         24.51         32.67         5.78 o
   5   5   8        199.68        201.12        15.76 o
   6   5   8        572.86        615.11        51.55 o
   7   5   8        148.74        166.93        23.81 o
  -7   6   8       1030.74       1112.47        53.08 o
  -6   6   8        107.54         76.50        14.80 o
  -5   6   8         21.99         40.01        10.65 o
  -4   6   8        103.40        102.08         8.53 o
  -3   6   8        316.15        306.46        12.87 o
  -2   6   8         10.09         12.45         2.87 o
  -1   6   8       1033.79       1020.07        20.01 o
   0   6   8        691.84        579.03        41.66 o
   1   6   8          0.01          5.04         6.64 o
   2   6   8         32.20         35.39        13.27 o
   3   6   8        584.41        544.75        18.62 o
   4   6   8        249.81        216.78        19.07 o
   5   6   8          0.00          0.00         6.47 o
   6   6   8          9.49         11.50         6.93 o
  -7   7   8          8.32         14.15        13.42 o
  -6   7   8          8.95         14.56         7.02 o
  -5   7   8        629.67        686.42        39.92 o
  -4   7   8       1523.59       1499.12        46.38 o
  -3   7   8        263.88        262.01        10.27 o
  -2   7   8        104.45        136.07         8.98 o
  -1   7   8         25.65         33.28         4.60 o
   0   7   8        330.14        326.00        33.18 o
   1   7   8        479.12        470.08        40.35 o
   2   7   8        356.59        374.31        25.50 o
   3   7   8        703.82        671.65        49.68 o
   4   7   8        116.77        134.52        17.68 o
   5   7   8         13.33         11.87         6.66 o
   6   7   8        148.53        164.99        22.78 o
  -6   8   8         68.66         72.23        14.68 o
  -5   8   8         88.70        108.91        13.36 o
  -4   8   8        481.90        518.18        33.03 o
  -3   8   8        267.75        270.48        13.70 o
  -2   8   8        580.48        599.38        20.38 o
  -1   8   8          7.66         15.13         3.62 o
   0   8   8        455.92        378.14        31.72 o
   1   8   8         76.39         73.22        11.51 o
   2   8   8        154.95        141.78        16.68 o
   3   8   8        606.39        601.40        36.21 o
   4   8   8          8.36         11.59         8.71 o
   5   8   8        166.66        125.66        18.45 o
   6   8   8        271.14        323.78        31.41 o
  -6   9   8         27.91         47.32         9.97 o
  -5   9   8          0.54          1.45         6.12 o
  -4   9   8        132.30        155.74        15.27 o
  -3   9   8       2308.99       2399.18        61.69 o
  -2   9   8         92.65        117.60         9.60 o
  -1   9   8        117.54        115.51        10.23 o
   0   9   8          9.82          2.61         4.91 o
   1   9   8         44.80         34.92         8.79 o
   2   9   8       1596.92       1576.88        58.78 o
   3   9   8        338.80        364.84        38.12 o
   4   9   8         54.31         85.44        15.45 o
   5   9   8        210.81        231.61        26.30 o
  -5  10   8        215.48        204.40        25.23 o
  -4  10   8        124.45        112.18        13.91 o
  -3  10   8        192.57        216.50        19.48 o
  -2  10   8          0.29          2.20         4.76 o
  -1  10   8       1006.17        975.26        26.96 o
   0  10   8        508.07        510.75        23.86 o
   1  10   8          4.62          5.58         8.36 o
   2  10   8        872.41        849.80        43.39 o
   3  10   8        440.80        432.28        32.47 o
   4  10   8        330.57        288.89        27.99 o
   5  10   8        166.22        236.95        26.77 o
  -5  11   8          9.67         10.15         5.99 o
  -4  11   8          4.75         11.31         9.02 o
  -3  11   8          1.45          8.66         5.86 o
  -2  11   8        151.43        132.39        19.29 o
  -1  11   8         11.31         21.56         5.63 o
   0  11   8         17.57         17.43         5.50 o
   1  11   8         26.07         38.14         9.81 o
   2  11   8         40.70         54.52        16.91 o
   3  11   8         12.10         33.63        10.75 o
   4  11   8        120.98         94.29        17.05 o
  -4  12   8         80.66        133.03        16.13 o
  -3  12   8          2.22          5.88         6.78 o
  -2  12   8        596.58        560.20        35.01 o
  -1  12   8         11.75          3.32        10.14 o
   0  12   8        140.75        107.59        21.91 o
   1  12   8        702.42        702.05        32.26 o
   2  12   8        308.84        284.79        47.36 o
   3  12   8        191.14        199.41        24.00 o
  -3  13   8         28.14         51.02        11.17 o
  -2  13   8        892.36        840.27        70.57 o
  -1  13   8         54.43         80.60        24.72 o
   0  13   8         48.55         69.21        13.98 o
   1  13   8        175.63        157.96        22.99 o
   2  13   8         53.57         49.17         8.91 o
  -1  14   8         56.89         56.82        18.75 o
   0  14   8        295.83        189.45        36.95 o
   1  14   8        179.47        190.39        23.73 o
  -8   1   9         82.58         80.43        10.82 o
  -7   1   9        227.16        213.14        15.68 o
  -6   1   9        164.79        175.26        10.53 o
  -5   1   9       1799.49       1789.38        35.36 o
  -4   1   9        179.39        159.65         7.38 o
  -3   1   9         74.00         65.91         5.54 o
  -2   1   9       5051.27       5267.01        53.90 o
  -1   1   9        140.08        147.04         4.66 o
   0   1   9       1712.98       1831.16        21.38 o
   1   1   9         15.25          9.87         2.30 o
   2   1   9       1681.76       1708.78        50.42 o
   3   1   9        331.59        356.11        14.60 o
   4   1   9        336.03        347.92        24.68 o
   5   1   9       3489.13       3330.13        89.59 o
   6   1   9        762.13        768.66        34.10 o
   7   1   9        242.60        226.32        23.65 o
  -8   2   9          1.07          9.57         6.76 o
  -7   2   9        278.39        285.88        17.96 o
  -6   2   9         64.58         60.54         5.99 o
  -5   2   9        383.65        409.50        14.67 o
  -4   2   9        112.90         81.90         5.29 o
  -3   2   9          9.30          9.43         1.70 o
  -2   2   9       1761.30       1879.96        28.21 o
  -1   2   9         88.39        101.56         5.88 o
   0   2   9       3008.69       3041.46        31.84 o
   1   2   9        396.74        429.52        14.06 o
   2   2   9         91.88         92.56         7.86 o
   3   2   9        886.86        847.77        30.73 o
   4   2   9        875.62        834.39        45.15 o
   5   2   9        675.23        678.86        29.46 o
   6   2   9        438.55        441.31        31.41 o
   7   2   9        222.11        237.11        20.16 o
  -7   3   9        905.00        856.70        33.95 o
  -6   3   9        378.57        388.48        17.08 o
  -5   3   9         10.26         10.42         3.31 o
  -4   3   9         98.42         92.18         6.80 o
  -3   3   9        135.92        151.52         8.02 o
  -2   3   9         68.29         70.43         5.60 o
  -1   3   9        923.05        886.93        16.51 o
   0   3   9          8.50         11.83         1.84 o
   1   3   9         47.36         76.47         6.55 o
   2   3   9         74.90         96.59        16.59 o
   3   3   9       1170.61       1188.23        36.72 o
   4   3   9        419.98        420.65        27.75 o
   5   3   9        258.94        254.17        17.73 o
   6   3   9        253.65        242.73        18.83 o
   7   3   9          7.63         13.02         5.75 o
  -7   4   9          2.19         13.63         5.94 o
  -6   4   9         64.82         71.80         8.95 o
  -5   4   9        121.52        113.18        10.26 o
  -4   4   9        619.89        681.60        17.40 o
  -3   4   9        718.29        805.66        21.17 o
  -2   4   9          9.35         12.50         2.94 o
  -1   4   9        640.81        624.01        20.39 o
   0   4   9        671.33        674.25        19.24 o
   1   4   9       1453.12       1548.92        69.75 o
   2   4   9          8.84         15.80         3.90 o
   3   4   9         15.33         14.19        10.22 o
   4   4   9        158.08        196.10        19.81 o
   5   4   9        168.61        161.52        14.52 o
   6   4   9        186.83        202.88        16.61 o
   7   4   9         41.63         62.35        14.39 o
  -7   5   9        114.80        105.17        13.51 o
  -6   5   9         48.56         44.69         7.97 o
  -5   5   9        337.36        303.61        17.24 o
  -4   5   9        412.46        421.81        21.47 o
  -3   5   9         21.48         30.16         4.96 o
  -2   5   9       2106.54       2024.55        39.56 o
  -1   5   9        261.51        261.06         9.91 o
   0   5   9        497.66        447.46        27.48 o
   1   5   9        868.39        899.80        53.32 o
   2   5   9          0.21          0.00         8.05 o
   3   5   9       1387.40       1461.42        63.94 o
   4   5   9        861.63        856.58        28.48 o
   5   5   9         45.51         60.72         7.42 o
   6   5   9          3.21          0.00         5.63 o
  -7   6   9         46.33         30.17         8.61 o
  -6   6   9         35.97         27.84         9.26 o
  -5   6   9         70.13         64.70        12.80 o
  -4   6   9       4037.37       3949.94        80.82 o
  -3   6   9         30.36         19.62         6.07 o
  -2   6   9        911.58        900.76        23.70 o
  -1   6   9       1080.27       1139.16        23.68 o
   0   6   9        289.88        305.85        31.46 o
   1   6   9        210.06        196.60        25.17 o
   2   6   9         36.37         51.55        14.64 o
   3   6   9       1917.31       1837.79        38.53 o
   4   6   9         98.71         84.84        11.71 o
   5   6   9        104.02         82.80        30.32 o
   6   6   9          2.36         15.13         9.99 o
  -7   7   9        408.45        479.81        30.31 o
  -6   7   9          2.77          2.87         3.80 o
  -5   7   9        149.13        143.50        15.03 o
  -4   7   9        223.61        222.70        17.63 o
  -3   7   9         33.54         32.97         4.33 o
  -2   7   9       2070.50       2150.81        39.76 o
  -1   7   9        163.11        183.10         9.10 o
   0   7   9         29.29         52.93        14.28 o
   1   7   9       1703.55       1536.54        78.64 o
   2   7   9          3.23          8.41         9.89 o
   3   7   9       1676.09       1541.01       116.04 o
   4   7   9         42.36         48.34        11.24 o
   5   7   9        130.66        129.23        18.96 o
   6   7   9        579.94        612.83        43.10 o
  -6   8   9          1.01          3.94         5.95 o
  -5   8   9        211.94        211.68        18.45 o
  -4   8   9          8.03         14.24         6.87 o
  -3   8   9        323.52        311.75        20.23 o
  -2   8   9         13.56         13.53         3.65 o
  -1   8   9          6.90         10.22         4.79 o
   0   8   9        175.29        192.74        27.40 o
   1   8   9         49.42         59.13        16.54 o
   2   8   9        235.48        241.39        21.96 o
   3   8   9        479.39        449.04        43.17 o
   4   8   9        119.96        124.16        18.80 o
   5   8   9         15.86         13.49        17.90 o
   6   8   9         14.25         23.22        10.64 o
  -6   9   9        139.95        183.79        22.52 o
  -5   9   9          4.31          6.94         6.33 o
  -4   9   9          8.95         12.16         6.40 o
  -3   9   9          4.99         14.27         7.68 o
  -2   9   9        296.35        312.91        15.35 o
  -1   9   9        314.59        328.81        22.03 o
   0   9   9          1.72          4.20         5.12 o
   1   9   9        150.73        121.23        15.53 o
   2   9   9        157.66        178.77        19.53 o
   3   9   9         24.49         62.45        20.29 o
   4   9   9         46.97         32.15        13.82 o
   5   9   9         15.38          8.70         6.16 o
  -5  10   9        105.74         99.41        13.91 o
  -4  10   9         99.97         83.07        12.24 o
  -3  10   9        501.11        570.05        29.50 o
  -2  10   9        349.15        329.09        21.32 o
  -1  10   9         12.39         24.94         5.87 o
   0  10   9        157.05        164.13        13.58 o
   1  10   9          4.34          0.00         5.10 o
   2  10   9       1030.12       1005.27        48.69 o
   3  10   9          1.89          3.95         6.29 o
   4  10   9        182.50        159.85        21.51 o
   5  10   9         34.80         28.07        10.99 o
  -5  11   9         77.81         91.63        22.53 o
  -4  11   9         35.80         44.31         8.98 o
  -3  11   9        174.81        197.04        18.04 o
  -2  11   9        149.90        152.01        18.33 o
  -1  11   9          2.69          1.64         3.16 o
   0  11   9        105.84        119.69        11.97 o
   1  11   9        513.10        484.02        25.92 o
   2  11   9        198.40        210.77        22.81 o
   3  11   9          0.47          2.91         8.04 o
   4  11   9         44.78         61.24        14.78 o
  -4  12   9         12.70         22.71         8.53 o
  -3  12   9          7.76         14.58         6.48 o
  -2  12   9        521.51        536.66        34.80 o
  -1  12   9        188.11        184.21        32.41 o
   0  12   9          2.51          1.06         3.75 o
   1  12   9        316.62        333.94        22.16 o
   2  12   9        298.52        313.27        28.35 o
   3  12   9        540.12        491.20        37.72 o
  -3  13   9         99.16        126.33        18.82 o
  -2  13   9         62.33         76.82        16.21 o
  -1  13   9         44.18         59.17        22.16 o
   0  13   9         11.23         41.83        17.52 o
   1  13   9        109.62         97.42        16.26 o
   2  13   9         52.67         38.18         8.79 o
   0  14   9        479.22        496.66        58.17 o
  -8   0  10         32.12         11.63        23.43 o
  -7   0  10        175.10        165.21        20.09 o
  -6   0  10      12064.10      11982.80       269.69 o
  -5   0  10        215.61        234.05        23.65 o
  -4   0  10       3342.84       3360.09        68.45 o
  -3   0  10       4399.70       4463.47       117.64 o
  -2   0  10       3563.99       4039.60        64.06 o
  -1   0  10       1427.37       1440.94        26.46 o
   0   0  10       1783.24       1988.20        33.60 o
   1   0  10        418.36        392.64        19.12 o
   2   0  10        962.35       1065.14        33.01 o
   3   0  10          0.05          4.75         2.86 o
   4   0  10          3.15          0.00         6.99 o
   5   0  10        227.99        218.52        21.15 o
   6   0  10        638.37        609.89        52.33 o
   7   0  10        155.32        154.55        29.99 o
  -7   1  10        107.74        106.80        11.34 o
  -6   1  10        967.28        996.33        33.86 o
  -5   1  10         20.72         34.83         4.61 o
  -4   1  10        510.33        488.73        13.26 o
  -3   1  10       1239.88       1220.58        19.76 o
  -2   1  10       2803.77       2956.78        35.91 o
  -1   1  10        830.41        855.64        13.48 o
   0   1  10        535.91        564.95        11.06 o
   1   1  10          4.98         12.78         2.54 o
   2   1  10        405.77        452.04        12.79 o
   3   1  10          0.00          2.47         2.81 o
   4   1  10         70.34         72.55        12.14 o
   5   1  10       1742.66       1753.65        50.37 o
   6   1  10        558.19        555.50        29.15 o
   7   1  10         45.38         60.67        16.38 o
  -7   2  10         32.81         44.42         7.84 o
  -6   2  10          0.15          2.98         3.26 o
  -5   2  10       1462.41       1477.71        29.94 o
  -4   2  10       1044.74       1020.31        21.07 o
  -3   2  10        197.59        150.55         7.45 o
  -2   2  10       1234.27       1389.04        26.55 o
  -1   2  10        296.98        309.70         7.29 o
   0   2  10        404.68        389.26         9.60 o
   1   2  10        138.23        101.13         6.19 o
   2   2  10       2400.38       2636.97        56.35 o
   3   2  10         45.88         35.00         6.67 o
   4   2  10        127.03         97.80         8.25 o
   5   2  10          1.83          0.00         8.36 o
   6   2  10        878.54        889.65        37.52 o
   7   2  10          0.09          0.00         3.87 o
  -7   3  10         41.93         38.93         6.93 o
  -6   3  10        731.70        756.30        27.78 o
  -5   3  10         54.00         49.90         6.50 o
  -4   3  10        758.29        757.04        30.66 o
  -3   3  10        291.88        298.71        11.40 o
  -2   3  10        108.24        125.98         8.43 o
  -1   3  10        446.35        411.85        11.17 o
   0   3  10          5.51          4.77         1.67 o
   1   3  10       6573.46       7028.74       148.18 o
   2   3  10         40.15         36.90         6.17 o
   3   3  10        356.90        354.82        19.43 o
   4   3  10       1486.42       1519.82        64.87 o
   5   3  10          5.21          2.11         4.25 o
   6   3  10        133.40        137.46        14.80 o
   7   3  10          4.42          9.98         8.40 o
  -7   4  10        764.10        729.34        36.21 o
  -6   4  10          0.35          0.01         3.89 o
  -5   4  10        293.08        310.07        17.94 o
  -4   4  10       3161.24       3175.41        46.94 o
  -3   4  10        706.67        764.28        21.03 o
  -2   4  10        530.27        536.93        16.17 o
  -1   4  10       1918.92       1849.57        28.25 o
   0   4  10         44.12         33.26         4.10 o
   1   4  10        321.48        293.68        41.51 o
   2   4  10       1013.71       1017.43        29.73 o
   3   4  10        308.38        334.65        35.27 o
   4   4  10       1980.20       1759.11        62.87 o
   5   4  10         17.10         26.63         6.89 o
   6   4  10         94.54        114.70        17.62 o
  -7   5  10        374.91        355.09        25.23 o
  -6   5  10        302.09        272.07        17.69 o
  -5   5  10          2.46          6.83         3.96 o
  -4   5  10        373.77        360.70        17.53 o
  -3   5  10        148.21        161.04        10.81 o
  -2   5  10        532.03        513.53        17.77 o
  -1   5  10       3036.72       3154.30        45.47 o
   0   5  10        784.74        828.49        21.10 o
   1   5  10        743.49        751.10        50.03 o
   2   5  10        102.61        103.73        19.56 o
   3   5  10        152.41        155.06        11.03 o
   4   5  10        307.55        271.63        15.49 o
   5   5  10          0.21          6.21         5.01 o
   6   5  10          1.16          8.79         7.58 o
  -7   6  10         35.13         64.33        11.51 o
  -6   6  10         76.11         72.19         9.08 o
  -5   6  10          7.47          5.53         3.24 o
  -4   6  10       2900.85       2873.04        55.85 o
  -3   6  10        530.17        494.18        19.42 o
  -2   6  10        517.97        531.60        18.62 o
  -1   6  10        663.62        702.75        16.60 o
   0   6  10        699.89        728.37        49.72 o
   1   6  10          0.48          0.00         7.61 o
   2   6  10        139.10        141.49        23.28 o
   3   6  10         67.93         52.26         5.07 o
   4   6  10        182.66        161.23        19.24 o
   5   6  10         81.46         90.40        15.94 o
   6   6  10         23.66         17.84         9.99 o
  -6   7  10          0.59          7.70         5.12 o
  -5   7  10          7.66          7.43         4.27 o
  -4   7  10        574.17        599.86        23.92 o
  -3   7  10        168.42        165.92        11.70 o
  -2   7  10        637.79        627.23        17.27 o
  -1   7  10        467.89        489.74        15.21 o
   0   7  10        155.00        181.46        26.28 o
   1   7  10        535.02        587.35        47.45 o
   2   7  10         51.55         42.03        13.97 o
   3   7  10       1939.85       1915.83        67.61 o
   4   7  10        304.68        308.30        27.49 o
   5   7  10         38.17         38.38        11.89 o
   6   7  10          6.10         24.09        13.23 o
  -6   8  10        362.41        375.80        22.31 o
  -5   8  10          0.25          0.00         4.72 o
  -4   8  10         54.88         60.21        10.01 o
  -3   8  10        221.36        239.60        17.96 o
  -2   8  10         27.52         30.42         4.66 o
  -1   8  10       1142.45       1187.63        26.51 o
   0   8  10          0.27          0.00         7.54 o
   1   8  10       1265.19       1116.00        69.46 o
   2   8  10        539.70        519.46        33.22 o
   3   8  10         64.29         49.99        17.36 o
   4   8  10         24.59         21.46         8.55 o
   5   8  10          1.36          7.75        14.63 o
  -6   9  10        238.74        264.25        22.90 o
  -5   9  10         61.15         53.33        13.13 o
  -4   9  10        177.48        155.21        15.90 o
  -3   9  10        568.90        544.77        31.03 o
  -2   9  10         15.97         12.71         8.33 o
  -1   9  10         21.66         36.15         7.87 o
   0   9  10        191.71        224.62        19.08 o
   1   9  10         37.12         32.73         8.03 o
   2   9  10        971.84        957.33        46.91 o
   3   9  10        133.73        130.90        47.30 o
   4   9  10         85.19         94.60        25.00 o
   5   9  10         58.95         83.64        17.28 o
  -5  10  10         33.50         23.46         8.85 o
  -4  10  10        162.13        171.77        17.59 o
  -3  10  10        194.77        186.82        17.48 o
  -2  10  10        250.08        250.32        18.94 o
  -1  10  10        906.82        943.38        40.64 o
   0  10  10        106.59        110.38        11.35 o
   1  10  10         29.42         31.81        22.60 o
   2  10  10         16.38         19.15         7.76 o
   3  10  10         63.27         40.63        10.79 o
   4  10  10          0.02          0.00         5.93 o
  -4  11  10        153.59        180.79        18.54 o
  -3  11  10          2.93          9.73         6.85 o
  -2  11  10        141.63        150.97        18.43 o
  -1  11  10          0.87          1.65         3.38 o
   0  11  10          2.64          0.29         8.36 o
   1  11  10        149.35        147.56        19.71 o
   2  11  10        142.30        145.80        30.08 o
   3  11  10          1.39         16.18        13.13 o
   4  11  10         20.91         23.93         9.95 o
  -4  12  10        269.37        251.74        22.31 o
  -3  12  10         74.90         73.75        11.16 o
  -2  12  10        761.37        730.54        58.00 o
  -1  12  10         10.37         14.26        14.55 o
   0  12  10          0.09          2.62         6.47 o
   1  12  10        707.56        722.45        38.44 o
   2  12  10         45.85         52.52        16.97 o
   3  12  10        105.29        110.53        18.44 o
  -2  13  10        111.07        110.37        28.36 o
  -1  13  10         25.05         16.18        13.28 o
   0  13  10        198.38        148.58        30.54 o
   1  13  10        399.79        473.71        55.96 o
   2  13  10          4.66          6.31         6.28 o
  -7   1  11         36.21         36.62         5.70 o
  -6   1  11         62.73         64.99         6.63 o
  -5   1  11        165.54        151.97         9.37 o
  -4   1  11        235.13        252.44         8.30 o
  -3   1  11       2024.44       2098.52        30.27 o
  -2   1  11          0.01          1.93         1.71 o
  -1   1  11        571.41        539.75        11.66 o
   0   1  11        229.33        215.66         7.55 o
   1   1  11        335.38        378.11        13.92 o
   2   1  11       1472.85       1447.13        29.56 o
   3   1  11        436.93        436.90        17.97 o
   4   1  11         98.58        109.77        14.65 o
   5   1  11        878.84        853.50        43.46 o
   6   1  11        388.41        402.82        25.08 o
   7   1  11         25.27         25.74         9.51 o
  -7   2  11         59.51         62.28         7.48 o
  -6   2  11        254.74        264.84        14.67 o
  -5   2  11       1869.84       1897.26        48.43 o
  -4   2  11          8.14         12.61         2.69 o
  -3   2  11        156.78        161.71         8.36 o
  -2   2  11          3.81          5.06         2.57 o
  -1   2  11       2442.84       2689.04        37.21 o
   0   2  11       3967.21       4098.32        58.57 o
   1   2  11       1263.22       1345.40        24.73 o
   2   2  11        184.19        160.95         9.47 o
   3   2  11          7.27          4.21         2.57 o
   4   2  11        768.71        749.89        40.16 o
   5   2  11        177.06        154.46        18.69 o
   6   2  11       1607.61       1615.95        52.39 o
  -7   3  11        231.80        214.39        16.14 o
  -6   3  11         99.22        110.98         9.98 o
  -5   3  11       4022.30       4071.51        70.45 o
  -4   3  11        297.58        300.71        12.54 o
  -3   3  11        260.40        255.20        10.88 o
  -2   3  11        423.46        449.12        15.07 o
  -1   3  11         27.92         26.70         2.78 o
   0   3  11        204.49        207.09        13.01 o
   1   3  11        154.88        131.59        11.01 o
   2   3  11         12.33         13.89         4.55 o
   3   3  11        205.52        176.49        22.76 o
   4   3  11        381.09        393.78        22.45 o
   5   3  11         12.49         18.98         7.97 o
   6   3  11         14.25         13.04         5.85 o
  -7   4  11         84.40         79.29        15.93 o
  -6   4  11        425.60        371.55        20.52 o
  -5   4  11        149.38        139.80        11.70 o
  -4   4  11         23.85         32.99         4.66 o
  -3   4  11        506.85        555.89        23.17 o
  -2   4  11        809.72        778.68        22.81 o
  -1   4  11       1013.47       1035.89        20.18 o
   0   4  11       2269.85       2464.46        59.38 o
   1   4  11          0.31          2.21         1.91 o
   2   4  11        235.80        251.57        21.26 o
   3   4  11         57.35         60.29        17.63 o
   4   4  11       2245.93       2103.26       101.88 o
   5   4  11        217.71        244.94        24.57 o
   6   4  11         32.69         40.13        11.56 o
  -7   5  11          7.40          5.16         8.03 o
  -6   5  11         43.65         51.30        14.19 o
  -5   5  11        482.18        495.00        20.05 o
  -4   5  11        523.66        481.64        18.57 o
  -3   5  11        386.96        364.18        16.31 o
  -2   5  11         22.57         17.95         3.98 o
  -1   5  11        720.53        715.05        17.77 o
   0   5  11         34.10         39.55        13.48 o
   1   5  11       1739.29       1787.17        82.92 o
   2   5  11        307.32        346.38        36.64 o
   3   5  11        131.94        146.55        10.82 o
   4   5  11        418.98        382.43        18.50 o
   5   5  11         68.17         68.81        10.76 o
   6   5  11         10.19          9.36         5.95 o
  -7   6  11         24.18         46.82        10.99 o
  -6   6  11        115.97        144.13        12.40 o
  -5   6  11          0.35          3.49         4.71 o
  -4   6  11          1.83          4.27         4.73 o
  -3   6  11         10.73          9.88         4.73 o
  -2   6  11         93.04         91.31         8.58 o
  -1   6  11        282.94        303.29        11.43 o
   0   6  11        374.70        420.99        38.66 o
   1   6  11         55.60         43.10        13.04 o
   2   6  11        473.42        482.31        44.51 o
   3   6  11        171.86        191.66        29.33 o
   4   6  11        421.13        445.07        32.74 o
   5   6  11        166.43        142.17        19.79 o
   6   6  11         16.46         25.94        21.63 o
  -6   7  11         15.23         26.90         6.44 o
  -5   7  11         10.07          6.41         5.41 o
  -4   7  11        185.48        180.88        13.06 o
  -3   7  11         27.83         28.83         5.71 o
  -2   7  11        170.76        175.26        10.97 o
  -1   7  11         59.55         67.46         8.80 o
   0   7  11        822.10        833.34        57.22 o
   1   7  11        213.63        215.53        28.97 o
   2   7  11         30.76         64.55        17.70 o
   3   7  11        355.80        397.21        30.18 o
   4   7  11          7.81         24.05        10.20 o
   5   7  11        349.85        348.36        31.20 o
  -6   8  11        163.65        140.82        17.92 o
  -5   8  11        247.71        253.07        17.05 o
  -4   8  11        243.95        266.86        16.30 o
  -3   8  11        391.10        380.88        18.43 o
  -2   8  11         27.40         25.79         4.85 o
  -1   8  11        754.97        747.09        20.04 o
   0   8  11        215.82        235.54        31.73 o
   1   8  11         71.13         98.41        21.10 o
   2   8  11        282.71        274.97        35.51 o
   3   8  11        483.79        486.20        34.14 o
   4   8  11         46.81         52.96        11.44 o
   5   8  11          0.00         11.30         8.68 o
  -6   9  11          2.59         13.75         5.88 o
  -5   9  11          6.53          9.15         5.13 o
  -4   9  11         24.67         30.88         6.65 o
  -3   9  11       1677.80       1642.98        53.20 o
  -2   9  11          1.76          4.39         4.94 o
  -1   9  11         25.87         39.19         8.68 o
   0   9  11        931.84        811.12        61.29 o
   1   9  11        385.24        337.47        40.37 o
   2   9  11        835.27        846.62        45.00 o
   3   9  11         60.96         66.66        13.23 o
   4   9  11         16.13         16.78         9.25 o
   5   9  11         18.25         30.55        11.17 o
  -5  10  11         87.72        111.63        12.65 o
  -4  10  11         87.71         98.97        11.15 o
  -3  10  11        802.86        813.88        36.36 o
  -2  10  11        106.16         98.81        12.40 o
  -1  10  11          0.07          0.67         9.50 o
   0  10  11        110.55        107.09        14.21 o
   1  10  11         48.39         35.30        12.22 o
   2  10  11        314.20        311.75        28.03 o
   3  10  11         21.65         17.93         8.43 o
   4  10  11          0.82          8.85         6.05 o
  -4  11  11         13.79         46.03         9.56 o
  -3  11  11         70.13         61.21        11.23 o
  -2  11  11         33.03         45.64        20.41 o
  -1  11  11         27.09         10.23         9.56 o
   0  11  11          6.99         14.26         7.75 o
   1  11  11        578.98        542.53        35.96 o
   2  11  11         88.12        101.53        17.43 o
   3  11  11          9.98         25.74        10.13 o
  -3  12  11        518.03        542.76        31.47 o
  -2  12  11         13.91         34.57        17.24 o
  -1  12  11         48.55         34.11        14.82 o
   0  12  11        229.50        118.11        77.05 o
   1  12  11         54.75         73.36        11.16 o
   2  12  11          1.32          5.70         6.39 o
   3  12  11          3.57          3.07        16.58 o
  -2  13  11        287.86        303.13        45.41 o
  -1  13  11          4.79         11.51        13.03 o
   0  13  11        490.90        482.88        56.20 o
   1  13  11        208.47        224.56        39.31 o
  -7   0  12        105.65        143.00        15.07 o
  -6   0  12        145.60        128.24        13.61 o
  -5   0  12       1367.44       1388.88        42.42 o
  -4   0  12       1768.27       1780.74        41.98 o
  -3   0  12        169.02        175.71        11.27 o
  -2   0  12        217.53        240.01        12.75 o
  -1   0  12         26.95         25.43         3.87 o
   0   0  12       1206.24       1344.58        47.89 o
   1   0  12        847.67        868.68        32.01 o
   2   0  12       1550.93       1742.49        48.11 o
   3   0  12        271.26        233.02        14.91 o
   4   0  12        374.29        422.24        41.24 o
   5   0  12        532.90        491.55        48.49 o
   6   0  12        116.86        131.95        24.90 o
  -7   1  12         17.12         16.38         5.04 o
  -6   1  12        378.29        364.84        18.15 o
  -5   1  12          0.73          2.18         3.27 o
  -4   1  12        112.17        104.69         5.32 o
  -3   1  12        114.42        113.92         6.21 o
  -2   1  12        427.84        456.52        12.29 o
  -1   1  12        836.01        873.31        15.98 o
   0   1  12       1043.79       1116.32        21.25 o
   1   1  12       2584.40       2731.15        45.33 o
   2   1  12        173.30        214.33        11.04 o
   3   1  12        749.91        783.98        37.56 o
   4   1  12         46.21         45.01        13.12 o
   5   1  12        339.60        355.62        23.27 o
   6   1  12         12.85         18.94         6.09 o
  -7   2  12          0.01          2.42         3.54 o
  -6   2  12        197.64        220.59        13.83 o
  -5   2  12         12.10         17.83         3.86 o
  -4   2  12        323.53        320.64         9.53 o
  -3   2  12       1577.37       1530.51        31.11 o
  -2   2  12       1244.41       1255.10        26.63 o
  -1   2  12       1662.60       1816.18        27.52 o
   0   2  12        358.48        405.06        10.75 o
   1   2  12        161.98        150.24         7.89 o
   2   2  12        510.77        517.80        17.81 o
   3   2  12        429.30        392.73        18.93 o
   4   2  12          8.84          8.58         4.20 o
   5   2  12        384.29        338.09        28.15 o
   6   2  12        195.30        201.21        18.27 o
  -7   3  12        381.13        363.91        21.55 o
  -6   3  12         90.05         92.89        11.34 o
  -5   3  12       2938.30       2864.69        60.52 o
  -4   3  12         20.96         23.78         4.88 o
  -3   3  12       1229.93       1218.59        25.56 o
  -2   3  12       1091.72       1035.91        24.48 o
  -1   3  12       2474.44       2531.66        34.26 o
   0   3  12          2.90         20.73         2.98 o
   1   3  12        116.66         95.37         7.78 o
   2   3  12         85.98         55.74         7.03 o
   3   3  12        283.86        319.22        52.64 o
   4   3  12        177.22        202.27        15.24 o
   5   3  12          2.24          1.89         4.98 o
   6   3  12          0.98          3.69         5.23 o
  -7   4  12         53.02         63.62         9.16 o
  -6   4  12         95.21        100.16        10.94 o
  -5   4  12          8.32         13.21         3.62 o
  -4   4  12        139.58        140.28        10.07 o
  -3   4  12          9.77         15.51         3.39 o
  -2   4  12         42.26         45.47         5.82 o
  -1   4  12        203.96        225.82         9.06 o
   0   4  12         50.26         50.79         4.11 o
   1   4  12         15.09         24.46         4.60 o
   2   4  12       1297.04       1331.07        37.23 o
   3   4  12        298.85        277.78        34.27 o
   4   4  12        124.46        111.86        12.68 o
   5   4  12          3.42          0.00         6.02 o
   6   4  12        265.02        275.74        28.03 o
  -7   5  12          6.22          3.17         5.61 o
  -6   5  12        157.99        167.98        12.77 o
  -5   5  12         50.01         52.65         6.77 o
  -4   5  12        889.64        922.84        26.40 o
  -3   5  12        204.65        181.68        11.77 o
  -2   5  12        195.32        192.10        12.97 o
  -1   5  12        160.63        156.55         8.08 o
   0   5  12        229.22        271.22        13.06 o
   1   5  12        538.56        562.04        45.42 o
   2   5  12         22.74          7.04        12.52 o
   3   5  12          3.47          4.07        10.67 o
   4   5  12        329.47        341.68        28.06 o
   5   5  12         49.73         35.47        11.02 o
   6   5  12         14.48         15.52        11.28 o
  -7   6  12        795.25        906.64        36.40 o
  -6   6  12        330.77        351.80        18.62 o
  -5   6  12         90.51         93.67         9.64 o
  -4   6  12        951.71        918.66        29.87 o
  -3   6  12        598.00        552.59        21.36 o
  -2   6  12        104.61         91.78         9.19 o
  -1   6  12        196.36        199.19         9.42 o
   0   6  12         12.34         12.34         9.41 o
   1   6  12         50.14         46.03        13.97 o
   2   6  12         33.79         30.87        12.90 o
   3   6  12        227.00        212.95        31.93 o
   4   6  12          2.16          5.74         5.66 o
   5   6  12          4.21         25.02        20.28 o
   6   6  12         20.26         46.77        12.85 o
  -6   7  12         72.09         70.39         9.10 o
  -5   7  12        612.59        577.71        27.80 o
  -4   7  12        430.55        406.25        20.22 o
  -3   7  12       1040.48       1025.02        30.40 o
  -2   7  12        245.99        250.99        15.33 o
  -1   7  12          7.79         19.86         5.04 o
   0   7  12         35.14         70.62        17.73 o
   1   7  12       1352.99       1292.37        75.83 o
   2   7  12         30.19         27.30        13.45 o
   3   7  12        161.24        149.46        27.42 o
   4   7  12          6.07          4.81         5.60 o
   5   7  12         13.34         34.26        12.60 o
  -6   8  12        210.65        237.77        16.05 o
  -5   8  12         68.10         77.76         9.88 o
  -4   8  12         63.69         62.42         8.55 o
  -3   8  12        237.24        253.75        15.11 o
  -2   8  12        107.31        120.31        11.06 o
  -1   8  12         29.29         37.31         6.53 o
   0   8  12        210.91        224.86        31.79 o
   1   8  12        259.53        245.92        33.89 o
   2   8  12         31.23         30.31        13.48 o
   3   8  12         74.01         58.83        28.85 o
   4   8  12          0.09         10.40         7.82 o
   5   8  12         34.72         32.12        12.51 o
  -5   9  12        131.42        133.14        13.15 o
  -4   9  12        103.07        122.15        11.82 o
  -3   9  12       1698.82       1635.34        41.54 o
  -2   9  12        266.47        263.54        25.51 o
  -1   9  12          0.20          4.50        10.60 o
   0   9  12         62.68         55.71        14.91 o
   1   9  12          2.60          7.29         7.34 o
   2   9  12        212.20        186.69        21.47 o
   3   9  12         15.66         31.61        11.32 o
   4   9  12         50.65         44.42        16.38 o
  -5  10  12          6.74         20.95         8.20 o
  -4  10  12         10.82          7.00         9.25 o
  -3  10  12         90.60        115.13        20.73 o
  -2  10  12        109.70         88.59        27.45 o
  -1  10  12         37.68         70.09        21.17 o
   0  10  12         11.08         24.57        12.36 o
   1  10  12          5.85         32.32        10.77 o
   2  10  12        204.29        212.86        23.71 o
   3  10  12         34.48         47.65        18.38 o
   4  10  12         39.04         73.09        14.77 o
  -4  11  12         59.25         68.34        11.95 o
  -3  11  12          0.05          3.71         4.56 o
  -2  11  12        411.18        433.85        50.01 o
  -1  11  12          1.21          0.00        10.01 o
   0  11  12        791.08        796.82        42.57 o
   1  11  12         17.40          8.83         9.25 o
   2  11  12        355.78        355.70        31.74 o
   3  11  12         74.64         81.31        16.13 o
  -3  12  12          9.97          3.95         6.62 o
  -2  12  12        263.50        249.43        39.21 o
  -1  12  12         20.65         60.70        22.69 o
   0  12  12         16.20          5.08         7.44 o
   1  12  12        478.07        427.57        34.45 o
   2  12  12          3.75          0.00        14.02 o
  -1  13  12         39.65         39.81        17.26 o
   0  13  12         38.13         32.78        14.53 o
   1  13  12          0.31         18.48        16.85 o
  -7   1  13         53.73         40.93         8.02 o
  -6   1  13        143.79        144.73        11.84 o
  -5   1  13        300.37        284.97        11.07 o
  -4   1  13         99.68        104.25         6.46 o
  -3   1  13       2292.07       2187.78        33.01 o
  -2   1  13          0.07         10.49         3.49 o
  -1   1  13         57.76         60.08         4.24 o
   0   1  13       1176.11       1119.12        21.68 o
   1   1  13        379.75        359.18        14.72 o
   2   1  13         11.88         12.96         3.60 o
   3   1  13        279.42        266.67        12.39 o
   4   1  13         68.98         78.31        13.17 o
   5   1  13        889.06        916.48        47.82 o
   6   1  13         18.67         12.18         9.88 o
  -7   2  13        184.97        218.80        19.45 o
  -6   2  13        136.28        136.10         9.86 o
  -5   2  13        601.08        625.62        19.77 o
  -4   2  13        596.15        530.33        19.88 o
  -3   2  13         51.99         49.42         6.24 o
  -2   2  13        104.06         87.08        10.30 o
  -1   2  13        100.26         93.55         5.10 o
   0   2  13         79.04         70.06         6.31 o
   1   2  13          3.10          3.92         3.28 o
   2   2  13        361.44        333.28        14.72 o
   3   2  13          2.30          8.88         3.83 o
   4   2  13         15.32         11.96        10.73 o
   5   2  13         36.90         30.38         9.49 o
   6   2  13        232.06        232.07        19.82 o
  -7   3  13          0.28          2.92         7.14 o
  -6   3  13         12.39         13.73         3.58 o
  -5   3  13         36.32         37.34         5.43 o
  -4   3  13         49.12         51.13         6.86 o
  -3   3  13        380.78        366.81        15.19 o
  -2   3  13         53.49         60.91         7.84 o
  -1   3  13         81.82         57.34         4.73 o
   0   3  13         30.24         24.23         3.46 o
   1   3  13         89.24         84.43         7.02 o
   2   3  13          1.64          8.02         3.36 o
   3   3  13        601.04        654.75        46.52 o
   4   3  13        163.70        206.89        31.30 o
   5   3  13         14.99          7.45         8.26 o
   6   3  13          2.76          0.00         5.06 o
  -7   4  13        115.96        109.22        10.87 o
  -6   4  13         29.04         35.79         6.48 o
  -5   4  13          1.84          5.39         3.50 o
  -4   4  13          4.36          4.04         3.27 o
  -3   4  13          5.21          4.71         3.10 o
  -2   4  13        290.79        294.77        13.35 o
  -1   4  13        143.87        160.59         7.89 o
   0   4  13         34.65         40.73         4.02 o
   1   4  13        195.75        192.29        12.10 o
   2   4  13       1134.24       1149.04        35.01 o
   3   4  13         19.61         13.84         6.58 o
   4   4  13         72.28         77.77        19.74 o
   5   4  13          2.43         12.15         9.06 o
   6   4  13          6.08          2.85         8.54 o
  -7   5  13         86.34        107.85        11.08 o
  -6   5  13         82.04         81.44        10.65 o
  -5   5  13          3.36          5.75         4.03 o
  -4   5  13        340.47        360.30        16.50 o
  -3   5  13         30.80         32.06         5.85 o
  -2   5  13        105.35        116.86        17.03 o
  -1   5  13          2.15          1.45         2.08 o
   0   5  13       1122.16       1091.58        31.43 o
   1   5  13         12.71         11.88         6.65 o
   2   5  13        541.33        514.67        46.66 o
   3   5  13         16.47          0.00         8.16 o
   4   5  13         40.47         65.12        20.90 o
   5   5  13         28.28         33.01        11.18 o
   6   5  13        195.88        191.09        24.64 o
  -6   6  13         38.91         46.54         7.32 o
  -5   6  13         61.55         62.04         7.66 o
  -4   6  13       1273.57       1192.95        31.75 o
  -3   6  13         77.70         97.13         9.66 o
  -2   6  13         87.19         89.91         9.23 o
  -1   6  13        434.98        410.47        18.21 o
   0   6  13        726.79        693.52        51.97 o
   1   6  13         66.11         45.72        16.27 o
   2   6  13       1168.53       1084.92        71.25 o
   3   6  13        784.78        793.79        62.82 o
   4   6  13          9.83         30.05        12.71 o
   5   6  13        216.45        216.82        25.02 o
  -6   7  13         27.62         30.16         6.23 o
  -5   7  13          1.69          5.14         3.90 o
  -4   7  13        136.27        145.11        12.37 o
  -3   7  13         81.72         84.60         9.68 o
  -2   7  13        102.81        113.33        10.74 o
  -1   7  13        133.25        132.70         7.88 o
   0   7  13        162.86        170.67        27.17 o
   1   7  13          4.30         23.70        13.06 o
   2   7  13         35.16         21.71        11.15 o
   3   7  13          3.27         30.56        15.81 o
   4   7  13         57.98         39.57        10.95 o
   5   7  13          5.08         11.56         9.35 o
  -6   8  13         15.73         16.31         4.69 o
  -5   8  13        389.92        400.42        22.10 o
  -4   8  13        262.32        266.69        16.80 o
  -3   8  13         71.51         74.46         8.51 o
  -2   8  13          5.56          2.37         7.69 o
  -1   8  13        266.70        309.57        46.25 o
   0   8  13        322.37        275.89        36.15 o
   1   8  13        230.04        196.16        31.46 o
   2   8  13        672.05        558.74        53.79 o
   3   8  13        100.03         88.16        16.15 o
   4   8  13        155.35         95.41        16.63 o
   5   8  13         91.92        108.70        18.87 o
  -5   9  13         14.70         16.39         8.58 o
  -4   9  13        133.87        142.17        12.79 o
  -3   9  13        726.04        765.79        49.54 o
  -2   9  13        799.86        805.03        58.58 o
  -1   9  13          5.35          4.47         7.97 o
   0   9  13          5.74         11.21        10.14 o
   1   9  13        166.86        207.93        33.40 o
   2   9  13         82.39         90.00        22.96 o
   3   9  13        144.79        126.51        18.87 o
   4   9  13         97.88        118.15        19.05 o
  -5  10  13         17.26         20.51         8.03 o
  -4  10  13         34.80         26.86         8.94 o
  -3  10  13        760.69        721.09        35.16 o
  -2  10  13          0.03          9.82         6.26 o
  -1  10  13         27.39         15.94        13.61 o
   0  10  13         44.39         50.91        18.80 o
   1  10  13        186.23        188.84        33.11 o
   2  10  13         42.78         44.68        11.21 o
   3  10  13         44.70         45.09        22.55 o
   4  10  13         48.71         45.95        12.71 o
  -4  11  13        242.70        237.16        22.04 o
  -3  11  13        147.12        117.88        17.42 o
  -2  11  13        208.50        213.19        35.70 o
  -1  11  13         43.26         39.75        16.10 o
   0  11  13          0.31         21.38        16.25 o
   1  11  13        124.75         93.44        16.71 o
   2  11  13          0.87          7.14        12.40 o
   3  11  13          5.94          7.33        10.00 o
  -3  12  13        102.46         92.76        22.05 o
  -2  12  13       1019.54       1008.68        81.29 o
  -1  12  13         77.02         66.66        22.76 o
   0  12  13          0.73         14.97         7.54 o
   1  12  13         21.13         15.76         7.90 o
   2  12  13          0.10          8.10         7.83 o
  -7   0  14        237.51        223.07        19.82 o
  -6   0  14         54.86         38.83         9.52 o
  -5   0  14         19.28         28.04         5.82 o
  -4   0  14        128.12        128.49        10.83 o
  -3   0  14        103.10         90.11         8.43 o
  -2   0  14         86.94         96.46         8.64 o
  -1   0  14        261.76        235.67        13.72 o
   0   0  14       1493.62       1600.53        39.23 o
   1   0  14         17.96         19.25         5.37 o
   2   0  14          0.49          0.00         3.21 o
   3   0  14        335.45        313.35        19.34 o
   4   0  14          2.48          0.00         8.39 o
   5   0  14        117.51        143.76        26.98 o
   6   0  14         25.72         18.28        17.69 o
  -7   1  14         90.56        118.43        11.35 o
  -6   1  14         49.21         50.93         6.76 o
  -5   1  14         31.29         24.31         5.22 o
  -4   1  14       1183.40       1140.19        23.23 o
  -3   1  14        127.31        134.75         7.11 o
  -2   1  14        212.41        237.85         9.41 o
  -1   1  14        429.73        410.59        11.52 o
   0   1  14          1.62          2.99         2.15 o
   1   1  14         41.17         43.37         8.05 o
   2   1  14        124.68        113.72         8.79 o
   3   1  14        590.47        545.63        29.90 o
   4   1  14          3.81         10.03        11.29 o
   5   1  14         21.18         17.73         8.62 o
   6   1  14        177.20        193.12        18.46 o
  -7   2  14        309.20        307.75        17.91 o
  -6   2  14        118.03        116.96         9.41 o
  -5   2  14         33.56         43.51         5.65 o
  -4   2  14        321.76        297.30        15.05 o
  -3   2  14         67.64         49.85         5.68 o
  -2   2  14        855.31        744.21        41.23 o
  -1   2  14        296.85        301.47         9.48 o
   0   2  14        366.13        368.81        12.37 o
   1   2  14        936.61        924.58        34.46 o
   2   2  14        104.65        139.53         9.94 o
   3   2  14        724.71        699.13        26.73 o
   4   2  14         94.83        123.25        24.64 o
   5   2  14         60.70        102.22        23.79 o
   6   2  14        521.34        484.89        29.01 o
  -7   3  14         32.71         46.31         8.78 o
  -6   3  14         72.53         74.56         7.82 o
  -5   3  14          2.49          9.77         4.02 o
  -4   3  14        417.68        409.92        17.27 o
  -3   3  14         68.56         78.96         7.29 o
  -2   3  14        124.88        135.19         9.15 o
  -1   3  14        207.64        195.63         8.62 o
   0   3  14         42.85         39.64         4.97 o
   1   3  14        113.12         94.40         6.72 o
   2   3  14        866.54        917.45        39.14 o
   3   3  14        237.81        225.53        18.99 o
   4   3  14         66.40         45.78        16.98 o
   5   3  14        207.37        244.13        30.84 o
   6   3  14         45.36         44.24         9.64 o
  -7   4  14          0.09          4.80         6.44 o
  -6   4  14          3.14          7.26         4.12 o
  -5   4  14         31.71         26.17         5.44 o
  -4   4  14        438.41        405.59        17.54 o
  -3   4  14         23.23         22.40         4.56 o
  -2   4  14        702.69        725.43        21.77 o
  -1   4  14        389.90        385.60        12.25 o
   0   4  14         64.19         66.67         5.18 o
   1   4  14        172.27        187.30        17.82 o
   2   4  14         17.55          3.15         4.03 o
   3   4  14        109.63         86.98        12.72 o
   4   4  14         48.01         46.17        13.32 o
   5   4  14         15.28          9.35        10.15 o
   6   4  14        226.48        229.99        26.95 o
  -6   5  14        196.01        213.35        14.65 o
  -5   5  14        126.24        133.74        10.94 o
  -4   5  14       2094.25       2045.29        47.19 o
  -3   5  14          0.03          1.34         3.25 o
  -2   5  14        186.97        182.45        13.35 o
  -1   5  14         20.80         21.57         5.90 o
   0   5  14         77.49        115.67        21.59 o
   1   5  14         83.98         80.95        19.33 o
   2   5  14          7.12         19.04        12.85 o
   3   5  14        648.71        735.84        59.96 o
   4   5  14          6.22          0.00         7.56 o
   5   5  14        195.93        191.39        23.67 o
  -6   6  14         24.65         20.05        10.29 o
  -5   6  14        317.03        310.83        18.39 o
  -4   6  14        939.99        961.89        30.21 o
  -3   6  14        589.95        569.44        25.87 o
  -2   6  14        967.00        911.03        31.29 o
  -1   6  14        242.17        238.68        14.15 o
   0   6  14          1.99          4.07         6.22 o
   1   6  14        183.08        214.72        30.17 o
   2   6  14         98.36         82.53        23.08 o
   3   6  14        366.07        336.82        42.42 o
   4   6  14        190.83        189.03        23.19 o
   5   6  14         22.11         33.63        11.97 o
  -6   7  14         36.77         28.70         7.01 o
  -5   7  14        294.56        262.01        16.00 o
  -4   7  14        166.95        170.07        13.42 o
  -3   7  14         15.22         20.56         5.73 o
  -2   7  14         29.47         25.11         5.37 o
  -1   7  14         34.06         40.38        10.27 o
   0   7  14          0.27          9.75         7.92 o
   1   7  14          8.81         15.19        10.73 o
   2   7  14         63.74         99.06        22.41 o
   3   7  14         17.08         21.16        13.96 o
   4   7  14        248.33        299.35        29.54 o
   5   7  14          0.02         13.21         8.70 o
  -5   8  14          2.30          2.62         4.29 o
  -4   8  14          0.20          0.00         3.07 o
  -3   8  14       1312.78       1264.60        41.34 o
  -2   8  14        748.48        715.53        73.06 o
  -1   8  14        230.99        218.34        23.56 o
   0   8  14        299.60        269.24        36.38 o
   1   8  14        432.28        364.74        43.54 o
   2   8  14          7.58         35.64        17.05 o
   3   8  14          0.49         22.10        17.26 o
   4   8  14          7.11          5.36        11.41 o
  -5   9  14          7.90          5.54         4.69 o
  -4   9  14         18.01         18.13         6.79 o
  -3   9  14         29.14         36.09        11.34 o
  -2   9  14          5.60         13.56         9.09 o
  -1   9  14         91.99        106.45        23.56 o
   0   9  14          2.49         14.37        12.52 o
   1   9  14         16.79          6.61        10.10 o
   2   9  14         69.58         65.93        21.02 o
   3   9  14        249.61        221.19        25.70 o
   4   9  14        305.22        322.38        32.06 o
  -4  10  14         68.01         69.65        12.03 o
  -3  10  14        518.31        513.73        63.51 o
  -2  10  14        243.21        247.08        27.05 o
  -1  10  14          0.01          0.00         7.27 o
   0  10  14          0.67         12.67        11.08 o
   1  10  14        371.94        332.36        44.32 o
   2  10  14         64.42         40.91        12.31 o
   3  10  14         13.19         57.09        29.70 o
  -3  11  14        289.26        229.17        27.45 o
  -2  11  14        339.66        362.68        47.14 o
  -1  11  14        109.21        116.69        28.83 o
   0  11  14        609.53        622.34        62.45 o
   1  11  14         12.19         11.58         8.11 o
   2  11  14        196.23        205.76        24.95 o
  -2  12  14          3.64         23.82        18.33 o
  -1  12  14         17.93         24.07        15.75 o
   0  12  14          7.14         21.20        15.88 o
   1  12  14         81.11         69.78        14.42 o
  -7   1  15         15.19         19.68         5.74 o
  -6   1  15        257.29        261.53        18.01 o
  -5   1  15        153.03        140.58        10.43 o
  -4   1  15        135.56        120.40         7.26 o
  -3   1  15         41.55         49.25         4.49 o
  -2   1  15          2.43          1.19         4.36 o
  -1   1  15       1377.66       1345.20        25.38 o
   0   1  15       1347.27       1302.49        25.24 o
   1   1  15         13.02         12.66         3.64 o
   2   1  15         24.79         32.05         4.69 o
   3   1  15        200.14        228.15        12.41 o
   4   1  15        626.06        544.80        35.74 o
   5   1  15          3.20          1.15         6.34 o
   6   1  15         13.36         27.39         8.03 o
  -7   2  15         88.38        121.83        11.53 o
  -6   2  15         29.93         50.96         7.44 o
  -5   2  15        476.22        457.81        20.94 o
  -4   2  15         21.09         16.22         3.80 o
  -3   2  15       1085.29       1059.22        27.26 o
  -2   2  15        376.02        344.59        11.97 o
  -1   2  15        164.86        136.80         6.73 o
   0   2  15         45.74         46.43         5.31 o
   1   2  15         65.22         52.09         6.53 o
   2   2  15         55.31         56.21         7.74 o
   3   2  15         45.32         39.03         6.68 o
   4   2  15        395.66        382.70        42.81 o
   5   2  15        102.13         73.71        18.70 o
   6   2  15         24.01         41.39         9.87 o
  -7   3  15        114.02        116.08        11.41 o
  -6   3  15         47.72         63.57         7.45 o
  -5   3  15        205.85        196.05        11.62 o
  -4   3  15        265.66        260.11        13.98 o
  -3   3  15        229.12        236.52        14.43 o
  -2   3  15          3.49          1.45         2.65 o
  -1   3  15         36.29         43.45         4.58 o
   0   3  15          0.14          5.19         3.53 o
   1   3  15       1274.47       1281.16        41.65 o
   2   3  15         10.44          2.66         4.89 o
   3   3  15        250.07        220.31        19.07 o
   4   3  15         71.05         57.33        16.83 o
   5   3  15         13.57         19.80        12.27 o
  -6   4  15         41.71         68.06         8.32 o
  -5   4  15         22.30         23.89         5.12 o
  -4   4  15        101.59        102.47        11.88 o
  -3   4  15        339.70        307.40        15.03 o
  -2   4  15        203.60        191.66        13.34 o
  -1   4  15        537.53        557.03        18.87 o
   0   4  15        135.86        132.86        10.52 o
   1   4  15          0.50          2.80         4.64 o
   2   4  15        338.98        300.15        30.05 o
   3   4  15         28.16         19.24         7.41 o
   4   4  15        226.99        303.59        40.31 o
   5   4  15         38.91         79.44        16.40 o
  -6   5  15         78.92         75.38        10.73 o
  -5   5  15        112.09         96.60         9.79 o
  -4   5  15         98.79         96.63        10.05 o
  -3   5  15       1120.61       1125.78        42.26 o
  -2   5  15       1432.92       1412.40        33.00 o
  -1   5  15       1133.86       1131.37        34.05 o
   0   5  15        807.51        856.46        58.33 o
   1   5  15        865.47        842.58        60.07 o
   2   5  15        566.09        507.31        48.05 o
   3   5  15          9.50         17.51         7.14 o
   4   5  15         11.27         12.20        10.95 o
   5   5  15         22.01         55.27        13.30 o
  -6   6  15         17.83         24.13         6.54 o
  -5   6  15        417.48        434.52        20.37 o
  -4   6  15         23.71         31.71         6.40 o
  -3   6  15        599.63        569.92        23.75 o
  -2   6  15        305.70        333.07        18.95 o
  -1   6  15        678.47        641.15        25.10 o
   0   6  15         14.38         14.52        12.51 o
   1   6  15        662.10        624.92        53.26 o
   2   6  15         41.84         83.58        23.64 o
   3   6  15         77.85        129.18        28.38 o
   4   6  15         16.76          3.53        14.37 o
   5   6  15         29.91         15.31        12.59 o
  -6   7  15          6.75          8.98         6.31 o
  -5   7  15         46.81         57.23         8.96 o
  -4   7  15          0.06          1.66         3.51 o
  -3   7  15        136.33        123.45        12.40 o
  -2   7  15        455.55        396.27        30.58 o
  -1   7  15        235.29        215.43        22.39 o
   0   7  15        109.18        128.31        24.28 o
   1   7  15          0.84          3.56         8.50 o
   2   7  15        512.52        537.49        52.94 o
   3   7  15         30.75         54.68        18.54 o
   4   7  15          0.42          8.91         5.90 o
  -5   8  15          3.46          8.01         5.33 o
  -4   8  15          0.95          6.05         4.16 o
  -3   8  15         68.26         75.25        14.34 o
  -2   8  15          1.20         11.49         8.14 o
  -1   8  15          1.05          0.00         8.81 o
   0   8  15         56.81         70.27        19.17 o
   1   8  15         73.59         73.33        21.06 o
   2   8  15          7.31          3.45        10.26 o
   3   8  15         14.09         53.47        17.63 o
   4   8  15         37.28         53.91        21.18 o
  -5   9  15          0.00         12.04         5.74 o
  -4   9  15         36.46         33.22        10.81 o
  -3   9  15        546.88        515.76        38.41 o
  -2   9  15        256.82        239.29        34.94 o
  -1   9  15        604.95        550.34        53.59 o
   0   9  15         43.12         46.36        17.98 o
   1   9  15         74.63         27.71        14.73 o
   2   9  15        380.12        267.06        40.27 o
   3   9  15         24.76         45.48        12.20 o
  -4  10  15        307.74        327.71        32.90 o
  -3  10  15          0.41          6.56         9.80 o
  -2  10  15        154.21        141.07        34.94 o
  -1  10  15        226.74        228.88        36.70 o
   0  10  15        173.57        196.23        33.94 o
   1  10  15          1.74          0.00        10.77 o
   2  10  15        108.50         97.62        16.90 o
   3  10  15         22.67         40.13        12.33 o
  -3  11  15        121.76         91.95        28.57 o
  -2  11  15         62.10         86.69        23.84 o
  -1  11  15        274.77        258.45        40.81 o
   0  11  15         32.47         60.64        20.82 o
   1  11  15        168.23        157.14        21.21 o
   2  11  15         62.19         57.85        21.40 o
  -1  12  15         20.16         33.62        14.69 o
   0  12  15         42.32         60.22        23.28 o
  -7   0  16         40.63         90.20        16.45 o
  -6   0  16          1.32          5.24         7.13 o
  -5   0  16         18.09          6.08         6.55 o
  -4   0  16        494.32        477.17        35.30 o
  -3   0  16       1277.73       1255.59        48.76 o
  -2   0  16        487.05        464.61        20.58 o
  -1   0  16         16.18         20.17         4.88 o
   0   0  16        676.45        743.16        27.25 o
   1   0  16         10.70         14.13         5.55 o
   2   0  16       2256.98       2339.48        65.52 o
   3   0  16         93.72        112.94        12.57 o
   4   0  16        614.98        597.29        53.47 o
   5   0  16         64.89         43.41        16.87 o
  -7   1  16         51.00         45.03         8.36 o
  -6   1  16         36.07         28.84         7.83 o
  -5   1  16        178.26        199.74        15.01 o
  -4   1  16        254.24        222.99        12.75 o
  -3   1  16         19.93         22.45         3.28 o
  -2   1  16          3.62          3.14         2.29 o
  -1   1  16        367.58        340.83        12.55 o
   0   1  16          4.20          7.69         3.10 o
   1   1  16        131.55        134.04        10.07 o
   2   1  16         51.12         48.09        11.29 o
   3   1  16        249.28        265.15        13.99 o
   4   1  16        224.21        241.94        24.44 o
   5   1  16         41.48         85.97        16.25 o
  -7   2  16         35.29         55.78        19.21 o
  -6   2  16         20.33         24.45         6.30 o
  -5   2  16        110.68         98.80         9.32 o
  -4   2  16        212.62        184.45        11.89 o
  -3   2  16         83.59         80.19         7.83 o
  -2   2  16         69.41         57.92         6.26 o
  -1   2  16        107.75         91.99         6.54 o
   0   2  16       1036.89       1032.31        22.87 o
   1   2  16         51.78         51.69         6.85 o
   2   2  16         96.72         83.23         8.64 o
   3   2  16         43.09         36.04         8.18 o
   4   2  16         53.64         26.06        12.95 o
   5   2  16         20.42         37.14        17.75 o
  -6   3  16         31.24         32.21         8.53 o
  -5   3  16        185.33        185.06        14.35 o
  -4   3  16        873.78        808.84        25.77 o
  -3   3  16          3.17          4.66         2.93 o
  -2   3  16       1892.36       1783.28        37.47 o
  -1   3  16        194.46        207.68        11.58 o
   0   3  16       1860.42       1820.50        31.87 o
   1   3  16          0.88          3.02         3.43 o
   2   3  16         62.39         57.94        11.30 o
   3   3  16         49.47         48.30        10.31 o
   4   3  16        356.00        278.23        38.78 o
   5   3  16         19.93         24.59        15.18 o
  -6   4  16         31.39         36.21         5.90 o
  -5   4  16        233.05        223.84        17.56 o
  -4   4  16        147.74        144.35        11.20 o
  -3   4  16        707.74        645.79        22.65 o
  -2   4  16         34.30         38.72         5.75 o
  -1   4  16         97.24         81.24         7.48 o
   0   4  16        626.68        647.65        28.69 o
   1   4  16         19.47         19.65         7.91 o
   2   4  16         38.38         26.55         8.07 o
   3   4  16        176.25        189.02        19.25 o
   4   4  16         67.61         80.40        22.13 o
   5   4  16          0.48         11.58         9.69 o
  -6   5  16          7.15         10.35         5.08 o
  -5   5  16         36.77         47.93         8.47 o
  -4   5  16         20.31         18.14         5.21 o
  -3   5  16         12.80         10.72         3.54 o
  -2   5  16        387.81        420.41        20.12 o
  -1   5  16         83.06         72.26         7.81 o
   0   5  16         36.57         26.22        11.73 o
   1   5  16          4.70          1.77         9.44 o
   2   5  16         77.51         37.44        20.74 o
   3   5  16        247.78        224.06        28.63 o
   4   5  16          0.00         20.19        14.24 o
   5   5  16        200.59        250.67        30.29 o
  -6   6  16         20.40         27.62         6.35 o
  -5   6  16         48.07         48.57         7.66 o
  -4   6  16        124.09        128.75        12.00 o
  -3   6  16        186.04        193.08        14.03 o
  -2   6  16        594.14        579.93        25.99 o
  -1   6  16          2.41          1.07         6.40 o
   0   6  16        404.76        424.76        43.67 o
   1   6  16          5.82         24.59        12.65 o
   2   6  16         20.07         11.31         8.82 o
   3   6  16         62.17         85.65        22.20 o
   4   6  16          0.03         17.24        13.76 o
  -5   7  16         12.27          4.61         3.83 o
  -4   7  16        274.29        258.06        17.88 o
  -3   7  16        147.14        145.28        13.62 o
  -2   7  16       1536.98       1398.71        59.97 o
  -1   7  16        171.86        134.77        18.62 o
   0   7  16         13.27          9.90        11.37 o
   1   7  16         24.38         23.27        13.54 o
   2   7  16         20.72         17.61        10.99 o
   3   7  16         10.06         26.36        14.49 o
   4   7  16          0.09          1.77         7.72 o
  -5   8  16         27.83         35.54         7.86 o
  -4   8  16          4.36          4.85         6.95 o
  -3   8  16       1306.65       1248.85       138.52 o
  -2   8  16        719.33        686.04        42.79 o
  -1   8  16         59.91         52.40        17.97 o
   0   8  16         46.43         52.35        16.38 o
   1   8  16       1225.20       1307.56        86.32 o
   2   8  16        450.60        399.03        49.02 o
   3   8  16         10.10         36.65        18.81 o
   4   8  16          0.62         15.02        10.31 o
  -4   9  16         73.95         66.45        15.48 o
  -3   9  16        501.34        483.40        37.71 o
  -2   9  16        311.66        367.77        33.94 o
  -1   9  16        134.12        145.84        29.19 o
   0   9  16        133.86        114.49        26.82 o
   1   9  16         39.36         74.60        21.90 o
   2   9  16        376.88        417.67        51.36 o
   3   9  16         13.19         30.94        13.60 o
  -4  10  16          3.56         19.62         9.47 o
  -3  10  16         92.71         78.62        15.81 o
  -2  10  16          2.50          2.47         6.95 o
  -1  10  16         32.86         35.69        18.69 o
   0  10  16          4.55          3.90         9.57 o
   1  10  16          0.67          0.00        11.18 o
   2  10  16         68.18        101.61        26.49 o
  -3  11  16         60.30         56.34        15.16 o
  -2  11  16        359.00        367.88        48.92 o
  -1  11  16         12.76         36.46        18.22 o
   0  11  16         15.77         21.00        13.07 o
   1  11  16         47.47         55.45        20.25 o
  -6   1  17         68.98         87.77        11.36 o
  -5   1  17        128.91        164.00        14.42 o
  -4   1  17          0.46         11.15         3.64 o
  -3   1  17          4.79         11.43         4.95 o
  -2   1  17        298.65        312.05        12.08 o
  -1   1  17          5.31          3.57         2.98 o
   0   1  17        861.85        891.33        21.83 o
   1   1  17         53.22         56.69         7.04 o
   2   1  17         72.02         80.71        11.44 o
   3   1  17         24.42         33.24         5.60 o
   4   1  17        214.01        192.30        22.34 o
   5   1  17        133.25        202.56        24.39 o
  -6   2  17         65.71         73.68        10.57 o
  -5   2  17        306.58        269.61        18.40 o
  -4   2  17        184.46        159.05        11.28 o
  -3   2  17         26.55         38.95         6.99 o
  -2   2  17        603.35        568.14        19.97 o
  -1   2  17       3017.46       3032.98        43.98 o
   0   2  17        121.92        129.96         8.30 o
   1   2  17       1447.45       1455.82        36.13 o
   2   2  17        724.69        687.14        24.18 o
   3   2  17       1120.30       1021.63        41.78 o
   4   2  17        148.22        136.08        27.37 o
   5   2  17         30.38         28.35        13.41 o
  -6   3  17        155.46        155.63        14.82 o
  -5   3  17         34.60         27.18         5.34 o
  -4   3  17        317.39        271.00        15.22 o
  -3   3  17         79.27         88.99         8.50 o
  -2   3  17       1975.84       1933.71        40.05 o
  -1   3  17        863.45        829.13        24.51 o
   0   3  17         16.74         16.47         5.55 o
   1   3  17          4.03          7.14         3.43 o
   2   3  17          2.50         28.32         9.32 o
   3   3  17        233.07        235.04        20.85 o
   4   3  17          1.80         23.76        15.13 o
   5   3  17          2.23          0.00        12.35 o
  -6   4  17          1.42          0.00         4.53 o
  -5   4  17         96.33         95.79         9.97 o
  -4   4  17         36.47         42.57         6.88 o
  -3   4  17         51.24         39.33         5.98 o
  -2   4  17        824.18        775.87        24.63 o
  -1   4  17        605.59        617.85        21.05 o
   0   4  17        145.24        183.14        15.67 o
   1   4  17       1205.22       1133.54        49.73 o
   2   4  17         67.25         63.59        15.09 o
   3   4  17         92.08         70.80        12.59 o
   4   4  17        187.17        221.05        36.74 o
   5   4  17        581.45        633.83        64.30 o
  -6   5  17         22.34         32.99         8.30 o
  -5   5  17        623.65        612.13        27.60 o
  -4   5  17        113.89        100.26        10.00 o
  -3   5  17          4.10          2.37         3.24 o
  -2   5  17       3023.68       3122.41        59.10 o
  -1   5  17         25.42         18.31         4.29 o
   0   5  17        124.62        121.45        17.16 o
   1   5  17         28.31         33.20         9.74 o
   2   5  17       1149.45       1066.91        49.88 o
   3   5  17         87.68        117.10        16.46 o
   4   5  17         76.42         82.66        24.49 o
  -5   6  17        276.98        292.51        19.23 o
  -4   6  17         20.17         14.86         6.44 o
  -3   6  17         21.56         11.38         5.63 o
  -2   6  17         67.83         54.50        10.20 o
  -1   6  17        181.10        194.26        21.18 o
   0   6  17        643.43        649.40        55.41 o
   1   6  17       1041.88        994.17        71.14 o
   2   6  17         27.52         46.61        18.22 o
   3   6  17          5.61         18.79         9.20 o
   4   6  17          4.26          8.20        12.80 o
  -5   7  17          6.90         24.36         7.44 o
  -4   7  17          7.60         15.84         6.78 o
  -3   7  17        339.39        337.86        24.65 o
  -2   7  17          0.13          7.63        20.13 o
  -1   7  17          3.44         20.86         9.28 o
   0   7  17         35.46         59.67        17.37 o
   1   7  17        209.46        265.51        38.65 o
   2   7  17         98.20        124.58        27.70 o
   3   7  17        483.82        589.54        60.10 o
   4   7  17         20.91         35.57        17.07 o
  -5   8  17         20.59         37.24        11.08 o
  -4   8  17         56.68         41.64        10.00 o
  -3   8  17        807.73        748.98        46.78 o
  -2   8  17          2.27         24.57        10.01 o
  -1   8  17        181.15        179.52        31.58 o
   0   8  17        152.23        129.05        26.63 o
   1   8  17         40.27         48.26        19.38 o
   2   8  17        476.83        579.36        59.08 o
   3   8  17         34.19         41.78        20.61 o
  -4   9  17        241.06        252.16        28.39 o
  -3   9  17        204.34        195.04        35.79 o
  -2   9  17         12.31          4.98         6.66 o
  -1   9  17         56.13         70.20        21.01 o
   0   9  17         12.81         17.03        14.17 o
   1   9  17          7.58         39.38        18.16 o
   2   9  17        207.62        182.10        35.30 o
   3   9  17         44.06         24.25        10.90 o
  -3  10  17         17.59         25.77        10.65 o
  -2  10  17          0.01         14.98         7.78 o
  -1  10  17         24.60         15.89        15.35 o
   0  10  17         27.59         56.38        20.16 o
   1  10  17        347.97        314.01        45.41 o
   2  10  17        102.20        115.63        29.80 o
  -2  11  17        162.09        189.47        36.51 o
  -1  11  17          0.57          4.94        10.96 o
   0  11  17         78.63         88.54        25.13 o
  -6   0  18       1365.56       1265.68       111.01 o
  -5   0  18        309.52        302.26        28.26 o
  -4   0  18        272.31        288.60        25.83 o
  -3   0  18       2160.96       1931.76        48.11 o
  -2   0  18          7.11          5.03         4.02 o
  -1   0  18       8165.96       8187.53       171.48 o
   0   0  18        246.51        247.18        16.51 o
   1   0  18        288.92        318.22        23.00 o
   2   0  18         33.36         44.23        14.41 o
   3   0  18         56.97         41.51        25.21 o
   4   0  18        389.24        457.56        49.31 o
   5   0  18        274.66        261.04        39.91 o
  -6   1  18        103.62        116.42        14.02 o
  -5   1  18         26.60         41.36         7.52 o
  -4   1  18        826.75        764.29        30.21 o
  -3   1  18        325.62        297.05        19.64 o
  -2   1  18          1.18          4.07         2.58 o
  -1   1  18          0.04          6.23         3.94 o
   0   1  18        380.13        438.10        16.87 o
   1   1  18         65.03         58.78         7.19 o
   2   1  18         13.94         12.81         5.21 o
   3   1  18        443.05        393.23        18.33 o
   4   1  18         30.87         57.15        29.04 o
   5   1  18        161.72        151.01        21.28 o
  -6   2  18          0.17          0.21         4.17 o
  -5   2  18         58.75         90.38        11.01 o
  -4   2  18        209.14        237.18        14.01 o
  -3   2  18        411.95        366.56        16.98 o
  -2   2  18         19.58         12.12         6.51 o
  -1   2  18       1570.07       1598.01        30.56 o
   0   2  18       1587.79       1548.36        37.53 o
   1   2  18        135.02        152.15        11.61 o
   2   2  18        103.57         96.47         9.35 o
   3   2  18        454.25        412.79        23.09 o
   4   2  18          4.78         12.50         9.84 o
   5   2  18         92.02         84.74        26.15 o
  -6   3  18        120.09        131.66        15.17 o
  -5   3  18          0.78          0.00         4.82 o
  -4   3  18          4.07         12.43         4.64 o
  -3   3  18         60.80         56.79         6.73 o
  -2   3  18          6.31          6.84         3.40 o
  -1   3  18         27.37         18.39         6.64 o
   0   3  18         51.12         50.01         6.97 o
   1   3  18        911.22        921.03        29.29 o
   2   3  18        110.66        102.42        14.26 o
   3   3  18        275.37        232.47        20.59 o
   4   3  18          3.86          7.79         8.85 o
   5   3  18         40.31         67.85        26.11 o
  -6   4  18         20.84         30.50         7.78 o
  -5   4  18         76.17         64.88         8.36 o
  -4   4  18        139.74        168.90        12.57 o
  -3   4  18        511.72        478.54        20.23 o
  -2   4  18        396.31        380.49        18.06 o
  -1   4  18        808.62        807.27        25.10 o
   0   4  18         77.94         73.80        12.31 o
   1   4  18        529.12        644.60        37.64 o
   2   4  18         31.69         38.41         9.64 o
   3   4  18        241.18        248.70        23.27 o
   4   4  18        151.44        144.03        29.69 o
  -6   5  18        555.61        566.13        33.34 o
  -5   5  18        320.94        317.76        19.87 o
  -4   5  18         27.49         12.39         3.60 o
  -3   5  18         23.10          7.72         3.83 o
  -2   5  18        528.26        572.05        21.89 o
  -1   5  18        505.97        530.18        24.72 o
   0   5  18        128.62        104.61        17.08 o
   1   5  18        152.92        152.67        19.33 o
   2   5  18        405.45        431.97        31.22 o
   3   5  18          1.05          3.75         6.68 o
   4   5  18        187.06        213.79        36.52 o
  -5   6  18          4.52         15.63         5.83 o
  -4   6  18         99.70         90.41        10.40 o
  -3   6  18        491.14        478.26        23.23 o
  -2   6  18         70.91         78.03        11.92 o
  -1   6  18         89.37         96.61        13.33 o
   0   6  18        230.68        221.07        23.74 o
   1   6  18        235.69        270.43        26.08 o
   2   6  18         25.38         27.16         9.38 o
   3   6  18         10.11          7.06         4.82 o
   4   6  18         25.72          0.00        12.78 o
  -5   7  18         36.64         36.58         8.17 o
  -4   7  18        120.49        114.11        15.25 o
  -3   7  18         54.60         55.49        11.73 o
  -2   7  18         91.09         92.50        13.60 o
  -1   7  18        114.60         79.37        13.84 o
   0   7  18        249.92        208.04        32.79 o
   1   7  18        174.65        135.48        27.90 o
   2   7  18         41.17         24.67        11.81 o
   3   7  18        229.57        213.28        30.71 o
  -4   8  18          4.52          7.30         7.03 o
  -3   8  18        559.78        508.87        42.94 o
  -2   8  18        129.31        111.38        18.19 o
  -1   8  18        122.95        188.00        32.35 o
   0   8  18        300.59        248.28        37.52 o
   1   8  18          6.24          0.00        11.68 o
   2   8  18         13.53         12.09        13.00 o
   3   8  18        330.30        398.25        51.91 o
  -4   9  18        336.85        290.04        25.40 o
  -3   9  18         29.40         32.72        13.03 o
  -2   9  18         43.89         33.33        12.78 o
  -1   9  18         72.63         50.52        17.37 o
   0   9  18         10.75         16.74         9.97 o
   1   9  18          7.48         34.97        21.67 o
   2   9  18        140.34        185.55        35.00 o
  -3  10  18        177.33        179.39        24.93 o
  -2  10  18         11.27         19.72         8.98 o
  -1  10  18        358.13        277.04        42.20 o
   0  10  18         75.68         80.58        22.41 o
   1  10  18        129.01        141.31        31.94 o
  -6   1  19          2.33          5.31         5.20 o
  -5   1  19          0.33          3.30         4.47 o
  -4   1  19         66.24         44.45         7.82 o
  -3   1  19        151.21        159.44        11.12 o
  -2   1  19          0.00          2.47         2.61 o
  -1   1  19       1656.78       1633.35        32.04 o
   0   1  19       5210.00       5383.87        82.92 o
   1   1  19        345.40        313.01        16.79 o
   2   1  19        556.46        548.22        22.58 o
   3   1  19        497.57        445.17        32.87 o
   4   1  19       1016.44       1001.04        53.10 o
  -6   2  19         10.21         17.70         7.14 o
  -5   2  19        158.45        127.93        13.81 o
  -4   2  19        542.69        508.42        25.70 o
  -3   2  19        561.99        514.96        20.68 o
  -2   2  19         20.49         11.88         4.13 o
  -1   2  19        919.27        926.41        23.09 o
   0   2  19          2.19         11.09         4.86 o
   1   2  19        908.23        902.17        29.17 o
   2   2  19         74.91         80.57         9.13 o
   3   2  19        261.22        255.92        24.78 o
   4   2  19          3.58          4.21        12.44 o
  -6   3  19        475.76        546.95        28.89 o
  -5   3  19        167.16        180.74        15.99 o
  -4   3  19         10.22          7.54         4.15 o
  -3   3  19        130.52        137.61        11.20 o
  -2   3  19         47.75         34.72         5.83 o
  -1   3  19         43.53         44.05         5.96 o
   0   3  19       1152.58       1163.20        33.06 o
   1   3  19        135.40        135.29        15.75 o
   2   3  19         93.34         81.07        13.41 o
   3   3  19         74.43         97.19        23.39 o
   4   3  19          3.46         25.96        15.19 o
  -5   4  19        723.91        709.73        31.97 o
  -4   4  19         72.49         70.17         8.70 o
  -3   4  19         17.30          7.10         4.66 o
  -2   4  19        566.92        561.83        21.94 o
  -1   4  19        497.67        447.23        18.89 o
   0   4  19          3.42          0.00         4.47 o
   1   4  19         16.40         20.07         8.81 o
   2   4  19         13.10          0.96         9.06 o
   3   4  19         74.28         64.61        21.36 o
   4   4  19        597.05        687.73        65.11 o
  -5   5  19        117.86         92.87        11.34 o
  -4   5  19          6.65          8.15         4.30 o
  -3   5  19        112.71        109.19        10.40 o
  -2   5  19        647.15        656.63        28.89 o
  -1   5  19         61.46         68.00         9.24 o
   0   5  19         70.52         57.66        12.40 o
   1   5  19       2646.37       2790.44        87.44 o
   2   5  19        479.61        443.22        43.20 o
   3   5  19        135.13        155.59        30.25 o
   4   5  19         13.26          7.33        10.65 o
  -5   6  19         44.05         45.68         8.11 o
  -4   6  19         16.47         29.47         7.26 o
  -3   6  19        589.63        565.61        32.23 o
  -2   6  19          2.56         12.08         5.87 o
  -1   6  19         26.84         30.99         8.83 o
   0   6  19          2.64          0.00        16.35 o
   1   6  19         66.22         73.79        28.71 o
   2   6  19          5.25         25.34         9.59 o
   3   6  19          0.83          8.36        15.06 o
  -4   7  19          0.54          2.52         4.99 o
  -3   7  19        270.62        278.76        24.93 o
  -2   7  19         26.22         43.54        10.27 o
  -1   7  19         99.67        123.62        19.43 o
   0   7  19        130.81        133.88        19.34 o
   1   7  19         18.35          0.00        10.30 o
   2   7  19       1122.91       1122.28        70.98 o
   3   7  19          5.99         17.05        15.93 o
  -4   8  19         88.95         96.04        16.72 o
  -3   8  19         75.56         98.27        14.84 o
  -2   8  19         23.45         25.51        12.46 o
  -1   8  19       1470.03       1416.76        91.30 o
   0   8  19          1.44          5.95        10.52 o
   1   8  19         27.64         27.08        15.75 o
   2   8  19          9.03         61.71        22.21 o
  -3   9  19        138.42        124.12        17.22 o
  -2   9  19         10.56          5.06         7.05 o
  -1   9  19          0.32         12.37        11.48 o
   0   9  19        360.65        343.85        47.12 o
   1   9  19          4.48          0.00        10.68 o
  -2  10  19        304.84        281.95        42.60 o
  -1  10  19          6.36         11.31         9.25 o
   0  10  19         47.38         87.24        25.26 o
  -6   0  20         26.08         36.86        12.74 o
  -5   0  20          3.87          3.36        17.97 o
  -4   0  20         64.68         51.62        12.26 o
  -3   0  20        254.29        247.79        24.63 o
  -2   0  20          0.03          1.16         2.89 o
  -1   0  20         90.42         82.25        11.18 o
   0   0  20        839.52        854.32        40.55 o
   1   0  20        287.97        286.26        43.84 o
   2   0  20        748.01        791.56        39.53 o
   3   0  20        229.18        199.78        32.06 o
   4   0  20         16.78         13.54        12.52 o
  -6   1  20         31.71         27.33         7.90 o
  -5   1  20         99.13         99.97        11.70 o
  -4   1  20        656.44        662.04        29.36 o
  -3   1  20        261.70        268.73        17.93 o
  -2   1  20         25.03         27.51         7.50 o
  -1   1  20        385.61        366.49        14.80 o
   0   1  20        176.54        229.42        17.28 o
   1   1  20        447.17        494.41        21.96 o
   2   1  20        248.46        263.11        16.18 o
   3   1  20         66.59         75.44        14.65 o
   4   1  20         43.25         44.06        12.00 o
  -5   2  20         30.44         22.23         7.00 o
  -4   2  20        568.84        527.19        26.37 o
  -3   2  20        192.53        201.31        13.92 o
  -2   2  20         15.34         11.50         4.23 o
  -1   2  20        295.78        324.84        16.13 o
   0   2  20       1417.79       1487.33        41.29 o
   1   2  20        145.25        137.14        11.79 o
   2   2  20        452.57        402.50        23.95 o
   3   2  20        156.32        190.84        39.74 o
   4   2  20         10.98          2.05         7.88 o
  -5   3  20        221.73        224.05        18.17 o
  -4   3  20         83.34         87.79        11.22 o
  -3   3  20         38.72         37.02         5.59 o
  -2   3  20       1592.80       1558.19        38.17 o
  -1   3  20         38.85         40.26         5.49 o
   0   3  20        977.99       1036.48        39.60 o
   1   3  20         33.30         35.28         7.97 o
   2   3  20          0.13         15.64         7.35 o
   3   3  20          5.45          6.24         7.66 o
   4   3  20          2.19         16.29        11.62 o
  -5   4  20          0.39          3.78         4.96 o
  -4   4  20          9.85          6.92         4.02 o
  -3   4  20        161.52        139.29        11.43 o
  -2   4  20        340.78        319.22        16.91 o
  -1   4  20         28.18         36.90         7.35 o
   0   4  20        102.36         95.06        12.22 o
   1   4  20         59.30         73.19        14.88 o
   2   4  20        147.08        186.81        21.37 o
   3   4  20          3.17         10.64        12.76 o
   4   4  20         22.66         57.65        22.86 o
  -5   5  20         22.62         32.97        13.30 o
  -4   5  20          0.00          2.56         4.15 o
  -3   5  20         73.25         67.49         8.72 o
  -2   5  20          7.19         16.34         8.47 o
  -1   5  20        112.70        107.42        12.25 o
   0   5  20         66.32         90.00        15.20 o
   1   5  20         52.16         59.67        12.46 o
   2   5  20        135.45        177.44        21.63 o
   3   5  20          1.51         11.77        11.39 o
  -4   6  20          3.27          6.19         6.52 o
  -3   6  20          1.98          2.11         5.58 o
  -2   6  20         63.59         74.46        12.25 o
  -1   6  20        144.24        132.34        15.66 o
   0   6  20         31.15         37.49        11.64 o
   1   6  20          3.25          1.38         6.53 o
   2   6  20        107.22        147.63        22.59 o
   3   6  20         24.18         20.88        15.84 o
  -4   7  20         15.81         30.11         9.64 o
  -3   7  20       1234.62       1220.79        50.34 o
  -2   7  20        369.47        367.24        27.03 o
  -1   7  20          0.75          8.62         8.63 o
   0   7  20         18.86         19.77         9.63 o
   1   7  20        179.58        196.19        23.85 o
   2   7  20          0.47         13.85         9.20 o
  -3   8  20          0.01          7.44         8.63 o
  -2   8  20         78.27        103.15        16.02 o
  -1   8  20          7.16         18.57         8.74 o
   0   8  20          8.41          4.99        10.11 o
   1   8  20          1.14         20.98        10.22 o
   2   8  20        357.86        273.11        29.08 o
  -2   9  20          6.37         19.88         9.39 o
  -1   9  20          0.22          0.00         9.30 o
   0   9  20          6.11         29.05        15.21 o
   1   9  20        156.26        146.12        34.58 o
  -5   1  21          6.15          0.00         5.72 o
  -4   1  21         75.97         90.58        11.64 o
  -3   1  21        713.96        676.46        29.48 o
  -2   1  21         64.92         55.44         6.92 o
  -1   1  21          1.11          6.04         3.49 o
   0   1  21        577.63        507.08        22.31 o
   1   1  21         44.42         55.63         8.06 o
   2   1  21         18.08         19.93         5.56 o
   3   1  21         11.06          1.28         5.75 o
   4   1  21        251.95        218.85        26.31 o
  -5   2  21        122.06        182.77        16.64 o
  -4   2  21        435.85        434.79        24.38 o
  -3   2  21         41.42         43.61         7.71 o
  -2   2  21         36.05         45.56         6.57 o
  -1   2  21        242.42        244.96        14.37 o
   0   2  21         23.39         36.21         8.61 o
   1   2  21        395.43        357.94        19.43 o
   2   2  21        375.50        391.71        24.84 o
   3   2  21         35.32         30.57        10.88 o
  -5   3  21         86.61         80.64        11.26 o
  -4   3  21         15.20         11.04         8.27 o
  -3   3  21         46.67         42.14         6.73 o
  -2   3  21          1.32          8.32         4.59 o
  -1   3  21          5.27          3.14         3.54 o
   0   3  21        207.19        198.65        19.24 o
   1   3  21        395.34        382.70        24.01 o
   2   3  21          1.14         10.01         7.78 o
   3   3  21         28.26         57.40        22.63 o
  -5   4  21          0.35          2.40         4.76 o
  -4   4  21         59.47         73.19        10.61 o
  -3   4  21         28.01         39.76         6.48 o
  -2   4  21        882.71        918.29        34.58 o
  -1   4  21        110.54        111.89        12.31 o
   0   4  21         13.66         22.63         6.73 o
   1   4  21       1389.89       1428.90        60.55 o
   2   4  21        228.69        252.28        24.85 o
   3   4  21        489.72        568.52        59.21 o
  -4   5  21          4.98         11.72         5.18 o
  -3   5  21          7.66          8.85         5.33 o
  -2   5  21        664.58        680.14        35.83 o
  -1   5  21          1.30         18.16         6.19 o
   0   5  21        533.93        545.93        38.32 o
   1   5  21        143.20        162.42        21.36 o
   2   5  21         95.09        104.82        36.72 o
   3   5  21         51.63         73.06        23.75 o
  -4   6  21         74.50         62.06        12.53 o
  -3   6  21         89.68        140.54        17.20 o
  -2   6  21        278.24        276.83        22.86 o
  -1   6  21         63.03         61.53        14.35 o
   0   6  21         30.06         53.86        12.97 o
   1   6  21        666.08        752.96        49.14 o
   2   6  21        113.12        144.78        20.42 o
  -3   7  21        524.34        462.45        38.26 o
  -2   7  21         34.45         44.64        10.71 o
  -1   7  21        250.74        270.45        33.59 o
   0   7  21         62.88         81.44        16.34 o
   1   7  21         33.93         32.14        11.20 o
   2   7  21        219.86        265.43        39.12 o
  -2   8  21         11.12         12.71         6.60 o
  -1   8  21          2.49          9.03         7.71 o
   0   8  21        184.92        159.76        25.43 o
   1   8  21          0.97          0.00         6.78 o
  -5   0  22        244.75        320.43        82.19 o
  -4   0  22         24.79         40.16        11.95 o
  -3   0  22         13.83          8.92         7.68 o
  -2   0  22          3.74          6.84         7.48 o
  -1   0  22        482.36        500.98        25.98 o
   0   0  22         52.61         43.49        10.46 o
   1   0  22         36.72         34.79        10.29 o
   2   0  22        100.82        131.49        17.70 o
   3   0  22          0.78          8.02         6.56 o
  -5   1  22        123.34        123.67        14.50 o
  -4   1  22          6.83          1.90         4.72 o
  -3   1  22        524.97        494.41        25.86 o
  -2   1  22         42.57         45.07         7.88 o
  -1   1  22        319.67        328.39        17.37 o
   0   1  22          0.29          4.52         4.08 o
   1   1  22        153.80        191.20        14.49 o
   2   1  22         97.45         81.58        10.92 o
   3   1  22        101.56         92.36        16.49 o
  -5   2  22         17.24         17.42         6.88 o
  -4   2  22        171.02        146.29        15.12 o
  -3   2  22         89.16         79.54        11.64 o
  -2   2  22          2.36          7.48         4.21 o
  -1   2  22         98.48         86.33         8.93 o
   0   2  22         77.75         89.61         9.95 o
   1   2  22          2.91          2.34         4.21 o
   2   2  22         47.88         56.48         8.40 o
   3   2  22         15.29          6.13         7.95 o
  -5   3  22          4.82         19.09         8.32 o
  -4   3  22         32.81         40.58        10.71 o
  -3   3  22         82.14         82.62        11.23 o
  -2   3  22          7.67          9.63         4.43 o
  -1   3  22          0.79          7.80         4.62 o
   0   3  22         70.16         50.73        11.69 o
   1   3  22        132.87        156.47        16.38 o
   2   3  22         99.77        113.26        28.14 o
   3   3  22        132.50        130.20        28.32 o
  -4   4  22         12.69         12.92         6.95 o
  -3   4  22          0.03          0.00         3.88 o
  -2   4  22         23.83         21.53         9.29 o
  -1   4  22          2.14         13.37         6.07 o
   0   4  22         22.90         17.73         7.16 o
   1   4  22        535.59        584.32        38.83 o
   2   4  22        351.37        316.53        28.43 o
   3   4  22          0.12          2.11         9.91 o
  -4   5  22         27.68         30.81         9.53 o
  -3   5  22         17.30         18.96         7.70 o
  -2   5  22        123.97        119.66        13.28 o
  -1   5  22         92.66        127.96        13.58 o
   0   5  22          8.83         18.07        10.59 o
   1   5  22        130.51        128.02        18.95 o
   2   5  22          1.91          4.50         8.89 o
  -3   6  22         34.77         36.18         9.87 o
  -2   6  22         64.69         60.79        12.36 o
  -1   6  22        144.68        160.23        21.81 o
   0   6  22         26.75         29.43        11.02 o
   1   6  22         51.91         59.09        23.57 o
   2   6  22        187.47        177.39        22.37 o
  -3   7  22         82.87        115.77        18.17 o
  -2   7  22         14.42         24.35         8.11 o
  -1   7  22         36.24         53.74        23.30 o
   0   7  22         48.85         51.56        13.01 o
   1   7  22         20.80         11.92         7.96 o
  -1   8  22        111.36         88.86        26.98 o
  -4   1  23         17.91         16.32         6.86 o
  -3   1  23          0.45          0.17         4.85 o
  -2   1  23          1.97          1.55         4.15 o
  -1   1  23         73.45         74.20         9.83 o
   0   1  23         74.77         80.31        11.40 o
   1   1  23        220.63        219.23        15.79 o
   2   1  23          0.12          4.96         3.87 o
  -4   2  23         59.07         53.52        11.10 o
  -3   2  23         96.81         64.98        14.18 o
  -2   2  23         35.78         51.50         8.58 o
  -1   2  23         22.94         23.05         5.13 o
   0   2  23         46.80         37.66         8.76 o
   1   2  23        200.28        228.37        16.33 o
   2   2  23          6.18          2.61         6.03 o
  -4   3  23        202.07        245.21        19.35 o
  -3   3  23         44.00         46.82         9.10 o
  -2   3  23        117.70        117.98        12.87 o
  -1   3  23          8.08          5.81         6.16 o
   0   3  23          0.30          0.37         7.03 o
   1   3  23         82.71         63.18        10.44 o
   2   3  23          0.65         20.20        10.50 o
  -4   4  23        384.62        478.82        36.83 o
  -3   4  23         79.08         83.83        14.20 o
  -2   4  23        850.90        908.53        36.12 o
  -1   4  23         57.75         87.53        11.58 o
   0   4  23          4.74          4.89         8.91 o
   1   4  23        348.22        378.60        31.90 o
   2   4  23         36.69         56.90        23.00 o
  -3   5  23         52.61         49.35        12.20 o
  -2   5  23          0.19         10.98         6.84 o
  -1   5  23          1.38          0.00         4.93 o
   0   5  23        149.03        173.36        21.88 o
   1   5  23         32.67         28.45        12.04 o
  -3   6  23         61.12         94.95        18.19 o
  -2   6  23         66.55         69.27        12.97 o
  -1   6  23        211.28        249.10        27.36 o
   0   6  23          0.33          4.01         9.74 o
   1   6  23          0.48          6.95         5.99 o
  -1   7  23         80.94        105.68        37.70 o
  -4   0  24          8.83          4.33        10.98 o
  -3   0  24        296.01        311.96        31.07 o
  -2   0  24         63.79         44.22        17.72 o
  -1   0  24        179.88        201.17        22.88 o
   0   0  24         69.78         78.94        13.90 o
   1   0  24        205.14        218.34        22.87 o
   2   0  24        137.13        181.53        31.21 o
  -4   1  24         26.92         36.24         8.90 o
  -3   1  24        285.64        347.33        23.68 o
  -2   1  24        121.33        132.01        13.89 o
  -1   1  24          0.35          0.00         4.97 o
   0   1  24        166.74        207.18        18.55 o
   1   1  24         15.75         19.12         9.48 o
   2   1  24         16.10          8.53         6.83 o
  -4   2  24         33.49         37.02         9.51 o
  -3   2  24         14.17         18.72         6.04 o
  -2   2  24         64.83         77.12        10.57 o
  -1   2  24          3.02          0.00         4.65 o
   0   2  24        196.56        191.14        18.24 o
   1   2  24         91.12         95.51        13.09 o
   2   2  24          0.09          8.63         5.61 o
  -3   3  24        100.55        117.79        16.83 o
  -2   3  24          2.37          4.72         8.60 o
  -1   3  24         71.31         73.52        10.53 o
   0   3  24         18.87         20.92         7.37 o
   1   3  24         64.20         68.30        11.59 o
  -3   4  24        140.34        160.09        18.56 o
  -2   4  24          1.44         21.19         9.00 o
  -1   4  24          6.24         15.09         7.50 o
   0   4  24         83.56        132.50        16.25 o
   1   4  24         48.16        108.53        17.79 o
  -2   5  24        205.26        212.03        18.12 o
  -1   5  24         25.12         27.92         8.17 o
   0   5  24          7.42         23.37        13.14 o
  -3   1  25         16.77         19.46         7.55 o
  -2   1  25        224.57        245.59        18.72 o
  -1   1  25        201.19        248.85        22.36 o
   0   1  25         29.28         59.22        19.07 o
   1   1  25          0.07          3.10         6.92 o
  -3   2  25        110.25        104.92        13.08 o
  -2   2  25        270.55        414.26        50.06 o
  -1   2  25         73.25         55.45        19.34 o
   0   2  25         72.63        118.93        15.13 o
   1   2  25        301.06        392.11        30.46 o
  -2   3  25        347.16        351.16        42.22 o
  -1   3  25        136.25        149.05        17.29 o
   0   3  25         10.98          5.72         7.34 o
  -2   4  25        413.89        491.20        33.60 o
  -1   4  25          0.61          3.61        10.34 o
   0   4  25         38.09         51.77        12.53 o
  -1   0  26        101.16        125.96        28.10 o
  -1   1  26        314.29        335.44        75.54 o
                                                
