# Supplementary material for: Do carboximide–carboxylic acid combinations form co-crystals? The role of hydroxyl substitution on the formation of co-crystals and eutectics
Source: IUCrJ. 2015 Apr 10;2(Pt 3):341–51. doi: 10.1107/S2052252515002651 (PMC4420544; doi:10.1107/S2052252515002651)
Supplement: Supplementary file 5 [file m-02-00341-SM-345THBAIsup5.hkl]

#
# h,k,l, Fc-squared, Fo-squared, sigma(Fo-squared), status flag
#
data_SM-345THBAI
_shelx_title 'SM-345THBAI'
_shelx_refln_list_code          4
_shelx_F_calc_maximum      209.75
_exptl_crystal_F_000       768.00
_reflns_d_resolution_high  0.8108

loop_
 _space_group_symop_operation_xyz
 'x, y, z'
 '-x+1/2, -y, z+1/2'
 '-x, y+1/2, -z+1/2'
 'x+1/2, -y+1/2, -z'

_cell_length_a     7.0213
_cell_length_b     8.8214
_cell_length_c    25.1416
_cell_angle_alpha  90.000
_cell_angle_beta   90.000
_cell_angle_gamma  90.000

_shelx_F_squared_multiplier     1.000

loop_
 _refln_index_h
 _refln_index_k
 _refln_index_l
 _refln_F_squared_calc
 _refln_F_squared_meas
 _refln_F_squared_sigma
 _refln_observed_status
   2   0   0       6362.93       7143.74       173.65 o
   4   0   0       3066.05       3199.07       165.28 o
   6   0   0        689.96        754.85        30.29 o
   8   0   0        154.28        170.16        21.89 o
   1   1   0         78.56         53.80         2.00 o
   2   1   0      19430.77      18809.23       271.60 o
   3   1   0        642.41        607.23        14.28 o
   4   1   0         78.53         84.36         6.26 o
   5   1   0         11.05          8.98         2.37 o
   6   1   0         24.54         20.17         4.91 o
   7   1   0          2.49          0.00         2.08 o
   8   1   0         79.94        102.01        12.12 o
   0   2   0       3795.44       3850.63       113.61 o
   1   2   0          2.64          0.76         0.92 o
   2   2   0        483.97        476.56         9.60 o
   3   2   0       1547.31       1409.03        30.72 o
   4   2   0       2414.33       2513.25        60.20 o
   5   2   0        585.41        572.49        17.70 o
   6   2   0        267.84        272.07        13.41 o
   7   2   0        152.24        172.28        15.74 o
   8   2   0         14.36         21.63         6.23 o
   1   3   0         59.81         66.88         3.67 o
   2   3   0          9.67          8.51         1.13 o
   3   3   0         23.34         28.07         4.38 o
   4   3   0        222.45        205.26        12.96 o
   5   3   0          1.01          2.63         3.50 o
   6   3   0       2296.83       2327.86        55.63 o
   7   3   0         62.34         69.87        11.29 o
   8   3   0         23.05         17.90         7.34 o
   0   4   0        285.88        254.21        12.96 o
   1   4   0         78.85        115.85         5.99 o
   2   4   0         61.77         59.66         3.89 o
   3   4   0       2950.09       2919.21        49.53 o
   4   4   0         17.96         17.20         4.71 o
   5   4   0         18.86         17.06         4.12 o
   6   4   0        255.85        278.78        18.71 o
   7   4   0         20.00         28.06         7.79 o
   8   4   0        398.67        404.06        26.61 o
   1   5   0        433.57        462.75        14.96 o
   2   5   0        341.51        386.13        19.25 o
   3   5   0        298.26        302.96        14.97 o
   4   5   0         41.73         48.63         6.70 o
   5   5   0          0.21          4.38         4.20 o
   6   5   0          1.59          0.00         2.67 o
   7   5   0         70.72         90.39        11.78 o
   0   6   0          1.78          9.19         4.54 o
   1   6   0          9.88         14.97         4.24 o
   2   6   0        230.70        239.52        10.93 o
   3   6   0        481.98        441.20        19.47 o
   4   6   0          6.43          8.66         4.59 o
   5   6   0         29.64         33.35         7.95 o
   6   6   0         16.85         20.47         6.08 o
   7   6   0          1.14          0.00         5.33 o
   1   7   0        764.18        707.14        17.76 o
   2   7   0        122.38        134.30         9.08 o
   3   7   0          0.07          0.00         1.73 o
   4   7   0         44.04         44.19         6.87 o
   5   7   0          4.00          9.51         3.74 o
   6   7   0          3.18          3.23         3.51 o
   0   8   0        466.22        444.28        17.74 o
   1   8   0        632.58        634.79        17.92 o
   2   8   0          3.44          3.75         3.24 o
   3   8   0         93.57        106.63        11.66 o
   4   8   0        119.12        121.80        12.55 o
   5   8   0         69.23         69.47         9.80 o
   1   9   0         30.19         32.10         5.50 o
   2   9   0        221.19        236.36        17.58 o
   3   9   0         42.26         44.16         8.25 o
   4   9   0         81.29         81.88        11.34 o
   0  10   0         38.85         35.44        10.05 o
   1  10   0         70.47         61.65         9.13 o
   2  10   0         28.23         32.34        19.20 o
   3  10   0        228.41        249.81        24.90 o
   1   0   1         66.50         60.18         4.64 o
   2   0   1       4372.05       4645.58       175.99 o
   3   0   1          3.05         12.01         2.13 o
   4   0   1        527.49        531.47        23.12 o
   5   0   1        131.45        142.92         9.06 o
   6   0   1          0.83          0.00         2.23 o
   7   0   1        118.18        130.32         9.67 o
   8   0   1         31.03         25.43         5.73 o
  -8   1   1         25.37         27.15         6.47 o
  -7   1   1         62.67         65.38         6.45 o
  -6   1   1        306.13        305.92        14.39 o
  -5   1   1         93.49         80.83         6.58 o
  -4   1   1       1489.57       1482.20        26.58 o
  -3   1   1         74.91         79.64         5.75 o
  -2   1   1      43994.52      41829.05       517.95 o
  -1   1   1        245.32        255.14         5.00 o
   0   1   1        560.28        670.21        15.37 o
   1   1   1        244.85        243.29         5.83 o
   2   1   1      43997.14      42526.59       685.53 o
   3   1   1         75.05         72.69         4.40 o
   4   1   1       1491.58       1503.60        26.70 o
   5   1   1         93.56         85.99         6.84 o
   6   1   1        305.95        310.54        14.51 o
   7   1   1         62.46         61.35         8.21 o
   8   1   1         25.40         32.70         6.37 o
  -8   2   1        128.25        117.75        12.32 o
  -7   2   1         27.00         28.42         8.66 o
  -6   2   1        105.24        105.79         8.69 o
  -5   2   1         21.28         12.74         3.93 o
  -4   2   1      11220.85      11013.75       110.75 o
  -3   2   1        369.08        360.81        12.86 o
  -2   2   1       2044.07       2061.49        29.22 o
  -1   2   1       1704.44       1683.33        40.26 o
   0   2   1       3191.72       3067.58        43.90 o
   1   2   1       1706.77       1589.63        16.66 o
   2   2   1       2041.06       1999.61        30.05 o
   3   2   1        368.92        355.90        20.80 o
   4   2   1      11218.46      10950.29       107.64 o
   5   2   1         21.60         17.84         4.21 o
   6   2   1        105.22        104.33        14.09 o
   7   2   1         27.19         30.36         6.70 o
   8   2   1        128.31        123.53        14.39 o
  -8   3   1         14.79         27.23         6.60 o
  -7   3   1         53.83         68.82        10.06 o
  -6   3   1        147.50        180.51        13.40 o
  -5   3   1        874.97        848.76        29.50 o
  -4   3   1        113.35        111.54         9.69 o
  -3   3   1        278.25        296.02        16.69 o
  -2   3   1         63.31         59.02         3.86 o
  -1   3   1       4465.30       4214.86        31.60 o
   0   3   1         11.72          9.06         1.60 o
   1   3   1       4467.22       4217.09        34.61 o
   2   3   1         63.36         61.12         2.90 o
   3   3   1        277.34        277.23        16.21 o
   4   3   1        113.30        121.79        10.25 o
   5   3   1        874.67        833.56        30.57 o
   6   3   1        147.16        175.81        21.44 o
   7   3   1         53.54         38.41        20.99 o
   8   3   1         14.84          6.21         3.96 o
  -8   4   1        461.47        444.19        27.87 o
  -7   4   1         66.36         69.25        10.79 o
  -6   4   1         53.39         47.40         7.89 o
  -5   4   1         65.43         74.11         8.76 o
  -4   4   1         82.04         91.12         9.99 o
  -3   4   1        925.94        935.59        25.33 o
  -2   4   1        840.30        834.40        22.89 o
  -1   4   1        703.65        733.75        13.21 o
   0   4   1          2.59          6.52         1.82 o
   1   4   1        703.55        711.07        12.98 o
   2   4   1        841.02        828.59        14.65 o
   3   4   1        926.44        900.50        23.77 o
   4   4   1         82.10        102.39        11.12 o
   5   4   1         65.49         49.69         8.52 o
   6   4   1         53.08         52.24         8.25 o
   7   4   1         66.53         59.54        11.74 o
   8   4   1        461.29        455.80        28.34 o
  -7   5   1         51.68         49.30         8.93 o
  -6   5   1         49.04         48.47         9.18 o
  -5   5   1        429.94        453.49        21.74 o
  -4   5   1         75.03         68.00        11.35 o
  -3   5   1        150.24        167.79        11.99 o
  -2   5   1         32.60         25.40         3.26 o
  -1   5   1        959.37        999.12        17.61 o
   0   5   1         20.29         24.99         3.50 o
   1   5   1        957.39       1015.32        20.66 o
   2   5   1         32.83         27.81         3.65 o
   3   5   1        150.50        165.38         9.40 o
   4   5   1         74.66         78.97         8.41 o
   5   5   1        430.22        443.36        21.94 o
   6   5   1         48.96         47.03         7.58 o
   7   5   1         51.70         54.33         9.04 o
  -7   6   1         38.21         27.34         6.76 o
  -6   6   1         26.84         23.66         6.87 o
  -5   6   1        196.97        207.43        15.11 o
  -4   6   1        185.13        193.42        13.47 o
  -3   6   1        371.27        348.67        13.97 o
  -2   6   1        136.29        138.32         7.41 o
  -1   6   1        826.66        836.06        17.47 o
   0   6   1        109.13        130.67         8.26 o
   1   6   1        826.89        820.28        17.83 o
   2   6   1        136.43        128.91         9.00 o
   3   6   1        372.43        357.81        14.72 o
   4   6   1        185.54        200.01        14.16 o
   5   6   1        196.56        205.06        15.19 o
   6   6   1         26.79         21.67         5.38 o
   7   6   1         38.27         34.93         7.42 o
  -6   7   1         77.72         70.99         9.65 o
  -5   7   1         10.80         12.94         4.02 o
  -4   7   1        151.46        137.49        12.06 o
  -3   7   1        281.41        259.97        12.95 o
  -2   7   1         63.46         61.38         5.37 o
  -1   7   1          9.43         10.05         2.02 o
   0   7   1         53.09         55.53         6.10 o
   1   7   1          9.56         17.09         3.74 o
   2   7   1         63.54         60.06         7.14 o
   3   7   1        281.39        270.14        13.88 o
   4   7   1        151.57        137.53        12.41 o
   5   7   1         10.81          6.40         4.64 o
   6   7   1         77.49         88.31        10.83 o
  -5   8   1         16.77         16.55         4.81 o
  -4   8   1         39.57         31.49         6.71 o
  -3   8   1         56.65         64.25         9.14 o
  -2   8   1         78.69         67.43         7.17 o
  -1   8   1        763.70        754.71        18.09 o
   0   8   1        223.08        232.79         9.08 o
   1   8   1        764.97        763.11        21.98 o
   2   8   1         78.97         77.24         8.23 o
   3   8   1         56.67         56.70        11.29 o
   4   8   1         39.76         35.05         6.59 o
   5   8   1         16.69         11.57         3.89 o
  -4   9   1         39.76         45.66         8.58 o
  -3   9   1        192.84        207.42        17.07 o
  -2   9   1        384.99        411.25        23.01 o
  -1   9   1        275.68        273.47        17.90 o
   0   9   1         73.45         65.21         7.74 o
   1   9   1        276.39        267.92        15.22 o
   2   9   1        384.48        413.74        23.20 o
   3   9   1        193.35        208.92        25.98 o
   4   9   1         39.93         34.84        11.35 o
  -3  10   1        149.00        177.11        20.55 o
  -2  10   1         32.10         38.86        10.01 o
  -1  10   1         71.76         88.31        11.04 o
   0  10   1        145.02        137.46        12.23 o
   1  10   1         71.62         69.20         9.69 o
   2  10   1         32.04         46.44        10.08 o
   3  10   1        149.00        168.97        20.12 o
   1   0   2        135.54        145.23         7.02 o
   2   0   2       1036.29       1050.00        51.75 o
   3   0   2        119.47        116.15         5.92 o
   4   0   2        377.34        386.28        21.83 o
   5   0   2          4.36          4.70         2.27 o
   6   0   2         98.87        105.79         7.91 o
   7   0   2         73.80         75.21         6.98 o
   8   0   2         82.99         92.86        12.18 o
  -8   1   2          2.17          0.00         3.19 o
  -7   1   2         12.81          8.18         2.43 o
  -6   1   2        322.53        349.80        14.26 o
  -5   1   2        418.04        402.38        14.89 o
  -4   1   2        730.92        693.80        17.57 o
  -3   1   2        418.51        429.18        13.55 o
  -2   1   2       9483.07       9278.58       170.74 o
  -1   1   2        496.42        479.27        10.56 o
   0   1   2       1448.13       1476.45        74.02 o
   1   1   2        495.44        507.91        14.34 o
   2   1   2       9479.45       9153.15       107.08 o
   3   1   2        418.13        427.91        10.69 o
   4   1   2        731.04        728.59        17.88 o
   5   1   2        418.66        436.61        15.39 o
   6   1   2        322.63        350.47        15.38 o
   7   1   2         13.00         16.55         4.91 o
   8   1   2          2.19          0.00         4.35 o
  -8   2   2         77.11         63.52        10.58 o
  -7   2   2        160.26        161.58        11.37 o
  -6   2   2        492.40        485.90        18.02 o
  -5   2   2        140.25        153.15         9.20 o
  -4   2   2       1693.74       1660.81        45.98 o
  -3   2   2        312.57        317.91        17.60 o
  -2   2   2       1268.54       1395.25        38.05 o
  -1   2   2       2565.67       2454.42        48.08 o
   0   2   2         11.03         13.52         8.26 o
   1   2   2       2568.35       2485.07        19.19 o
   2   2   2       1266.62       1305.86        34.91 o
   3   2   2        311.76        314.18        17.27 o
   4   2   2       1693.68       1716.74        46.75 o
   5   2   2        140.40        133.62         8.98 o
   6   2   2        492.89        511.92        19.98 o
   7   2   2        160.30        151.94        14.99 o
   8   2   2         77.02         84.07        12.17 o
  -8   3   2        105.56        109.09        12.21 o
  -7   3   2         43.23         35.21         6.78 o
  -6   3   2       2816.65       2765.39        76.77 o
  -5   3   2         44.62         61.44         8.23 o
  -4   3   2        408.84        405.28        17.90 o
  -3   3   2         81.76         92.15         7.58 o
  -2   3   2       3007.28       2848.99        42.62 o
  -1   3   2         39.81         44.58         2.82 o
   0   3   2       2948.96       2866.00        40.67 o
   1   3   2         39.78         44.42         2.77 o
   2   3   2       3004.62       2913.19        41.96 o
   3   3   2         81.75         77.00         5.03 o
   4   3   2        409.13        404.54        18.58 o
   5   3   2         44.71         43.83         5.54 o
   6   3   2       2815.56       2870.45        63.87 o
   7   3   2         43.30         38.23         7.75 o
   8   3   2        105.50         99.42        13.18 o
  -8   4   2        258.72        257.15        21.10 o
  -7   4   2        322.95        325.95        21.69 o
  -6   4   2         21.30         21.09         5.43 o
  -5   4   2        102.77        102.23        10.04 o
  -4   4   2         64.35         67.66        12.46 o
  -3   4   2        203.96        222.66        13.11 o
  -2   4   2        137.70        147.31         9.82 o
  -1   4   2       3784.96       3771.99        31.33 o
   0   4   2        715.00        740.77        14.09 o
   1   4   2       3787.59       3767.84        59.25 o
   2   4   2        137.64        144.76         5.34 o
   3   4   2        204.04        189.08         9.40 o
   4   4   2         64.28         62.41         7.47 o
   5   4   2        103.34        101.45        10.28 o
   6   4   2         21.28         19.24         5.24 o
   7   4   2        322.66        326.69        22.91 o
   8   4   2        258.65        279.48        22.47 o
  -7   5   2         64.82         73.19        13.28 o
  -6   5   2         61.11         67.38         9.04 o
  -5   5   2        320.12        351.36        19.01 o
  -4   5   2          8.25          8.54         3.08 o
  -3   5   2        276.89        281.26        17.22 o
  -2   5   2         59.90         64.98         7.17 o
  -1   5   2       1879.56       1848.53        23.07 o
   0   5   2       1399.94       1372.29        25.52 o
   1   5   2       1880.68       1871.66        50.95 o
   2   5   2         59.81         56.50         4.77 o
   3   5   2        277.13        273.87        12.26 o
   4   5   2          8.13          0.40         3.05 o
   5   5   2        320.11        352.65        19.69 o
   6   5   2         61.14         60.61        10.61 o
   7   5   2         64.92         54.78         9.16 o
  -7   6   2         10.35          9.16         3.74 o
  -6   6   2        135.22        155.11        13.96 o
  -5   6   2        132.59        142.90        12.25 o
  -4   6   2        141.03        149.58        11.58 o
  -3   6   2        390.48        375.80        19.17 o
  -2   6   2        474.69        457.51        12.02 o
  -1   6   2         61.62         60.35         4.14 o
   0   6   2         11.16         12.65         2.78 o
   1   6   2         61.56         61.63         5.56 o
   2   6   2        473.75        469.09        17.90 o
   3   6   2        390.49        387.98        15.65 o
   4   6   2        141.39        135.89         9.88 o
   5   6   2        132.54        135.57        12.45 o
   6   6   2        135.08        137.52        13.40 o
   7   6   2         10.33         10.91         3.68 o
  -6   7   2         56.49         60.07         8.81 o
  -5   7   2        158.82        163.07        13.96 o
  -4   7   2        156.13        157.96        12.59 o
  -3   7   2        372.32        376.02        21.14 o
  -2   7   2        594.82        561.56        16.15 o
  -1   7   2        815.33        810.80        17.07 o
   0   7   2        262.18        269.11        13.15 o
   1   7   2        815.17        817.50        21.22 o
   2   7   2        595.07        614.54        23.56 o
   3   7   2        373.04        372.62        16.40 o
   4   7   2        156.23        172.75        11.84 o
   5   7   2        158.40        168.97        14.78 o
   6   7   2         56.71         58.65         9.08 o
  -5   8   2         22.99         22.49         7.29 o
  -4   8   2         60.91         56.87         9.29 o
  -3   8   2         41.24         44.69         7.51 o
  -2   8   2        269.78        269.40        14.48 o
  -1   8   2         94.18         99.37         7.72 o
   0   8   2        418.28        399.37        11.93 o
   1   8   2         93.88         95.85         7.81 o
   2   8   2        269.26        266.22        14.13 o
   3   8   2         41.54         45.98         9.87 o
   4   8   2         60.75         45.64         7.76 o
   5   8   2         22.91         27.31         6.45 o
  -4   9   2         32.09         40.75         8.35 o
  -3   9   2        183.08        193.42        16.15 o
  -2   9   2        123.62        118.27        10.76 o
  -1   9   2          5.88          1.81         3.02 o
   0   9   2         22.91         16.12         2.95 o
   1   9   2          5.80          7.47         3.40 o
   2   9   2        124.11        153.49        14.23 o
   3   9   2        182.64        228.95        18.11 o
   4   9   2         32.08         35.10        10.38 o
  -3  10   2         41.30         52.80        16.02 o
  -2  10   2         42.39         39.68        15.94 o
  -1  10   2         39.85         36.75         6.72 o
   0  10   2         13.50          9.24         3.81 o
   1  10   2         39.68         23.11         5.89 o
   2  10   2         42.56         48.95        10.41 o
   3  10   2         41.40         34.85        11.97 o
   1   0   3         72.12         74.33         3.22 o
   2   0   3      11579.47      11210.50       245.03 o
   3   0   3        518.50        493.65        13.36 o
   4   0   3        330.23        326.11        20.35 o
   5   0   3          9.61          5.12         1.97 o
   6   0   3         45.76         43.99         5.13 o
   7   0   3          9.58          6.12         2.52 o
   8   0   3         45.92         58.31         8.62 o
  -8   1   3         14.71          3.53         3.28 o
  -7   1   3         41.52         35.04         4.90 o
  -6   1   3        225.45        225.54        11.48 o
  -5   1   3        237.76        230.32        11.17 o
  -4   1   3        175.13        186.50         9.91 o
  -3   1   3         80.90         89.30         6.89 o
  -2   1   3       8364.09       8433.68       142.74 o
  -1   1   3        932.46        936.68        32.38 o
   0   1   3       1606.55       1531.32        24.47 o
   1   1   3        932.63        954.69        15.10 o
   2   1   3       8364.99       7924.76       179.95 o
   3   1   3         80.95         89.43         5.08 o
   4   1   3        175.00        203.24         9.15 o
   5   1   3        237.73        243.13        11.36 o
   6   1   3        225.35        220.95        13.04 o
   7   1   3         41.41         40.44         7.59 o
   8   1   3         14.75         13.43         4.51 o
  -8   2   3         68.09         79.90        10.81 o
  -7   2   3        165.45        169.57        11.41 o
  -6   2   3         25.08         25.99         9.61 o
  -5   2   3        111.76        124.34         8.50 o
  -4   2   3       2473.88       2483.11        55.75 o
  -3   2   3       1566.25       1572.69        33.96 o
  -2   2   3       1445.99       1478.03        38.04 o
  -1   2   3        243.78        237.00         8.00 o
   0   2   3        386.35        383.73        13.47 o
   1   2   3        243.72        251.21        17.49 o
   2   2   3       1447.62       1404.28        24.39 o
   3   2   3       1567.68       1562.94        34.57 o
   4   2   3       2473.32       2430.29        44.48 o
   5   2   3        112.03        111.62         8.35 o
   6   2   3         25.14         20.47         4.64 o
   7   2   3        165.65        173.96        15.84 o
   8   2   3         67.93         72.20        10.93 o
  -8   3   3        309.34        293.50        19.68 o
  -7   3   3          3.55          2.78         3.77 o
  -6   3   3        148.66        200.22        15.56 o
  -5   3   3        212.44        216.48        12.57 o
  -4   3   3        600.38        658.56        19.67 o
  -3   3   3        825.86        806.35        22.46 o
  -2   3   3        285.51        312.90        16.63 o
  -1   3   3        398.82        401.74         6.56 o
   0   3   3        158.92        140.55         5.84 o
   1   3   3        398.87        408.89         7.28 o
   2   3   3        286.08        326.60        10.61 o
   3   3   3        827.69        797.16        14.08 o
   4   3   3        600.22        655.06        23.94 o
   5   3   3        212.88        215.95        11.55 o
   6   3   3        148.62        199.63        16.89 o
   7   3   3          3.47          0.00         4.51 o
   8   3   3        309.01        275.57        21.97 o
  -8   4   3        144.04        170.15        17.42 o
  -7   4   3          8.85         15.34         7.01 o
  -6   4   3         95.17        104.41        11.29 o
  -5   4   3         69.54         76.99         8.86 o
  -4   4   3        421.25        462.92        19.45 o
  -3   4   3         71.96         74.41         7.77 o
  -2   4   3        654.82        690.87        34.33 o
  -1   4   3        302.55        314.74         7.65 o
   0   4   3       2542.07       2457.08        28.67 o
   1   4   3        302.50        334.38        16.25 o
   2   4   3        654.17        637.24        10.99 o
   3   4   3         71.83         71.71         4.43 o
   4   4   3        420.65        412.37        28.43 o
   5   4   3         69.57         79.38         9.77 o
   6   4   3         94.63        106.93        11.60 o
   7   4   3          8.75         24.97        16.26 o
   8   4   3        144.21        172.00        17.36 o
  -7   5   3         47.15         43.11         7.58 o
  -6   5   3        188.03        207.46        16.11 o
  -5   5   3        218.12        212.41        14.79 o
  -4   5   3        185.52        184.88        12.27 o
  -3   5   3        212.39        227.05        14.97 o
  -2   5   3       1011.11        987.80        32.48 o
  -1   5   3        164.60        170.91         6.16 o
   0   5   3        897.87        895.24        20.19 o
   1   5   3        164.05        173.20         9.58 o
   2   5   3       1011.50       1029.57        21.31 o
   3   5   3        211.27        194.06         7.82 o
   4   5   3        185.30        193.75        11.51 o
   5   5   3        218.23        226.74        15.65 o
   6   5   3        188.33        184.28        19.74 o
   7   5   3         47.40         46.22         8.76 o
  -7   6   3         15.35          8.30         3.85 o
  -6   6   3          6.96          9.16         3.51 o
  -5   6   3         33.20         29.49         6.98 o
  -4   6   3        565.56        576.25        27.16 o
  -3   6   3        733.66        757.32        24.69 o
  -2   6   3        562.52        485.11        14.77 o
  -1   6   3        178.73        193.81         7.21 o
   0   6   3          2.59          8.10         2.78 o
   1   6   3        177.82        207.29        11.42 o
   2   6   3        562.72        490.07        24.91 o
   3   6   3        732.91        751.10        22.29 o
   4   6   3        565.52        588.82        21.13 o
   5   6   3         33.33         38.52         6.65 o
   6   6   3          6.92         12.66         4.82 o
   7   6   3         15.29          8.37         7.64 o
  -6   7   3         43.08         39.84         7.28 o
  -5   7   3         48.99         49.98         7.39 o
  -4   7   3          4.33          3.31         2.73 o
  -3   7   3         38.51         36.96         4.86 o
  -2   7   3        789.71        708.73        25.07 o
  -1   7   3        114.26        118.91         6.20 o
   0   7   3         41.20         32.89         5.55 o
   1   7   3        114.56        126.84        10.58 o
   2   7   3        789.81        782.67        32.11 o
   3   7   3         38.67         34.18         5.42 o
   4   7   3          4.32          6.49         2.66 o
   5   7   3         49.35         49.98        11.86 o
   6   7   3         43.26         41.74         8.07 o
  -5   8   3         72.81         71.15        13.45 o
  -4   8   3        119.15        124.55        10.46 o
  -3   8   3         60.01         55.29         8.08 o
  -2   8   3        236.12        251.26        13.80 o
  -1   8   3        220.88        218.66        11.28 o
   0   8   3       1638.08       1645.46        27.09 o
   1   8   3        220.49        221.63        11.94 o
   2   8   3        236.87        265.33        15.84 o
   3   8   3         60.17         67.56         9.17 o
   4   8   3        119.26        121.76        12.91 o
   5   8   3         72.72         66.51        10.53 o
  -4   9   3        213.56        241.34        19.18 o
  -3   9   3         39.35         42.36         8.10 o
  -2   9   3        180.15        184.63        14.93 o
  -1   9   3         58.14         45.49         6.61 o
   0   9   3          3.47          3.21         2.59 o
   1   9   3         58.08         64.85         8.72 o
   2   9   3        180.27        213.21        17.06 o
   3   9   3         39.26         50.85         9.46 o
   4   9   3        213.42        242.62        25.92 o
  -3  10   3          8.63          5.34         3.92 o
  -2  10   3         15.39         20.18         7.75 o
  -1  10   3          6.24          7.04         3.24 o
   0  10   3        156.10        151.54        14.11 o
   1  10   3          6.26          6.13         3.63 o
   2  10   3         15.38         12.20         5.89 o
   3  10   3          8.60          9.16         4.36 o
   0   0   4      17929.39      17083.76       283.70 o
   1   0   4        985.94        933.16        24.12 o
   2   0   4        534.89        498.64        11.13 o
   3   0   4       1839.63       1692.30        27.85 o
   4   0   4        479.49        462.17        26.10 o
   5   0   4        203.14        203.52        11.66 o
   6   0   4         40.16         37.82         4.81 o
   7   0   4          6.66          5.50         3.32 o
   8   0   4        104.13        124.07        13.16 o
  -8   1   4         43.72         27.62         6.74 o
  -7   1   4         89.26         92.53         7.90 o
  -6   1   4         50.00         49.52         5.30 o
  -5   1   4        372.58        359.88        13.20 o
  -4   1   4        900.73        846.65        29.50 o
  -3   1   4         72.69         60.93         6.81 o
  -2   1   4       1877.47       1808.73        39.39 o
  -1   1   4        659.37        623.77        16.70 o
   0   1   4      13374.91      12814.98       191.82 o
   1   1   4        660.54        611.84         9.70 o
   2   1   4       1878.19       1721.82        34.22 o
   3   1   4         72.61         58.91         4.24 o
   4   1   4        900.48        876.00        20.75 o
   5   1   4        372.20        371.54        15.04 o
   6   1   4         50.04         49.61         6.15 o
   7   1   4         89.49         71.89        11.71 o
   8   1   4         43.64         38.18         6.81 o
  -8   2   4         12.95          9.85         5.55 o
  -7   2   4         11.14         14.11         5.59 o
  -6   2   4        219.66        206.35        11.80 o
  -5   2   4         23.61         27.70         4.32 o
  -4   2   4        971.33        945.67        27.71 o
  -3   2   4        526.21        505.64        17.44 o
  -2   2   4        932.43        938.91        17.64 o
  -1   2   4        116.52        110.36         3.85 o
   0   2   4         41.03         35.76         3.24 o
   1   2   4        116.60        109.45         4.10 o
   2   2   4        932.34        908.73        24.18 o
   3   2   4        526.04        507.24        13.48 o
   4   2   4        972.25        924.65        21.32 o
   5   2   4         23.68         32.10         4.34 o
   6   2   4        220.00        234.73        17.13 o
   7   2   4         11.19         10.48         4.37 o
   8   2   4         12.99         17.74         5.09 o
  -8   3   4         70.22         80.48        12.62 o
  -7   3   4         12.46         19.07         4.54 o
  -6   3   4         57.98         63.68         8.18 o
  -5   3   4          9.32         14.49         3.50 o
  -4   3   4        556.70        540.14        18.12 o
  -3   3   4        158.97        162.64         8.32 o
  -2   3   4        539.32        581.10        29.65 o
  -1   3   4        682.09        645.60        12.23 o
   0   3   4          9.07         20.10         5.78 o
   1   3   4        683.46        620.23        12.18 o
   2   3   4        539.25        548.57         8.74 o
   3   3   4        158.98        164.13         8.11 o
   4   3   4        555.94        495.78        22.14 o
   5   3   4          9.23          4.93         2.05 o
   6   3   4         58.18         63.50         9.20 o
   7   3   4         12.55         10.47         3.32 o
   8   3   4         70.24         63.38        10.86 o
  -7   4   4         83.08        101.04        12.09 o
  -6   4   4        131.48        144.80        13.07 o
  -5   4   4         29.43         28.72         5.68 o
  -4   4   4         46.05         54.79         6.85 o
  -3   4   4         92.41        103.32        12.47 o
  -2   4   4        238.10        254.62        16.72 o
  -1   4   4       2399.70       2295.67        27.66 o
   0   4   4       4165.71       4190.72        40.14 o
   1   4   4       2399.04       2271.54        47.80 o
   2   4   4        238.24        257.79         6.44 o
   3   4   4         92.58         89.74         4.66 o
   4   4   4         46.04         47.13         4.50 o
   5   4   4         29.29         26.39         5.54 o
   6   4   4        131.78        148.77        13.87 o
   7   4   4         83.44         97.48        12.24 o
  -7   5   4         23.72         27.41         6.75 o
  -6   5   4        338.70        346.71        20.78 o
  -5   5   4         68.98         79.02        12.14 o
  -4   5   4        187.42        204.75        12.92 o
  -3   5   4        186.06        203.09        11.41 o
  -2   5   4         18.11         28.66         3.33 o
  -1   5   4        110.16        116.08         4.79 o
   0   5   4        207.29        223.68         7.08 o
   1   5   4        110.37        105.38         7.08 o
   2   5   4         18.02         23.33         3.21 o
   3   5   4        185.77        190.94         8.54 o
   4   5   4        187.39        203.12        11.89 o
   5   5   4         69.32         73.20         9.09 o
   6   5   4        338.66        328.20        21.85 o
   7   5   4         23.57         26.86         7.08 o
  -7   6   4         28.10         35.08         7.00 o
  -6   6   4         28.49         50.05        10.66 o
  -5   6   4         65.21         75.23         9.29 o
  -4   6   4       1183.08       1191.57        33.28 o
  -3   6   4        158.36        170.15        11.25 o
  -2   6   4         25.02         23.60         3.72 o
  -1   6   4        306.43        330.40         9.30 o
   0   6   4       1422.36       1430.31        24.12 o
   1   6   4        306.64        341.24        24.98 o
   2   6   4         24.97         22.03         3.07 o
   3   6   4        158.14        172.41        10.88 o
   4   6   4       1183.06       1217.30        31.47 o
   5   6   4         65.21         74.57         9.40 o
   6   6   4         28.59         42.17         7.92 o
   7   6   4         28.11         33.44         7.10 o
  -6   7   4         21.52         32.04         9.93 o
  -5   7   4         23.47         18.68         4.70 o
  -4   7   4         45.23         46.02         6.85 o
  -3   7   4         22.76         20.02         4.15 o
  -2   7   4        448.19        432.70        26.73 o
  -1   7   4        187.95        191.01         7.62 o
   0   7   4        757.79        677.69        17.49 o
   1   7   4        188.87        203.82        10.82 o
   2   7   4        448.11        464.17        24.85 o
   3   7   4         22.73         19.50         4.18 o
   4   7   4         45.13         39.13         6.00 o
   5   7   4         23.38         14.28         8.91 o
   6   7   4         21.46         19.06         5.97 o
  -5   8   4         34.95         27.88        11.06 o
  -4   8   4        159.67        147.17        16.26 o
  -3   8   4         14.70          9.88         3.22 o
  -2   8   4        178.14        178.45        11.62 o
  -1   8   4        169.37        142.50         8.87 o
   0   8   4       2898.88       2795.91        41.79 o
   1   8   4        168.91        166.87        10.44 o
   2   8   4        178.29        186.04        16.61 o
   3   8   4         14.90         21.09         5.34 o
   4   8   4        159.95        143.65        14.22 o
   5   8   4         34.89         23.17         6.13 o
  -4   9   4          8.47          9.75         4.43 o
  -3   9   4         71.09         66.56        11.90 o
  -2   9   4        578.94        578.31        26.43 o
  -1   9   4         89.62         95.67         9.29 o
   0   9   4         16.61         16.13         3.84 o
   1   9   4         89.78         93.88         8.51 o
   2   9   4        579.15        644.55        29.35 o
   3   9   4         71.19         58.36        12.36 o
   4   9   4          8.60          8.47         4.74 o
  -3  10   4         26.38         33.18         9.35 o
  -2  10   4          6.19         12.77         4.40 o
  -1  10   4         51.13         39.44         6.87 o
   0  10   4          5.11          1.90         3.03 o
   1  10   4         51.03         56.15         8.96 o
   2  10   4          6.27          3.54         3.78 o
   3  10   4         26.48         29.27         7.08 o
   1   0   5       1652.43       1655.94        30.77 o
   2   0   5        816.66        822.56        23.94 o
   3   0   5        731.25        635.33        13.32 o
   4   0   5         18.39         18.09         2.58 o
   5   0   5          3.92          4.06         1.43 o
   6   0   5         23.93         25.09         3.98 o
   7   0   5         90.71        111.61        12.70 o
   8   0   5          0.22          0.00         3.96 o
  -8   1   5         11.89          2.64         5.93 o
  -7   1   5         12.95         17.07         5.02 o
  -6   1   5        178.03        179.12        10.01 o
  -5   1   5         36.28         32.31         4.32 o
  -4   1   5        162.32        160.08         9.56 o
  -3   1   5         73.04         78.22         5.79 o
  -2   1   5        586.24        551.23        15.06 o
  -1   1   5        252.34        219.89         5.30 o
   0   1   5       4584.32       4270.62        45.64 o
   1   1   5        251.28        212.44         7.74 o
   2   1   5        585.83        541.75        11.41 o
   3   1   5         72.99         72.26         5.87 o
   4   1   5        162.58        149.91         9.79 o
   5   1   5         36.16         31.82         4.87 o
   6   1   5        178.31        157.26        10.66 o
   7   1   5         13.03         12.45         4.68 o
   8   1   5         11.80         18.26         5.92 o
  -8   2   5          4.89          2.87         3.93 o
  -7   2   5         32.24         33.41         4.96 o
  -6   2   5        175.12        199.47        10.79 o
  -5   2   5        123.64        150.07        10.38 o
  -4   2   5        392.51        393.07        14.93 o
  -3   2   5        970.40        898.41        20.31 o
  -2   2   5       1816.94       1743.35        62.33 o
  -1   2   5        227.69        212.42         4.19 o
   0   2   5       1089.46       1000.19        38.45 o
   1   2   5        227.75        208.48         7.73 o
   2   2   5       1818.65       1727.98        31.68 o
   3   2   5        971.01        937.92        22.22 o
   4   2   5        392.93        364.30        12.98 o
   5   2   5        123.22        124.35         8.65 o
   6   2   5        174.59        188.07        18.41 o
   7   2   5         32.11         48.88         8.97 o
   8   2   5          4.82          2.46         4.57 o
  -8   3   5         55.85         56.18        10.15 o
  -7   3   5         28.50         32.75         4.63 o
  -6   3   5         66.08         65.28         7.80 o
  -5   3   5        290.42        302.39        14.74 o
  -4   3   5        346.69        332.69        15.77 o
  -3   3   5         56.11         55.56         4.89 o
  -2   3   5        326.06        342.75        18.70 o
  -1   3   5        945.21        931.99        12.72 o
   0   3   5       2105.10       2083.71        49.46 o
   1   3   5        943.68        949.68        16.51 o
   2   3   5        326.42        334.26         7.27 o
   3   3   5         56.06         47.82         2.75 o
   4   3   5        346.36        319.22        18.34 o
   5   3   5        290.68        277.24        14.70 o
   6   3   5         66.13         63.53         8.96 o
   7   3   5         28.37         23.83         6.37 o
   8   3   5         56.18         53.86        10.02 o
  -7   4   5        351.77        370.71        27.31 o
  -6   4   5         44.54         38.90         7.16 o
  -5   4   5        127.70        149.63        12.05 o
  -4   4   5        147.10        162.72        12.52 o
  -3   4   5        495.25        508.84        22.53 o
  -2   4   5         57.89         61.09         7.52 o
  -1   4   5        348.11        332.29         9.33 o
   0   4   5         55.98         60.97         9.62 o
   1   4   5        347.86        353.44        11.23 o
   2   4   5         57.82         56.71         2.92 o
   3   4   5        496.00        487.02        18.28 o
   4   4   5        146.69        138.37         7.16 o
   5   4   5        127.61        127.25        11.63 o
   6   4   5         44.63         46.18         8.05 o
   7   4   5        352.48        349.70        23.17 o
  -7   5   5         40.32         38.33         7.91 o
  -6   5   5        371.29        368.58        21.91 o
  -5   5   5          1.63          2.77         2.67 o
  -4   5   5        291.92        292.17        15.42 o
  -3   5   5        618.50        625.99        23.07 o
  -2   5   5        572.06        565.01        12.43 o
  -1   5   5         88.99         56.38         8.47 o
   0   5   5        346.50        370.65         8.94 o
   1   5   5         88.91         85.96         5.54 o
   2   5   5        572.13        603.89        19.80 o
   3   5   5        619.14        562.65        26.31 o
   4   5   5        292.69        280.62        14.11 o
   5   5   5          1.68          5.53         3.76 o
   6   5   5        371.31        368.97        22.33 o
   7   5   5         40.34         33.60         7.63 o
  -7   6   5         19.17         12.18         4.17 o
  -6   6   5         78.84         87.66        10.59 o
  -5   6   5        210.80        206.84        14.76 o
  -4   6   5        517.21        510.05        20.97 o
  -3   6   5        173.34        171.67        11.30 o
  -2   6   5        427.22        427.31        17.43 o
  -1   6   5        138.22        115.36         5.84 o
   0   6   5         21.45         23.57         3.15 o
   1   6   5        137.59        158.96        13.70 o
   2   6   5        426.77        460.64        20.06 o
   3   6   5        173.66        181.65        11.15 o
   4   6   5        516.94        531.65        21.44 o
   5   6   5        210.83        230.40        16.77 o
   6   6   5         78.90         87.84        10.92 o
   7   6   5         19.22         17.91         6.92 o
  -6   7   5         44.24         60.63        12.92 o
  -5   7   5         68.33         69.90         9.07 o
  -4   7   5         67.98         70.37         8.96 o
  -3   7   5        462.83        470.34        17.76 o
  -2   7   5       1123.32        996.38        40.02 o
  -1   7   5         35.66         32.55         4.02 o
   0   7   5        137.14        135.29         6.53 o
   1   7   5         35.64         34.90         6.38 o
   2   7   5       1122.48       1123.65        40.55 o
   3   7   5        461.28        495.45        19.82 o
   4   7   5         67.93         72.93         8.25 o
   5   7   5         68.33         63.85         9.35 o
   6   7   5         44.39         49.17        11.61 o
  -5   8   5         67.45         75.77        15.43 o
  -4   8   5         50.55         58.21         9.10 o
  -3   8   5         11.89          9.15         4.68 o
  -2   8   5         22.46         19.61         3.91 o
  -1   8   5         55.97         62.21         7.22 o
   0   8   5          1.62         16.11         4.63 o
   1   8   5         56.09         54.58         6.19 o
   2   8   5         22.29         33.97        13.82 o
   3   8   5         11.77          7.32         3.23 o
   4   8   5         50.72         48.23         7.59 o
   5   8   5         67.63         63.41         9.94 o
  -4   9   5          6.48         10.94         5.84 o
  -3   9   5         27.16         27.10         7.97 o
  -2   9   5        406.46        369.89        21.00 o
  -1   9   5        180.84        184.55        12.89 o
   0   9   5         75.84         90.50         8.18 o
   1   9   5        181.43        175.85        11.71 o
   2   9   5        406.43        445.82        28.87 o
   3   9   5         27.02         30.66        14.69 o
   4   9   5          6.35          0.00         5.68 o
  -3  10   5        310.39        324.48        44.27 o
  -2  10   5         26.59         22.20         6.57 o
  -1  10   5         21.58         27.63         5.36 o
   0  10   5         25.81         15.13         4.71 o
   1  10   5         21.61         23.87         5.59 o
   2  10   5         26.44         28.14         6.92 o
   3  10   5        311.18        381.93        24.85 o
   0   0   6       1268.46       1162.73        16.45 o
   1   0   6        919.05        919.46        28.73 o
   2   0   6        559.07        495.90        14.00 o
   3   0   6        180.88        185.22         6.96 o
   4   0   6        194.36        215.26         9.65 o
   5   0   6         25.50         31.34         4.44 o
   6   0   6         95.94         99.01         8.49 o
   7   0   6        162.47        157.67        15.19 o
   8   0   6         26.81         29.99         5.98 o
  -8   1   6         39.56         35.82         6.50 o
  -7   1   6         14.31         17.25         4.51 o
  -6   1   6        159.57        157.71         9.58 o
  -5   1   6        358.94        336.60        13.61 o
  -4   1   6        210.73        224.58        11.12 o
  -3   1   6        651.76        645.77        30.77 o
  -2   1   6        498.64        518.74        14.69 o
  -1   1   6       2942.73       3098.56       111.53 o
   0   1   6       3665.68       3600.22        66.06 o
   1   1   6       2942.85       2943.31        33.00 o
   2   1   6        499.06        515.48        13.20 o
   3   1   6        651.85        600.07        13.93 o
   4   1   6        210.31        215.31         9.85 o
   5   1   6        359.30        320.30        13.14 o
   6   1   6        159.71        149.40        13.61 o
   7   1   6         14.32         11.60         4.31 o
   8   1   6         39.48         32.19         8.00 o
  -8   2   6         38.29         27.40         6.53 o
  -7   2   6        117.18        126.30         9.34 o
  -6   2   6        107.60        114.35         8.25 o
  -5   2   6        126.10        125.28         8.49 o
  -4   2   6          7.13          0.55         2.27 o
  -3   2   6        349.66        378.70        12.80 o
  -2   2   6        106.43        108.03         5.70 o
  -1   2   6        531.33        495.31         6.61 o
   0   2   6         16.02         13.41         1.01 o
   1   2   6        531.80        494.07        15.15 o
   2   2   6        105.97        106.10         4.65 o
   3   2   6        350.00        378.08        13.92 o
   4   2   6          7.11          3.25         4.39 o
   5   2   6        125.82         99.77        11.29 o
   6   2   6        107.70        112.40        11.88 o
   7   2   6        117.02        102.33        12.26 o
   8   2   6         38.18         38.31         8.99 o
  -8   3   6         30.86         28.10         7.64 o
  -7   3   6         16.01         18.88         4.08 o
  -6   3   6         17.51         22.75         4.72 o
  -5   3   6        246.27        260.08        13.63 o
  -4   3   6        291.90        284.91        16.29 o
  -3   3   6        140.44        154.60         9.76 o
  -2   3   6       1868.83       1893.83        51.55 o
  -1   3   6       1138.64       1187.62        25.69 o
   0   3   6       2519.24       2569.92        48.06 o
   1   3   6       1140.13       1267.27        36.85 o
   2   3   6       1869.90       1887.87        28.63 o
   3   3   6        140.47        147.42         6.31 o
   4   3   6        292.37        250.57        16.19 o
   5   3   6        246.51        264.09        16.98 o
   6   3   6         17.39         31.99         7.19 o
   7   3   6         15.97         15.25         6.43 o
   8   3   6         30.99         29.43         9.30 o
  -7   4   6         24.62         25.66         5.42 o
  -6   4   6         95.50        103.97        11.27 o
  -5   4   6         17.58          9.03         3.68 o
  -4   4   6         47.41         53.37         6.51 o
  -3   4   6         38.30         49.67         8.13 o
  -2   4   6       1795.04       1742.75        23.80 o
  -1   4   6        176.59        176.78         6.72 o
   0   4   6         16.74         20.94         2.71 o
   1   4   6        176.30        190.66         8.39 o
   2   4   6       1793.71       1701.58        39.07 o
   3   4   6         38.26         40.64         3.63 o
   4   4   6         47.26         53.77         5.94 o
   5   4   6         17.41         17.44         4.55 o
   6   4   6         95.19        104.47        11.74 o
   7   4   6         24.71         24.84         6.13 o
  -7   5   6        225.13        221.79        18.00 o
  -6   5   6        652.89        635.79        28.17 o
  -5   5   6        346.27        347.71        18.83 o
  -4   5   6        404.39        400.79        17.87 o
  -3   5   6         15.27         17.84         3.86 o
  -2   5   6        132.38        135.59         5.89 o
  -1   5   6        815.98        756.33        16.01 o
   0   5   6         23.47         26.76         2.55 o
   1   5   6        817.48        822.13        22.66 o
   2   5   6        132.31        135.62         7.89 o
   3   5   6         15.39         15.87         2.01 o
   4   5   6        404.23        398.05        17.12 o
   5   5   6        346.19        357.48        20.35 o
   6   5   6        653.11        639.06        35.35 o
   7   5   6        224.63        221.96        18.52 o
  -7   6   6          9.40          8.19         4.79 o
  -6   6   6         11.36         15.22         5.08 o
  -5   6   6        327.77        345.89        18.96 o
  -4   6   6        592.45        584.54        34.94 o
  -3   6   6         92.92         86.96         9.17 o
  -2   6   6        309.72        300.59        11.27 o
  -1   6   6        185.52        164.64         7.99 o
   0   6   6        179.23        166.55         7.65 o
   1   6   6        184.90        190.88        12.89 o
   2   6   6        310.12        338.86        16.15 o
   3   6   6         93.03         97.19         9.20 o
   4   6   6        592.07        556.98        26.45 o
   5   6   6        327.17        371.02        21.65 o
   6   6   6         11.32         18.67         5.92 o
   7   6   6          9.54          7.22         5.40 o
  -6   7   6        137.21        138.31        19.68 o
  -5   7   6         12.82          9.35         5.37 o
  -4   7   6         87.80         92.88         8.30 o
  -3   7   6        448.99        413.15        16.56 o
  -2   7   6        479.31        428.95        14.79 o
  -1   7   6        225.66        212.24         9.80 o
   0   7   6        311.59        277.40        17.12 o
   1   7   6        225.70        243.17        14.12 o
   2   7   6        479.22        448.67        24.96 o
   3   7   6        449.42        430.24        20.91 o
   4   7   6         87.85        105.78         9.64 o
   5   7   6         12.89         11.14         3.56 o
   6   7   6        137.04        134.71        14.50 o
  -5   8   6          9.78         14.51         5.96 o
  -4   8   6          8.64          2.70         2.16 o
  -3   8   6          8.03          6.90         3.02 o
  -2   8   6        101.24        101.12        12.40 o
  -1   8   6        229.87        231.23        13.37 o
   0   8   6        126.75        115.66        10.01 o
   1   8   6        228.81        240.03        12.81 o
   2   8   6        101.02        113.19        16.03 o
   3   8   6          8.01          5.59         3.60 o
   4   8   6          8.65          6.43         2.68 o
   5   8   6          9.65         12.80         3.29 o
  -4   9   6         88.43         95.95        15.31 o
  -3   9   6         65.94         50.51        13.28 o
  -2   9   6        371.29        357.32        24.09 o
  -1   9   6         77.85         82.13         8.69 o
   0   9   6         11.59         13.46         3.56 o
   1   9   6         77.90         80.99         8.13 o
   2   9   6        370.80        387.56        21.28 o
   3   9   6         65.76         85.19        15.18 o
   4   9   6         88.22         96.87        16.66 o
  -2  10   6         18.02         11.13         3.69 o
  -1  10   6         63.48         63.43         8.74 o
   0  10   6          0.73          0.16         2.59 o
   1  10   6         63.71         84.71        13.04 o
   2  10   6         18.07         17.58         7.46 o
   1   0   7         13.54         10.54         1.24 o
   2   0   7          2.35          1.52         1.20 o
   3   0   7        994.07        991.37        25.31 o
   4   0   7         39.84         31.42         3.54 o
   5   0   7        155.58        152.34         9.41 o
   6   0   7         11.51         11.08         6.69 o
   7   0   7         43.81         41.56         7.84 o
   8   0   7         34.04         26.53         6.38 o
  -8   1   7         14.29          6.77         3.51 o
  -7   1   7        102.50        115.85        11.32 o
  -6   1   7        102.19         94.14         8.65 o
  -5   1   7        409.87        420.49        18.49 o
  -4   1   7        717.66        743.07        26.27 o
  -3   1   7       1003.14        944.84        23.54 o
  -2   1   7        636.42        654.29        17.13 o
  -1   1   7        517.02        590.68        11.28 o
   0   1   7        379.56        423.59        11.25 o
   1   1   7        516.66        570.27        11.55 o
   2   1   7        636.16        662.11        22.09 o
   3   1   7       1002.71        928.82        19.17 o
   4   1   7        717.92        652.21        21.87 o
   5   1   7        410.27        401.29        15.81 o
   6   1   7        101.85        107.45        11.56 o
   7   1   7        102.37        108.27        12.71 o
   8   1   7         14.25         10.24         5.13 o
  -8   2   7         47.09         44.54         9.32 o
  -7   2   7         44.92         47.96         6.60 o
  -6   2   7         69.11         73.29         6.58 o
  -5   2   7         70.64         78.80         6.72 o
  -4   2   7        980.84        967.29        29.43 o
  -3   2   7        423.99        411.49        13.60 o
  -2   2   7       2624.53       2569.01        38.02 o
  -1   2   7       1961.32       2009.02        28.09 o
   0   2   7        687.73        669.92        10.18 o
   1   2   7       1960.99       1877.34        60.59 o
   2   2   7       2624.33       2627.42        41.13 o
   3   2   7        424.38        390.18        10.94 o
   4   2   7        981.64        959.52        25.80 o
   5   2   7         70.53         72.71         8.60 o
   6   2   7         68.87         76.67         9.58 o
   7   2   7         45.07         41.95         8.51 o
   8   2   7         47.12         42.93         9.69 o
  -8   3   7         44.02         34.13         6.18 o
  -7   3   7         18.21         18.66         3.58 o
  -6   3   7         26.50         24.91         4.88 o
  -5   3   7        116.33        116.12         9.17 o
  -4   3   7         16.20         24.05         3.90 o
  -3   3   7        589.11        525.28        16.78 o
  -2   3   7        630.13        650.95        11.59 o
  -1   3   7        538.79        465.68        12.79 o
   0   3   7        370.81        320.26         6.52 o
   1   3   7        537.37        487.98        17.50 o
   2   3   7        629.64        691.02        12.78 o
   3   3   7        588.49        523.68        23.95 o
   4   3   7         16.09         22.49         2.97 o
   5   3   7        116.24        118.50        11.46 o
   6   3   7         26.41         27.15         6.03 o
   7   3   7         18.07          9.52         6.25 o
   8   3   7         43.69         43.64         8.89 o
  -7   4   7        179.75        186.82        15.08 o
  -6   4   7        264.77        259.29        17.81 o
  -5   4   7         97.74        103.92        13.47 o
  -4   4   7         56.29         61.25         7.10 o
  -3   4   7       1504.84       1470.20        48.56 o
  -2   4   7        100.14        101.76         4.45 o
  -1   4   7       1722.79       1669.43        26.11 o
   0   4   7         62.26         44.11         4.99 o
   1   4   7       1721.25       1764.79        30.13 o
   2   4   7        100.33         91.59         3.92 o
   3   4   7       1505.86       1328.78        55.07 o
   4   4   7         56.65         63.63         6.65 o
   5   4   7         98.09         91.70        10.13 o
   6   4   7        264.90        285.46        19.48 o
   7   4   7        179.79        187.67        16.96 o
  -7   5   7         37.06         33.10         7.15 o
  -6   5   7        140.01        147.03        13.48 o
  -5   5   7         78.33         72.14         8.58 o
  -4   5   7        454.88        446.38        19.00 o
  -3   5   7         76.31         78.49         5.95 o
  -2   5   7        690.41        660.71        13.24 o
  -1   5   7        480.71        448.84        13.14 o
   0   5   7        647.60        616.91        22.21 o
   1   5   7        481.72        419.73        16.64 o
   2   5   7        689.37        669.32        19.67 o
   3   5   7         75.76         72.67         7.06 o
   4   5   7        454.70        453.12        18.55 o
   5   5   7         78.52         84.63         8.86 o
   6   5   7        139.65        155.64        14.89 o
   7   5   7         37.07         41.62         8.12 o
  -6   6   7        123.85        132.09        18.07 o
  -5   6   7        393.04        384.19        19.83 o
  -4   6   7        834.10        835.60        28.33 o
  -3   6   7        379.67        366.09        14.17 o
  -2   6   7       1108.42       1045.63        21.72 o
  -1   6   7        286.05        291.57        10.57 o
   0   6   7         52.47         42.60         3.97 o
   1   6   7        286.00        256.26        22.50 o
   2   6   7       1109.07       1168.48        36.82 o
   3   6   7        379.95        386.55        18.75 o
   4   6   7        834.01        861.52        27.32 o
   5   6   7        391.99        391.85        19.38 o
   6   6   7        123.65        109.79        12.38 o
  -6   7   7         38.27         25.95         9.30 o
  -5   7   7         76.84         93.41        11.02 o
  -4   7   7         72.81         84.78        10.43 o
  -3   7   7         90.15         85.65         9.81 o
  -2   7   7        887.77        821.18        20.67 o
  -1   7   7         86.41         81.31         6.07 o
   0   7   7          4.71         12.30         3.43 o
   1   7   7         86.57         93.42         9.02 o
   2   7   7        889.13        931.62        36.75 o
   3   7   7         90.01         95.74        10.21 o
   4   7   7         73.09         89.98         8.95 o
   5   7   7         76.98         74.84         8.97 o
   6   7   7         38.32         32.69        12.42 o
  -5   8   7         14.34          4.73         4.35 o
  -4   8   7         13.77         14.13         4.97 o
  -3   8   7         51.92         49.95         7.80 o
  -2   8   7        459.12        416.28        22.96 o
  -1   8   7        300.91        272.42        14.58 o
   0   8   7       1684.27       1698.06        34.68 o
   1   8   7        300.63        283.19        13.98 o
   2   8   7        458.92        457.42        27.25 o
   3   8   7         51.82         63.18        10.94 o
   4   8   7         13.81         15.66         4.76 o
   5   8   7         14.30         13.00         4.03 o
  -4   9   7         25.60         30.96         8.48 o
  -3   9   7        109.70        106.34        15.56 o
  -2   9   7         29.01         26.77         5.81 o
  -1   9   7        303.47        289.22        18.00 o
   0   9   7        230.36        230.89        13.21 o
   1   9   7        303.35        315.64        17.93 o
   2   9   7         28.99         30.69        10.05 o
   3   9   7        109.86        137.29        19.26 o
   4   9   7         25.61         21.86         8.27 o
  -2  10   7         13.63          0.00         3.56 o
  -1  10   7         91.52         98.37         9.03 o
   0  10   7          8.16         10.49         3.77 o
   1  10   7         91.37        106.53        14.77 o
   2  10   7         13.62         21.42         8.30 o
   0   0   8        898.30       1005.42        15.68 o
   1   0   8       2307.73       2234.21        39.26 o
   2   0   8       2226.13       2093.69        44.90 o
   3   0   8        516.22        511.79        12.04 o
   4   0   8        995.36        969.99        19.27 o
   5   0   8        116.17        105.75         7.67 o
   6   0   8        392.57        401.09        22.73 o
   7   0   8         15.71         15.75         5.28 o
   8   0   8         19.03         22.25         5.59 o
  -8   1   8         11.47          6.66         3.11 o
  -7   1   8         11.62          6.92         2.93 o
  -6   1   8         44.72         43.41         5.94 o
  -5   1   8        181.75        187.49        10.98 o
  -4   1   8         81.05         90.71         7.89 o
  -3   1   8        339.42        334.67        13.71 o
  -2   1   8        429.82        463.62        17.53 o
  -1   1   8       1127.99       1049.17        32.75 o
   0   1   8        876.52        988.29        33.65 o
   1   1   8       1127.57       1106.29        26.36 o
   2   1   8        429.84        429.30        12.38 o
   3   1   8        339.31        318.76        16.53 o
   4   1   8         81.18         90.25         5.22 o
   5   1   8        181.46        182.04         9.02 o
   6   1   8         44.71         39.22         7.44 o
   7   1   8         11.68         26.23         6.38 o
   8   1   8         11.59          9.28         3.14 o
  -8   2   8          9.56         13.84         3.74 o
  -7   2   8        158.48        162.55        13.45 o
  -6   2   8         58.06         56.40         5.57 o
  -5   2   8         75.85         73.84         6.54 o
  -4   2   8         68.25         70.20         5.65 o
  -3   2   8        584.99        558.06        18.75 o
  -2   2   8        977.53       1003.11        26.23 o
  -1   2   8       6445.65       6557.59        84.25 o
   0   2   8       5081.62       5039.04        67.41 o
   1   2   8       6445.46       6456.53       155.70 o
   2   2   8        976.62       1025.42        29.86 o
   3   2   8        585.57        555.08        31.02 o
   4   2   8         68.14         63.33         6.68 o
   5   2   8         75.74         66.30         8.27 o
   6   2   8         58.10         60.55         9.00 o
   7   2   8        158.71        152.65        15.12 o
   8   2   8          9.52          4.75         3.35 o
  -8   3   8          8.76         15.57         5.97 o
  -7   3   8        140.99        141.00        10.22 o
  -6   3   8         20.42         22.86         4.29 o
  -5   3   8        292.78        314.78        13.87 o
  -4   3   8        375.35        371.33        14.63 o
  -3   3   8        888.45        850.13        31.07 o
  -2   3   8         38.95         44.37         3.09 o
  -1   3   8       1715.57       1818.15        45.80 o
   0   3   8         45.97         43.63         2.34 o
   1   3   8       1717.06       1707.43        48.03 o
   2   3   8         38.92         33.87         5.40 o
   3   3   8        887.96        818.33        28.57 o
   4   3   8        375.44        337.70        16.43 o
   5   3   8        293.15        303.22        18.40 o
   6   3   8         20.45         20.62         4.80 o
   7   3   8        141.59        147.25        14.93 o
   8   3   8          8.79          7.86         4.39 o
  -7   4   8        105.90        111.77        11.25 o
  -6   4   8        346.53        323.21        19.65 o
  -5   4   8        353.35        344.18        15.72 o
  -4   4   8          6.89          4.46         1.74 o
  -3   4   8        232.02        258.20        12.97 o
  -2   4   8         47.96         54.71         3.11 o
  -1   4   8         35.70         36.36         4.37 o
   0   4   8       3428.53       3402.49       124.17 o
   1   4   8         35.73         41.99         3.60 o
   2   4   8         47.85         48.61         4.58 o
   3   4   8        231.70        245.57        10.31 o
   4   4   8          6.87          3.01         2.40 o
   5   4   8        353.68        353.26        17.52 o
   6   4   8        346.19        350.97        21.78 o
   7   4   8        105.95        113.39        14.25 o
  -7   5   8         28.34         25.67         8.63 o
  -6   5   8         95.75         93.89        10.98 o
  -5   5   8        235.89        223.85        21.62 o
  -4   5   8        105.83        107.19         9.67 o
  -3   5   8        152.67        161.59         9.68 o
  -2   5   8        356.41        347.23         9.23 o
  -1   5   8       1117.42       1091.79        22.81 o
   0   5   8        830.49        773.86        35.55 o
   1   5   8       1117.83       1271.43        42.49 o
   2   5   8        356.20        359.76        13.39 o
   3   5   8        152.64        148.80        11.97 o
   4   5   8        105.40        104.96         9.31 o
   5   5   8        237.01        258.77        15.30 o
   6   5   8         95.70         88.78        10.97 o
   7   5   8         28.34         29.17         5.93 o
  -6   6   8         16.72         17.92         9.52 o
  -5   6   8        100.91        115.27        16.30 o
  -4   6   8        356.82        360.23        14.91 o
  -3   6   8        498.68        462.63        18.22 o
  -2   6   8        288.16        275.14        10.72 o
  -1   6   8        638.10        581.83        16.21 o
   0   6   8        104.89         92.93         5.76 o
   1   6   8        637.66        668.78        40.48 o
   2   6   8        287.95        269.83        21.98 o
   3   6   8        499.95        500.12        21.85 o
   4   6   8        356.99        383.59        23.42 o
   5   6   8        100.81        115.68        10.72 o
   6   6   8         16.82         24.88         6.37 o
  -6   7   8         37.96         31.01         9.59 o
  -5   7   8         39.47         37.20        12.57 o
  -4   7   8        435.81        423.27        28.94 o
  -3   7   8        257.76        210.86        16.95 o
  -2   7   8        246.57        218.53        10.40 o
  -1   7   8        193.15        160.35         8.98 o
   0   7   8       1791.11       1750.94        33.08 o
   1   7   8        193.12        214.04        16.53 o
   2   7   8        246.97        250.65        18.96 o
   3   7   8        257.20        237.03        15.83 o
   4   7   8        435.62        446.79        22.46 o
   5   7   8         39.46         40.43         7.17 o
   6   7   8         37.94         45.34         8.79 o
  -5   8   8         26.75         40.12         8.81 o
  -4   8   8          5.94          4.89         3.07 o
  -3   8   8         71.76         70.28        12.13 o
  -2   8   8        295.90        265.08        14.28 o
  -1   8   8        390.59        368.81        20.16 o
   0   8   8        319.29        327.92        14.83 o
   1   8   8        391.25        391.82        18.76 o
   2   8   8        295.60        302.24        22.20 o
   3   8   8         71.91         75.56        12.24 o
   4   8   8          6.02          6.70         3.06 o
   5   8   8         26.77         23.46         5.57 o
  -4   9   8         23.43         12.04         6.15 o
  -3   9   8          8.17          6.02         4.35 o
  -2   9   8        158.03        160.13        18.31 o
  -1   9   8          6.16          7.31         3.51 o
   0   9   8          5.65          2.68         1.98 o
   1   9   8          6.22          5.31         2.79 o
   2   9   8        158.23        166.72        14.13 o
   3   9   8          8.08          5.08         2.57 o
   4   9   8         23.49         31.35         9.82 o
  -2  10   8         42.28         28.31         6.59 o
  -1  10   8        157.68        151.87        11.39 o
   0  10   8         13.86         20.69         5.85 o
   1  10   8        157.99        151.54        17.38 o
   2  10   8         42.39         41.09        10.68 o
   1   0   9        685.99        685.72        12.29 o
   2   0   9       1078.77        959.62        18.75 o
   3   0   9       2144.90       2036.16        71.89 o
   4   0   9       1428.59       1299.68        22.77 o
   5   0   9          0.29          0.00         1.36 o
   6   0   9        302.86        361.90        21.67 o
   7   0   9        312.91        374.36        23.71 o
   8   0   9        177.42        197.37        16.70 o
  -8   1   9         33.07         28.54         6.56 o
  -7   1   9         40.48         36.35         7.17 o
  -6   1   9          4.97          3.45         1.85 o
  -5   1   9        562.98        545.58        19.12 o
  -4   1   9        590.14        572.65        23.42 o
  -3   1   9        140.26        138.94         8.92 o
  -2   1   9       1344.93       1461.54        36.58 o
  -1   1   9       4072.74       4105.70        65.18 o
   0   1   9        403.85        368.74         8.93 o
   1   1   9       4072.06       4238.21       103.10 o
   2   1   9       1343.68       1462.93        29.13 o
   3   1   9        140.70        139.61         9.27 o
   4   1   9        590.13        561.19        22.43 o
   5   1   9        563.67        496.90        14.61 o
   6   1   9          5.02          0.00         3.12 o
   7   1   9         40.47         45.15         8.76 o
   8   1   9         32.98         21.16        16.15 o
  -8   2   9         45.96         40.54         7.20 o
  -7   2   9         31.81         37.95         6.80 o
  -6   2   9         19.33         27.31         4.13 o
  -5   2   9        344.59        356.58        15.84 o
  -4   2   9        370.76        356.83        16.56 o
  -3   2   9        333.29        308.80        13.90 o
  -2   2   9        474.30        524.62        21.22 o
  -1   2   9       1748.38       1703.34        27.12 o
   0   2   9        319.54        363.38        12.84 o
   1   2   9       1749.84       1703.47        48.29 o
   2   2   9        474.52        511.16        16.53 o
   3   2   9        333.30        338.38        15.37 o
   4   2   9        370.34        356.92        15.56 o
   5   2   9        345.10        354.00        19.69 o
   6   2   9         19.48         25.58         6.41 o
   7   2   9         31.80         28.93         6.68 o
   8   2   9         46.03         38.17         8.29 o
  -7   3   9         44.83         45.62         7.17 o
  -6   3   9         38.86         45.72         5.98 o
  -5   3   9         36.50         31.54         4.39 o
  -4   3   9        328.74        314.62        23.30 o
  -3   3   9        848.77        874.36        21.03 o
  -2   3   9        391.66        378.11         9.89 o
  -1   3   9       1507.38       1621.09        26.83 o
   0   3   9       1026.40        997.05       104.57 o
   1   3   9       1508.08       1498.77        24.58 o
   2   3   9        392.65        406.29        15.28 o
   3   3   9        849.59        906.11        26.02 o
   4   3   9        328.68        286.79        15.65 o
   5   3   9         36.38         35.66         6.39 o
   6   3   9         38.87         41.08         7.54 o
   7   3   9         44.70         48.68         8.44 o
  -7   4   9         45.13         38.78         6.08 o
  -6   4   9          4.14          4.95         2.94 o
  -5   4   9        186.39        163.33        10.91 o
  -4   4   9         82.58         84.49         8.20 o
  -3   4   9        105.26         98.85         6.11 o
  -2   4   9        224.68        216.94         6.42 o
  -1   4   9       1083.44       1078.56        26.88 o
   0   4   9          7.39          4.59         1.43 o
   1   4   9       1082.63       1071.43        58.59 o
   2   4   9        224.74        212.12         9.51 o
   3   4   9        105.37         92.15         6.33 o
   4   4   9         82.55         83.04         7.68 o
   5   4   9        186.09        195.56        13.17 o
   6   4   9          4.12          3.50         4.46 o
   7   4   9         45.40         40.50         7.40 o
  -7   5   9         55.08         53.73        10.17 o
  -6   5   9        197.46        180.44        24.36 o
  -5   5   9        160.02        158.31        16.75 o
  -4   5   9        461.93        442.90        28.80 o
  -3   5   9        399.55        395.13        13.32 o
  -2   5   9        189.76        180.23         7.80 o
  -1   5   9         78.10         67.51         5.90 o
   0   5   9         18.12         14.69         2.17 o
   1   5   9         78.14         56.79         4.82 o
   2   5   9        189.78        198.24        11.59 o
   3   5   9        399.61        346.67        27.22 o
   4   5   9        461.86        462.69        19.34 o
   5   5   9        160.56        154.42        11.87 o
   6   5   9        197.54        202.46        16.82 o
   7   5   9         54.93         53.14         9.59 o
  -6   6   9        181.17        159.49        32.64 o
  -5   6   9        173.95        161.60        14.23 o
  -4   6   9         59.88         69.69         9.48 o
  -3   6   9        185.67        189.78        12.19 o
  -2   6   9        492.52        455.62        13.85 o
  -1   6   9         95.08        107.77         8.38 o
   0   6   9         11.28          9.45         1.98 o
   1   6   9         95.27         84.50        12.50 o
   2   6   9        492.10        532.44        21.37 o
   3   6   9        185.40        213.54        18.01 o
   4   6   9         60.13         54.79         6.89 o
   5   6   9        174.29        151.95        12.39 o
   6   6   9        181.22        169.41        16.02 o
  -6   7   9          4.15         10.31         4.53 o
  -5   7   9         92.61         95.84        11.49 o
  -4   7   9         40.26         23.92         5.72 o
  -3   7   9        190.34        208.06        15.30 o
  -2   7   9         67.24         62.59         5.36 o
  -1   7   9        738.89        691.81        23.39 o
   0   7   9        297.40        311.66        13.35 o
   1   7   9        739.85        767.54        55.41 o
   2   7   9         66.97         73.49        14.95 o
   3   7   9        190.08        200.70        14.98 o
   4   7   9         40.17         29.59         5.58 o
   5   7   9         92.57         88.33         9.97 o
   6   7   9          4.13          0.00         4.66 o
  -5   8   9         38.11         50.14         8.82 o
  -4   8   9         12.05          9.65         5.47 o
  -3   8   9         86.22         85.02        23.69 o
  -2   8   9         73.30         68.21         7.01 o
  -1   8   9        214.09        228.30        14.61 o
   0   8   9         16.80          5.97         2.96 o
   1   8   9        213.35        249.76        15.18 o
   2   8   9         73.50         98.09        12.95 o
   3   8   9         86.38        109.31        14.74 o
   4   8   9         11.97         12.77         4.11 o
   5   8   9         38.18         41.13         7.37 o
  -4   9   9        181.00        173.15        20.78 o
  -3   9   9        210.25        218.57        42.57 o
  -2   9   9         90.83         80.66        11.06 o
  -1   9   9        138.83        121.91        11.47 o
   0   9   9         28.47         22.41         4.29 o
   1   9   9        138.73        142.48        12.24 o
   2   9   9         90.59        110.40        14.83 o
   3   9   9        210.40        239.82        28.11 o
   4   9   9        180.94        190.98        23.47 o
  -2  10   9         20.34         10.11         4.73 o
  -1  10   9         46.12         45.86         6.27 o
   0  10   9          0.31          0.00         2.49 o
   1  10   9         46.04         58.75         8.68 o
   2  10   9         20.42         19.74         7.04 o
   0   0  10        621.70        671.86        18.37 o
   1   0  10       2288.13       2351.45        52.41 o
   2   0  10         46.94         54.23         4.82 o
   3   0  10        106.28        107.83         7.18 o
   4   0  10        228.03        213.25        12.38 o
   5   0  10        202.43        173.10        13.93 o
   6   0  10          9.69         12.12         6.36 o
   7   0  10         46.85         43.70         8.62 o
   8   0  10          4.41          3.99         4.51 o
  -8   1  10         39.50         31.74         7.07 o
  -7   1  10         14.00         12.56         3.56 o
  -6   1  10        440.84        473.79        35.69 o
  -5   1  10         17.19         17.18         4.03 o
  -4   1  10        393.82        394.11        17.51 o
  -3   1  10       1119.26       1140.86        23.81 o
  -2   1  10        276.69        290.35        13.35 o
  -1   1  10        279.19        272.93        11.33 o
   0   1  10       5324.77       5508.21        69.79 o
   1   1  10        279.60        297.36        10.96 o
   2   1  10        277.06        288.74        11.14 o
   3   1  10       1118.50       1179.69        38.70 o
   4   1  10        393.00        397.07        16.54 o
   5   1  10         17.33         13.95         4.15 o
   6   1  10        441.11        487.72        25.56 o
   7   1  10         14.01          7.49         4.26 o
   8   1  10         39.61         27.77         7.05 o
  -8   2  10         17.70         14.95         6.83 o
  -7   2  10          4.25          5.10         5.07 o
  -6   2  10         62.54         56.88         6.22 o
  -5   2  10        136.74        139.96        10.53 o
  -4   2  10        189.69        186.05        12.16 o
  -3   2  10        743.29        723.95        21.87 o
  -2   2  10       1111.64       1191.64        53.79 o
  -1   2  10         59.72         66.51         4.10 o
   0   2  10       2768.96       2916.96        84.71 o
   1   2  10         59.57         66.64         4.02 o
   2   2  10       1109.42       1198.02        28.90 o
   3   2  10        743.13        715.74        30.38 o
   4   2  10        189.56        156.86        14.53 o
   5   2  10        137.08        145.23        12.83 o
   6   2  10         62.60         66.77         9.61 o
   7   2  10          4.21          0.00         3.86 o
   8   2  10         17.68         20.61         9.41 o
  -7   3  10          0.27          0.58         2.02 o
  -6   3  10         11.86          9.92         2.92 o
  -5   3  10         95.63         80.22         9.18 o
  -4   3  10         31.71         35.38         4.41 o
  -3   3  10        215.24        214.89         8.37 o
  -2   3  10        437.07        430.16         8.95 o
  -1   3  10        140.47        127.06         6.95 o
   0   3  10        569.31        578.22        58.42 o
   1   3  10        140.76        106.37         6.14 o
   2   3  10        437.30        443.47        16.53 o
   3   3  10        215.93        240.15        13.15 o
   4   3  10         31.42         37.52         7.25 o
   5   3  10         95.60        108.47         9.66 o
   6   3  10         11.78          7.91         4.70 o
   7   3  10          0.28          6.16         4.44 o
  -7   4  10        113.61        133.75        13.38 o
  -6   4  10        262.95        250.24        25.26 o
  -5   4  10         86.11         85.99         7.23 o
  -4   4  10         15.03         10.00         2.37 o
  -3   4  10        200.30        192.88         8.35 o
  -2   4  10        314.87        295.27         8.15 o
  -1   4  10         46.63         51.74         4.49 o
   0   4  10        582.09        519.27        22.58 o
   1   4  10         46.62         52.23         5.61 o
   2   4  10        315.27        334.48        12.20 o
   3   4  10        199.86        213.48        15.67 o
   4   4  10         15.06         18.47         4.13 o
   5   4  10         85.94         97.74        12.23 o
   6   4  10        262.81        272.83        19.49 o
   7   4  10        113.21        115.59        13.57 o
  -7   5  10        142.56        130.56        18.26 o
  -6   5  10        111.06        103.56        12.84 o
  -5   5  10        139.84        136.01         9.77 o
  -4   5  10        279.59        295.59        13.00 o
  -3   5  10        478.67        489.28        14.67 o
  -2   5  10         10.89          7.02         1.81 o
  -1   5  10        227.59        221.06        10.50 o
   0   5  10        110.71         90.64         7.97 o
   1   5  10        227.66        267.70        18.63 o
   2   5  10         10.78          7.92         2.14 o
   3   5  10        478.54        506.57        20.90 o
   4   5  10        279.95        318.82        17.91 o
   5   5  10        139.58        163.85        12.55 o
   6   5  10        111.07        105.52        12.48 o
   7   5  10        142.61        143.50        15.21 o
  -6   6  10         31.91         30.72         6.85 o
  -5   6  10        143.83        144.12        18.08 o
  -4   6  10          2.57          3.45         3.39 o
  -3   6  10        331.68        326.24        27.22 o
  -2   6  10        342.90        301.46        12.38 o
  -1   6  10        689.47        635.38        20.54 o
   0   6  10         41.36         38.88         5.06 o
   1   6  10        689.94        757.44        30.90 o
   2   6  10        342.55        364.25        17.99 o
   3   6  10        331.96        322.99        17.99 o
   4   6  10          2.56          0.00         2.66 o
   5   6  10        143.78        152.56        12.41 o
   6   6  10         31.87         27.93         8.32 o
  -6   7  10          9.78          8.76         4.05 o
  -5   7  10          0.00          0.00         2.27 o
  -4   7  10        121.35        107.34        11.53 o
  -3   7  10         17.72         16.26         4.54 o
  -2   7  10        442.77        406.47        20.77 o
  -1   7  10        249.33        205.98        12.58 o
   0   7  10        732.26        721.90        21.90 o
   1   7  10        249.07        237.77        17.63 o
   2   7  10        442.47        448.05        26.34 o
   3   7  10         17.64         19.37         4.88 o
   4   7  10        120.98        111.63        10.69 o
   5   7  10          0.00          5.31         5.23 o
   6   7  10          9.60          5.68         5.34 o
  -5   8  10        107.19        113.12        26.30 o
  -4   8  10         81.02         67.92        12.19 o
  -3   8  10        191.94        198.94        21.33 o
  -2   8  10         26.38         22.02         4.62 o
  -1   8  10         69.31         67.34         8.01 o
   0   8  10        442.46        457.86        20.40 o
   1   8  10         69.41         88.00        11.88 o
   2   8  10         26.42         49.16         9.43 o
   3   8  10        191.79        218.84        21.54 o
   4   8  10         80.69         91.96        10.25 o
   5   8  10        106.74        112.03        12.18 o
  -3   9  10        278.09        307.65        27.47 o
  -2   9  10         22.28         13.65         5.28 o
  -1   9  10         61.64         66.44         8.25 o
   0   9  10        164.45        152.77        10.92 o
   1   9  10         61.63         73.83         8.73 o
   2   9  10         22.18         25.76         7.34 o
   3   9  10        277.87        293.81        25.92 o
  -1  10  10         21.74         20.85         4.95 o
   0  10  10         22.86         28.70         6.29 o
   1  10  10         21.67         23.84         5.38 o
   1   0  11       1699.95       1796.17        23.76 o
   2   0  11       2806.88       3024.15        54.34 o
   3   0  11         84.98         81.98         7.64 o
   4   0  11          7.53          4.22         2.85 o
   5   0  11          0.09          1.53         3.32 o
   6   0  11        673.51        690.84        33.87 o
   7   0  11          8.35          0.96         3.76 o
   8   0  11          0.05          3.09         6.09 o
  -8   1  11         40.91         30.81         6.58 o
  -7   1  11          1.67          1.32         2.48 o
  -6   1  11         47.26         43.86        13.15 o
  -5   1  11        130.30        139.69        10.80 o
  -4   1  11        567.22        511.03        27.96 o
  -3   1  11        603.97        579.13        16.00 o
  -2   1  11        793.72        896.70        23.41 o
  -1   1  11        734.50        737.11        20.05 o
   0   1  11        176.86        216.51         7.64 o
   1   1  11        734.08        772.98        19.25 o
   2   1  11        793.68        866.68        22.34 o
   3   1  11        605.73        637.83        21.63 o
   4   1  11        567.10        587.16        20.56 o
   5   1  11        130.54        132.16        12.04 o
   6   1  11         47.46         45.18        10.42 o
   7   1  11          1.69          1.92         3.43 o
   8   1  11         41.09         28.80         7.66 o
  -7   2  11         88.00         73.91         9.40 o
  -6   2  11         15.59         15.36         3.52 o
  -5   2  11         82.42         73.35         8.40 o
  -4   2  11        101.98        112.47         9.26 o
  -3   2  11        194.37        191.80         9.96 o
  -2   2  11       2047.27       2084.92        37.20 o
  -1   2  11        155.46        156.88         5.44 o
   0   2  11        223.73        203.54        20.01 o
   1   2  11        155.82        167.00         5.69 o
   2   2  11       2046.02       2143.10        45.73 o
   3   2  11        194.05        205.80        12.33 o
   4   2  11        102.13        120.35         9.19 o
   5   2  11         82.30         87.62         9.89 o
   6   2  11         15.68         13.83         4.26 o
   7   2  11         87.85         79.46        10.89 o
  -7   3  11         95.09         86.54        10.62 o
  -6   3  11         48.64         51.52         6.85 o
  -5   3  11        190.98        200.11        12.12 o
  -4   3  11        423.25        412.25        16.92 o
  -3   3  11         59.62         62.26         4.51 o
  -2   3  11       1148.62       1059.87        20.07 o
  -1   3  11        271.18        278.93        10.52 o
   0   3  11       3461.03       3493.09        56.40 o
   1   3  11        271.14        268.27         8.15 o
   2   3  11       1148.73       1183.46        29.67 o
   3   3  11         59.56         71.77         7.19 o
   4   3  11        423.35        418.02        19.66 o
   5   3  11        190.35        191.79        13.18 o
   6   3  11         48.69         56.88        10.84 o
   7   3  11         94.83        103.02        12.54 o
  -7   4  11        137.51        149.97        28.77 o
  -6   4  11         29.27         36.38         6.98 o
  -5   4  11        348.61        345.91        13.63 o
  -4   4  11         36.62         33.52         3.80 o
  -3   4  11        542.10        507.09        29.21 o
  -2   4  11        440.47        362.74        30.88 o
  -1   4  11        708.53        743.27        19.17 o
   0   4  11         97.88        106.96        14.51 o
   1   4  11        708.90        717.67        50.47 o
   2   4  11        441.24        478.75        21.36 o
   3   4  11        541.77        592.85        22.20 o
   4   4  11         36.65         33.96         5.79 o
   5   4  11        348.77        340.69        17.72 o
   6   4  11         29.53         22.42         5.80 o
   7   4  11        137.49        134.85        14.77 o
  -7   5  11         93.17         83.27        14.84 o
  -6   5  11         35.62         24.31         7.32 o
  -5   5  11        359.46        365.43        24.51 o
  -4   5  11        172.64        160.32        10.20 o
  -3   5  11        270.59        234.60        12.12 o
  -2   5  11         64.50         55.53         4.97 o
  -1   5  11        650.77        643.69        24.76 o
   0   5  11        244.70        222.80        16.34 o
   1   5  11        649.52        598.09        30.29 o
   2   5  11         64.22         64.32         6.06 o
   3   5  11        270.17        267.65        18.02 o
   4   5  11        172.47        197.27        14.23 o
   5   5  11        358.74        381.56        19.08 o
   6   5  11         35.68         35.66         7.58 o
   7   5  11         93.40         99.82        12.67 o
  -6   6  11         54.09         48.83         8.24 o
  -5   6  11         15.12         13.77         4.04 o
  -4   6  11        393.87        405.60        21.23 o
  -3   6  11          5.29          1.28         3.22 o
  -2   6  11        178.59        158.51         9.52 o
  -1   6  11        180.92        189.20        10.92 o
   0   6  11        411.24        386.25        17.03 o
   1   6  11        181.61        226.49        30.76 o
   2   6  11        178.33        171.61        12.52 o
   3   6  11          5.26          4.91         3.90 o
   4   6  11        392.96        412.26        21.64 o
   5   6  11         15.21         10.18         3.37 o
   6   6  11         54.10         44.30         8.48 o
  -5   7  11         12.57          6.70         3.72 o
  -4   7  11         64.46         56.64         8.56 o
  -3   7  11         73.46         68.86        11.50 o
  -2   7  11        265.59        242.51        19.42 o
  -1   7  11        327.53        336.49        19.34 o
   0   7  11          1.75          2.41         2.40 o
   1   7  11        327.11        360.94        22.41 o
   2   7  11        265.53        272.36        20.85 o
   3   7  11         73.74         84.08         9.64 o
   4   7  11         64.55         69.02         9.73 o
   5   7  11         12.56          7.62         3.82 o
  -5   8  11         63.81         86.72        14.28 o
  -4   8  11         41.30         30.40         8.88 o
  -3   8  11        220.41        215.38        24.29 o
  -2   8  11        317.67        272.51        15.50 o
  -1   8  11         86.73         73.69         8.16 o
   0   8  11         14.83         19.69         4.47 o
   1   8  11         86.64         92.73        12.28 o
   2   8  11        317.52        346.49        24.95 o
   3   8  11        220.45        248.76        22.81 o
   4   8  11         41.14         53.90         8.04 o
   5   8  11         63.98         68.24         9.74 o
  -3   9  11         32.94         39.09        12.96 o
  -2   9  11         65.84         45.00        16.10 o
  -1   9  11         39.21         31.71         7.02 o
   0   9  11         60.77         61.55         7.07 o
   1   9  11         39.27         51.18         7.44 o
   2   9  11         66.05         82.79        12.81 o
   3   9  11         32.97         33.24         9.04 o
  -1  10  11        165.62        147.44        12.72 o
   0  10  11         10.29          7.35         2.78 o
   1  10  11        165.10        178.29        14.92 o
   0   0  12        598.67        662.73        21.04 o
   1   0  12        434.11        475.32        14.52 o
   2   0  12        234.74        250.49        14.34 o
   3   0  12         60.32         54.49         4.18 o
   4   0  12          0.10          3.27         5.87 o
   5   0  12        223.67        225.12        16.10 o
   6   0  12        128.43        128.33        13.10 o
   7   0  12         88.56        115.09        13.37 o
  -7   1  12         73.73         85.13        11.75 o
  -6   1  12         26.00         25.72         6.14 o
  -5   1  12         68.28         64.02         7.71 o
  -4   1  12       1161.35       1085.74        26.36 o
  -3   1  12        384.33        406.05        12.52 o
  -2   1  12        141.25        149.79         8.82 o
  -1   1  12        195.91        213.81        13.94 o
   0   1  12       1019.47       1121.12        23.77 o
   1   1  12        195.84        225.67         8.13 o
   2   1  12        141.47        164.96        11.26 o
   3   1  12        383.79        429.07        17.75 o
   4   1  12       1162.32       1177.81        30.03 o
   5   1  12         68.27         64.46         8.51 o
   6   1  12         25.84         45.62         9.41 o
   7   1  12         73.48         73.67        11.13 o
  -7   2  12         35.55         31.38         5.90 o
  -6   2  12        171.33        177.05        21.28 o
  -5   2  12        167.54        171.01        18.00 o
  -4   2  12         47.67         51.61         4.89 o
  -3   2  12       1115.13       1144.10        32.58 o
  -2   2  12       2835.15       2957.37        42.48 o
  -1   2  12       1446.30       1485.07        30.03 o
   0   2  12          4.98          4.50         1.45 o
   1   2  12       1445.45       1568.00        28.40 o
   2   2  12       2837.65       3216.07        58.50 o
   3   2  12       1114.02       1168.35        41.30 o
   4   2  12         48.04         48.66         6.72 o
   5   2  12        167.45        190.14        14.95 o
   6   2  12        171.45        180.91        15.80 o
   7   2  12         35.54         28.93         6.73 o
  -7   3  12        136.74        137.90        13.80 o
  -6   3  12         11.24          8.50         2.60 o
  -5   3  12        371.91        398.81        19.85 o
  -4   3  12         92.32         83.12         5.94 o
  -3   3  12        560.32        553.66        15.16 o
  -2   3  12         32.65         37.10         2.63 o
  -1   3  12       2157.98       2319.51        35.20 o
   0   3  12         10.12         27.79         3.93 o
   1   3  12       2156.10       2107.67        84.33 o
   2   3  12         32.95         33.48         4.74 o
   3   3  12        560.43        592.51        23.77 o
   4   3  12         92.46        109.67        10.17 o
   5   3  12        371.27        362.55        18.23 o
   6   3  12         11.29         13.88         4.23 o
   7   3  12        136.81        166.85        17.08 o
  -7   4  12         31.21         20.84         8.22 o
  -6   4  12        103.06        106.01        10.35 o
  -5   4  12         30.89         27.26         3.75 o
  -4   4  12         99.43         96.19         6.37 o
  -3   4  12        960.15        927.41        21.78 o
  -2   4  12        960.31        952.31        25.24 o
  -1   4  12        116.05        120.88        11.43 o
   0   4  12        607.89        532.59        87.08 o
   1   4  12        116.18        106.62         7.95 o
   2   4  12        961.36        930.47        27.01 o
   3   4  12        958.49        939.81        28.83 o
   4   4  12        100.11        103.74        10.02 o
   5   4  12         30.67         30.43         5.42 o
   6   4  12        102.99        110.23        12.48 o
   7   4  12         31.20         25.58         6.44 o
  -6   5  12         35.30         41.72         6.89 o
  -5   5  12         42.46         12.34         5.72 o
  -4   5  12        104.82         97.47        12.72 o
  -3   5  12         79.11         94.02        12.80 o
  -2   5  12        102.70         95.34         6.56 o
  -1   5  12          0.61          1.18         1.05 o
   0   5  12        259.46        260.20        15.87 o
   1   5  12          0.61          4.16         2.40 o
   2   5  12        102.98        103.91         9.52 o
   3   5  12         79.07         82.50         9.20 o
   4   5  12        105.03        116.76        11.41 o
   5   5  12         42.46         53.46         7.36 o
   6   5  12         35.38         33.64         7.23 o
  -6   6  12         20.18          9.49         4.00 o
  -5   6  12         36.28         45.40         7.74 o
  -4   6  12         44.35         36.34         7.79 o
  -3   6  12         84.79         53.73         9.03 o
  -2   6  12        413.31        350.56        20.44 o
  -1   6  12        944.97        909.49        29.51 o
   0   6  12        257.85        271.43        23.47 o
   1   6  12        944.84       1076.49        38.04 o
   2   6  12        413.54        406.26        19.44 o
   3   6  12         84.84         77.20         9.33 o
   4   6  12         44.21         40.97         7.49 o
   5   6  12         36.37         39.77         6.29 o
   6   6  12         20.22          6.72         5.94 o
  -5   7  12          6.57          0.00         3.48 o
  -4   7  12          3.22          5.21         6.60 o
  -3   7  12         50.32         37.85         9.06 o
  -2   7  12          6.18          8.51         2.30 o
  -1   7  12        223.78        203.22        12.47 o
   0   7  12        887.33        919.00        26.86 o
   1   7  12        223.99        248.79        19.01 o
   2   7  12          6.15          3.24         9.19 o
   3   7  12         50.54         63.04        12.65 o
   4   7  12          3.22          2.98         2.75 o
   5   7  12          6.52          3.08         3.05 o
  -4   8  12        162.13        166.48        19.13 o
  -3   8  12         47.84         46.05        14.45 o
  -2   8  12         64.74         45.52        11.72 o
  -1   8  12         23.27         27.62         6.34 o
   0   8  12        240.70        218.58        12.49 o
   1   8  12         23.33         29.43         7.04 o
   2   8  12         64.83         55.88        14.81 o
   3   8  12         47.49         60.74        11.22 o
   4   8  12        162.14        161.74        13.95 o
  -3   9  12         55.03         67.81        16.73 o
  -2   9  12         83.12         67.31        16.55 o
  -1   9  12          6.60          2.25         2.07 o
   0   9  12          2.09          2.16         2.28 o
   1   9  12          6.61          9.26         3.48 o
   2   9  12         82.95        100.78        14.54 o
   3   9  12         54.97         64.85        13.06 o
   0  10  12          4.44          6.81         3.42 o
   1   0  13       1262.49       1197.10        19.18 o
   2   0  13        224.00        190.49        18.31 o
   3   0  13        421.67        421.21        21.08 o
   4   0  13         52.59         48.56         6.76 o
   5   0  13         40.95         43.91         9.07 o
   6   0  13        530.38        534.49        27.16 o
   7   0  13         14.35         17.45         5.17 o
  -7   1  13          0.56          0.16         2.92 o
  -6   1  13         86.62         81.26        12.94 o
  -5   1  13         31.04         30.94         4.68 o
  -4   1  13        327.95        301.65        22.45 o
  -3   1  13         69.50         64.84         5.61 o
  -2   1  13          7.18          2.42         1.94 o
  -1   1  13       2225.59       2370.75        42.40 o
   0   1  13         68.25        127.53         7.77 o
   1   1  13       2224.78       2445.58        54.89 o
   2   1  13          7.19          6.57         3.40 o
   3   1  13         69.43         82.03         8.25 o
   4   1  13        328.06        352.48        16.19 o
   5   1  13         30.98         27.01         5.79 o
   6   1  13         87.43        106.02        12.85 o
   7   1  13          0.56          1.62         2.89 o
  -7   2  13        163.43        155.17        21.76 o
  -6   2  13         51.90         48.14         8.20 o
  -5   2  13        311.43        280.46        13.87 o
  -4   2  13          1.35          0.00         1.33 o
  -3   2  13        184.80        207.45        10.66 o
  -2   2  13        260.21        232.71         8.69 o
  -1   2  13        681.12        698.85        21.70 o
   0   2  13         99.43        104.48         6.83 o
   1   2  13        682.43        728.04        16.71 o
   2   2  13        260.41        266.75        13.10 o
   3   2  13        185.10        193.24        12.18 o
   4   2  13          1.41          6.66         5.77 o
   5   2  13        310.93        327.53        17.13 o
   6   2  13         52.06         51.96         8.14 o
   7   2  13        163.37        154.03        15.71 o
  -7   3  13        102.90         76.67        13.39 o
  -6   3  13         21.78         29.27         5.33 o
  -5   3  13        407.38        415.42        15.25 o
  -4   3  13        506.77        486.27        16.07 o
  -3   3  13        128.01        140.61         7.59 o
  -2   3  13         34.56         29.56         2.37 o
  -1   3  13        277.15        250.59        11.06 o
   0   3  13       1872.50       2063.46        42.35 o
   1   3  13        277.68        276.87         9.19 o
   2   3  13         34.49         32.13         4.65 o
   3   3  13        127.83        153.78        17.16 o
   4   3  13        507.04        505.60        22.82 o
   5   3  13        407.05        427.18        19.88 o
   6   3  13         21.85         25.77         6.28 o
   7   3  13        102.89        109.01        13.57 o
  -7   4  13         16.11         19.39        10.45 o
  -6   4  13        253.18        247.32        21.77 o
  -5   4  13         71.08         77.22         8.53 o
  -4   4  13        116.52        109.57         6.78 o
  -3   4  13        339.85        325.90        12.16 o
  -2   4  13        207.62        203.80         8.96 o
  -1   4  13        112.62        117.01         6.88 o
   0   4  13          0.40          2.11         1.70 o
   1   4  13        112.68        102.66         7.56 o
   2   4  13        207.07        229.91        13.34 o
   3   4  13        340.58        335.30        22.04 o
   4   4  13        116.39        104.62        10.33 o
   5   4  13         70.89         84.56         8.56 o
   6   4  13        253.46        241.03        18.60 o
   7   4  13         16.07         26.29         7.64 o
  -6   5  13          7.84          8.20         3.86 o
  -5   5  13         99.62         92.75         9.94 o
  -4   5  13        485.60        490.17        21.96 o
  -3   5  13        673.38        658.40        28.17 o
  -2   5  13        396.05        365.31        14.66 o
  -1   5  13        423.16        378.91        15.72 o
   0   5  13        337.17        366.42        19.27 o
   1   5  13        422.95        450.93        25.45 o
   2   5  13        396.05        434.48        19.59 o
   3   5  13        673.38        732.70        31.34 o
   4   5  13        485.90        505.27        23.80 o
   5   5  13         99.44        114.95        11.01 o
   6   5  13          7.90          9.17         3.85 o
  -6   6  13         24.24         21.48         4.99 o
  -5   6  13          4.58          3.00         3.25 o
  -4   6  13         39.87         33.07         5.96 o
  -3   6  13         32.99         24.54         8.55 o
  -2   6  13        178.51        169.35         9.84 o
  -1   6  13        283.83        219.99        10.41 o
   0   6  13        115.73        111.54        11.58 o
   1   6  13        283.51        298.95        20.35 o
   2   6  13        178.66        199.12        17.09 o
   3   6  13         33.10         36.20         6.32 o
   4   6  13         40.05         44.60         7.38 o
   5   6  13          4.62          7.51         3.04 o
   6   6  13         24.18         25.41         5.63 o
  -5   7  13          8.39          0.77         3.13 o
  -4   7  13          0.36          0.00         3.71 o
  -3   7  13        189.22        203.14        24.92 o
  -2   7  13        150.58        133.18         9.77 o
  -1   7  13        477.64        467.43        27.93 o
   0   7  13        380.18        383.65        22.53 o
   1   7  13        477.82        540.03        29.08 o
   2   7  13        150.46        142.65        15.84 o
   3   7  13        189.51        216.43        16.46 o
   4   7  13          0.37          0.00         4.77 o
   5   7  13          8.52          5.90         4.12 o
  -4   8  13         94.36         73.28        16.98 o
  -3   8  13        249.95        229.06        29.64 o
  -2   8  13         65.76         78.00        17.15 o
  -1   8  13        105.71         98.10         9.56 o
   0   8  13        395.07        409.41        19.03 o
   1   8  13        106.05        123.25        14.28 o
   2   8  13         65.68         86.51        13.11 o
   3   8  13        250.26        257.72        24.02 o
   4   8  13         94.15         89.73        11.41 o
  -3   9  13         54.94         80.95        19.76 o
  -2   9  13        140.20        126.12        23.34 o
  -1   9  13          5.82          1.76         2.30 o
   0   9  13         32.27         32.39         5.93 o
   1   9  13          5.80          6.30         3.61 o
   2   9  13        140.19        166.38        18.99 o
   3   9  13         54.89         52.99        12.11 o
   0   0  14       1262.60       1520.71        45.77 o
   1   0  14        458.37        475.37        13.42 o
   2   0  14         40.29         38.85         4.60 o
   3   0  14          7.73         14.41         6.59 o
   4   0  14          6.01          9.10         3.57 o
   5   0  14         60.53         70.86         9.39 o
   6   0  14          0.64          0.00         4.44 o
   7   0  14          5.25          9.80         4.62 o
  -7   1  14         33.16         27.36         7.07 o
  -6   1  14         97.22         89.30        11.53 o
  -5   1  14         52.45         74.31        15.29 o
  -4   1  14        369.13        312.79        30.68 o
  -3   1  14        888.18        834.54        21.06 o
  -2   1  14        285.47        282.35        15.45 o
  -1   1  14       1930.85       2089.69        40.33 o
   0   1  14        452.93        538.95        14.09 o
   1   1  14       1932.08       1945.58        34.76 o
   2   1  14        285.06        296.77        15.63 o
   3   1  14        888.07        901.26        27.10 o
   4   1  14        369.68        349.69        18.23 o
   5   1  14         52.13         52.89        10.43 o
   6   1  14         97.09        116.25        12.68 o
   7   1  14         33.18         42.83        10.06 o
  -7   2  14         94.83        104.70        11.20 o
  -6   2  14         35.49         26.67         9.79 o
  -5   2  14        144.02        126.43        17.42 o
  -4   2  14         54.33         43.93         6.45 o
  -3   2  14        636.77        676.08        20.07 o
  -2   2  14         21.23         18.45         2.37 o
  -1   2  14        409.04        413.06        16.65 o
   0   2  14         16.62         19.01         2.46 o
   1   2  14        409.29        429.34        15.79 o
   2   2  14         20.97         17.85         4.60 o
   3   2  14        636.64        684.86        25.20 o
   4   2  14         53.95         53.79         7.45 o
   5   2  14        143.69        155.18        11.72 o
   6   2  14         35.44         36.04         7.60 o
   7   2  14         95.13        104.59        13.17 o
  -7   3  14        126.55        124.90        24.25 o
  -6   3  14        187.51        204.01        16.56 o
  -5   3  14        307.28        304.37        13.95 o
  -4   3  14        300.50        309.10        12.90 o
  -3   3  14        145.38        123.29         7.10 o
  -2   3  14        170.22        163.66         8.45 o
  -1   3  14        200.65        183.58         8.04 o
   0   3  14       2268.95       2202.92        36.31 o
   1   3  14        200.89        186.52         7.82 o
   2   3  14        170.86        197.89        13.86 o
   3   3  14        145.19        137.65        10.81 o
   4   3  14        301.34        322.40        21.42 o
   5   3  14        307.51        314.55        17.29 o
   6   3  14        188.12        191.23        16.52 o
   7   3  14        126.34        122.69        14.37 o
  -7   4  14          5.76         12.28         7.08 o
  -6   4  14        276.85        275.00        23.36 o
  -5   4  14          7.46          4.61         2.63 o
  -4   4  14         70.10         76.33         9.41 o
  -3   4  14        264.84        257.55        19.39 o
  -2   4  14         42.54         38.41         2.75 o
  -1   4  14        199.74        198.76        12.09 o
   0   4  14        177.35        162.04        28.46 o
   1   4  14        199.82        217.26        12.60 o
   2   4  14         42.56         37.19         7.88 o
   3   4  14        264.77        329.78        17.37 o
   4   4  14         70.31         76.15         8.91 o
   5   4  14          7.50         13.16         3.81 o
   6   4  14        276.89        270.80        19.85 o
   7   4  14          5.82          9.67         5.60 o
  -6   5  14         39.51         29.98         5.62 o
  -5   5  14         89.77         84.61         9.47 o
  -4   5  14        379.38        399.13        23.04 o
  -3   5  14         83.20        100.82        10.88 o
  -2   5  14         24.89         19.07         2.67 o
  -1   5  14        177.05        150.14         9.42 o
   0   5  14        197.24        213.02        15.20 o
   1   5  14        176.85        219.61        24.34 o
   2   5  14         24.75         32.60         5.26 o
   3   5  14         83.62        106.97        10.48 o
   4   5  14        379.72        405.28        21.51 o
   5   5  14         89.76         96.27         9.97 o
   6   5  14         39.53         29.57         6.14 o
  -6   6  14         26.11         14.38         5.02 o
  -5   6  14        146.68        147.24        13.67 o
  -4   6  14        154.35        152.47        15.11 o
  -3   6  14         39.70         29.03         5.75 o
  -2   6  14        359.59        311.29        11.74 o
  -1   6  14        163.35        150.46         9.81 o
   0   6  14        385.05        407.02        22.47 o
   1   6  14        163.26        166.95        19.23 o
   2   6  14        359.28        377.25        24.22 o
   3   6  14         39.94         25.77         5.69 o
   4   6  14        154.48        162.96        14.30 o
   5   6  14        147.09        157.12        13.16 o
   6   6  14         26.03         22.58         6.34 o
  -5   7  14         11.77         13.39         4.51 o
  -4   7  14         11.07          2.35         3.03 o
  -3   7  14        351.67        358.15        33.78 o
  -2   7  14        362.70        194.41       135.80 o
  -1   7  14        116.28        126.70         9.85 o
   0   7  14          0.83          2.38         3.79 o
   1   7  14        116.41        153.77        15.58 o
   2   7  14        361.90        400.66        26.80 o
   3   7  14        351.55        403.42        22.70 o
   4   7  14         11.04          8.23         4.78 o
   5   7  14         11.67         11.41         4.07 o
  -4   8  14         23.01         17.97         9.86 o
  -3   8  14         47.10         36.96        11.71 o
  -2   8  14         57.01         46.07        12.89 o
  -1   8  14        150.07        126.45        15.88 o
   0   8  14         34.17         41.10         6.18 o
   1   8  14        149.90        158.01        16.73 o
   2   8  14         56.79         58.13        10.44 o
   3   8  14         47.34         41.72        10.17 o
   4   8  14         22.82         20.42         8.17 o
  -2   9  14        176.54        183.84        29.14 o
  -1   9  14         60.86         51.53         9.54 o
   0   9  14         32.06         22.66         4.95 o
   1   9  14         60.76         69.41         9.04 o
   2   9  14        176.49        207.82        23.69 o
   1   0  15       2241.13       2133.67        53.97 o
   2   0  15        378.00        470.16        19.84 o
   3   0  15        722.70        807.58        29.77 o
   4   0  15         92.94         90.68         9.42 o
   5   0  15          0.14          0.42         2.69 o
   6   0  15         26.19         25.61         6.20 o
   7   0  15        100.13         96.26        12.58 o
  -7   1  15         95.17         95.58        12.72 o
  -6   1  15        126.99        115.62        12.65 o
  -5   1  15         72.89         90.29        13.02 o
  -4   1  15         50.36         42.17         4.77 o
  -3   1  15         34.01         40.21         7.57 o
  -2   1  15        796.64        815.04        26.38 o
  -1   1  15         37.11         34.46         3.68 o
   0   1  15       1283.15       1176.57        27.72 o
   1   1  15         36.74         62.61         8.30 o
   2   1  15        797.46        864.47        28.10 o
   3   1  15         34.24         55.09         9.26 o
   4   1  15         50.38         59.00         7.91 o
   5   1  15         72.65         97.85        10.83 o
   6   1  15        127.08        138.85        13.96 o
   7   1  15         94.79        110.36        13.27 o
  -7   2  15        196.23        193.94        15.85 o
  -6   2  15        106.42        108.32        12.69 o
  -5   2  15        253.47        289.07        29.91 o
  -4   2  15        369.21        328.78        30.86 o
  -3   2  15         21.97         22.75         3.81 o
  -2   2  15        167.28        162.66         8.99 o
  -1   2  15        164.91        155.70         5.91 o
   0   2  15        521.74        503.03        14.85 o
   1   2  15        164.60        188.17         8.21 o
   2   2  15        167.64        183.93        11.24 o
   3   2  15         21.86         17.06         4.37 o
   4   2  15        369.87        363.91        18.79 o
   5   2  15        253.68        258.64        15.39 o
   6   2  15        106.82        120.73        13.31 o
   7   2  15        195.96        204.23        19.54 o
  -7   3  15         17.54         19.98         6.61 o
  -6   3  15         37.27         56.17        15.06 o
  -5   3  15        360.86        332.67        14.66 o
  -4   3  15          9.39          9.28         2.15 o
  -3   3  15        835.72        860.56        24.61 o
  -2   3  15         37.13         22.54         3.84 o
  -1   3  15         69.60         74.14         5.89 o
   0   3  15        167.16        190.48        15.07 o
   1   3  15         69.37         83.00         5.43 o
   2   3  15         37.05         42.39         6.24 o
   3   3  15        834.73        889.51        29.74 o
   4   3  15          9.30         16.66         4.60 o
   5   3  15        361.17        366.84        18.99 o
   6   3  15         37.13         44.06         8.35 o
   7   3  15         17.43         17.16         5.37 o
  -6   4  15         14.96         19.05        10.28 o
  -5   4  15        399.97        400.04        53.86 o
  -4   4  15        178.65        182.88        19.59 o
  -3   4  15        727.12        727.82        27.59 o
  -2   4  15        813.74        689.46        58.68 o
  -1   4  15        459.18        368.57        64.69 o
   0   4  15         12.23          9.31         2.70 o
   1   4  15        458.43        492.44        33.68 o
   2   4  15        815.33        843.39        36.63 o
   3   4  15        726.69        751.41        27.21 o
   4   4  15        179.23        174.60        13.75 o
   5   4  15        400.42        429.51        20.72 o
   6   4  15         14.97         21.00         5.89 o
  -6   5  15         40.09         49.19        15.55 o
  -5   5  15         40.06         45.61         8.18 o
  -4   5  15         29.71         25.82        13.69 o
  -3   5  15        165.88        161.47        13.55 o
  -2   5  15        248.52        197.75         8.19 o
  -1   5  15        114.19         75.72        28.67 o
   0   5  15         74.85         82.67        10.75 o
   1   5  15        114.11        141.32        13.46 o
   2   5  15        249.43        243.49        19.51 o
   3   5  15        165.95        168.30        13.42 o
   4   5  15         29.91         28.30         6.45 o
   5   5  15         40.09         39.55         7.04 o
   6   5  15         40.11         45.27         7.74 o
  -5   6  15        109.47        129.28        14.83 o
  -4   6  15         16.79         12.59         4.75 o
  -3   6  15         25.65         18.19         9.22 o
  -2   6  15        699.95        635.75        26.96 o
  -1   6  15        142.88        161.87        12.28 o
   0   6  15        178.95        209.80        16.49 o
   1   6  15        142.95        177.30        16.21 o
   2   6  15        699.81        733.31        35.09 o
   3   6  15         25.46         20.15         9.35 o
   4   6  15         16.78         20.14         5.51 o
   5   6  15        108.84        124.27        12.29 o
  -5   7  15         87.53         57.51        13.81 o
  -4   7  15         37.02         32.63        11.12 o
  -3   7  15        270.30        301.51        32.23 o
  -2   7  15         59.23         48.82        13.05 o
  -1   7  15        130.21        120.63         9.60 o
   0   7  15        113.56        136.73        14.30 o
   1   7  15        130.38        127.36        14.06 o
   2   7  15         59.72         76.14        12.27 o
   3   7  15        270.71        314.42        20.28 o
   4   7  15         37.19         37.34         7.92 o
   5   7  15         87.41         70.27         9.81 o
  -4   8  15        157.42        152.74        24.48 o
  -3   8  15         94.12         87.93        19.02 o
  -2   8  15        192.23        151.92        24.02 o
  -1   8  15        142.20        163.70        23.92 o
   0   8  15         28.34         23.83         5.05 o
   1   8  15        142.30        192.74        18.50 o
   2   8  15        192.18        223.08        21.34 o
   3   8  15         94.08        108.75        16.00 o
   4   8  15        157.41        176.54        17.29 o
  -2   9  15         56.20         79.15        18.62 o
  -1   9  15         16.51          6.83         4.54 o
   0   9  15         15.57          8.92         3.21 o
   1   9  15         16.55         17.09         4.83 o
   2   9  15         56.35         77.97        13.56 o
   0   0  16        667.85        691.92        31.22 o
   1   0  16        166.93        173.04         9.13 o
   2   0  16        575.71        575.86        22.24 o
   3   0  16        270.66        311.07        24.67 o
   4   0  16        244.08        278.02        16.73 o
   5   0  16          2.44          0.00         3.33 o
   6   0  16          7.74          1.34         3.93 o
   7   0  16          3.94          1.88         3.33 o
  -7   1  16        124.21        122.59        14.46 o
  -6   1  16         32.16         29.35         6.62 o
  -5   1  16         72.99         68.76        11.12 o
  -4   1  16         10.02          7.60         3.40 o
  -3   1  16        157.81        147.07        22.52 o
  -2   1  16         17.80         24.10         4.80 o
  -1   1  16        206.97        217.34         8.94 o
   0   1  16        222.36        240.56        18.78 o
   1   1  16        207.33        254.96        10.66 o
   2   1  16         17.69         70.39        35.18 o
   3   1  16        158.08        165.57        15.84 o
   4   1  16         10.04         12.04         4.85 o
   5   1  16         73.05         78.88         9.88 o
   6   1  16         32.22         33.69         6.86 o
   7   1  16        123.95        122.59        14.38 o
  -7   2  16        117.57        115.10        13.82 o
  -6   2  16         84.47         73.92        12.46 o
  -5   2  16        271.30        274.43        22.27 o
  -4   2  16         38.48         47.16         5.69 o
  -3   2  16         87.07         45.34         4.86 o
  -2   2  16        255.40        262.89        13.95 o
  -1   2  16         39.63         41.57         3.24 o
   0   2  16         23.54         23.58         3.00 o
   1   2  16         39.34         50.81         5.77 o
   2   2  16        255.10        280.61        14.34 o
   3   2  16         86.96        113.91         9.78 o
   4   2  16         38.60         44.32         7.15 o
   5   2  16        271.09        282.61        20.29 o
   6   2  16         84.23         79.26        10.90 o
   7   2  16        117.15        123.34        14.62 o
  -7   3  16         13.39         20.07         7.54 o
  -6   3  16          0.15          0.32         6.22 o
  -5   3  16        311.65        279.43        21.52 o
  -4   3  16        414.73        399.49        17.37 o
  -3   3  16        408.02        388.99        13.11 o
  -2   3  16        298.00        302.77        13.99 o
  -1   3  16         21.90         28.00         3.28 o
   0   3  16          9.48         11.53         2.63 o
   1   3  16         21.96         25.76         4.09 o
   2   3  16        298.70        300.75        10.90 o
   3   3  16        408.58        393.07        23.87 o
   4   3  16        414.75        450.79        21.63 o
   5   3  16        311.18        308.67        17.33 o
   6   3  16          0.15          0.00         4.79 o
   7   3  16         13.40          7.09         6.15 o
  -6   4  16         92.37         88.99        19.30 o
  -5   4  16        147.22        123.49        12.51 o
  -4   4  16         83.66         89.84        10.30 o
  -3   4  16         43.08         39.39         6.42 o
  -2   4  16        177.42        143.41        14.99 o
  -1   4  16        245.65        186.63        50.00 o
   0   4  16        239.44        251.38        20.75 o
   1   4  16        246.07        208.80        26.32 o
   2   4  16        176.03        170.95        20.38 o
   3   4  16         43.02         52.21         7.46 o
   4   4  16         83.80         93.30         9.96 o
   5   4  16        146.98        142.31        12.26 o
   6   4  16         92.45         81.60         9.57 o
  -6   5  16          9.18          3.13         5.91 o
  -5   5  16        177.12        165.20        24.96 o
  -4   5  16        152.37        135.61        13.57 o
  -3   5  16        369.52        340.17        27.64 o
  -2   5  16        270.49        238.01        11.55 o
  -1   5  16       1425.59       1465.63        61.20 o
   0   5  16        524.86        552.48        25.72 o
   1   5  16       1426.27       1498.91       145.99 o
   2   5  16        269.67        268.95        20.51 o
   3   5  16        368.86        381.43        20.58 o
   4   5  16        152.05        146.86        13.36 o
   5   5  16        177.15        167.70        13.77 o
   6   5  16          9.25          4.29         2.98 o
  -5   6  16        124.67        113.48        18.22 o
  -4   6  16          1.87          0.00         2.03 o
  -3   6  16        186.57        214.86        24.81 o
  -2   6  16         85.11         65.28        14.81 o
  -1   6  16       1189.77       1092.87       113.56 o
   0   6  16        113.08        100.24        11.70 o
   1   6  16       1190.51       1355.92        86.85 o
   2   6  16         85.13         94.54        13.44 o
   3   6  16        186.26        206.12        16.32 o
   4   6  16          1.89          1.83         3.22 o
   5   6  16        124.57        136.27        12.69 o
  -4   7  16         22.06          7.68         6.69 o
  -3   7  16         26.61         19.76        10.01 o
  -2   7  16        112.62         75.89        17.43 o
  -1   7  16        108.38        110.54        10.40 o
   0   7  16        391.06        417.44        25.16 o
   1   7  16        108.19        134.15        15.03 o
   2   7  16        112.67         92.41        13.66 o
   3   7  16         26.72         14.45         6.48 o
   4   7  16         22.04         28.75         6.72 o
  -3   8  16          5.10          0.00         4.13 o
  -2   8  16        134.01        113.77        21.13 o
  -1   8  16        196.63        195.91        23.53 o
   0   8  16         91.71         91.61        10.95 o
   1   8  16        196.66        214.76        20.05 o
   2   8  16        134.66        129.84        16.62 o
   3   8  16          5.08          6.36         5.50 o
  -1   9  16         94.52        127.87        19.98 o
   0   9  16          3.51          1.71         2.38 o
   1   9  16         94.23        113.28        13.38 o
   1   0  17        194.69        189.50         8.44 o
   2   0  17        813.15        797.15        27.20 o
   3   0  17        278.45        325.66        19.21 o
   4   0  17        370.46        370.69        22.86 o
   5   0  17        369.25        397.64        22.81 o
   6   0  17         91.62         75.69        10.86 o
   7   0  17          3.53          1.95         3.43 o
  -7   1  17        178.71        196.43        18.60 o
  -6   1  17         13.67          6.01         3.35 o
  -5   1  17        138.54        130.02        15.40 o
  -4   1  17         78.85         77.63        10.88 o
  -3   1  17        142.82        160.02        18.77 o
  -2   1  17          7.95         13.68         7.85 o
  -1   1  17         66.17         68.00         5.25 o
   0   1  17          9.77         17.87         4.24 o
   1   1  17         66.28         79.70         8.61 o
   2   1  17          7.96         46.94        43.69 o
   3   1  17        143.16        146.20        11.27 o
   4   1  17         78.73         87.59         9.71 o
   5   1  17        138.83        139.15        11.73 o
   6   1  17         13.79         13.28         5.47 o
   7   1  17        178.89        178.73        17.35 o
  -7   2  17         38.08         34.27         9.51 o
  -6   2  17          5.95          9.97         5.33 o
  -5   2  17        189.71        218.25        19.87 o
  -4   2  17         97.34        106.20        12.67 o
  -3   2  17         12.48         14.72        11.85 o
  -2   2  17        122.73        126.82        13.12 o
  -1   2  17        156.41        139.44         6.20 o
   0   2  17         19.86         26.10         9.19 o
   1   2  17        155.68        158.27        11.11 o
   2   2  17        122.64        147.32        10.78 o
   3   2  17         12.52         17.29         5.49 o
   4   2  17         97.66        104.00        10.74 o
   5   2  17        189.70        184.07        13.52 o
   6   2  17          6.06          8.94         4.77 o
   7   2  17         37.99         35.66         8.11 o
  -6   3  17          7.97          3.75         4.42 o
  -5   3  17         42.76         38.86        12.07 o
  -4   3  17        307.86        285.33        14.85 o
  -3   3  17        350.31        324.46        18.84 o
  -2   3  17        491.01        483.41        45.94 o
  -1   3  17        701.24        786.41        27.64 o
   0   3  17        108.19        143.93        20.02 o
   1   3  17        701.02        729.94        39.68 o
   2   3  17        491.37        514.64        15.08 o
   3   3  17        349.62        363.89        19.13 o
   4   3  17        306.99        335.72        24.61 o
   5   3  17         42.79         50.26         7.48 o
   6   3  17          7.92          9.94         6.23 o
  -6   4  17         98.28         90.29        18.23 o
  -5   4  17        150.40        126.13        20.35 o
  -4   4  17         21.80         23.21         6.88 o
  -3   4  17        252.68        223.99        15.01 o
  -2   4  17        465.42        430.28        17.19 o
  -1   4  17        191.04        112.39        46.47 o
   0   4  17        134.12        134.79        12.91 o
   1   4  17        191.14        164.60        23.70 o
   2   4  17        464.65        503.17        21.46 o
   3   4  17        252.47        278.73        17.31 o
   4   4  17         21.56         24.02         5.11 o
   5   4  17        150.12        140.46        12.07 o
   6   4  17         98.27         89.26        10.20 o
  -6   5  17         32.04         20.64        10.17 o
  -5   5  17        132.86        125.42        13.53 o
  -4   5  17        384.30        350.07        21.57 o
  -3   5  17        175.76        173.17        13.91 o
  -2   5  17        150.15        132.85        11.75 o
  -1   5  17       1557.00       1588.30        65.72 o
   0   5  17        290.79        276.97        18.67 o
   1   5  17       1555.50       1565.29        48.71 o
   2   5  17        150.14        207.87        14.81 o
   3   5  17        175.70        194.03        15.12 o
   4   5  17        383.48        417.78        22.94 o
   5   5  17        132.82        147.40        12.77 o
   6   5  17         32.09         17.04         5.57 o
  -5   6  17         19.24         23.01         8.82 o
  -4   6  17        121.00        113.96        18.19 o
  -3   6  17        203.94        170.80        23.41 o
  -2   6  17         36.77         27.36         9.33 o
  -1   6  17         66.95         42.01         6.19 o
   0   6  17        191.13        210.36        16.96 o
   1   6  17         67.01         55.12        10.43 o
   2   6  17         36.86         38.73         9.02 o
   3   6  17        204.20        194.55        15.91 o
   4   6  17        120.44        132.93        13.41 o
   5   6  17         19.22         13.87         3.97 o
  -4   7  17        433.19        385.02        36.74 o
  -3   7  17        302.55        290.39        32.33 o
  -2   7  17         16.70          9.34         8.57 o
  -1   7  17        213.33        250.82        28.05 o
   0   7  17         95.84         89.32        11.90 o
   1   7  17        213.13        217.00        19.66 o
   2   7  17         16.50         28.15         7.95 o
   3   7  17        302.53        336.65        27.99 o
   4   7  17        433.37        450.62        26.40 o
  -3   8  17          7.06          0.96         6.60 o
  -2   8  17         15.55         11.42         6.68 o
  -1   8  17         43.35         52.70        13.26 o
   0   8  17          0.15          5.43         3.11 o
   1   8  17         43.32         40.72         9.53 o
   2   8  17         15.57         26.30         8.37 o
   3   8  17          6.98          1.17         6.86 o
  -1   9  17        108.89        120.03        19.99 o
   0   9  17          3.04          0.00         4.13 o
   1   9  17        108.85        122.34        11.91 o
   0   0  18          5.70         53.56         9.95 o
   1   0  18        315.55        304.49        12.75 o
   2   0  18         31.42         43.95         7.21 o
   3   0  18         67.12        110.95        31.27 o
   4   0  18          7.63         16.05         6.15 o
   5   0  18         94.08        109.39        12.35 o
   6   0  18          4.17          0.45         3.42 o
   7   0  18         24.38         21.07         5.42 o
  -7   1  18         23.63         27.63         7.06 o
  -6   1  18        311.42        345.78        23.01 o
  -5   1  18         21.29         17.82         6.83 o
  -4   1  18        399.89        395.26        24.22 o
  -3   1  18       1385.55       1398.84        46.66 o
  -2   1  18        412.41        431.65        19.33 o
  -1   1  18         74.24         84.63        16.32 o
   0   1  18        766.63        796.89        83.44 o
   1   1  18         74.51         89.97         7.14 o
   2   1  18        412.42        464.33        29.98 o
   3   1  18       1385.45       1453.23        37.45 o
   4   1  18        398.70        391.89        20.49 o
   5   1  18         21.17         17.67         4.10 o
   6   1  18        311.15        318.04        22.00 o
   7   1  18         23.67         31.79         7.55 o
  -6   2  18        378.28        358.86        28.01 o
  -5   2  18        167.98        161.61        17.19 o
  -4   2  18         88.58         89.36        11.85 o
  -3   2  18         10.11          9.84         2.97 o
  -2   2  18        383.63        363.71        17.06 o
  -1   2  18        899.90        807.52        18.94 o
   0   2  18        924.23        809.60        34.67 o
   1   2  18        899.78        986.33        21.79 o
   2   2  18        382.46        400.79        18.64 o
   3   2  18         10.10         19.61         4.75 o
   4   2  18         88.91         98.85        10.14 o
   5   2  18        167.35        164.97        12.68 o
   6   2  18        377.43        369.42        23.77 o
  -6   3  18         17.83         21.08         9.33 o
  -5   3  18        272.80        269.00        29.13 o
  -4   3  18        118.38        118.55        11.44 o
  -3   3  18        650.88        589.13        32.02 o
  -2   3  18          4.37          3.99         2.55 o
  -1   3  18         84.97        211.28        22.83 o
   0   3  18        265.09        314.00        21.27 o
   1   3  18         85.17        104.72        10.17 o
   2   3  18          4.28          8.01         2.82 o
   3   3  18        651.77        680.29        26.07 o
   4   3  18        118.35        133.31        12.18 o
   5   3  18        272.59        265.67        16.53 o
   6   3  18         17.78         18.67         6.03 o
  -6   4  18        194.60        164.67        25.78 o
  -5   4  18        129.10        161.50        22.53 o
  -4   4  18         65.18         65.88         8.73 o
  -3   4  18        425.28        393.62        24.34 o
  -2   4  18         21.25         25.99         4.32 o
  -1   4  18        680.51        393.20       190.24 o
   0   4  18        313.94        370.78        27.08 o
   1   4  18        680.40        731.57        46.03 o
   2   4  18         21.05         32.13         6.12 o
   3   4  18        425.02        449.51        22.33 o
   4   4  18         65.18         68.09         9.00 o
   5   4  18        129.09        141.01        13.70 o
   6   4  18        194.36        167.44        14.16 o
  -5   5  18        134.79        140.06        21.28 o
  -4   5  18        162.51        150.89        14.17 o
  -3   5  18        123.52        121.27        17.88 o
  -1   5  18          5.93          3.19         4.53 o
   0   5  18       2958.37       3269.98       113.13 o
   1   5  18          5.95          9.49         9.73 o
   2   5  18         29.59         41.82         8.95 o
   3   5  18        123.67        166.83        21.58 o
   4   5  18        163.22        173.81        15.10 o
   5   5  18        135.07        152.66        14.98 o
  -5   6  18         33.11         22.02         8.15 o
  -4   6  18         49.80         32.92         9.80 o
  -3   6  18        428.21        414.17        35.48 o
  -2   6  18        390.11        360.89        33.45 o
  -1   6  18        307.01        301.30        29.28 o
   0   6  18          1.51          3.34         2.79 o
   1   6  18        306.59        318.53        22.53 o
   2   6  18        390.55        447.55        44.38 o
   3   6  18        427.44        447.34        24.58 o
   4   6  18         49.66         35.99         7.23 o
   5   6  18         33.23         32.28         6.82 o
  -4   7  18         45.50         51.54        14.02 o
  -3   7  18        156.71        148.26        22.78 o
  -2   7  18        118.90        113.87        20.81 o
  -1   7  18         38.67         44.72        11.98 o
   0   7  18        186.96        215.63        18.66 o
   1   7  18         38.70         40.98         8.82 o
   2   7  18        118.86        151.93        22.75 o
   3   7  18        156.55        162.06        19.25 o
   4   7  18         45.34         57.27        12.79 o
  -3   8  18         54.85         46.84        13.02 o
  -2   8  18          4.23          0.00         7.63 o
  -1   8  18         89.80         91.45        16.65 o
   0   8  18        154.44        169.34        17.51 o
   1   8  18         89.70        117.23        15.31 o
   2   8  18          4.27          5.50         4.23 o
   3   8  18         54.85         63.82        12.25 o
   1   0  19        948.20        961.83        23.91 o
   2   0  19        118.42        109.98        11.76 o
   3   0  19        150.26        137.39        25.72 o
   4   0  19       1047.57       1092.81        40.56 o
   5   0  19        414.69        468.19        25.34 o
   6   0  19        160.97        143.06        14.97 o
  -6   1  19         29.83         29.49         6.91 o
  -5   1  19         52.96         57.53        10.32 o
  -4   1  19        141.84        142.16        14.36 o
  -3   1  19         75.94         70.76         9.94 o
  -2   1  19        102.95         91.59         9.31 o
  -1   1  19        456.71        431.17        33.45 o
   0   1  19         22.32         50.36        20.23 o
   1   1  19        457.04        538.77        17.72 o
   2   1  19        103.00        105.51        10.79 o
   3   1  19         75.94         83.63         9.00 o
   4   1  19        141.65        145.08        14.20 o
   5   1  19         52.86         66.13         8.63 o
   6   1  19         29.99         41.99         8.69 o
  -6   2  19        118.43        108.25        20.27 o
  -5   2  19        471.70        486.68        30.02 o
  -4   2  19        142.26        129.84        13.72 o
  -3   2  19        170.36        173.70        14.21 o
  -2   2  19        189.07        166.82        11.64 o
  -1   2  19       2115.02       1997.53        62.62 o
   0   2  19         29.71         43.11         7.63 o
   1   2  19       2115.40       2125.42        48.65 o
   2   2  19        189.14        192.46         9.79 o
   3   2  19        170.40        202.35        18.34 o
   4   2  19        142.79        149.32        12.85 o
   5   2  19        473.16        492.52        22.55 o
   6   2  19        118.23        132.36        14.38 o
  -6   3  19          2.59          0.00         9.04 o
  -5   3  19         40.98         41.16        11.86 o
  -4   3  19         77.17         51.14        10.88 o
  -3   3  19        307.70        257.96        16.53 o
  -2   3  19        107.40         97.46         7.69 o
  -1   3  19       1221.90       1155.37        86.79 o
   0   3  19        629.12        616.82        32.61 o
   1   3  19       1221.77       1139.16        37.56 o
   2   3  19        107.17        132.12         8.13 o
   3   3  19        307.62        314.71        18.16 o
   4   3  19         76.86         80.53         9.46 o
   5   3  19         41.24         49.27         7.50 o
   6   3  19          2.56          0.00         2.60 o
  -6   4  19         12.00          2.70         3.60 o
  -5   4  19         90.75         71.08        14.80 o
  -4   4  19         90.00         81.49        16.67 o
  -3   4  19        719.89        633.66        34.04 o
  -2   4  19       1477.96       1237.79       110.39 o
  -1   4  19        672.05        673.72        41.65 o
   0   4  19          9.40         13.59         4.85 o
   1   4  19        673.20        562.46        81.36 o
   2   4  19       1478.34       1605.08        41.91 o
   3   4  19        720.68        733.62        29.43 o
   4   4  19         89.22        106.11        11.48 o
   5   4  19         90.65         89.65        12.60 o
   6   4  19         12.04          9.62         6.22 o
  -4   5  19         43.35         44.62        10.78 o
  -3   5  19        481.66        474.00        36.49 o
  -1   5  19        187.90        193.55        22.58 o
   0   5  19        266.27        336.85        21.60 o
   1   5  19        187.98        216.19        26.16 o
   2   5  19        255.95        269.27        21.75 o
   3   5  19        482.01        525.75        25.66 o
   4   5  19         43.29         40.16         7.99 o
   5   5  19        107.83        107.85        12.64 o
  -4   6  19         65.74         55.86        13.17 o
  -3   6  19         28.71         27.99        10.00 o
  -1   6  19         94.89        125.94        23.59 o
   0   6  19          1.43          2.87         3.00 o
   1   6  19         95.06        125.62        14.59 o
   2   6  19        314.69        329.85        25.20 o
   3   6  19         28.65         41.82         8.03 o
   4   6  19         65.93         68.11         9.95 o
  -3   7  19         70.87         42.20        12.93 o
  -1   7  19         22.59         26.54         9.18 o
   0   7  19          2.31          2.03         3.17 o
   1   7  19         22.77         23.78         6.33 o
   2   7  19         92.88        104.15        14.85 o
   3   7  19         70.90         67.93        13.07 o
  -1   8  19         78.32         90.68        16.39 o
   0   8  19        120.95        130.95        17.53 o
   1   8  19         78.34         80.94        15.11 o
   2   8  19         18.28         11.51        10.97 o
   0   0  20       2222.30       2310.01        70.71 o
   1   0  20        507.07        525.18        17.80 o
   2   0  20         48.63         61.45        12.31 o
   3   0  20        505.06        550.01        50.35 o
   4   0  20          2.72          8.68         4.66 o
   5   0  20        509.76        502.54        37.22 o
   6   0  20         15.07         18.63         5.91 o
  -6   1  20        158.20        148.86        15.48 o
  -5   1  20        296.94        281.20        22.76 o
  -4   1  20          7.02          8.83         3.58 o
  -3   1  20        385.88        390.47        21.39 o
  -2   1  20        495.78        466.63        21.50 o
  -1   1  20        881.08        944.37        49.71 o
   0   1  20        398.28        447.53        20.54 o
   1   1  20        880.76       1041.68        54.09 o
   2   1  20        495.28        502.90        28.23 o
   3   1  20        385.94        445.04        21.44 o
   4   1  20          6.93          2.25         3.00 o
   5   1  20        296.51        309.52        18.16 o
   6   1  20        158.10        156.29        15.45 o
  -6   2  20        134.47        126.56        21.01 o
  -5   2  20         98.02         88.32        12.81 o
  -4   2  20         71.53         78.05        10.59 o
  -3   2  20        373.74        359.88        20.23 o
  -2   2  20         72.29         89.64         8.89 o
  -1   2  20        408.89        402.18        15.35 o
   0   2  20          0.17          3.54         2.50 o
   1   2  20        408.93        452.13        37.96 o
   2   2  20         72.66         76.91         6.46 o
   3   2  20        374.61        441.82        21.32 o
   4   2  20         71.65         90.99        10.36 o
   5   2  20         98.22        112.70        11.22 o
   6   2  20        134.96        137.83        14.72 o
  -6   3  20         17.90         14.21         6.84 o
  -5   3  20         21.00         25.40         9.12 o
  -4   3  20        273.06        225.80        23.18 o
  -3   3  20        191.34        164.91        16.36 o
  -2   3  20        414.19        339.84        18.33 o
  -1   3  20       1642.78       1533.72        44.16 o
   0   3  20         66.47         77.16         9.23 o
   1   3  20       1642.68       1612.60        70.67 o
   2   3  20        414.24        411.96        14.95 o
   3   3  20        191.93        232.12        15.90 o
   4   3  20        273.08        305.69        19.12 o
   5   3  20         21.09         16.42         5.18 o
   6   3  20         17.92         20.04         5.40 o
  -5   4  20         56.12         44.16        11.51 o
  -4   4  20        133.80        122.74        16.93 o
  -1   4  20        105.27        118.91        11.89 o
   0   4  20        397.72        360.41        42.02 o
   1   4  20        105.81        117.73        13.51 o
   2   4  20        191.90        182.61        14.25 o
   3   4  20       1159.57       1235.42        39.63 o
   4   4  20        133.87        157.26        14.04 o
   5   4  20         56.15         63.91         9.71 o
  -4   5  20        137.87        139.77        19.35 o
  -1   5  20        222.14        199.47        31.29 o
   0   5  20         65.98         52.43         8.68 o
   1   5  20        222.42        211.82        18.27 o
   2   5  20         60.96         76.89        11.94 o
   3   5  20         23.20         22.16         5.58 o
   4   5  20        138.44        147.91        14.68 o
   5   5  20        144.26        132.94        14.10 o
  -4   6  20          2.40         16.42         8.41 o
  -3   6  20         99.67        106.35        18.76 o
  -1   6  20         95.45         32.25        44.67 o
   0   6  20         36.41         25.75         8.13 o
   1   6  20         95.52         93.06        13.13 o
   2   6  20        409.74        480.16        30.75 o
   3   6  20         99.68        116.75        12.52 o
   4   6  20          2.46          0.00         6.32 o
  -3   7  20         62.09         45.03        14.35 o
  -1   7  20         35.24         31.54        10.13 o
   0   7  20          7.11          9.25         4.18 o
   1   7  20         35.30         37.12         8.42 o
   2   7  20         49.37         79.91        13.47 o
   3   7  20         61.94         72.99        13.46 o
  -1   8  20         13.49          7.69         5.04 o
   0   8  20        139.94        185.06        26.28 o
   1   8  20         13.48         17.78         9.05 o
   1   0  21        691.93        719.25        27.12 o
   2   0  21          7.44         21.12        11.33 o
   3   0  21         47.90         61.94        33.08 o
   4   0  21        216.53        232.20        20.17 o
   5   0  21        506.83        562.77        37.24 o
   6   0  21         28.95         32.14         7.62 o
  -6   1  21        131.40        113.33        13.68 o
  -5   1  21        311.38        325.87        24.55 o
  -4   1  21        211.85        207.89        17.67 o
  -3   1  21        865.76        839.94        32.30 o
  -2   1  21       1245.40       1113.31        64.41 o
  -1   1  21        329.14        312.78        18.00 o
   0   1  21         78.57         86.68         9.23 o
   1   1  21        329.45        333.26        18.28 o
   2   1  21       1247.07       1213.78        34.20 o
   3   1  21        865.46        931.43        53.80 o
   4   1  21        212.47        222.18        17.44 o
   5   1  21        311.51        348.95        19.45 o
   6   1  21        131.73        149.37        15.46 o
  -6   2  21          0.20          0.00         6.64 o
  -5   2  21          6.02          5.17         4.00 o
  -4   2  21        293.09        281.54        20.24 o
  -3   2  21        444.91        422.47        28.72 o
  -2   2  21         54.94         43.70         5.41 o
  -1   2  21        233.55        229.20        16.72 o
   0   2  21        608.17        586.49        26.60 o
   1   2  21        233.18        232.74        25.36 o
   2   2  21         54.92         54.83         6.48 o
   3   2  21        444.55        507.18        23.34 o
   4   2  21        292.97        342.81        20.18 o
   5   2  21          6.00         10.60         7.10 o
   6   2  21          0.21          4.19         4.15 o
  -5   3  21        305.53        269.88        28.24 o
  -4   3  21        169.75        181.30        20.13 o
  -3   3  21         58.97         59.72        10.16 o
  -2   3  21        309.67        258.14        17.64 o
  -1   3  21        651.39        639.96        22.31 o
   0   3  21         44.55         37.32         6.07 o
   1   3  21        651.90        627.79        47.93 o
   2   3  21        310.13        321.34        19.10 o
   3   3  21         58.70         46.81        10.03 o
   4   3  21        170.11        195.05        23.08 o
   5   3  21        305.65        337.48        29.20 o
  -1   4  21        218.90        228.26        16.82 o
   0   4  21        189.69        184.02        16.08 o
   1   4  21        218.52        242.58        19.33 o
   2   4  21        138.71        161.56        32.06 o
   3   4  21          6.72         19.80         6.65 o
   4   4  21         34.39         39.33         8.56 o
   5   4  21         69.23         77.66        11.12 o
  -1   5  21         87.97         89.18        21.85 o
   0   5  21        313.63        310.24        21.44 o
   1   5  21         87.47        103.52        13.40 o
   2   5  21         50.63         48.22         9.35 o
   3   5  21         56.85         54.96         8.60 o
   4   5  21         23.78         13.94         4.01 o
  -1   6  21        169.81        159.21        21.01 o
   0   6  21         23.47         19.38         5.80 o
   1   6  21        169.36        159.74        16.96 o
   2   6  21          7.18         12.75         5.94 o
   3   6  21          5.32          0.83         4.06 o
   4   6  21         96.60        113.49        13.43 o
  -1   7  21          4.97         10.67         6.92 o
   0   7  21         61.48         50.69        13.04 o
   1   7  21          4.98          4.99         3.35 o
   2   7  21        187.37        197.23        29.53 o
   3   7  21         50.45         64.36        12.11 o
   0   8  21          0.00          8.74         7.52 o
   0   0  22          6.75          4.84         4.96 o
   1   0  22        246.83        265.59        16.89 o
   2   0  22         80.27         64.60         8.92 o
   3   0  22        309.51        287.01        25.95 o
   4   0  22         24.57         27.48         6.92 o
   5   0  22         15.77         19.06         6.01 o
   6   0  22          0.49          4.40         4.08 o
  -6   1  22        194.77        194.07        17.70 o
  -5   1  22         17.26         14.41         5.14 o
  -4   1  22         77.14         69.59        10.41 o
  -3   1  22        761.52        748.08        30.81 o
  -2   1  22        477.70        435.58        21.88 o
  -1   1  22        172.79        177.08        13.94 o
   0   1  22        601.24        610.46        49.20 o
   1   1  22        172.90        210.49        14.70 o
   2   1  22        477.19        491.34        19.02 o
   3   1  22        761.09        775.63        41.01 o
   4   1  22         77.19         73.46         9.74 o
   5   1  22         17.29         13.03         5.05 o
   6   1  22        194.94        176.14        16.96 o
  -5   2  22        252.01        254.69        26.99 o
  -4   2  22        215.15        191.70        16.95 o
  -3   2  22        158.51        142.10        12.64 o
  -2   2  22         60.18         55.62         7.20 o
  -1   2  22        722.52        656.56        33.08 o
   0   2  22        868.30        787.55        37.58 o
   1   2  22        722.10        702.36        40.10 o
   2   2  22         60.15         56.00         5.96 o
   3   2  22        158.59        178.73        19.02 o
   4   2  22        215.00        235.56        17.09 o
   5   2  22        251.89        249.65        18.45 o
  -5   3  22         31.29         33.26         9.89 o
  -4   3  22        129.71        111.17        15.43 o
  -3   3  22         97.70         81.55        11.02 o
  -2   3  22         54.84         14.74        15.48 o
  -1   3  22         98.76         97.22         8.79 o
   0   3  22        232.35        222.60        16.39 o
   1   3  22         98.56         89.46         9.49 o
   2   3  22         54.35         63.83         9.23 o
   3   3  22         97.54        108.13        11.33 o
   4   3  22        129.42        137.31        13.43 o
   5   3  22         31.30         46.61         8.46 o
  -1   4  22          2.13          5.60         3.65 o
   0   4  22         55.02         70.92        10.43 o
   1   4  22          2.12          6.42         6.87 o
   2   4  22         30.24         19.94        14.67 o
   3   4  22         28.14         22.58         7.40 o
   4   4  22         51.16         55.32         8.74 o
   5   4  22         60.96         73.13        11.67 o
  -1   5  22        134.48         90.09        42.14 o
   0   5  22        211.85        233.64        29.64 o
   1   5  22        134.40        137.12        15.54 o
   2   5  22         19.11         17.79        10.56 o
   3   5  22         79.80         77.02        10.44 o
   4   5  22          6.54          0.00         3.94 o
  -1   6  22          5.12          0.94         5.89 o
   0   6  22          0.02          0.07         6.20 o
   1   6  22          5.09          0.71         6.99 o
   2   6  22         53.44         32.08         8.30 o
   3   6  22          4.02          0.00         4.49 o
  -1   7  22         45.88         49.30        13.52 o
   0   7  22          2.21          6.94         6.65 o
   1   7  22         45.93         43.29         9.27 o
   2   7  22         39.02         57.04        19.70 o
   1   0  23        685.86        767.35        30.79 o
   2   0  23        118.72        113.32         9.33 o
   3   0  23        598.66        500.39        62.64 o
   4   0  23        232.82        195.34        17.25 o
   5   0  23         95.44         74.05        12.01 o
  -5   1  23        100.71        112.86        14.45 o
  -4   1  23        277.63        252.99        19.54 o
  -3   1  23        194.29        166.09        14.67 o
  -2   1  23        245.21        228.70        25.55 o
  -1   1  23        423.12        429.23        22.64 o
   0   1  23         65.22         55.10         7.92 o
   1   1  23        423.19        432.59        22.11 o
   2   1  23        244.46        238.53        19.67 o
   3   1  23        194.06        179.58        14.56 o
   4   1  23        277.18        292.00        19.20 o
   5   1  23        100.55        111.05        11.72 o
  -5   2  23          5.62          7.78         7.29 o
  -4   2  23        294.11        248.62        23.59 o
  -3   2  23         51.83         49.96        13.42 o
  -2   2  23         74.81         63.16         6.81 o
  -1   2  23        142.67        149.10        11.54 o
   0   2  23         30.03         33.91         5.55 o
   1   2  23        142.46        161.28        15.55 o
   2   2  23         74.85         91.67        10.79 o
   3   2  23         51.64         58.73         8.41 o
   4   2  23        294.14        311.06        21.54 o
   5   2  23          5.64          8.85         4.49 o
  -5   3  23         66.58         40.94        11.05 o
  -4   3  23         16.49          1.53         4.42 o
  -2   3  23         94.54         70.06        14.53 o
  -1   3  23        117.57        115.73        10.28 o
   0   3  23          5.60          7.79         3.11 o
   1   3  23        117.73        119.19        10.04 o
   2   3  23         94.26         86.30        12.94 o
   3   3  23        150.87        156.28        15.77 o
   4   3  23         16.48         19.92         5.12 o
   5   3  23         66.35         63.60         9.69 o
  -1   4  23         74.59         85.02        10.84 o
   0   4  23        168.43        160.65        36.73 o
   1   4  23         74.70         92.22        16.17 o
   2   4  23        149.81        149.52        16.83 o
   3   4  23          0.79          0.50         3.06 o
   4   4  23         42.74         38.77        10.47 o
  -1   5  23          3.35          5.20         4.65 o
   0   5  23        136.35        155.80        16.37 o
   1   5  23          3.35          4.38         4.44 o
   2   5  23          3.44          7.26         4.65 o
   3   5  23         23.00         15.07         4.55 o
   4   5  23          1.60          7.23         7.32 o
  -1   6  23         57.28         53.84        12.68 o
   0   6  23          5.47         11.31         4.95 o
   1   6  23         57.23         44.42         9.53 o
   2   6  23         62.41         67.38        11.89 o
   3   6  23         51.50         55.43        11.54 o
  -1   7  23         33.43         32.12        11.64 o
   0   7  23          1.35         16.50        11.09 o
   1   7  23         33.53         29.60        17.49 o
   0   0  24       1209.12       1263.12        57.46 o
   1   0  24          8.36         28.37         6.53 o
   2   0  24         44.97         48.45         6.46 o
   3   0  24         47.40         42.74         7.94 o
   4   0  24        191.31        190.89        30.92 o
   5   0  24         33.47         51.57         8.77 o
  -5   1  24        179.59        148.82        16.49 o
  -4   1  24          4.95          2.48         2.35 o
  -3   1  24         85.96         80.90        10.32 o
  -2   1  24         99.31        105.13        10.42 o
  -1   1  24        642.39        635.03        28.67 o
   0   1  24        215.61        208.15        27.15 o
   1   1  24        642.84        646.97        38.09 o
   2   1  24         99.44         94.91         8.70 o
   3   1  24         86.07        103.81        11.23 o
   4   1  24          4.97          5.82         3.98 o
   5   1  24        179.47        168.01        14.14 o
  -5   2  24        123.01         94.80        15.89 o
  -4   2  24         14.64          5.21         4.29 o
  -3   2  24        205.99        166.46        14.25 o
  -2   2  24        141.80        108.65        18.55 o
  -1   2  24        157.40        147.98        11.54 o
   0   2  24         28.35         20.61         5.41 o
   1   2  24        157.71        172.07        16.26 o
   2   2  24        141.32        131.59         9.68 o
   3   2  24        205.61        218.10        14.75 o
   4   2  24         14.71         16.94         4.10 o
   5   2  24        122.90        106.52        12.78 o
  -2   3  24         64.27         32.97         9.83 o
  -1   3  24         16.82         19.40         4.69 o
   0   3  24          0.01          3.05         1.89 o
   1   3  24         16.68         39.35        12.79 o
   2   3  24         64.06         77.81        12.06 o
   3   3  24         50.19         46.65         7.80 o
   4   3  24         29.15         28.98         6.66 o
  -1   4  24         17.65         11.73         6.61 o
   0   4  24          0.11          1.28         6.18 o
   1   4  24         17.72         28.98         7.15 o
   2   4  24          4.25          0.00         7.16 o
   3   4  24         50.89         66.28         9.55 o
   4   4  24          1.99          2.26         4.89 o
  -1   5  24          4.26          2.75         5.05 o
   0   5  24         75.76        105.79        13.52 o
   1   5  24          4.29          8.57         4.89 o
   2   5  24         20.97         25.04         7.50 o
   3   5  24          5.78          1.91         5.82 o
  -2   6  24         37.98         24.65         9.51 o
  -1   6  24          6.34          4.64         3.56 o
   0   6  24          4.16         12.26         8.41 o
   1   6  24          6.38          0.00         3.66 o
   2   6  24         37.91         34.53         9.14 o
   1   0  25        529.62        556.09        27.32 o
   2   0  25        414.24        365.71        19.48 o
   3   0  25         92.87         99.39        12.19 o
   4   0  25         10.86          9.86         4.74 o
   5   0  25          8.68         10.74         2.93 o
  -5   1  25          7.63          0.00         3.80 o
  -4   1  25         20.07         11.13        11.92 o
  -3   1  25        126.18        108.96        12.11 o
  -2   1  25         71.53         66.18         7.12 o
  -1   1  25        117.29        132.28        13.45 o
   0   1  25         23.05         31.89         6.41 o
   1   1  25        117.03        114.26        12.13 o
   2   1  25         71.73         69.34         7.08 o
   3   1  25        126.74        129.21        10.01 o
   4   1  25         20.21         26.62         5.65 o
   5   1  25          7.60          5.10         2.87 o
  -4   2  25         39.98         12.62         4.60 o
  -3   2  25        126.98        131.68        23.63 o
  -2   2  25        240.02        215.34        17.59 o
  -1   2  25         24.28         22.63         4.81 o
   0   2  25        262.16        271.69        16.33 o
   1   2  25         24.47         24.03         6.18 o
   2   2  25        240.31        246.81        19.74 o
   3   2  25        127.40        131.60        21.52 o
   4   2  25         39.97         33.87         8.02 o
  -2   3  25         73.43         62.98         9.87 o
  -1   3  25         54.74         63.89         7.93 o
   0   3  25         16.82         14.48         4.34 o
   1   3  25         55.06         58.70        10.10 o
   2   3  25         73.61         79.15        12.96 o
   3   3  25        104.47        116.25        18.20 o
   4   3  25        184.26        183.11        19.10 o
  -2   4  25          0.01          4.82         6.62 o
  -1   4  25         21.08         21.20         7.51 o
   0   4  25         95.23         93.43        12.89 o
   1   4  25         21.17         25.29         7.08 o
   2   4  25          0.01          0.80         3.58 o
   3   4  25          8.94          1.19         3.10 o
   4   4  25         20.34         24.55         6.75 o
  -2   5  25         37.46         43.43        11.83 o
  -1   5  25         97.31        109.37        18.66 o
   0   5  25         15.96         14.20         4.95 o
   1   5  25         97.02        102.66        14.25 o
   2   5  25         37.64         44.30         9.82 o
   3   5  25         12.66         12.73         6.45 o
  -1   6  25         44.67         51.50        13.58 o
   0   6  25          0.03          0.00         6.64 o
   1   6  25         44.57         60.59        11.50 o
   0   0  26         22.19         23.58         8.39 o
   1   0  26        239.30        241.70        20.68 o
   2   0  26        106.98        104.29        12.38 o
   3   0  26         16.36         13.74         5.03 o
   4   0  26         19.07         16.12         4.72 o
  -4   1  26         91.47         67.33        10.60 o
  -3   1  26         45.03         35.93         7.70 o
  -2   1  26         76.53         58.45         6.88 o
  -1   1  26          6.91          8.92         3.94 o
   0   1  26         89.72         92.44        11.66 o
   1   1  26          6.94          3.45         5.60 o
   2   1  26         76.29         80.07         9.49 o
   3   1  26         45.15         50.39         6.59 o
   4   1  26         91.29         82.26        10.85 o
  -3   2  26         41.11         53.64        15.10 o
  -2   2  26        159.09        149.22        14.67 o
  -1   2  26         81.49         74.95         8.94 o
   0   2  26         72.94         99.27        10.14 o
   1   2  26         81.27         77.20         9.13 o
   2   2  26        158.80        148.30        23.21 o
   3   2  26         41.32         57.55         8.97 o
   4   2  26        120.94        112.57        12.68 o
  -2   3  26         98.75         86.42        12.83 o
  -1   3  26         82.35         77.72        10.80 o
   0   3  26        141.53        116.58        23.87 o
   1   3  26         82.24         96.53        13.75 o
   2   3  26         98.94         97.81        15.03 o
   3   3  26         87.87         88.53        11.19 o
   4   3  26         53.39         36.64         8.08 o
  -2   4  26        123.67        105.56        17.63 o
  -1   4  26         65.62         66.59        14.66 o
   0   4  26         20.06         24.86         7.08 o
   1   4  26         65.65         85.04        13.28 o
   2   4  26        124.14        141.97        24.80 o
   3   4  26         49.01         57.68        12.10 o
  -2   5  26         42.04         59.45        14.36 o
  -1   5  26         29.88         27.29         9.80 o
   0   5  26         28.76         37.19        12.41 o
   1   5  26         29.94         26.87         7.94 o
   2   5  26         42.11         52.62        10.85 o
   1   0  27         16.57         13.04         8.41 o
   2   0  27        162.53        150.74        23.72 o
   3   0  27        137.04        119.33        14.01 o
   4   0  27        193.81        161.05        22.53 o
  -4   1  27          6.65          1.45         3.59 o
  -3   1  27        107.96         72.81        19.01 o
  -2   1  27         12.36         12.92         5.04 o
  -1   1  27        167.87        181.51        16.52 o
   0   1  27        426.43        412.07        25.90 o
   1   1  27        167.84        162.99        15.46 o
   2   1  27         12.30         12.22         4.20 o
   3   1  27        107.94         96.95        11.36 o
   4   1  27          6.65          5.09         3.30 o
  -3   2  27         55.79         39.95        13.33 o
  -2   2  27         22.25         18.53         7.94 o
  -1   2  27        308.34        273.50        22.30 o
   0   2  27          4.41          5.05         2.40 o
   1   2  27        308.36        321.09        18.90 o
   2   2  27         22.27         19.29        12.30 o
   3   2  27         55.71         58.63        13.62 o
  -2   3  27         19.98         24.87         6.82 o
  -1   3  27        109.31        122.83        19.53 o
   0   3  27         95.77        101.49        13.51 o
   1   3  27        109.12        102.70        16.05 o
   2   3  27         20.18         18.09         7.32 o
   3   3  27          0.03          0.00         3.30 o
  -2   4  27         38.86         35.87        10.78 o
  -1   4  27         92.87        103.21        18.77 o
   0   4  27         45.71         41.22         8.84 o
   1   4  27         92.79         98.57        14.66 o
   2   4  27         38.88         35.10         9.72 o
  -1   5  27         52.41         64.54        15.82 o
   0   5  27         78.60         78.34        16.83 o
   1   5  27         52.50         63.84        11.72 o
   0   0  28          7.55          9.12         6.10 o
   1   0  28          1.79          0.00         4.42 o
   2   0  28        141.51        147.06        15.76 o
   3   0  28        103.11         91.89         9.96 o
  -3   1  28          6.40          0.53         2.49 o
  -2   1  28         77.40         79.40        11.54 o
  -1   1  28         64.94         60.53         9.92 o
   0   1  28         97.19         99.95        13.04 o
   1   1  28         65.08         47.85         8.68 o
   2   1  28         76.92         75.57         9.77 o
   3   1  28          6.47         13.91         4.26 o
  -3   2  28        277.82        233.57        22.25 o
  -2   2  28         81.97         66.87        12.54 o
  -1   2  28         49.07         57.52        10.16 o
   0   2  28          6.87          8.86         3.90 o
   1   2  28         48.96         60.55        12.18 o
   2   2  28         82.12         82.79        14.65 o
   3   2  28        277.55        285.42        36.16 o
  -2   3  28         30.29         45.52        12.00 o
  -1   3  28         58.45         99.85        19.21 o
   0   3  28          8.97         10.10         4.97 o
   1   3  28         58.59         55.96        11.46 o
   2   3  28         30.42         38.63         9.79 o
  -1   4  28        133.67        118.50        20.99 o
   0   4  28         37.02         35.06        12.17 o
   1   4  28        133.67        125.56        17.11 o
   1   0  29         39.27         39.88         8.62 o
   2   0  29         48.36         62.47        11.09 o
   3   0  29         40.89         51.17        11.49 o
  -2   1  29         16.80         10.73        12.87 o
  -1   1  29         78.90         73.05        11.20 o
   0   1  29         27.90         32.63        14.97 o
   1   1  29         78.75         73.15        12.74 o
   2   1  29         16.82         18.29         5.29 o
  -2   2  29         30.80         23.21         6.60 o
  -1   2  29         18.85         30.48        15.67 o
   0   2  29        175.53        172.04        19.14 o
   1   2  29         18.90         13.34         6.80 o
   2   2  29         30.84         26.93         9.56 o
  -1   3  29         99.14        115.93        20.65 o
   0   3  29          6.11          6.50         3.80 o
   1   3  29         99.32        111.06        16.35 o
   0   0  30         16.38         22.10         8.77 o
   1   0  30         31.45         23.09         9.53 o
   2   0  30          0.29          1.66         5.29 o
  -2   1  30         42.79         40.66        17.58 o
  -1   1  30        175.00        198.59        18.87 o
   0   1  30          0.58          0.00         2.51 o
   1   1  30        174.70        181.99        15.68 o
   2   1  30         42.82         42.76        17.18 o
  -1   2  30         87.44        105.79        19.11 o
   0   2  30         94.95        100.00        14.79 o
   1   2  30         87.46        101.52        16.16 o
                                                
