# Supplementary material for: Do carboximide–carboxylic acid combinations form co-crystals? The role of hydroxyl substitution on the formation of co-crystals and eutectics
Source: IUCrJ. 2015 Apr 10;2(Pt 3):341–51. doi: 10.1107/S2052252515002651 (PMC4420544; doi:10.1107/S2052252515002651)
Supplement: Supplementary file 6 [file m-02-00341-SM-345THBAIIsup6.hkl]

#
# h,k,l, Fc-squared, Fo-squared, sigma(Fo-squared), status flag
#
data_SM-345THBAII
_shelx_title 'SM-345THBAII'
_shelx_refln_list_code          4
_shelx_F_calc_maximum      186.28
_exptl_crystal_F_000       384.00
_reflns_d_resolution_high  0.8107

loop_
 _space_group_symop_operation_xyz
 'x, y, z'
 '-x, -y, -z'

_cell_length_a     4.9225
_cell_length_b    11.7839
_cell_length_c    13.8540
_cell_angle_alpha  97.248
_cell_angle_beta   96.773
_cell_angle_gamma  90.663

_shelx_F_squared_multiplier     1.000

loop_
 _refln_index_h
 _refln_index_k
 _refln_index_l
 _refln_F_squared_calc
 _refln_F_squared_meas
 _refln_F_squared_sigma
 _refln_observed_status
   1   0   0        314.63        325.73        10.65 o
   2   0   0        819.18        847.47        18.24 o
   3   0   0        177.15        221.37        11.98 o
   4   0   0        366.97        414.26        28.67 o
   5   0   0        197.50        200.59        13.97 o
   6   0   0         10.43          4.25         6.06 o
  -6   1   0         12.02         41.76         9.57 o
  -5   1   0         38.07         36.81         6.32 o
  -4   1   0          8.79          8.48         2.25 o
  -3   1   0         89.68        126.02         5.70 o
  -2   1   0        133.06        136.34         6.25 o
  -1   1   0        597.84        546.32        21.56 o
   1   1   0       1079.03        945.09        14.94 o
   2   1   0        260.11        272.14        10.68 o
   3   1   0        390.10        474.06        17.00 o
   4   1   0         84.13         78.76         6.81 o
   5   1   0         70.59         70.07         8.44 o
   6   1   0          5.34         20.33         7.97 o
  -5   2   0         80.22         84.55        10.10 o
  -4   2   0         24.57         23.57         4.76 o
  -3   2   0        104.68        149.69         6.95 o
  -2   2   0         65.56         55.34         3.11 o
  -1   2   0         26.10         21.27         1.56 o
   0   2   0        597.70        621.98        10.96 o
   1   2   0         34.01         36.85         2.20 o
   2   2   0        307.98        295.45         8.71 o
   3   2   0        948.92        962.77        19.17 o
   4   2   0          1.26          5.86         2.99 o
   5   2   0          4.01          6.59         3.56 o
  -5   3   0         38.80         67.13         8.93 o
  -4   3   0        274.12        291.33        16.79 o
  -3   3   0        224.35        264.27         8.23 o
  -2   3   0        317.06        349.21         9.65 o
  -1   3   0        271.33        243.67         6.52 o
   0   3   0        164.96        204.87         4.15 o
   1   3   0         12.13         19.24         4.22 o
   2   3   0       3052.05       2739.34        30.09 o
   3   3   0          0.64         27.52         5.15 o
   4   3   0         55.28         74.96         6.89 o
   5   3   0          0.57          0.00         5.88 o
  -5   4   0          5.81          0.45         3.66 o
  -4   4   0         51.14         66.95         7.31 o
  -3   4   0        331.31        350.75        10.04 o
  -2   4   0        899.25        914.30        16.64 o
  -1   4   0       1747.38       1576.00        42.69 o
   0   4   0        347.72        435.69         6.42 o
   1   4   0        779.63        884.97        26.48 o
   2   4   0         64.51         41.86         4.35 o
   3   4   0         84.36         91.57         5.55 o
   4   4   0          0.01          7.22         3.12 o
   5   4   0          9.85          6.93        11.35 o
  -5   5   0         23.95         20.13         5.73 o
  -4   5   0          2.86          2.15         2.54 o
  -3   5   0        451.67        456.34        12.14 o
  -2   5   0          1.68          3.77         2.53 o
  -1   5   0        769.01        740.22        18.53 o
   0   5   0       1246.07       1390.31        22.27 o
   1   5   0          5.13         11.65         4.95 o
   2   5   0         56.89         42.03         4.65 o
   3   5   0         38.86         47.21         5.83 o
   4   5   0         98.96         89.82         7.79 o
   5   5   0          6.12         24.77         6.59 o
  -5   6   0         40.77         37.23         8.37 o
  -4   6   0         12.11         23.28         5.04 o
  -3   6   0         45.92         45.22         4.16 o
  -2   6   0          0.14          1.35         2.48 o
  -1   6   0        825.58        813.99        31.37 o
   0   6   0        416.50        537.63        16.14 o
   1   6   0        202.52        193.73         7.92 o
   2   6   0         34.25         91.01        25.03 o
   3   6   0         30.37         88.32        10.50 o
   4   6   0         36.25         54.54         8.14 o
   5   6   0        114.84        118.01        14.96 o
  -5   7   0        238.55        245.12        19.51 o
  -4   7   0          2.23         19.64         4.30 o
  -3   7   0          3.92          5.89         2.35 o
  -2   7   0          1.68          3.96         2.24 o
  -1   7   0          4.27         35.02         8.49 o
   0   7   0          2.36          3.05         1.04 o
   1   7   0        794.43        715.17        16.11 o
   2   7   0        302.08        290.72        13.10 o
   3   7   0         43.69         56.19         7.09 o
   4   7   0         89.57        173.46        24.46 o
   5   7   0         63.83         54.99         9.31 o
  -5   8   0        156.08        155.12        16.04 o
  -4   8   0        432.94        425.17        18.43 o
  -3   8   0         41.04         31.18         4.26 o
  -2   8   0          0.11          5.34         2.86 o
  -1   8   0        401.14        355.64        20.53 o
   0   8   0        119.50        132.10         5.49 o
   1   8   0         53.35         85.17         8.77 o
   2   8   0        160.14        180.23        11.20 o
   3   8   0          3.49         55.58         9.87 o
   4   8   0          1.02         14.52         5.29 o
  -4   9   0          1.50          6.34         3.96 o
  -3   9   0         21.36         30.17         5.44 o
  -2   9   0         19.94         18.90         3.89 o
  -1   9   0          6.81         72.98         7.66 o
   0   9   0         93.95         87.20         5.50 o
   1   9   0        508.03        765.45        22.10 o
   2   9   0        138.78        165.33        12.53 o
   3   9   0         15.98         13.32         4.33 o
   4   9   0         57.14         49.86         9.94 o
  -4  10   0          0.44          0.00         5.28 o
  -3  10   0        318.23        337.01        17.15 o
  -2  10   0         37.84         83.67         7.45 o
  -1  10   0        301.68        277.88        15.13 o
   0  10   0          3.65          1.74         3.02 o
   1  10   0         26.01        261.00        22.56 o
   2  10   0         99.76         82.73         9.51 o
   3  10   0          4.79          4.79         3.51 o
   4  10   0          1.67          0.57         5.11 o
  -4  11   0         18.19         11.63         4.48 o
  -3  11   0         12.53         15.12         4.52 o
  -2  11   0          1.71          0.30         2.47 o
  -1  11   0        196.36        207.47        14.33 o
   0  11   0        138.58        166.17        15.11 o
   1  11   0        251.01        273.39        14.49 o
   2  11   0        222.39        201.86        11.92 o
   3  11   0         12.42         16.74         6.00 o
  -3  12   0         28.33         26.27         5.63 o
  -2  12   0         11.46         15.97         5.71 o
  -1  12   0          0.06          0.00         5.39 o
   0  12   0          4.30          6.82         5.25 o
   1  12   0         62.57         50.29         7.21 o
   2  12   0         40.18         29.99         6.39 o
   3  12   0         25.53         21.46         6.40 o
  -2  13   0          4.46         10.38         5.15 o
  -1  13   0        117.27        126.68        17.16 o
   0  13   0          0.29          5.20        11.99 o
   1  13   0          1.94         10.89         5.59 o
   2  13   0         45.23         60.18         8.38 o
  -1  14   0         13.51         13.55         7.63 o
   0  14   0          7.16          7.86         5.18 o
   1  14   0         53.86         51.00         8.81 o
  -1 -14   1         12.41         11.50         7.42 o
   0 -14   1          1.84         15.04        13.27 o
   1 -14   1         61.99         62.01        18.07 o
  -2 -13   1         75.36         71.80         8.70 o
  -1 -13   1        112.51        127.97        34.72 o
   0 -13   1         15.96         25.19         8.42 o
   1 -13   1          1.63         12.59         6.00 o
   2 -13   1          8.55          1.10         4.18 o
  -3 -12   1         38.49         30.15         7.01 o
  -2 -12   1         55.24         41.80         6.55 o
  -1 -12   1          2.83          0.00         3.72 o
   0 -12   1         77.11         91.13         9.96 o
   1 -12   1        109.11        110.25        14.23 o
   2 -12   1         59.68         45.54         7.78 o
   3 -12   1          0.50          1.50         3.18 o
  -3 -11   1         84.68         68.76         8.20 o
  -2 -11   1          0.40          0.00         4.04 o
  -1 -11   1          0.14         65.18         7.29 o
   0 -11   1        109.03        125.93         9.39 o
   1 -11   1          5.38         36.95         8.15 o
   2 -11   1        172.00        189.35        10.97 o
   3 -11   1          5.20          9.23         4.23 o
   4 -11   1          3.54          0.00         3.13 o
  -4 -10   1          5.70         33.39         9.20 o
  -3 -10   1          9.01         25.59         5.84 o
  -2 -10   1        437.25        378.77        14.84 o
  -1 -10   1          3.19         76.35         9.36 o
   0 -10   1         38.52         47.95         5.06 o
   1 -10   1       1543.63       1372.87        29.74 o
   2 -10   1        640.96        609.61        18.19 o
   3 -10   1        389.19        384.54        18.23 o
   4 -10   1         68.65         58.53         8.09 o
  -4  -9   1         21.93         15.80         6.50 o
  -3  -9   1         33.82         42.48         8.98 o
  -2  -9   1         25.96         32.89         5.79 o
  -1  -9   1        600.14        592.59        21.00 o
   0  -9   1         46.73         44.84         3.72 o
   1  -9   1        316.54        305.34        12.25 o
   2  -9   1        140.96        115.73         8.46 o
   3  -9   1         85.90         97.95        10.44 o
   4  -9   1          1.67          0.00         3.31 o
  -4  -8   1        144.18        149.15        13.44 o
  -3  -8   1         43.47         85.75        10.18 o
  -2  -8   1        112.62        127.62        16.03 o
  -1  -8   1        194.46        222.85        10.31 o
   0  -8   1         45.91         44.57         3.10 o
   1  -8   1          2.73          4.42         1.67 o
   2  -8   1         12.80         31.32         4.39 o
   3  -8   1        194.90        192.67        12.59 o
   4  -8   1        100.91         94.29         7.89 o
   5  -8   1         44.95         27.78         7.57 o
  -5  -7   1         33.93         32.12        10.02 o
  -4  -7   1        714.58        757.30        42.22 o
  -3  -7   1         34.18         99.45        17.24 o
  -2  -7   1         28.27         30.42         4.94 o
  -1  -7   1        775.48        640.77        50.18 o
   0  -7   1        698.23        881.46        14.10 o
   1  -7   1         64.53         58.58         3.49 o
   2  -7   1         21.46         24.53         3.01 o
   3  -7   1        263.63        259.78        12.29 o
   4  -7   1          0.09          0.00         3.06 o
   5  -7   1         27.24         12.59         4.98 o
  -5  -6   1          8.26          8.34         5.94 o
  -4  -6   1        122.79        180.70        21.65 o
  -3  -6   1         62.59         71.11         8.27 o
  -2  -6   1          6.15          6.58         2.54 o
  -1  -6   1        286.93        392.07        52.57 o
   0  -6   1        194.79        208.41         5.30 o
   1  -6   1        461.75        458.29        12.59 o
   2  -6   1         16.35         33.59         4.32 o
   3  -6   1          0.03         61.29         6.09 o
   4  -6   1        110.60         96.86         8.47 o
   5  -6   1         30.82         23.84         7.23 o
  -5  -5   1          2.80          4.45         7.51 o
  -4  -5   1         96.86        158.35        32.26 o
  -3  -5   1        144.58        147.31         7.67 o
  -2  -5   1        239.66        209.19        17.52 o
  -1  -5   1        720.02        774.18        18.36 o
   0  -5   1       1237.29       1424.80        13.53 o
   1  -5   1          2.33          5.65         1.40 o
   2  -5   1        173.26        168.56         7.36 o
   3  -5   1          0.79         10.00         2.27 o
   4  -5   1        114.93         97.61         8.03 o
   5  -5   1         31.23         34.82         7.38 o
  -5  -4   1          0.94          0.00        13.48 o
  -4  -4   1          4.45         19.15         4.86 o
  -3  -4   1         76.67         80.73         5.16 o
  -2  -4   1        828.02        769.56        37.24 o
  -1  -4   1        525.63        512.10        47.90 o
   0  -4   1        269.56        315.39         5.27 o
   1  -4   1         23.14         35.54         2.86 o
   2  -4   1       1147.54       1075.64        24.57 o
   3  -4   1        259.81        241.15         7.06 o
   4  -4   1          1.03          1.20         3.71 o
   5  -4   1         49.38         47.24         7.96 o
  -5  -3   1          7.38         48.00        16.42 o
  -4  -3   1          6.20          6.08         3.15 o
  -3  -3   1          8.05         29.42         4.01 o
  -2  -3   1        191.31        178.71         8.97 o
  -1  -3   1        511.07        429.42        13.71 o
   0  -3   1       1034.55       1058.46         9.09 o
   1  -3   1        230.80        230.50         4.90 o
   2  -3   1        902.60        857.92        14.32 o
   3  -3   1         44.31         50.27         3.62 o
   4  -3   1         83.01         65.94         7.09 o
   5  -3   1        109.66         92.80        10.03 o
  -5  -2   1         46.80         57.22         9.35 o
  -4  -2   1        158.70        152.56         9.63 o
  -3  -2   1        487.11        501.89        18.12 o
  -2  -2   1        511.79        482.31        10.60 o
  -1  -2   1       7034.86       5890.92        50.02 o
   0  -2   1         13.70         36.96         5.38 o
   1  -2   1         51.89         48.71         1.81 o
   2  -2   1        237.08        184.60         5.82 o
   3  -2   1        928.01        646.65        91.65 o
   4  -2   1         30.99         63.44         7.53 o
   5  -2   1         16.15         24.60         5.82 o
  -6  -1   1          0.04          3.51         4.21 o
  -5  -1   1         81.10         95.40        11.08 o
  -4  -1   1         68.87         72.03         5.60 o
  -3  -1   1         49.95        157.70         8.24 o
  -2  -1   1          8.02          4.83         1.68 o
  -1  -1   1       1792.58       1582.50        31.21 o
   1  -1   1         12.30          5.70         1.24 o
   2  -1   1        191.04        205.29         6.98 o
   3  -1   1         86.51        145.39         8.70 o
   4  -1   1          0.01          6.34         3.44 o
   5  -1   1          6.49          7.14         4.25 o
  -6   0   1          0.11         13.09         5.61 o
  -5   0   1          8.58          5.37         4.41 o
  -4   0   1         83.77         70.00         7.36 o
  -3   0   1        136.14        133.90        12.02 o
  -2   0   1        261.95        231.40        10.78 o
  -1   0   1        410.23        382.31         8.67 o
   1   0   1         27.14         19.06         1.72 o
   2   0   1        400.19        437.87        24.64 o
   3   0   1        693.01        718.84        19.72 o
   4   0   1        285.38        271.45        13.57 o
   5   0   1         26.37         20.45         5.11 o
  -6   1   1          0.00          0.00         4.62 o
  -5   1   1         99.48        120.22        12.61 o
  -4   1   1        300.42        390.51        18.53 o
  -3   1   1        563.19        570.88        16.90 o
  -2   1   1        240.48        217.24         7.60 o
  -1   1   1          5.34         17.85         7.85 o
   0   1   1        522.29        554.08        10.30 o
   1   1   1        661.57        612.78        12.95 o
   2   1   1        443.99        405.52        10.88 o
   3   1   1        591.12        607.15        16.39 o
   4   1   1         25.94         23.59         4.38 o
   5   1   1        204.71        206.05        13.81 o
  -6   2   1         10.31         20.05         7.10 o
  -5   2   1        104.63         86.96         8.86 o
  -4   2   1        132.53        146.22        12.02 o
  -3   2   1         86.73        179.55         8.69 o
  -2   2   1        371.59        380.12        14.02 o
  -1   2   1        200.18        200.87         8.33 o
   0   2   1       7534.56       7643.39       188.04 o
   1   2   1       1978.04       1688.70        36.65 o
   2   2   1        368.64        359.06         9.89 o
   3   2   1          2.25          6.32         2.90 o
   4   2   1         81.24         65.10         6.67 o
   5   2   1         95.66         97.13         9.69 o
  -5   3   1          7.78          4.26         4.12 o
  -4   3   1          0.13          1.74         3.93 o
  -3   3   1        227.13        214.23         9.27 o
  -2   3   1        351.81        335.36        18.03 o
  -1   3   1        178.07        154.95         4.29 o
   0   3   1       1988.44       2102.97        32.97 o
   1   3   1          2.11         13.16         2.41 o
   2   3   1        411.59        394.52         9.79 o
   3   3   1         12.74        103.19         6.24 o
   4   3   1        172.84        179.26         9.97 o
   5   3   1          1.86          6.46         6.38 o
  -5   4   1        673.71        675.72        29.68 o
  -4   4   1          0.27          0.00         2.98 o
  -3   4   1         42.52         55.69         4.50 o
  -2   4   1       1268.66       1260.49        19.81 o
  -1   4   1        547.82        547.17        12.20 o
   0   4   1        338.34        287.38         5.71 o
   1   4   1        101.23        137.89         7.67 o
   2   4   1        686.63        746.94        25.91 o
   3   4   1         71.34        101.69         5.48 o
   4   4   1          1.42        161.45        13.34 o
   5   4   1          1.32          3.80         6.18 o
  -5   5   1        172.48        175.03        15.73 o
  -4   5   1        179.22        220.10        12.38 o
  -3   5   1        112.43        150.44         7.62 o
  -2   5   1        240.26        295.68         9.33 o
  -1   5   1         51.95         55.95         3.31 o
   0   5   1       1994.68       2026.84        24.14 o
   1   5   1        958.11        943.74        19.47 o
   2   5   1        241.77        200.46        28.90 o
   3   5   1        853.73        752.18        22.56 o
   4   5   1         68.12         76.03         7.38 o
   5   5   1        705.48        704.99        34.34 o
  -5   6   1          2.49          0.17         5.34 o
  -4   6   1         24.53        209.45        34.14 o
  -3   6   1         84.85         99.59         6.40 o
  -2   6   1       1698.70       1651.46        37.76 o
  -1   6   1         49.27         43.08         3.66 o
   0   6   1         59.99         84.94         4.09 o
   1   6   1          7.15         28.13         4.52 o
   2   6   1        675.61        598.45        16.63 o
   3   6   1          5.19         30.97         8.05 o
   4   6   1          9.88         39.42         8.11 o
   5   6   1        449.59        409.49        29.38 o
  -5   7   1         86.84         96.81        12.32 o
  -4   7   1          7.54         10.18         4.90 o
  -3   7   1        381.39        384.81        15.90 o
  -2   7   1          2.73         21.86         3.86 o
  -1   7   1         64.40         82.94         8.23 o
   0   7   1         13.87         12.01         1.83 o
   1   7   1         63.19         57.95         5.83 o
   2   7   1        116.33        108.13         7.21 o
   3   7   1         62.90        118.92        12.15 o
   4   7   1         17.32         30.06         6.08 o
   5   7   1         49.48         48.32        13.34 o
  -5   8   1          1.88          1.04         3.81 o
  -4   8   1          0.91          0.00         3.25 o
  -3   8   1        203.68        201.22        11.80 o
  -2   8   1        137.60        125.14         8.77 o
  -1   8   1        331.81        307.65        13.14 o
   0   8   1          4.63          2.96         1.43 o
   1   8   1        155.82        135.80        10.48 o
   2   8   1         32.07         66.87         7.28 o
   3   8   1          0.32         22.44         5.20 o
   4   8   1        113.44        113.36        11.83 o
  -4   9   1        184.35        177.70        12.88 o
  -3   9   1         33.59         32.76         5.32 o
  -2   9   1        201.80        190.39        11.16 o
  -1   9   1       1628.73       1591.45        28.17 o
   0   9   1         17.19         19.11         5.89 o
   1   9   1         93.12        115.81        12.58 o
   2   9   1         58.91        109.80        10.97 o
   3   9   1        117.19        111.66        10.41 o
   4   9   1          0.92          1.36         3.60 o
  -4  10   1        124.41        118.59        11.11 o
  -3  10   1        132.74        113.99         9.97 o
  -2  10   1         90.53         93.16         8.44 o
  -1  10   1       1053.57        982.30        26.28 o
   0  10   1        225.65        247.42        16.65 o
   1  10   1        267.73        301.11        13.43 o
   2  10   1         75.62         96.42         8.45 o
   3  10   1          9.25          3.58         4.61 o
   4  10   1         98.25         72.18        11.53 o
  -3  11   1          0.02         20.06         5.37 o
  -2  11   1         11.24         33.10         6.55 o
  -1  11   1          5.95         29.03        11.79 o
   0  11   1          0.07          0.00         3.74 o
   1  11   1          5.13         59.43         9.02 o
   2  11   1        374.52        323.65        17.72 o
   3  11   1         78.17         57.21         8.47 o
  -3  12   1         30.82         30.70         6.69 o
  -2  12   1        143.44        132.31        12.58 o
  -1  12   1         60.55         72.75        11.31 o
   0  12   1         70.24         77.16        11.90 o
   1  12   1          7.30          3.38         4.42 o
   2  12   1          2.92         15.46         5.61 o
   3  12   1          0.92         13.82         6.01 o
  -2  13   1          1.85          8.44         5.07 o
  -1  13   1         81.65         69.53         9.50 o
   0  13   1         50.67         72.27        17.88 o
   1  13   1          8.27          4.45         5.08 o
   2  13   1         28.14         31.48         6.96 o
  -1  14   1          6.90         19.22         8.00 o
   0  14   1         17.97         21.09         8.23 o
  -1 -14   2         54.21         54.03        11.82 o
   0 -14   2        121.30        150.22        23.79 o
   1 -14   2         24.50         41.56        15.82 o
  -2 -13   2          6.84         11.10         4.79 o
  -1 -13   2         30.19         27.15        10.47 o
   0 -13   2        117.43        150.32        24.38 o
   1 -13   2          2.59          4.14         4.85 o
   2 -13   2         22.57         16.71         7.06 o
  -3 -12   2          1.60          4.63         4.04 o
  -2 -12   2          1.08          5.95         4.62 o
  -1 -12   2         45.34         90.62        13.04 o
   0 -12   2          5.14          2.58         5.25 o
   1 -12   2        335.42        290.33        22.11 o
   2 -12   2         16.87         19.45         4.87 o
   3 -12   2         28.74         36.11         6.63 o
  -3 -11   2         58.76         54.74         7.50 o
  -2 -11   2        131.37        135.36         8.91 o
  -1 -11   2        340.29        321.81        14.50 o
   0 -11   2         15.95          5.62         3.88 o
   1 -11   2        396.36        404.85        28.06 o
   2 -11   2        116.48        102.96         8.92 o
   3 -11   2          0.01          0.00         3.71 o
  -4 -10   2         76.68         62.82        12.44 o
  -3 -10   2        111.30        148.50        12.69 o
  -2 -10   2         10.80        111.67        15.24 o
  -1 -10   2         58.80        346.72        37.45 o
   0 -10   2        299.13        341.69        14.53 o
   1 -10   2         18.84         20.71         3.96 o
   2 -10   2       1235.21       1190.85        41.31 o
   3 -10   2         20.46         13.81         4.72 o
   4 -10   2         88.62         73.21         8.85 o
  -4  -9   2          2.41         35.08         7.53 o
  -3  -9   2         65.29         62.28         7.45 o
  -2  -9   2         46.33         48.44         6.60 o
  -1  -9   2         65.68        144.31        11.94 o
   0  -9   2        166.14        163.34         6.64 o
   1  -9   2        129.23        109.24         5.82 o
   2  -9   2        542.37        469.75        14.10 o
   3  -9   2          6.85          4.11         2.96 o
   4  -9   2          9.63          6.91         4.07 o
  -5  -8   2          4.55          9.56         5.92 o
  -4  -8   2         34.53         43.92        12.99 o
  -3  -8   2         12.30         18.58         5.01 o
  -2  -8   2        236.39        194.82         9.14 o
  -1  -8   2        100.08        100.84         4.98 o
   0  -8   2          9.54         16.00         1.90 o
   1  -8   2         49.52         69.31         5.81 o
   2  -8   2        423.66        386.30        18.74 o
   3  -8   2         52.30        133.35         9.52 o
   4  -8   2        103.16         97.18         9.17 o
   5  -8   2          0.05          0.00         3.68 o
  -5  -7   2         38.81         38.34        12.38 o
  -4  -7   2        111.18        179.26        17.24 o
  -3  -7   2         15.87         37.32         8.39 o
  -2  -7   2         13.30          7.80         2.44 o
  -1  -7   2         60.13         45.26         4.03 o
   0  -7   2        116.12        116.80         4.52 o
   1  -7   2         60.03         43.01         2.84 o
   2  -7   2          3.24         11.02         3.48 o
   3  -7   2         88.49        378.54        15.23 o
   4  -7   2         99.40         83.01         8.24 o
   5  -7   2          0.56          0.00         4.03 o
  -5  -6   2          1.16          5.77         5.71 o
  -4  -6   2       1521.20       1421.77        52.82 o
  -3  -6   2          1.87          1.38         3.86 o
  -2  -6   2        368.62        350.38        10.76 o
  -1  -6   2       1551.97       1520.23        21.68 o
   0  -6   2        379.56        497.28         8.61 o
   1  -6   2       1830.35       1753.31        23.83 o
   2  -6   2          1.94         10.83         2.66 o
   3  -6   2        470.93        497.64        16.55 o
   4  -6   2        107.05         84.54         8.06 o
   5  -6   2          4.30          8.05         3.63 o
  -5  -5   2         29.28         32.89        11.06 o
  -4  -5   2        414.96        461.15        21.15 o
  -3  -5   2        135.19        184.25         9.28 o
  -2  -5   2        622.59        589.13        13.30 o
  -1  -5   2         14.61         30.65         3.70 o
   0  -5   2       1452.42       1693.02        28.98 o
   1  -5   2         27.48         19.54         2.14 o
   2  -5   2        215.93        199.37         6.16 o
   3  -5   2        426.37        412.99        14.64 o
   4  -5   2        168.86        157.67        10.34 o
   5  -5   2         55.93         51.59         8.11 o
  -5  -4   2         55.36         77.81        13.21 o
  -4  -4   2          6.58         11.07         3.41 o
  -3  -4   2         60.18        126.30         8.13 o
  -2  -4   2         24.54         38.08         5.01 o
  -1  -4   2       2353.83       2354.56        31.84 o
   0  -4   2         39.59         36.79         2.12 o
   1  -4   2        100.05        129.45         5.44 o
   2  -4   2        143.24        173.16        10.16 o
   3  -4   2         77.04         83.46         5.41 o
   4  -4   2        248.79        245.29        15.84 o
   5  -4   2          0.00          8.42         5.72 o
  -5  -3   2          4.58         12.81         5.30 o
  -4  -3   2         63.29         53.38         6.11 o
  -3  -3   2        123.89        155.51         5.58 o
  -2  -3   2        116.84        164.36        10.52 o
  -1  -3   2        220.75        221.91         5.19 o
   0  -3   2        168.60        232.52        11.95 o
   1  -3   2        557.32        502.92         9.61 o
   2  -3   2        122.62        135.90         4.86 o
   3  -3   2        359.27        304.80        11.00 o
   4  -3   2         32.78         19.45         4.17 o
   5  -3   2          2.83         11.88         5.35 o
  -6  -2   2        159.26        157.38        19.73 o
  -5  -2   2          8.11         12.09         5.70 o
  -4  -2   2        255.93        268.68        12.89 o
  -3  -2   2        121.46        120.00         5.22 o
  -2  -2   2         83.36         69.98         6.58 o
  -1  -2   2         76.81         52.84         1.90 o
   0  -2   2       4722.76       5015.23        59.20 o
   1  -2   2       5140.79       4847.78        26.40 o
   2  -2   2        129.60        153.70         7.05 o
   3  -2   2         20.02         19.34         2.31 o
   4  -2   2          3.44          2.59         2.80 o
   5  -2   2         17.00         18.03         6.74 o
  -6  -1   2         84.99         83.91        11.84 o
  -5  -1   2         44.81         53.10         8.68 o
  -4  -1   2        904.81        915.45        38.41 o
  -3  -1   2        161.47        193.95         8.21 o
  -2  -1   2       1348.52       1372.56        21.13 o
  -1  -1   2        199.53        168.03         4.51 o
   0  -1   2       1221.75       1133.12        45.39 o
   1  -1   2       2199.58       2074.27        26.38 o
   2  -1   2         14.43         20.80         3.16 o
   3  -1   2         71.74        222.02         9.44 o
   4  -1   2         34.77         40.76         5.21 o
   5  -1   2        281.70        293.52        19.32 o
  -6   0   2         98.56        106.49        13.48 o
  -5   0   2          0.65          4.01         7.08 o
  -4   0   2         14.77         15.16         4.11 o
  -3   0   2        233.99        261.01         9.36 o
  -2   0   2       1768.03       1713.49        48.83 o
  -1   0   2       3425.39       3208.51        27.26 o
   0   0   2        637.63        605.69        41.11 o
   1   0   2       1867.23       1622.73        43.41 o
   2   0   2       1049.48       1007.53        16.09 o
   3   0   2          0.58         29.25         7.60 o
   4   0   2        106.18        143.41         9.12 o
   5   0   2        138.61        162.58        12.66 o
  -6   1   2        101.27        106.95        13.28 o
  -5   1   2         87.99         82.48         8.63 o
  -4   1   2          5.48         16.34         3.43 o
  -3   1   2        234.59        367.26        16.54 o
  -2   1   2        882.32        864.58        16.48 o
  -1   1   2          1.81          1.71         1.03 o
   0   1   2        248.98        258.53         5.62 o
   1   1   2         92.48        145.83         6.90 o
   2   1   2        487.88        456.34        16.04 o
   3   1   2         91.47        277.99        20.97 o
   4   1   2          0.47         92.36         9.70 o
   5   1   2          9.20         16.27         6.29 o
  -6   2   2         28.25         40.18         9.16 o
  -5   2   2        425.51        427.90        19.30 o
  -4   2   2          9.24         19.29         5.85 o
  -3   2   2        450.41        677.56        21.27 o
  -2   2   2        464.96        541.75        15.93 o
  -1   2   2       1092.37       1057.20        30.06 o
   0   2   2         22.00         50.68         1.75 o
   1   2   2        560.38        637.20        12.13 o
   2   2   2        333.22        273.47         7.56 o
   3   2   2         13.67         11.24         2.64 o
   4   2   2        140.90        231.03        12.93 o
   5   2   2        158.37        142.97        14.27 o
  -5   3   2        610.69        605.87        27.29 o
  -4   3   2         14.65         19.04         4.82 o
  -3   3   2        140.04        161.22        10.75 o
  -2   3   2         22.84         48.10        10.47 o
  -1   3   2        324.21        355.97         7.73 o
   0   3   2        252.85        230.61         7.33 o
   1   3   2        356.79        295.62        29.78 o
   2   3   2        143.03        113.19         4.35 o
   3   3   2         63.20         67.20         5.09 o
   4   3   2          4.60        129.88        10.24 o
   5   3   2         21.48         14.27         7.03 o
  -5   4   2        235.56        234.88        17.42 o
  -4   4   2         91.92         79.94         6.76 o
  -3   4   2        222.24        245.39        12.81 o
  -2   4   2        727.17        790.02        17.77 o
  -1   4   2        718.95        724.26        11.97 o
   0   4   2        827.44        871.94        22.26 o
   1   4   2        148.34        219.24         9.84 o
   2   4   2         41.90         36.86         5.67 o
   3   4   2         76.84         73.12         4.66 o
   4   4   2         30.46         44.00         6.79 o
   5   4   2         60.38         40.04        10.56 o
  -5   5   2        122.14        119.75        12.85 o
  -4   5   2        369.50        422.19        21.23 o
  -3   5   2        144.84        155.03         8.96 o
  -2   5   2         68.96         73.89         7.61 o
  -1   5   2        138.42        164.56         7.79 o
   0   5   2        613.82        687.93        10.34 o
   1   5   2       1005.93        921.47        27.06 o
   2   5   2         57.03         50.30         9.28 o
   3   5   2        131.22        168.20        10.17 o
   4   5   2         14.38         48.50        11.37 o
   5   5   2         38.75         30.92         9.60 o
  -5   6   2          6.93          2.91         3.76 o
  -4   6   2          0.49          5.25         4.65 o
  -3   6   2        380.44        392.47        15.86 o
  -2   6   2        179.24        205.01        10.40 o
  -1   6   2         85.63         94.56         5.03 o
   0   6   2        330.86        366.83        12.79 o
   1   6   2         22.24         11.05         1.91 o
   2   6   2        699.65        716.76        18.35 o
   3   6   2          7.99         47.80         6.68 o
   4   6   2         14.71         22.30         5.88 o
   5   6   2         73.49         74.06        13.73 o
  -5   7   2          0.97          0.35         6.09 o
  -4   7   2         86.21        176.20        17.51 o
  -3   7   2         19.29         19.27         3.77 o
  -2   7   2        268.22        261.59        11.73 o
  -1   7   2          6.62          4.94         2.04 o
   0   7   2        291.74        313.04         9.56 o
   1   7   2        485.26        467.45        16.92 o
   2   7   2         44.37         66.44         5.97 o
   3   7   2          0.87          9.05         4.19 o
   4   7   2         12.44         11.64         4.72 o
   5   7   2        318.29        275.80        24.97 o
  -5   8   2          0.81          0.00         4.58 o
  -4   8   2         37.29         43.21         6.65 o
  -3   8   2        355.93        346.93        15.56 o
  -2   8   2        437.13        409.86        15.35 o
  -1   8   2         29.83         30.40         3.41 o
   0   8   2         11.34          7.89         1.67 o
   1   8   2        110.09        109.13         6.10 o
   2   8   2        118.62        126.68         8.38 o
   3   8   2        120.70        135.70        11.03 o
   4   8   2          1.18          0.00         3.61 o
  -4   9   2         35.14         17.10         4.47 o
  -3   9   2         53.40         53.33         6.65 o
  -2   9   2        827.36        791.22        22.33 o
  -1   9   2         10.60         12.98         2.64 o
   0   9   2        723.09        838.63        23.96 o
   1   9   2         21.42         26.46         4.33 o
   2   9   2        243.17        251.76        16.04 o
   3   9   2        225.74        252.66        15.44 o
   4   9   2          0.20          8.76         6.60 o
  -4  10   2        218.22        172.45        13.17 o
  -3  10   2         69.49         51.36         6.84 o
  -2  10   2         76.35         66.49         7.25 o
  -1  10   2        189.08        181.60        15.40 o
   0  10   2       1586.75       1845.76        37.91 o
   1  10   2        118.42        139.77         9.50 o
   2  10   2          0.01         29.52         7.35 o
   3  10   2         20.13         13.98         4.67 o
  -3  11   2         18.16         19.09         6.42 o
  -2  11   2         64.24        106.68        13.82 o
  -1  11   2        266.84        304.16        21.21 o
   0  11   2          2.50          2.22         3.25 o
   1  11   2        127.01        135.43        12.99 o
   2  11   2          1.77         11.50         4.35 o
   3  11   2         39.83         31.73         7.06 o
  -3  12   2         12.22         15.31         6.55 o
  -2  12   2          3.74          0.00         5.17 o
  -1  12   2         26.83         17.35         6.62 o
   0  12   2         39.38         35.20         8.61 o
   1  12   2          1.65          8.92         5.14 o
   2  12   2         60.51         59.12         7.60 o
  -2  13   2        108.99         96.68        14.29 o
  -1  13   2          4.36         11.39         6.32 o
   0  13   2         39.88         38.32         9.63 o
   1  13   2          1.82          4.47         4.77 o
   2  13   2         15.46         22.38         6.88 o
   0  14   2          1.48          0.00         8.86 o
  -1 -14   3        107.82         92.84        14.35 o
   0 -14   3          0.24         11.98        11.89 o
   1 -14   3         21.22         34.73        14.20 o
  -2 -13   3          1.26          1.12         4.23 o
  -1 -13   3          6.24          0.00         6.67 o
   0 -13   3        147.44        189.15        26.38 o
   1 -13   3          9.37         13.18         5.90 o
   2 -13   3         49.11         36.35         9.65 o
  -3 -12   3         18.93         17.45         7.52 o
  -2 -12   3         44.75         46.03         8.09 o
  -1 -12   3        199.12        227.76        19.63 o
   0 -12   3          0.77          0.00         4.28 o
   1 -12   3          0.88         10.05        11.98 o
   2 -12   3         41.40         65.69        10.92 o
   3 -12   3          4.17          4.99         3.96 o
  -3 -11   3         34.91         25.32         5.44 o
  -2 -11   3         13.84         43.57         6.73 o
  -1 -11   3        280.20        343.55        13.96 o
   0 -11   3        427.97        459.15        29.83 o
   1 -11   3         15.52          6.91         4.55 o
   2 -11   3          7.14          7.10         3.79 o
   3 -11   3         37.82         39.14         7.63 o
  -4 -10   3         15.83         28.23         8.58 o
  -3 -10   3         48.56        124.99        11.02 o
  -2 -10   3         94.72        323.52        15.37 o
  -1 -10   3          4.55          1.24         3.97 o
   0 -10   3         21.24         16.51         3.47 o
   1 -10   3         98.53        105.60         8.26 o
   2 -10   3         65.25         68.80         7.50 o
   3 -10   3         40.22         33.07         6.74 o
   4 -10   3        167.61        167.16        15.21 o
  -4  -9   3         52.08         42.77         8.94 o
  -3  -9   3          7.11         21.72         6.00 o
  -2  -9   3        126.36        178.82        10.11 o
  -1  -9   3         54.18         64.29         6.16 o
   0  -9   3         92.90        104.74         7.05 o
   1  -9   3         44.36         54.41         4.48 o
   2  -9   3         33.20         19.95         3.58 o
   3  -9   3          1.57         11.01         3.92 o
   4  -9   3          6.46          3.87         3.11 o
  -5  -8   3         48.82         58.34        17.61 o
  -4  -8   3          0.39         76.76        19.17 o
  -3  -8   3          3.66         30.72         7.22 o
  -2  -8   3         67.78         88.81         8.76 o
  -1  -8   3        562.18        468.69        14.23 o
   0  -8   3         95.99        114.29         5.46 o
   1  -8   3        230.11        226.20         8.31 o
   2  -8   3        209.48        209.46         9.49 o
   3  -8   3         31.10         35.66         5.38 o
   4  -8   3         64.36         46.66         6.80 o
  -5  -7   3         42.63         68.24        25.02 o
  -4  -7   3        159.38        168.85        15.94 o
  -3  -7   3        128.67        156.22        14.73 o
  -2  -7   3        157.25        138.20         6.85 o
  -1  -7   3         34.11         45.10         6.10 o
   0  -7   3        223.10        257.59         7.69 o
   1  -7   3        205.24        204.55         6.31 o
   2  -7   3         89.72         92.48         5.99 o
   3  -7   3         42.08        177.34        10.75 o
   4  -7   3          0.19          4.71         3.41 o
   5  -7   3         13.83          9.91         4.46 o
  -5  -6   3         45.44         31.52         7.63 o
  -4  -6   3        102.43        132.70        14.45 o
  -3  -6   3        248.05        251.66        11.22 o
  -2  -6   3        178.88        155.18         6.74 o
  -1  -6   3        134.35        335.38        21.03 o
   0  -6   3        291.39        345.59         8.17 o
   1  -6   3         10.41          5.64         1.49 o
   2  -6   3        496.01        536.66        22.32 o
   3  -6   3         22.36        295.30        14.49 o
   4  -6   3        128.03        105.05         9.22 o
   5  -6   3          2.64          0.00         4.02 o
  -5  -5   3          0.17          8.60         5.98 o
  -4  -5   3          0.17         17.89        10.17 o
  -3  -5   3         72.54         57.99         3.92 o
  -2  -5   3         39.89         17.66         2.96 o
  -1  -5   3         99.20        113.39         5.81 o
   0  -5   3          0.55          7.73         1.88 o
   1  -5   3        165.76        150.05         6.45 o
   2  -5   3        189.03        236.88        18.41 o
   3  -5   3          0.06         82.72         7.35 o
   4  -5   3        137.54        147.26        14.96 o
   5  -5   3         12.02          8.06         4.47 o
  -5  -4   3         14.14         36.92         9.87 o
  -4  -4   3         47.26         46.00         5.82 o
  -3  -4   3         10.93         41.12         2.77 o
  -2  -4   3         64.73         70.22         5.45 o
  -1  -4   3         35.03         29.15         3.38 o
   0  -4   3        217.90        256.59         5.99 o
   1  -4   3        406.45        394.33         9.18 o
   2  -4   3        212.55        206.38        13.30 o
   3  -4   3        183.44        201.64         7.64 o
   4  -4   3        450.56        463.25        18.88 o
   5  -4   3         65.28         74.65         9.01 o
  -5  -3   3        105.95         97.37        11.56 o
  -4  -3   3         53.07         66.65         7.18 o
  -3  -3   3         12.25         22.62         2.28 o
  -2  -3   3        468.97        478.65        10.01 o
  -1  -3   3      13062.35      11344.37        84.41 o
   0  -3   3        203.90        185.27         4.70 o
   1  -3   3        445.22        456.21         8.27 o
   2  -3   3         31.07         43.54        15.44 o
   3  -3   3        396.20        421.80        10.16 o
   4  -3   3         61.14         68.24         7.36 o
   5  -3   3          7.97          7.25         4.26 o
  -5  -2   3         69.91         96.22        11.12 o
  -4  -2   3         63.80         72.04         6.98 o
  -3  -2   3         17.67        174.88         5.88 o
  -2  -2   3       1151.41       1098.13        37.95 o
  -1  -2   3       2272.23       2023.75        56.14 o
   0  -2   3        502.04        534.93         9.81 o
   1  -2   3         54.86         43.83         3.24 o
   2  -2   3         69.02         59.79         4.44 o
   3  -2   3          9.78        204.47        17.48 o
   4  -2   3        251.19        268.54        12.39 o
   5  -2   3          6.73          5.50         3.86 o
  -6  -1   3          6.03         10.02         5.15 o
  -5  -1   3          2.44          2.70         4.70 o
  -4  -1   3          0.11          0.00         2.72 o
  -3  -1   3        193.62        183.43         5.55 o
  -2  -1   3       1135.93       1215.23        40.67 o
  -1  -1   3       3210.26       3089.50        32.57 o
   0  -1   3       1276.36       1242.66        68.19 o
   1  -1   3      14277.94      12986.32        61.77 o
   2  -1   3        132.45        191.33        10.89 o
   3  -1   3          2.77         83.94         7.69 o
   4  -1   3         52.54         55.61         6.05 o
   5  -1   3         31.89         18.59         5.40 o
  -6   0   3         57.53         67.14        10.74 o
  -5   0   3         84.89         87.51        10.85 o
  -4   0   3          6.53         39.19         6.02 o
  -3   0   3        157.92        319.66        12.07 o
  -2   0   3        666.90        654.83        15.06 o
  -1   0   3        232.64        252.60         8.86 o
   0   0   3       1562.92       1773.79        17.83 o
   1   0   3      34699.57      31645.19       392.21 o
   2   0   3        792.20        796.00        14.77 o
   3   0   3        734.53        748.55        17.25 o
   4   0   3         13.28         19.71         4.10 o
   5   0   3         72.88         61.35         7.50 o
  -6   1   3          8.48          5.87         5.22 o
  -5   1   3          7.45         13.04         4.90 o
  -4   1   3         50.94         55.71         6.16 o
  -3   1   3         13.27        152.06        11.50 o
  -2   1   3       2210.35       2110.82        21.01 o
  -1   1   3        118.41        144.91         6.15 o
   0   1   3        169.93        175.14         5.57 o
   1   1   3       1139.69       1084.00        20.47 o
   2   1   3        564.88        500.53         9.48 o
   3   1   3          5.66         59.07         8.09 o
   4   1   3        359.70        368.70        14.39 o
   5   1   3         92.54         94.97         9.90 o
  -6   2   3         11.56         47.71        10.39 o
  -5   2   3        149.94        153.25        11.70 o
  -4   2   3         40.91         57.95         7.64 o
  -3   2   3         34.67         40.09         4.75 o
  -2   2   3        191.18        201.64        11.01 o
  -1   2   3        166.00        165.95         6.10 o
   0   2   3         11.10          2.12         1.09 o
   1   2   3        155.20        180.55        12.75 o
   2   2   3          0.34         11.15         2.92 o
   3   2   3        377.22        363.20        11.92 o
   4   2   3         37.59         68.66         6.81 o
   5   2   3          0.03          1.88         4.11 o
  -5   3   3       1054.10       1036.40        35.59 o
  -4   3   3        146.07        167.22        13.05 o
  -3   3   3        541.12        592.21        20.57 o
  -2   3   3         94.29        140.14         8.68 o
  -1   3   3       2454.65       2660.92        32.52 o
   0   3   3         91.98         92.99         3.19 o
   1   3   3          1.41         15.17         3.63 o
   2   3   3        104.94         86.79         5.27 o
   3   3   3        516.61        475.85        12.19 o
   4   3   3          1.61        162.06        13.45 o
   5   3   3         62.79         59.43        17.32 o
  -5   4   3        206.07        182.60        15.48 o
  -4   4   3         46.88         32.85         6.16 o
  -3   4   3        289.85        324.57        12.94 o
  -2   4   3       1088.18       1187.71        21.95 o
  -1   4   3        798.14        819.93        13.25 o
   0   4   3       3468.91       4014.22        58.74 o
   1   4   3       1073.68        900.99        35.48 o
   2   4   3        134.55        154.16         6.37 o
   3   4   3         99.21         88.27         5.67 o
   4   4   3         42.65         19.97         5.27 o
   5   4   3         20.30         20.83        22.67 o
  -5   5   3          3.39          2.55         4.70 o
  -4   5   3          0.04          5.44         4.40 o
  -3   5   3         43.33        263.13        12.60 o
  -2   5   3        317.82        377.91        13.08 o
  -1   5   3          2.69         17.34         3.30 o
   0   5   3        106.35        167.82         5.50 o
   1   5   3         28.23        109.23        22.13 o
   2   5   3         13.95         13.78         1.86 o
   3   5   3          6.26        110.53        15.92 o
   4   5   3         19.53         25.57         5.91 o
   5   5   3        189.83        167.71        20.30 o
  -5   6   3         25.59         24.84         6.80 o
  -4   6   3         65.20         78.46         9.78 o
  -3   6   3        118.08        131.19         9.06 o
  -2   6   3          1.86         35.79         7.56 o
  -1   6   3          0.38          0.00         0.96 o
   0   6   3       1398.59       1531.54        37.59 o
   1   6   3        189.40        301.32        19.71 o
   2   6   3         14.53         11.64         3.10 o
   3   6   3         82.02         88.55         8.60 o
   4   6   3          3.61          7.84         5.23 o
   5   6   3         15.25         18.71         9.06 o
  -5   7   3         16.15         13.72         5.22 o
  -4   7   3        541.02        583.81        26.56 o
  -3   7   3        482.65        469.51        17.54 o
  -2   7   3         20.73         28.04         3.94 o
  -1   7   3         97.23        120.05         8.89 o
   0   7   3        205.54        204.38         6.68 o
   1   7   3        119.82        108.26         5.82 o
   2   7   3         32.89         46.47         5.33 o
   3   7   3         37.74         29.36         5.52 o
   4   7   3         10.64         10.47         4.74 o
  -5   8   3         37.11         27.98         6.95 o
  -4   8   3         93.12         82.99        10.68 o
  -3   8   3        164.27        155.94        10.62 o
  -2   8   3        262.79        262.44        12.63 o
  -1   8   3        106.07        100.28         6.03 o
   0   8   3        253.99        291.45        11.29 o
   1   8   3          6.89         29.67         4.00 o
   2   8   3         52.18         55.43         5.88 o
   3   8   3        150.73        160.46        13.70 o
   4   8   3         41.25         47.18         7.84 o
  -4   9   3         28.15         20.17         6.16 o
  -3   9   3         28.01         50.31         6.60 o
  -2   9   3        294.41        318.12        14.56 o
  -1   9   3         57.99         57.78         4.82 o
   0   9   3        147.99        137.25         9.25 o
   1   9   3         10.08          2.56         2.57 o
   2   9   3        146.03        119.37         8.73 o
   3   9   3        167.51        145.62        12.07 o
   4   9   3          0.81          0.37         3.88 o
  -4  10   3          9.90          8.26         4.25 o
  -3  10   3          0.16          0.40         3.29 o
  -2  10   3        250.49        233.62        12.93 o
  -1  10   3         84.44         84.06         9.05 o
   0  10   3          0.09          7.09         3.31 o
   1  10   3        101.72         90.22        10.18 o
   2  10   3         68.61         61.81         6.91 o
   3  10   3        156.04        154.71        12.88 o
  -3  11   3         16.18         26.68         5.58 o
  -2  11   3          1.73          7.47         5.29 o
  -1  11   3         49.03         60.93         8.56 o
   0  11   3          2.55          5.60         4.38 o
   1  11   3          4.01          4.25         4.73 o
   2  11   3        108.50         92.82         8.81 o
   3  11   3        156.04        133.26        16.34 o
  -3  12   3         14.46         21.40        10.11 o
  -2  12   3        114.51        121.12        15.38 o
  -1  12   3         16.10         13.80         5.90 o
   0  12   3          3.07          9.56         6.50 o
   1  12   3          0.63         24.38         8.19 o
   2  12   3         13.67          4.18         4.47 o
  -2  13   3          2.02          7.61         4.99 o
  -1  13   3          4.41          0.00        11.11 o
   0  13   3        116.02        106.67        14.86 o
   1  13   3         14.44         16.92         6.68 o
  -1 -14   4          0.05          5.21        14.83 o
   0 -14   4          5.21          9.37        11.84 o
   1 -14   4          2.52          1.90         7.89 o
  -2 -13   4          4.45          8.70         5.05 o
  -1 -13   4        108.96         98.42        11.85 o
   0 -13   4         33.20         33.26         9.99 o
   1 -13   4         20.58         12.70         6.98 o
   2 -13   4         63.98         62.14        15.85 o
  -3 -12   4         89.76         93.85        11.64 o
  -2 -12   4        162.21        174.98        11.91 o
  -1 -12   4         21.72          7.74         5.31 o
   0 -12   4          0.00          0.00         4.56 o
   1 -12   4          1.30          0.00         5.66 o
   2 -12   4          1.52          0.00         2.93 o
   3 -12   4         72.73         66.22         9.78 o
  -3 -11   4          4.93          6.95        24.62 o
  -2 -11   4         57.85         58.89         7.77 o
  -1 -11   4         13.38          0.00         6.84 o
   0 -11   4         11.95          3.50         5.73 o
   1 -11   4        206.26        189.28        11.68 o
   2 -11   4        111.16         80.87         8.33 o
   3 -11   4        312.55        253.64        18.05 o
  -4 -10   4          7.35         12.04        20.15 o
  -3 -10   4         16.97          9.87         7.67 o
  -2 -10   4        122.52        166.61        10.97 o
  -1 -10   4        306.15        287.64        13.15 o
   0 -10   4         53.61         49.09         6.79 o
   1 -10   4          0.08          4.13         3.37 o
   2 -10   4        814.66        776.26        24.09 o
   3 -10   4        147.49        124.86        12.41 o
   4 -10   4        191.24        155.01        15.09 o
  -4  -9   4          3.48          0.00         9.73 o
  -3  -9   4         26.40          9.51         4.76 o
  -2  -9   4         41.62         61.98        10.18 o
  -1  -9   4        157.10        164.35         7.58 o
   0  -9   4        585.59        651.09        32.77 o
   1  -9   4         62.85         78.16         5.76 o
   2  -9   4         45.95         47.41         5.30 o
   3  -9   4         15.83         24.14         4.88 o
   4  -9   4          0.02          4.35         3.63 o
  -5  -8   4         14.81         21.25         8.15 o
  -4  -8   4          0.24         12.55        14.71 o
  -3  -8   4        480.15        440.00        19.53 o
  -2  -8   4          2.24         34.02         5.20 o
  -1  -8   4         66.01         92.21         5.61 o
   0  -8   4          2.12          4.67         1.95 o
   1  -8   4         25.22         22.35         3.23 o
   2  -8   4          0.18          0.00         2.06 o
   3  -8   4          8.00          3.99         2.73 o
   4  -8   4         15.91         19.47         5.20 o
  -5  -7   4          7.76         19.90         6.38 o
  -4  -7   4         23.73         18.03        26.18 o
  -3  -7   4       1366.74       1386.92        33.83 o
  -2  -7   4          1.23          7.39         2.75 o
  -1  -7   4        102.54        134.09         6.30 o
   0  -7   4        252.17        329.28         9.84 o
   1  -7   4        942.37        996.21        18.69 o
   2  -7   4          2.32          0.59         2.05 o
   3  -7   4          2.94         50.30         6.26 o
   4  -7   4         44.08         32.50         5.85 o
   5  -7   4          4.78         11.36         5.80 o
  -5  -6   4         41.70         60.37         9.11 o
  -4  -6   4          0.00          6.80         8.46 o
  -3  -6   4         90.56        174.64        12.16 o
  -2  -6   4        517.37        493.72        12.33 o
  -1  -6   4        122.45        143.22         6.00 o
   0  -6   4        701.33        916.40        17.23 o
   1  -6   4        524.07        506.35        11.93 o
   2  -6   4         41.42         32.91         3.81 o
   3  -6   4        201.83        221.73        11.68 o
   4  -6   4         21.70         33.16         6.03 o
   5  -6   4         32.12         31.37         6.72 o
  -5  -5   4         75.51         72.67         9.65 o
  -4  -5   4         24.29         34.42         4.57 o
  -3  -5   4         47.22         90.59         6.27 o
  -2  -5   4       2029.17       1843.13        37.86 o
  -1  -5   4          5.17         14.48         2.42 o
   0  -5   4        215.09        246.79         8.00 o
   1  -5   4        673.12        626.62        12.72 o
   2  -5   4         36.89         66.17         7.30 o
   3  -5   4        241.19        246.44        12.17 o
   4  -5   4         59.86         53.75         7.23 o
   5  -5   4         63.92         51.26         7.93 o
  -5  -4   4        134.82        106.89        11.75 o
  -4  -4   4          8.64          6.59         4.26 o
  -3  -4   4         28.51         44.64         2.98 o
  -2  -4   4        331.83        314.18        10.30 o
  -1  -4   4       1425.08       1376.63        29.32 o
   0  -4   4        234.69        269.58         8.37 o
   1  -4   4         30.25         32.88         4.22 o
   2  -4   4         75.58         65.20         4.17 o
   3  -4   4          0.16          6.17         1.98 o
   4  -4   4         51.13         86.09         9.47 o
   5  -4   4          4.53          3.77         3.52 o
  -5  -3   4         89.19         76.33         9.05 o
  -4  -3   4          1.69          3.00         2.91 o
  -3  -3   4         48.40         80.66         3.99 o
  -2  -3   4        700.25        771.17        12.19 o
  -1  -3   4          5.32         50.54        10.27 o
   0  -3   4         13.55         23.21         2.08 o
   1  -3   4        305.07        293.84         7.77 o
   2  -3   4         98.53         94.38        13.89 o
   3  -3   4        180.14        173.97         8.66 o
   4  -3   4         13.30         19.72         4.75 o
   5  -3   4          3.69          7.61         4.32 o
  -5  -2   4        142.97        126.91        12.83 o
  -4  -2   4        418.74        377.50        13.28 o
  -3  -2   4         14.58         34.75         3.51 o
  -2  -2   4        293.70        311.71         9.25 o
  -1  -2   4          3.28          1.44         1.22 o
   0  -2   4        876.95        950.94        21.60 o
   1  -2   4        539.06        678.26        48.60 o
   2  -2   4         46.68         42.33         4.95 o
   3  -2   4         11.44        139.41         8.84 o
   4  -2   4         33.16         45.41         6.05 o
   5  -2   4          0.01          0.52         3.39 o
  -6  -1   4        174.23        155.60        16.12 o
  -5  -1   4          8.07         14.88         5.29 o
  -4  -1   4          0.00          0.80         2.14 o
  -3  -1   4        733.71        750.00        23.60 o
  -2  -1   4        257.93        262.97         9.17 o
  -1  -1   4        738.57        748.20        18.64 o
   0  -1   4        472.62        565.89        11.43 o
   1  -1   4       2287.94       2192.57        25.50 o
   2  -1   4        126.51        105.81         5.86 o
   3  -1   4        136.82        171.51         8.66 o
   4  -1   4        135.73        166.26        10.25 o
   5  -1   4          5.15          7.24         4.06 o
  -6   0   4          0.05          0.69         4.53 o
  -5   0   4         30.98         29.94         7.20 o
  -4   0   4         19.86         34.10         5.01 o
  -3   0   4          0.02          0.44         1.48 o
  -2   0   4        607.88        616.89        14.24 o
  -1   0   4       1001.87        948.68        20.88 o
   0   0   4        102.96        100.91         5.22 o
   1   0   4          4.47          3.36         1.58 o
   2   0   4        154.95        171.47         8.20 o
   3   0   4        379.45        412.02        13.23 o
   4   0   4        123.39        122.55         8.74 o
   5   0   4        147.89        148.98        11.12 o
  -6   1   4         43.00         44.00         9.29 o
  -5   1   4          3.05          4.57         4.25 o
  -4   1   4          0.15          3.41         2.87 o
  -3   1   4        915.46        777.33        40.50 o
  -2   1   4         84.85         99.76         4.65 o
  -1   1   4        570.91        508.39        21.37 o
   0   1   4          1.01         50.45         6.04 o
   1   1   4       1432.86       1456.20        25.65 o
   2   1   4          0.19         10.47         1.72 o
   3   1   4          0.60          5.05         2.16 o
   4   1   4        219.78        225.27        11.49 o
   5   1   4          7.73         10.72         4.60 o
  -5   2   4         17.22         24.72         6.84 o
  -4   2   4          1.87          1.09         3.28 o
  -3   2   4          7.34          5.13         1.50 o
  -2   2   4        115.19        144.28         8.70 o
  -1   2   4       2115.63       2076.83        34.24 o
   0   2   4        416.69        382.39        13.51 o
   1   2   4        288.74        268.01         9.55 o
   2   2   4       1322.05       1317.08        30.07 o
   3   2   4        145.37        218.74         9.58 o
   4   2   4        116.69        115.18         8.35 o
   5   2   4        112.54         84.67        10.83 o
  -5   3   4        102.72        109.13        12.13 o
  -4   3   4         78.26         79.54        10.05 o
  -3   3   4         87.20        105.51         9.28 o
  -2   3   4       1156.87       1183.67        25.35 o
  -1   3   4       1260.47       1195.12        18.27 o
   0   3   4         25.72         30.61         3.38 o
   1   3   4        489.18        455.77         9.86 o
   2   3   4        171.37        173.77         6.20 o
   3   3   4        196.66        231.51         8.80 o
   4   3   4         95.50         97.46         8.06 o
   5   3   4         30.51         24.57         6.39 o
  -5   4   4        195.52        190.18        15.73 o
  -4   4   4       1312.80       1327.78        36.96 o
  -3   4   4          0.79         11.89         4.29 o
  -2   4   4         50.34         59.27         5.12 o
  -1   4   4         95.10        128.16         9.70 o
   0   4   4        191.51        193.32        11.49 o
   1   4   4        215.13        240.73        10.72 o
   2   4   4        323.05        276.08         7.04 o
   3   4   4        175.58        172.14         7.73 o
   4   4   4         42.64         90.33        13.40 o
   5   4   4         18.31         13.11         5.46 o
  -5   5   4        302.01        369.58        23.27 o
  -4   5   4        159.21        167.92        13.73 o
  -3   5   4        309.23        356.32        14.58 o
  -2   5   4          2.93          4.56         2.26 o
  -1   5   4       1039.24       1088.91        16.81 o
   0   5   4        293.73        350.95        11.50 o
   1   5   4        649.80        579.61        11.44 o
   2   5   4          0.17          3.63         1.56 o
   3   5   4        423.73        426.23        14.89 o
   4   5   4        205.46        193.41        20.93 o
   5   5   4          0.44          3.13        12.41 o
  -5   6   4          0.58         28.97        12.65 o
  -4   6   4        148.88        147.49        13.32 o
  -3   6   4        265.97        243.30        12.60 o
  -2   6   4         40.95         44.26         4.55 o
  -1   6   4       1045.03       1072.54        17.51 o
   0   6   4        149.69        145.51         6.68 o
   1   6   4         40.04         43.27        14.47 o
   2   6   4        115.56         95.61         6.71 o
   3   6   4          5.80         87.24         9.83 o
   4   6   4         15.57         13.71         4.69 o
  -5   7   4          2.72          9.30         5.28 o
  -4   7   4         64.25         86.79        10.66 o
  -3   7   4         35.49         44.00         5.81 o
  -2   7   4        377.34        394.65        15.04 o
  -1   7   4         54.47         51.76         4.41 o
   0   7   4        223.82        259.92        13.10 o
   1   7   4          4.30          8.81         2.23 o
   2   7   4         78.05         79.27         6.62 o
   3   7   4         43.68         91.80         7.78 o
   4   7   4          6.76          8.94         4.74 o
  -4   8   4         15.82         22.44         7.10 o
  -3   8   4         53.35         72.33         7.72 o
  -2   8   4         48.92         55.40         6.37 o
  -1   8   4        109.79        106.51         6.47 o
   0   8   4        521.14        642.13        20.92 o
   1   8   4          0.14         11.24         2.69 o
   2   8   4        126.21        120.64         8.65 o
   3   8   4        110.69         86.33         8.00 o
   4   8   4         45.37         42.79        10.86 o
  -4   9   4         35.93         26.48         6.49 o
  -3   9   4        523.27        522.87        20.53 o
  -2   9   4         20.66         23.14         4.74 o
  -1   9   4          7.10          5.95         2.46 o
   0   9   4       1247.70       1407.58        31.99 o
   1   9   4         14.30         98.49        12.20 o
   2   9   4        182.50        155.42        10.04 o
   3   9   4         16.13         22.57         4.75 o
   4   9   4          0.44          6.73         6.53 o
  -4  10   4          8.70         14.56         6.18 o
  -3  10   4          0.35          1.78         3.19 o
  -2  10   4        317.79        309.74        17.21 o
  -1  10   4          4.07         11.40         4.08 o
   0  10   4        437.84        514.24        22.83 o
   1  10   4        111.68        123.46        12.18 o
   2  10   4        103.63         83.48         7.97 o
   3  10   4         16.05         20.49         6.64 o
  -3  11   4         35.15         33.58         6.89 o
  -2  11   4          0.14         19.51         6.97 o
  -1  11   4         12.60         14.95         4.88 o
   0  11   4         52.04         75.20        10.19 o
   1  11   4          1.19          2.06         4.28 o
   2  11   4         32.26         22.85         6.53 o
   3  11   4        169.22        138.99        19.55 o
  -3  12   4         63.98         68.09        12.08 o
  -2  12   4         21.39         19.49         7.24 o
  -1  12   4        186.64        159.69        13.68 o
   0  12   4         26.44         31.20         8.49 o
   1  12   4        138.30        146.93        15.01 o
   2  12   4         36.27         19.51         6.83 o
  -2  13   4        220.07        215.65        21.25 o
  -1  13   4         36.21         43.07        10.05 o
   0  13   4          0.65         13.57        12.70 o
   1  13   4         13.79         23.74         8.89 o
  -1 -14   5          2.43          1.72         4.70 o
   0 -14   5        283.24        351.63        28.48 o
   1 -14   5         13.70         25.46         9.10 o
  -2 -13   5          4.87          4.76         5.51 o
  -1 -13   5         16.81         27.10         6.85 o
   0 -13   5         10.18          6.98        11.08 o
   1 -13   5         99.69        105.40        15.00 o
   2 -13   5         20.64         24.26        10.62 o
  -3 -12   5         45.52         54.39        16.16 o
  -2 -12   5          2.92          0.00         4.78 o
  -1 -12   5          2.98          0.00         4.48 o
   0 -12   5        253.40        277.56        18.97 o
   1 -12   5         22.59         23.04         7.58 o
   2 -12   5         28.32         17.52         4.55 o
   3 -12   5         35.76         21.53         6.39 o
  -3 -11   5         90.47         65.00        18.62 o
  -2 -11   5         45.96         38.39         6.79 o
  -1 -11   5         34.76         52.82         6.77 o
   0 -11   5        188.48        207.88        15.76 o
   1 -11   5         35.68         36.35         5.64 o
   2 -11   5        160.05        145.52        11.35 o
   3 -11   5        120.02        113.43        12.66 o
  -4 -10   5         15.75         17.92        10.41 o
  -3 -10   5          2.87          2.02         5.71 o
  -2 -10   5        137.23        217.70        15.14 o
  -1 -10   5          5.29          4.31         2.72 o
   0 -10   5         72.17         44.70         5.20 o
   1 -10   5         91.33         86.07         6.59 o
   2 -10   5         40.69         28.99         4.50 o
   3 -10   5        761.19        645.71        23.03 o
   4 -10   5         29.02         25.44         7.06 o
  -4  -9   5         23.78         14.74         7.01 o
  -3  -9   5         89.06         74.41         8.93 o
  -2  -9   5        154.10        121.91         7.25 o
  -1  -9   5        257.62        225.96        10.73 o
   0  -9   5        393.31        443.41        23.45 o
   1  -9   5         86.58         85.26         6.00 o
   2  -9   5         15.90         19.35         3.73 o
   3  -9   5        189.28        182.28        12.23 o
   4  -9   5          0.80          0.00         4.43 o
  -4  -8   5         46.21         51.78         9.81 o
  -3  -8   5          0.08         12.29         5.09 o
  -2  -8   5          3.36          5.23         2.28 o
  -1  -8   5        151.95        129.97         6.79 o
   0  -8   5         17.52         14.21         2.74 o
   1  -8   5         46.76         32.46         3.80 o
   2  -8   5         15.90          8.84         2.93 o
   3  -8   5        231.19        231.71        13.26 o
   4  -8   5         33.10         16.82         4.48 o
  -5  -7   5         10.55          6.92         6.67 o
  -4  -7   5         48.44         81.39        15.32 o
  -3  -7   5        693.36        674.36        24.26 o
  -2  -7   5         16.65         12.64         3.10 o
  -1  -7   5         17.57        154.12        12.45 o
   0  -7   5        111.97        142.23         6.36 o
   1  -7   5         89.38        112.58         6.47 o
   2  -7   5        172.42        170.06         8.83 o
   3  -7   5         45.74         88.78         8.20 o
   4  -7   5         95.47         70.63         7.39 o
  -5  -6   5          7.82         14.50         5.19 o
  -4  -6   5         16.80         11.60         4.47 o
  -3  -6   5       1391.58       1209.52        35.80 o
  -2  -6   5          8.94         16.68         4.54 o
  -1  -6   5        940.26        930.22        26.91 o
   0  -6   5        624.31        743.66        14.26 o
   1  -6   5         54.40         64.14         6.92 o
   2  -6   5        448.05        496.12        16.73 o
   3  -6   5          0.17         43.57         5.88 o
   4  -6   5        151.05        144.68        11.31 o
   5  -6   5         25.36         31.01         6.38 o
  -5  -5   5         37.47         52.95         8.78 o
  -4  -5   5         33.73         37.82         4.56 o
  -3  -5   5        406.26        388.88        14.06 o
  -2  -5   5         13.31         20.79         4.01 o
  -1  -5   5        563.29        575.43        11.84 o
   0  -5   5         83.66        123.45         5.90 o
   1  -5   5       1252.11       1287.15        27.61 o
   2  -5   5          9.40         18.84         3.17 o
   3  -5   5         25.72         33.58         3.90 o
   4  -5   5         73.44         72.81         8.52 o
   5  -5   5          6.48          6.40         4.94 o
  -5  -4   5        214.31        197.38        12.03 o
  -4  -4   5         33.16         44.44         5.56 o
  -3  -4   5         59.71         98.74         5.50 o
  -2  -4   5         36.99         30.33         3.82 o
  -1  -4   5        862.04        812.49        24.51 o
   0  -4   5        391.23        516.01        10.96 o
   1  -4   5         12.81          5.89         2.18 o
   2  -4   5        607.22        584.33        14.96 o
   3  -4   5          1.42          0.00         2.36 o
   4  -4   5         57.62         74.03         8.16 o
   5  -4   5         29.98         18.08         5.20 o
  -5  -3   5        173.58        196.97        14.11 o
  -4  -3   5          4.97          5.86         2.74 o
  -3  -3   5        272.45        333.80        10.85 o
  -2  -3   5       1003.98        994.16        15.71 o
  -1  -3   5         23.93         26.27         2.41 o
   0  -3   5        588.33        767.57        14.62 o
   1  -3   5        476.96        424.44        32.68 o
   2  -3   5        158.19        156.41         6.48 o
   3  -3   5         21.38         38.52         4.17 o
   4  -3   5        276.66        309.78        15.40 o
   5  -3   5         21.83         18.63         5.30 o
  -5  -2   5        248.74        255.56        18.19 o
  -4  -2   5         50.10         36.67         4.85 o
  -3  -2   5        882.15        838.97        21.42 o
  -2  -2   5         95.25         73.23         4.94 o
  -1  -2   5       1300.49       1153.44        17.07 o
   0  -2   5        175.74        187.59         7.44 o
   1  -2   5          8.15         11.57         4.27 o
   2  -2   5       1974.68       1950.45        25.08 o
   3  -2   5          4.68         84.62         8.55 o
   4  -2   5         64.88        100.69         8.84 o
   5  -2   5          0.23          0.00         3.21 o
  -5  -1   5          6.08         22.17         6.89 o
  -4  -1   5          5.48          8.24         3.36 o
  -3  -1   5        409.53        424.94        12.33 o
  -2  -1   5        835.80        767.59        17.08 o
  -1  -1   5       1608.30       1623.93        42.64 o
   0  -1   5         90.85         93.31         5.56 o
   1  -1   5        111.97        116.87        11.42 o
   2  -1   5         25.64         34.54         3.79 o
   3  -1   5         72.45         97.25         6.72 o
   4  -1   5         59.74         61.31         6.53 o
   5  -1   5         43.48         39.07         6.89 o
  -5   0   5         11.53         13.24         5.84 o
  -4   0   5        195.17        196.12        11.92 o
  -3   0   5         52.14        207.39         8.83 o
  -2   0   5          5.83          4.68         2.86 o
  -1   0   5       1016.28        991.90        36.94 o
   0   0   5        364.14        341.22        12.21 o
   1   0   5        628.34        644.16        20.54 o
   2   0   5        151.31        146.10         6.18 o
   3   0   5        135.88        188.28         9.20 o
   4   0   5         30.54         20.11         4.23 o
   5   0   5         17.85         12.78         4.86 o
  -5   1   5         78.47         78.64         8.69 o
  -4   1   5        966.24        940.82        32.05 o
  -3   1   5        114.02        161.05         7.62 o
  -2   1   5          1.34          3.08         2.57 o
  -1   1   5        913.46        918.97        31.67 o
   0   1   5          8.24         19.32         5.44 o
   1   1   5         21.90         46.91         4.61 o
   2   1   5          7.82          5.61         1.69 o
   3   1   5        137.99        151.71         8.24 o
   4   1   5          0.20          4.13         3.20 o
   5   1   5         17.39         25.38         6.39 o
  -5   2   5        232.04        217.78        16.78 o
  -4   2   5        560.14        605.20        24.03 o
  -3   2   5         66.56        146.12         7.96 o
  -2   2   5         91.87         82.93         9.00 o
  -1   2   5        537.33        504.69        17.28 o
   0   2   5       1730.62       1957.23        32.80 o
   1   2   5        315.66        299.21        23.41 o
   2   2   5         86.10         79.04         4.84 o
   3   2   5        169.99        158.31         9.14 o
   4   2   5          4.71         42.62         5.90 o
   5   2   5         36.54         39.55         8.32 o
  -5   3   5          3.44          9.59         4.47 o
  -4   3   5       1098.50       1091.53        32.90 o
  -3   3   5          8.05        128.51        10.31 o
  -2   3   5          3.64          6.93         2.39 o
  -1   3   5        267.19        309.39        10.41 o
   0   3   5         13.71         11.91         2.50 o
   1   3   5        275.25        247.62         8.11 o
   2   3   5         29.10         21.98         2.55 o
   3   3   5         50.48        160.80        14.07 o
   4   3   5          3.64         14.25         5.64 o
   5   3   5         24.97         17.10         6.03 o
  -5   4   5         69.29         63.79         9.94 o
  -4   4   5        184.58        184.44        14.12 o
  -3   4   5          3.47         26.02         5.06 o
  -2   4   5        217.46        273.08        10.72 o
  -1   4   5        718.87        699.14        17.51 o
   0   4   5        425.68        479.68        11.05 o
   1   4   5          9.95         32.69         4.53 o
   2   4   5        231.61        231.27         6.76 o
   3   4   5         63.51        207.91        16.03 o
   4   4   5          5.35          4.18         3.90 o
   5   4   5         63.21         36.72        24.26 o
  -5   5   5          7.40          7.23         4.82 o
  -4   5   5        241.43        245.73        13.63 o
  -3   5   5        653.69        658.73        20.24 o
  -2   5   5        411.90        399.15        11.33 o
  -1   5   5        295.46        305.43         7.11 o
   0   5   5        199.37        234.83         9.96 o
   1   5   5        118.60        109.28         4.63 o
   2   5   5        368.72        304.91        11.32 o
   3   5   5         58.11         81.05         6.28 o
   4   5   5         37.00         37.12         6.91 o
   5   5   5          2.46          5.57         6.18 o
  -5   6   5          0.18          7.02         6.10 o
  -4   6   5         52.90         54.06         8.25 o
  -3   6   5        163.48        188.38        11.47 o
  -2   6   5         54.81         62.95         5.00 o
  -1   6   5        510.54        445.47         8.14 o
   0   6   5         59.63         74.89         5.14 o
   1   6   5         54.70         63.41         3.68 o
   2   6   5        228.12        214.23         9.88 o
   3   6   5         87.53         97.67         7.76 o
   4   6   5          0.11          7.53         7.29 o
  -5   7   5        151.59        161.57        16.08 o
  -4   7   5          0.36          0.00         3.34 o
  -3   7   5          0.04         12.11         4.40 o
  -2   7   5        285.34        283.08        10.64 o
  -1   7   5         78.92         70.84         5.18 o
   0   7   5         50.42         52.79         4.55 o
   1   7   5         81.20         77.26         5.30 o
   2   7   5         29.73         32.66         4.92 o
   3   7   5        135.89        184.76        11.00 o
   4   7   5          0.49         17.89        15.54 o
  -4   8   5          1.69          0.69         3.55 o
  -3   8   5        191.57        219.84        13.35 o
  -2   8   5         11.34         14.67         3.87 o
  -1   8   5        137.25        111.24         6.79 o
   0   8   5         25.98         18.87         4.05 o
   1   8   5          0.17          0.00         2.04 o
   2   8   5         16.63         14.67         3.81 o
   3   8   5        222.74        211.48        16.29 o
   4   8   5          1.20          0.84         6.45 o
  -4   9   5         74.49         78.29        10.80 o
  -3   9   5         12.04         43.28         6.57 o
  -2   9   5         20.86         28.17         5.07 o
  -1   9   5        570.34        488.60        22.09 o
   0   9   5          0.55          0.30         2.63 o
   1   9   5       1418.99       1282.22        37.13 o
   2   9   5         40.79         29.48         6.78 o
   3   9   5         60.66         42.06         8.21 o
  -4  10   5         97.91        108.20        13.11 o
  -3  10   5        306.92        311.55        16.96 o
  -2  10   5         37.41         34.14         8.45 o
  -1  10   5        205.50        188.52        13.52 o
   0  10   5        356.96        414.00        19.11 o
   1  10   5        342.08        340.31        20.51 o
   2  10   5        128.92        128.76        13.58 o
   3  10   5          9.05          1.72         3.94 o
  -3  11   5         58.59         89.85        13.55 o
  -2  11   5         32.37         43.32         9.99 o
  -1  11   5          4.00          6.25         3.81 o
   0  11   5         37.84         44.81         8.29 o
   1  11   5         38.29         30.94         8.18 o
   2  11   5         11.40         15.45         6.17 o
  -2  12   5          2.81         11.19         6.34 o
  -1  12   5         15.90         21.22         6.04 o
   0  12   5         20.98         22.18         7.64 o
   1  12   5         25.97         30.92         7.73 o
   2  12   5          6.94          5.29         5.29 o
  -1  13   5         38.97         38.53         9.68 o
   0  13   5          7.12          9.76         7.14 o
   0 -14   6         39.06         36.67        11.12 o
  -2 -13   6          0.56          4.76         5.12 o
  -1 -13   6          5.50         20.01         6.94 o
   0 -13   6         99.96         93.06        14.49 o
   1 -13   6         20.62         13.86        10.48 o
   2 -13   6          6.53          2.74         4.67 o
  -3 -12   6         13.49         14.49         7.31 o
  -2 -12   6          2.09          9.69         3.88 o
  -1 -12   6          5.27          7.52         4.51 o
   0 -12   6        120.93        120.14        13.59 o
   1 -12   6         50.91         43.83         7.47 o
   2 -12   6         31.14         25.61         6.73 o
  -3 -11   6          2.95         60.11         9.38 o
  -2 -11   6         45.25         68.81         7.64 o
  -1 -11   6         11.31         15.96         4.51 o
   0 -11   6        187.46        155.10        11.13 o
   1 -11   6        193.81        161.78        11.49 o
   2 -11   6          0.06          1.87         2.73 o
   3 -11   6          6.77          4.10         4.49 o
  -4 -10   6          8.08         31.62         9.31 o
  -3 -10   6          8.51         37.52         6.92 o
  -2 -10   6         17.32         39.28         6.52 o
  -1 -10   6          2.26         13.85         3.19 o
   0 -10   6        157.02        158.43        12.21 o
   1 -10   6         48.54         53.40         5.65 o
   2 -10   6        108.86         83.67         7.42 o
   3 -10   6         56.39         48.38         6.94 o
  -4  -9   6          2.68          0.41         8.45 o
  -3  -9   6         73.40         68.08         9.00 o
  -2  -9   6         39.82         37.21         4.51 o
  -1  -9   6          9.25         15.23         4.38 o
   0  -9   6        102.72        125.22         9.38 o
   1  -9   6         48.59         42.35         4.70 o
   2  -9   6         12.10         12.63         3.72 o
   3  -9   6         22.01         18.74         4.40 o
   4  -9   6          1.43          0.00         4.01 o
  -4  -8   6         87.38         94.27        11.02 o
  -3  -8   6          1.66          0.00         3.91 o
  -2  -8   6          9.82         20.95         3.60 o
  -1  -8   6         41.93         29.88         3.77 o
   0  -8   6         28.44         21.65         3.17 o
   1  -8   6         60.10         47.17         4.66 o
   2  -8   6        127.79        209.46        13.22 o
   3  -8   6         83.64         79.74         8.29 o
   4  -8   6         27.12         23.41         5.65 o
  -5  -7   6          8.48          8.84         5.03 o
  -4  -7   6         20.68         28.61         5.52 o
  -3  -7   6        221.82        202.06        13.69 o
  -2  -7   6        107.54        101.06         9.28 o
  -1  -7   6         57.99         60.27         4.74 o
   0  -7   6        102.80        114.23         6.33 o
   1  -7   6          2.88          5.44         2.49 o
   2  -7   6        119.80        222.32        13.85 o
   3  -7   6        246.21        214.86        12.93 o
   4  -7   6         13.35          8.32         4.72 o
  -5  -6   6          0.02          2.82         3.73 o
  -4  -6   6         26.58         34.74         5.47 o
  -3  -6   6        228.49        243.81        11.67 o
  -2  -6   6       1083.61       1083.17        29.71 o
  -1  -6   6         21.95         22.27         3.26 o
   0  -6   6         38.03         44.77         4.06 o
   1  -6   6          1.58          3.06         1.89 o
   2  -6   6         11.31         12.55         3.17 o
   3  -6   6          3.83         25.00         4.60 o
   4  -6   6          2.75          1.02         3.29 o
  -5  -5   6         53.95         51.24         8.64 o
  -4  -5   6          3.47         12.76         3.30 o
  -3  -5   6        127.90        170.18         9.71 o
  -2  -5   6        202.77        215.95         9.03 o
  -1  -5   6        211.14        280.19        10.81 o
   0  -5   6        298.00        341.84         9.95 o
   1  -5   6        208.03        244.69        10.41 o
   2  -5   6        230.40        188.91         9.49 o
   3  -5   6        350.72        371.60        13.67 o
   4  -5   6         26.17         28.97         6.03 o
   5  -5   6         90.82        103.81        11.23 o
  -5  -4   6          0.26         11.22         5.26 o
  -4  -4   6         58.34         85.84         7.63 o
  -3  -4   6         30.99         33.60         3.45 o
  -2  -4   6        449.30        435.67        12.73 o
  -1  -4   6         81.33        114.23         7.97 o
   0  -4   6       1329.03       1543.06        35.63 o
   1  -4   6         52.20         51.46         4.73 o
   2  -4   6          0.78          3.42         1.83 o
   3  -4   6         22.88         24.88         3.96 o
   4  -4   6        117.46        109.57        10.01 o
   5  -4   6         34.17         23.10         5.65 o
  -5  -3   6          3.46          4.00         3.54 o
  -4  -3   6         17.00         21.26         4.61 o
  -3  -3   6         28.58         40.70         3.89 o
  -2  -3   6         16.17         28.52         3.29 o
  -1  -3   6        404.27        396.07        14.99 o
   0  -3   6       1488.67       1741.81        32.04 o
   1  -3   6        155.83        130.25        13.57 o
   2  -3   6        245.43        208.28         8.73 o
   3  -3   6         56.25         76.79         7.57 o
   4  -3   6         25.09         22.49         4.87 o
   5  -3   6          1.72          2.90         3.82 o
  -5  -2   6         18.86         15.63         5.83 o
  -4  -2   6         11.74         25.10         4.50 o
  -3  -2   6        546.84        533.71        14.41 o
  -2  -2   6          0.40          9.12         5.85 o
  -1  -2   6       1977.86       2017.67        24.13 o
   0  -2   6          0.86          0.64         2.13 o
   1  -2   6         13.14         32.72         7.97 o
   2  -2   6         28.52         23.37         3.30 o
   3  -2   6         11.15         10.37         3.22 o
   4  -2   6         14.78         22.92         4.83 o
   5  -2   6          4.68          7.73         3.85 o
  -5  -1   6        144.22        144.48        14.01 o
  -4  -1   6          2.50          1.83         2.65 o
  -3  -1   6         90.23        107.84         7.56 o
  -2  -1   6        111.80        125.14         7.63 o
  -1  -1   6        740.56        745.26        17.46 o
   0  -1   6        374.74        467.69        16.46 o
   1  -1   6        138.63        135.28         8.11 o
   2  -1   6       6265.80       6398.85        48.52 o
   3  -1   6        476.92        556.52        21.08 o
   4  -1   6          0.82          0.00         2.81 o
   5  -1   6         23.35         17.44         5.04 o
  -5   0   6         15.90         22.99         6.37 o
  -4   0   6         81.49         88.07         8.41 o
  -3   0   6         43.05        151.67        13.82 o
  -2   0   6        507.80        496.89        19.39 o
  -1   0   6        100.85        114.97         6.65 o
   0   0   6         49.95         45.27         4.70 o
   1   0   6         14.51         46.92         5.65 o
   2   0   6       5777.86       5570.16        75.97 o
   3   0   6         39.16         47.53         5.36 o
   4   0   6        308.58        303.37        13.86 o
   5   0   6          8.19         10.14         4.19 o
  -5   1   6          5.58          3.41         4.45 o
  -4   1   6          2.21          9.78         5.81 o
  -3   1   6          2.47          0.03         1.95 o
  -2   1   6         88.68         95.63         9.46 o
  -1   1   6       3301.68       3041.17        62.94 o
   0   1   6        363.65        366.13        11.84 o
   1   1   6          0.45          3.41         1.93 o
   2   1   6         55.71         41.32         3.91 o
   3   1   6        104.97        265.18        22.13 o
   4   1   6         21.93         25.52         4.68 o
   5   1   6         67.50         51.98         8.17 o
  -5   2   6         48.64         46.93         8.30 o
  -4   2   6        212.68        234.23        15.46 o
  -3   2   6        496.32        505.05        19.45 o
  -2   2   6          5.22          6.70         2.02 o
  -1   2   6         29.56         13.22         2.34 o
   0   2   6        170.10        207.24        12.57 o
   1   2   6         27.49         20.89         3.48 o
   2   2   6         20.73         16.35         2.94 o
   3   2   6         14.97        139.71        16.73 o
   4   2   6        403.33        383.57        18.58 o
   5   2   6          7.61         10.05         5.31 o
  -5   3   6          3.56          0.65         4.38 o
  -4   3   6       1604.81       1563.24        40.11 o
  -3   3   6        161.14        201.42        12.74 o
  -2   3   6       1317.68       1252.91        23.87 o
  -1   3   6        611.30        572.23        14.68 o
   0   3   6        837.10       1098.64        73.55 o
   1   3   6        136.04        130.33         4.76 o
   2   3   6         49.90         40.81         3.46 o
   3   3   6         71.91        173.77        11.15 o
   4   3   6          0.30         20.59         7.11 o
   5   3   6          0.00          1.78         4.60 o
  -5   4   6        201.73        196.56        16.46 o
  -4   4   6          0.00          0.00         3.40 o
  -3   4   6         13.05         62.91         7.69 o
  -2   4   6        130.07        156.55         7.55 o
  -1   4   6        514.10        549.29        14.03 o
   0   4   6        381.45        545.78        27.10 o
   1   4   6        312.70        281.49         7.18 o
   2   4   6         66.60         55.19         3.57 o
   3   4   6          0.01        100.26         7.14 o
   4   4   6         19.46         19.74         6.30 o
  -5   5   6          7.24         12.95         6.03 o
  -4   5   6         48.35         37.12         5.80 o
  -3   5   6         48.85        163.22        10.99 o
  -2   5   6        136.03        124.72         6.82 o
  -1   5   6         46.60         59.58         3.79 o
   0   5   6         46.71         56.91         5.46 o
   1   5   6        791.79        689.49        22.37 o
   2   5   6         67.04         59.58         4.30 o
   3   5   6        102.02         91.87         8.21 o
   4   5   6          3.37          4.27         9.74 o
  -5   6   6         52.69         56.79         9.59 o
  -4   6   6         35.19         42.66         6.20 o
  -3   6   6        557.95        588.50        20.54 o
  -2   6   6         93.28        113.07         6.96 o
  -1   6   6         76.82         77.51         3.89 o
   0   6   6         26.13         20.09         6.59 o
   1   6   6         52.67         47.41         3.41 o
   2   6   6        184.21        144.62         8.23 o
   3   6   6         52.67         46.70         7.55 o
   4   6   6          9.68         20.34         8.53 o
  -4   7   6          1.58          3.20         3.41 o
  -3   7   6        395.90        402.51        17.73 o
  -2   7   6        876.74        780.76        18.20 o
  -1   7   6        114.51         87.52         6.06 o
   0   7   6          9.35         11.15         2.68 o
   1   7   6        184.57        176.13        10.27 o
   2   7   6         84.46         76.72         9.41 o
   3   7   6          8.14         10.60         4.69 o
   4   7   6        114.58         96.43        19.78 o
  -4   8   6         33.05         22.92         6.43 o
  -3   8   6          5.24         29.04         5.62 o
  -2   8   6        229.61        214.73        10.91 o
  -1   8   6          5.15          2.35         2.00 o
   0   8   6          8.70         10.14         3.37 o
   1   8   6        159.76        157.10        10.34 o
   2   8   6          7.44          8.66         4.55 o
   3   8   6          7.24          8.10         5.23 o
  -4   9   6          1.43          0.00         3.52 o
  -3   9   6         79.86         74.37         8.46 o
  -2   9   6         20.03         16.51         3.71 o
  -1   9   6         89.91        159.55        12.37 o
   0   9   6          3.91          0.21         2.77 o
   1   9   6         44.49         84.78        10.90 o
   2   9   6          0.47         11.64         5.41 o
   3   9   6         87.61         76.59        10.90 o
  -3  10   6         48.05         47.77         7.06 o
  -2  10   6         25.34         39.14         7.28 o
  -1  10   6        134.07        126.93        11.51 o
   0  10   6        147.99        173.81        11.89 o
   1  10   6          4.92          8.25         5.52 o
   2  10   6         57.22         59.61         9.81 o
   3  10   6         66.91         59.87        10.61 o
  -3  11   6         21.42         39.25         9.59 o
  -2  11   6          0.31          0.00         5.07 o
  -1  11   6          0.46          7.02         4.01 o
   0  11   6          0.21          5.24         4.36 o
   1  11   6         43.09         36.77         8.00 o
   2  11   6          0.30          4.08         4.55 o
  -2  12   6         13.18         15.69         7.07 o
  -1  12   6        103.22         99.47        11.26 o
   0  12   6          9.33         10.76         6.43 o
   1  12   6         35.27         24.63         7.41 o
  -2 -13   7          5.42          0.00         6.68 o
  -1 -13   7          4.38          8.35         5.25 o
   0 -13   7         42.18         44.07        10.63 o
   1 -13   7          0.28          0.00         5.46 o
  -3 -12   7          0.55          2.46         6.31 o
  -2 -12   7         87.13         92.49         9.49 o
  -1 -12   7        223.04        199.75        17.16 o
   0 -12   7          0.00          3.21         4.72 o
   1 -12   7          3.44          6.91         4.36 o
   2 -12   7         43.81         55.84         7.93 o
  -3 -11   7         81.24         91.38        11.36 o
  -2 -11   7         15.27         15.64         4.29 o
  -1 -11   7          0.27         22.63         5.13 o
   0 -11   7         43.64         42.36         5.51 o
   1 -11   7         24.70         18.52         4.03 o
   2 -11   7         22.75         22.47         5.28 o
   3 -11   7        148.02        103.46        12.69 o
  -4 -10   7         12.15         19.96         7.89 o
  -3 -10   7          5.17        132.58        15.12 o
  -2 -10   7          6.13         16.11         3.85 o
  -1 -10   7         12.07         11.89         3.23 o
   0 -10   7        201.01        221.34        19.31 o
   1 -10   7         66.46         57.47         5.90 o
   2 -10   7          0.16          2.39         2.76 o
   3 -10   7        200.71        168.74        12.51 o
  -4  -9   7          7.76          0.00         4.34 o
  -3  -9   7         45.50         68.78         9.55 o
  -2  -9   7         61.61         49.69         5.78 o
  -1  -9   7          4.30          2.02         2.27 o
   0  -9   7        302.54        332.04        26.47 o
   1  -9   7        162.66        130.00         8.20 o
   2  -9   7        226.60        186.17        10.86 o
   3  -9   7          7.46          9.34         4.05 o
   4  -9   7         13.45         16.58         6.48 o
  -4  -8   7         16.88         16.87         6.10 o
  -3  -8   7        137.48        182.53        13.87 o
  -2  -8   7       1121.16       1004.38        31.92 o
  -1  -8   7         14.63         19.10         3.43 o
   0  -8   7          6.29          2.64         2.25 o
   1  -8   7          2.39          0.00         2.30 o
   2  -8   7        281.98        245.26        11.72 o
   3  -8   7          3.32         47.10         7.09 o
   4  -8   7         14.30         18.54         6.93 o
  -5  -7   7        142.39        127.56        13.34 o
  -4  -7   7         34.19         49.14         6.62 o
  -3  -7   7        236.71        241.87        19.48 o
  -2  -7   7       1103.67        988.69        25.86 o
  -1  -7   7         37.13         45.04         4.92 o
   0  -7   7        167.76        205.11        13.33 o
   1  -7   7        395.90        379.27        14.49 o
   2  -7   7         15.18         63.51         8.52 o
   3  -7   7         32.92         34.14         6.98 o
   4  -7   7          0.47          5.52         5.02 o
  -5  -6   7         32.82         37.21         7.71 o
  -4  -6   7         17.84         28.16         4.84 o
  -3  -6   7        241.41        223.34        11.36 o
  -2  -6   7         20.52         29.72         4.50 o
  -1  -6   7          7.75          4.63         2.25 o
   0  -6   7        124.79        178.10         9.67 o
   1  -6   7        239.22        254.31        13.69 o
   2  -6   7         64.21        130.17        11.72 o
   3  -6   7          5.39          4.95         3.65 o
   4  -6   7         11.73          6.72         4.25 o
  -5  -5   7         14.46         15.47         6.34 o
  -4  -5   7         38.34         35.48         4.85 o
  -3  -5   7         11.01         19.65         3.71 o
  -2  -5   7        189.60        180.40         8.38 o
  -1  -5   7        560.67        498.25        21.77 o
   0  -5   7          3.58          5.32         2.42 o
   1  -5   7          7.09          2.71         1.47 o
   2  -5   7        153.03        133.78         6.67 o
   3  -5   7         48.68         44.74         5.29 o
   4  -5   7         38.61         29.35         7.34 o
  -5  -4   7         13.07          6.16         3.74 o
  -4  -4   7        644.75        538.71        17.95 o
  -3  -4   7         11.14          5.94         2.26 o
  -2  -4   7        115.74        112.49         6.66 o
  -1  -4   7          3.37          3.59         2.09 o
   0  -4   7       1241.58       1387.94        32.41 o
   1  -4   7         19.47         11.14         2.21 o
   2  -4   7         17.56         14.03         2.73 o
   3  -4   7         93.80        147.64        11.59 o
   4  -4   7          0.54          7.90         3.97 o
   5  -4   7         33.93         35.19         8.41 o
  -5  -3   7        121.56        101.45        10.78 o
  -4  -3   7          0.43          0.71         3.47 o
  -3  -3   7        135.40        113.98         6.35 o
  -2  -3   7        488.32        404.45        16.28 o
  -1  -3   7        503.25        529.92        27.47 o
   0  -3   7         85.55        133.88         7.40 o
   1  -3   7         64.45         83.40         8.14 o
   2  -3   7        219.84        212.19         8.91 o
   3  -3   7          9.34         35.22        10.38 o
   4  -3   7         45.23         42.47         6.58 o
   5  -3   7          2.20          0.71         3.74 o
  -5  -2   7         62.81         53.44         8.76 o
  -4  -2   7        249.48        221.18        11.41 o
  -3  -2   7        364.31        342.74        12.29 o
  -2  -2   7         12.95         33.95        10.71 o
  -1  -2   7         53.85         44.05         3.44 o
   0  -2   7         58.26         28.86         7.36 o
   1  -2   7        391.57        413.52        22.83 o
   2  -2   7         32.01         27.75         5.93 o
   3  -2   7         21.84         32.91         4.89 o
   4  -2   7          5.07          3.05         3.10 o
   5  -2   7         10.51         13.96         4.82 o
  -5  -1   7         44.26         56.36         9.26 o
  -4  -1   7        125.51        134.97         9.30 o
  -3  -1   7         32.89         57.74         6.09 o
  -2  -1   7       1072.08       1102.82        27.43 o
  -1  -1   7        291.54        275.31        10.91 o
   0  -1   7         14.58         19.69         4.78 o
   1  -1   7        842.92        874.88        37.98 o
   2  -1   7        244.86        244.64         7.95 o
   3  -1   7        259.13        230.94        11.02 o
   4  -1   7        101.95        105.27         8.55 o
   5  -1   7         31.59         27.53         6.09 o
  -5   0   7         56.63         53.02         9.52 o
  -4   0   7          9.42          5.86         4.00 o
  -3   0   7        219.91        240.40        11.86 o
  -2   0   7        501.91        490.77        19.30 o
  -1   0   7        285.72        331.15         8.81 o
   0   0   7         21.45         29.61         4.59 o
   1   0   7         79.97         77.06         6.56 o
   2   0   7         36.40         26.22         3.47 o
   3   0   7         22.14         40.68         5.96 o
   4   0   7         39.44         39.53         5.72 o
   5   0   7         30.02         28.55         6.28 o
  -5   1   7         29.07         29.74         7.10 o
  -4   1   7          0.00          6.48         4.18 o
  -3   1   7         67.89         91.58         7.67 o
  -2   1   7         17.40         18.50         2.60 o
  -1   1   7        341.01        320.41        13.26 o
   0   1   7         70.26         89.05         8.13 o
   1   1   7         63.67         54.73         5.59 o
   2   1   7        338.01        350.78        11.54 o
   3   1   7        370.38        395.50        16.53 o
   4   1   7         10.46          9.09         3.36 o
   5   1   7         20.87         14.09        11.80 o
  -5   2   7          2.35          0.00         4.63 o
  -4   2   7         42.48         52.26         7.95 o
  -3   2   7          7.43         55.60         7.11 o
  -2   2   7        132.23        121.36         7.22 o
  -1   2   7          3.16          8.16         2.10 o
   0   2   7        319.99        384.25        20.12 o
   1   2   7         15.07          6.85         2.53 o
   2   2   7         57.52         45.76         4.38 o
   3   2   7         93.18        193.13        12.66 o
   4   2   7         23.75         24.98         8.54 o
   5   2   7          2.91         11.81         7.90 o
  -5   3   7          4.50          1.52         4.72 o
  -4   3   7        108.95        108.44        11.62 o
  -3   3   7        677.37        676.27        23.82 o
  -2   3   7         10.51         11.04         2.86 o
  -1   3   7        939.63        901.75        21.09 o
   0   3   7        411.97        509.69        14.38 o
   1   3   7        196.51        159.98         9.95 o
   2   3   7         70.40         52.90         3.92 o
   3   3   7         45.86        134.56        17.47 o
   4   3   7        157.56        130.98        13.96 o
  -5   4   7          5.06          6.82         4.07 o
  -4   4   7        644.44        635.34        26.98 o
  -3   4   7        976.01        961.10        29.31 o
  -2   4   7         62.96         59.16         5.43 o
  -1   4   7        270.18        258.96         7.84 o
   0   4   7        221.69        303.13        14.39 o
   1   4   7        163.45        139.71         7.30 o
   2   4   7          0.69          4.47         2.00 o
   3   4   7         35.70         25.80         6.39 o
   4   4   7         47.06         42.56        10.42 o
  -5   5   7         12.51          7.66         4.92 o
  -4   5   7        105.48        118.98        10.78 o
  -3   5   7         49.09         68.72         7.50 o
  -2   5   7          1.75          4.45         2.03 o
  -1   5   7          0.06         11.88         4.11 o
   0   5   7        701.17        711.85        16.06 o
   1   5   7        107.56        106.03         6.84 o
   2   5   7        275.08        218.29        11.61 o
   3   5   7         50.66         43.18         7.98 o
   4   5   7        144.30        123.13        14.19 o
  -5   6   7          5.80          2.18         7.37 o
  -4   6   7         44.70         48.46         7.03 o
  -3   6   7         88.41        113.38         9.85 o
  -2   6   7          7.12         16.28         3.22 o
  -1   6   7         47.47         45.49         4.43 o
   0   6   7        201.84        258.32        12.26 o
   1   6   7          1.90          5.99         3.06 o
   2   6   7         70.38         47.73         7.38 o
   3   6   7         15.52         15.61         7.92 o
   4   6   7          5.25          0.00         8.95 o
  -4   7   7         65.59         56.43         7.54 o
  -3   7   7        326.26        402.44        18.26 o
  -2   7   7         42.52         26.66         4.11 o
  -1   7   7        260.07        214.21        11.08 o
   0   7   7          0.26          0.00         3.05 o
   1   7   7         84.90         77.10         7.45 o
   2   7   7        151.32        154.38        13.35 o
   3   7   7          5.74         14.43         4.71 o
   4   7   7          1.78          2.11         6.68 o
  -4   8   7          3.41          6.11         4.18 o
  -3   8   7          5.01         68.84         8.33 o
  -2   8   7         82.49         61.09         5.91 o
  -1   8   7         33.73         33.64         4.94 o
   0   8   7         29.18         19.86         5.08 o
   1   8   7        384.00        356.69        20.16 o
   2   8   7          2.09          4.39         4.25 o
   3   8   7         57.50         44.52        10.42 o
  -4   9   7          1.80          4.11         3.70 o
  -3   9   7         26.98         34.37         6.11 o
  -2   9   7        419.51        371.82        16.61 o
  -1   9   7        331.44        295.27        15.38 o
   0   9   7          8.98         23.92         5.48 o
   1   9   7        808.57        715.33        34.63 o
   2   9   7         23.22         25.89         8.03 o
   3   9   7        133.13        103.68        12.95 o
  -3  10   7          5.10          5.70         4.28 o
  -2  10   7         57.94         63.57         8.82 o
  -1  10   7         29.04         28.44         6.14 o
   0  10   7          6.84          3.88         3.33 o
   1  10   7         98.68        104.97        12.45 o
   2  10   7         63.65         63.82        11.32 o
  -2  11   7          5.35          3.07         3.85 o
  -1  11   7         38.46         20.14         5.49 o
   0  11   7         86.42         85.45        11.70 o
   1  11   7          7.02          5.19         4.36 o
   2  11   7         66.53         41.17         9.05 o
  -1  12   7          7.04         10.91         4.81 o
   0  12   7         50.54         52.50        11.42 o
  -1 -13   8         13.95          7.66         5.44 o
   0 -13   8          0.00          0.00         5.17 o
   1 -13   8          8.61         12.61         7.49 o
  -2 -12   8         93.84         96.56        11.57 o
  -1 -12   8          5.21         13.88         6.22 o
   0 -12   8         16.21         21.38         7.48 o
   1 -12   8        161.46        117.07        12.07 o
   2 -12   8         14.78         10.39         4.00 o
  -3 -11   8          0.24          3.15         4.48 o
  -2 -11   8         24.63          9.11         5.63 o
  -1 -11   8        146.65        116.06        12.17 o
   0 -11   8          0.04          0.00         2.62 o
   1 -11   8        180.88        134.12         9.50 o
   2 -11   8         42.62         33.16         5.50 o
   3 -11   8         83.22         63.54         8.53 o
  -3 -10   8         20.60         29.10         5.41 o
  -2 -10   8         20.41         16.31         4.64 o
  -1 -10   8         11.09         17.01         3.67 o
   0 -10   8         85.93         80.97         6.54 o
   1 -10   8         36.53         39.53         5.47 o
   2 -10   8         10.95         10.28         3.43 o
   3 -10   8         22.80         20.44         5.09 o
  -4  -9   8         34.96         34.02         7.71 o
  -3  -9   8          1.97          5.01         3.25 o
  -2  -9   8         72.81         86.14         8.39 o
  -1  -9   8        102.97        109.13         7.46 o
   0  -9   8         82.69         80.62         7.32 o
   1  -9   8         19.80         13.32         3.55 o
   2  -9   8         36.03         42.67         5.55 o
   3  -9   8          0.71          1.17         4.18 o
  -4  -8   8         72.07         41.39         8.44 o
  -3  -8   8        109.96        121.14        11.79 o
  -2  -8   8          4.48         26.36         5.11 o
  -1  -8   8         31.28         33.24         4.63 o
   0  -8   8        118.86        154.85         9.13 o
   1  -8   8          0.04         13.25         4.18 o
   2  -8   8          2.65          4.78         3.44 o
   3  -8   8          0.17          3.10         3.74 o
   4  -8   8         37.05         25.90         7.65 o
  -4  -7   8          0.95          6.30         4.89 o
  -3  -7   8          4.90         52.84         8.33 o
  -2  -7   8        634.10        526.00        18.31 o
  -1  -7   8        175.74        203.32        10.27 o
   0  -7   8          6.27         16.57         4.38 o
   1  -7   8        287.66        286.10        24.19 o
   2  -7   8          2.25          8.22         3.57 o
   3  -7   8         51.56         45.30         7.80 o
   4  -7   8          0.03          3.96         4.44 o
  -5  -6   8          3.00          0.00         5.78 o
  -4  -6   8          0.51          8.33         4.19 o
  -3  -6   8         59.56         63.65         6.40 o
  -2  -6   8       1681.68       1483.71        31.21 o
  -1  -6   8         16.69         22.18         3.91 o
   0  -6   8        638.01        719.70        34.34 o
   1  -6   8         17.51         13.51         3.87 o
   2  -6   8        401.36        371.34        15.95 o
   3  -6   8        188.49        179.26        14.36 o
   4  -6   8         17.26          4.80         4.01 o
  -5  -5   8         23.10         23.47         6.83 o
  -4  -5   8        117.78        127.57        11.66 o
  -3  -5   8        344.73        374.35        17.62 o
  -2  -5   8         14.32         16.78         2.80 o
  -1  -5   8          4.82          7.08         2.50 o
   0  -5   8          2.65          4.83         2.72 o
   1  -5   8         23.33         30.43         5.29 o
   2  -5   8         86.91         94.10         6.96 o
   3  -5   8         27.64         31.72         5.57 o
   4  -5   8          1.02          1.86         3.97 o
  -5  -4   8          2.98          7.48         3.79 o
  -4  -4   8         54.93         65.05         8.55 o
  -3  -4   8          1.56          6.04         2.30 o
  -2  -4   8         62.52         57.72         4.99 o
  -1  -4   8          0.25          3.22         2.35 o
   0  -4   8         19.12         30.04         4.20 o
   1  -4   8        287.63        251.94        13.99 o
   2  -4   8         76.50         59.06         4.73 o
   3  -4   8        189.37        331.49        15.66 o
   4  -4   8          7.72          9.75         5.16 o
  -5  -3   8         72.83         57.75         7.50 o
  -4  -3   8        116.07        124.47         9.32 o
  -3  -3   8         61.39         89.40         7.64 o
  -2  -3   8        302.76        275.95        14.75 o
  -1  -3   8        120.80        113.43         6.29 o
   0  -3   8        628.43        692.23        21.16 o
   1  -3   8          1.49         28.76         5.65 o
   2  -3   8         54.40         46.83         4.48 o
   3  -3   8        309.48        324.99        13.33 o
   4  -3   8          6.27          8.38         3.87 o
  -5  -2   8          1.31          4.52         4.07 o
  -4  -2   8        635.05        571.64        18.73 o
  -3  -2   8          0.22          1.27         2.28 o
  -2  -2   8       1084.92       1068.72        21.86 o
  -1  -2   8          0.21         55.98         4.67 o
   0  -2   8        152.23        212.34        43.12 o
   1  -2   8         23.21         27.65         4.85 o
   2  -2   8         14.76         13.26         3.16 o
   3  -2   8        477.78        516.25        20.85 o
   4  -2   8          3.03          5.91         3.41 o
  -5  -1   8         12.11          1.56         4.08 o
  -4  -1   8         29.15         23.41         4.41 o
  -3  -1   8        308.35        396.84        17.27 o
  -2  -1   8        160.23        126.56        17.76 o
  -1  -1   8        412.26        387.37        10.14 o
   0  -1   8       1203.39       1455.90        33.63 o
   1  -1   8          4.88          6.59         3.50 o
   2  -1   8         44.25         57.30         5.26 o
   3  -1   8          3.56         15.43         4.02 o
   4  -1   8         78.73         90.77         8.36 o
  -5   0   8        166.17        170.50        16.05 o
  -4   0   8          2.68         20.07         5.59 o
  -3   0   8         27.62         29.17         5.03 o
  -2   0   8          3.70          0.63         4.20 o
  -1   0   8         85.95         73.32         4.27 o
   0   0   8         82.20        120.10        12.01 o
   1   0   8          8.00         28.80         4.74 o
   2   0   8         77.29         74.33         5.69 o
   3   0   8         10.30         18.28         4.70 o
   4   0   8         28.05         21.46         4.60 o
  -5   1   8          0.31          1.38         3.35 o
  -4   1   8          6.11          2.83         4.58 o
  -3   1   8        944.42        898.29        32.13 o
  -2   1   8         83.22         83.23         9.56 o
  -1   1   8         48.92         56.65         4.52 o
   0   1   8       1167.75       1401.88        46.23 o
   1   1   8        112.44         58.84        22.24 o
   2   1   8          2.04          4.49         2.41 o
   3   1   8          3.91          7.91         3.73 o
   4   1   8        158.48        140.20        11.85 o
  -5   2   8         82.65         66.77        10.22 o
  -4   2   8        355.03        300.35        18.23 o
  -3   2   8        955.20        976.75        35.31 o
  -2   2   8        314.09        241.68        10.41 o
  -1   2   8         73.43         63.58         4.87 o
   0   2   8         37.11         57.17         4.95 o
   1   2   8        460.92        494.42        33.78 o
   2   2   8         57.38         55.25         5.20 o
   3   2   8         60.06         68.12         9.83 o
   4   2   8         21.48         21.58         9.46 o
  -5   3   8          0.75          1.26         3.49 o
  -4   3   8         58.97         59.93         8.65 o
  -3   3   8        761.35        750.33        25.81 o
  -2   3   8        194.84        150.48         8.93 o
  -1   3   8          0.84          1.51         1.99 o
   0   3   8        139.04        172.62         9.31 o
   1   3   8        170.06        170.39         9.44 o
   2   3   8         20.03         18.88         3.21 o
   3   3   8         17.58         43.12         8.79 o
   4   3   8          4.77         13.65         6.52 o
  -5   4   8          6.05         12.95         6.01 o
  -4   4   8          8.05         18.24         5.77 o
  -3   4   8        606.67        616.28        24.22 o
  -2   4   8         66.18         67.53         6.29 o
  -1   4   8         84.95         85.01         5.29 o
   0   4   8         22.36         27.67         3.65 o
   1   4   8         98.37         85.48         6.14 o
   2   4   8         84.35         74.93         6.60 o
   3   4   8         51.35         52.73         8.66 o
   4   4   8         14.00          6.90         4.83 o
  -5   5   8         66.94         63.38        10.43 o
  -4   5   8          7.66         13.54         4.56 o
  -3   5   8         11.89         46.92         7.09 o
  -2   5   8        481.15        437.86        11.84 o
  -1   5   8        304.49        257.99         9.92 o
   0   5   8         46.18         57.65         4.85 o
   1   5   8         43.00         43.75         4.79 o
   2   5   8        280.87        263.87        13.22 o
   3   5   8         30.37         37.63         7.72 o
   4   5   8         19.93         21.03         9.10 o
  -4   6   8          0.54          7.38         4.14 o
  -3   6   8          0.45         17.12         4.33 o
  -2   6   8         87.89         78.94         6.10 o
  -1   6   8        121.08        144.01         9.89 o
   0   6   8        618.50        636.64        23.70 o
   1   6   8        108.72        105.42        13.07 o
   2   6   8          2.81          5.45         5.62 o
   3   6   8         20.48          9.42         6.49 o
   4   6   8         92.06         72.94        15.80 o
  -4   7   8        203.54        211.89        14.85 o
  -3   7   8          7.72         11.20         3.99 o
  -2   7   8        114.90        124.84         8.05 o
  -1   7   8         67.22         64.55         8.09 o
   0   7   8        104.18        116.83         9.37 o
   1   7   8         62.00         97.66        11.89 o
   2   7   8         33.92         22.05         6.57 o
   3   7   8          0.95         12.39         8.14 o
  -4   8   8         16.19         18.68         5.57 o
  -3   8   8          0.83          9.86         3.91 o
  -2   8   8          0.57          4.67         2.85 o
  -1   8   8         36.60         31.22         5.71 o
   0   8   8         31.19         29.49         5.38 o
   1   8   8         61.12         63.81         9.40 o
   2   8   8         41.21         33.94         6.97 o
   3   8   8          0.89          2.33         6.53 o
  -3   9   8         36.74         63.13         8.41 o
  -2   9   8        152.72        112.54        11.12 o
  -1   9   8         38.28         45.51         7.12 o
   0   9   8        285.01        323.81        16.46 o
   1   9   8         54.51         45.71         9.32 o
   2   9   8        728.04        651.55        31.09 o
  -3  10   8         46.61         59.59        11.41 o
  -2  10   8        128.94        123.16        12.09 o
  -1  10   8         30.06         25.38         5.66 o
   0  10   8         51.92         38.10         6.54 o
   1  10   8         43.58         38.31         9.02 o
   2  10   8        108.16         81.09        11.98 o
  -2  11   8         46.39         35.05         6.85 o
  -1  11   8         38.67         38.37         7.40 o
   0  11   8          6.73         11.70         5.37 o
   1  11   8         47.05         30.61         8.61 o
  -1 -13   9         19.60         15.10         6.71 o
   0 -13   9          3.73          7.00         6.86 o
  -2 -12   9          2.28          7.35         4.99 o
  -1 -12   9         13.18         25.79         8.64 o
   0 -12   9         10.20          5.80         5.19 o
   1 -12   9         73.96         63.97         8.76 o
  -3 -11   9         18.86         34.58         6.26 o
  -2 -11   9          0.12          1.45         3.78 o
  -1 -11   9          2.03         18.38         5.95 o
   0 -11   9          0.15          0.00         2.76 o
   1 -11   9         41.37         27.23         5.04 o
   2 -11   9         50.28         29.17         5.19 o
  -3 -10   9         16.99         49.57         6.80 o
  -2 -10   9          0.05          0.00         2.91 o
  -1 -10   9        125.38        112.74        11.37 o
   0 -10   9          9.76          8.56         2.94 o
   1 -10   9         76.97         69.46         6.96 o
   2 -10   9         70.37         63.59         7.18 o
   3 -10   9         54.31         51.46         9.13 o
  -4  -9   9          0.18          5.71         5.48 o
  -3  -9   9         18.85         27.41         5.37 o
  -2  -9   9         13.99         16.92         4.43 o
  -1  -9   9          7.10         12.75         3.94 o
   0  -9   9         43.96         43.38         5.74 o
   1  -9   9         14.79         11.72         4.06 o
   2  -9   9          9.03          5.56         3.48 o
   3  -9   9         52.92         47.57         8.49 o
  -4  -8   9        137.73        108.27        12.37 o
  -3  -8   9        299.83        276.47        18.26 o
  -2  -8   9         33.35         42.00         5.69 o
  -1  -8   9         53.00         47.90         5.89 o
   0  -8   9         28.22         30.27         5.10 o
   1  -8   9         59.81         72.70         9.31 o
   2  -8   9        194.96        158.23        11.86 o
   3  -8   9          0.05          0.00         4.26 o
  -4  -7   9         17.69         24.33         6.95 o
  -3  -7   9         53.23         55.58         6.71 o
  -2  -7   9        142.93        132.47         8.77 o
  -1  -7   9         36.45         53.59         6.00 o
   0  -7   9          0.46          0.00         2.92 o
   1  -7   9          2.79         37.37         7.71 o
   2  -7   9         85.70         87.13         8.61 o
   3  -7   9         58.51         55.58         8.96 o
   4  -7   9         31.75         28.86         7.74 o
  -4  -6   9         21.03         22.18         6.23 o
  -3  -6   9          0.22          6.60         4.38 o
  -2  -6   9         35.99         42.94         5.70 o
  -1  -6   9        122.52        119.20         9.35 o
   0  -6   9         76.87         65.65         6.66 o
   1  -6   9         23.62         23.77         4.44 o
   2  -6   9          1.31          5.11         3.24 o
   3  -6   9          5.16          3.71         3.56 o
   4  -6   9          7.27         17.37         5.91 o
  -5  -5   9          3.84         19.11         6.32 o
  -4  -5   9        104.67        109.33        14.65 o
  -3  -5   9          0.33          9.87         4.94 o
  -2  -5   9          8.25         10.79         3.46 o
  -1  -5   9         21.18         13.66         3.02 o
   0  -5   9          1.95          0.00         2.67 o
   1  -5   9         83.26         84.10         8.04 o
   2  -5   9        121.57        109.35         8.56 o
   3  -5   9          0.89         29.31         5.81 o
   4  -5   9          6.07          3.02         5.21 o
  -5  -4   9          6.77          7.47         4.16 o
  -4  -4   9         12.72         11.59         4.13 o
  -3  -4   9        172.00        172.25         8.92 o
  -2  -4   9         37.32         24.68         3.07 o
  -1  -4   9          7.59         14.67         3.63 o
   0  -4   9        126.09        118.45        10.56 o
   1  -4   9        744.70        699.57        29.55 o
   2  -4   9          7.95          1.48         2.75 o
   3  -4   9          0.28          4.20         3.20 o
   4  -4   9          0.50          0.47         4.58 o
  -5  -3   9          0.57          0.44         4.06 o
  -4  -3   9         15.79         11.82         5.05 o
  -3  -3   9          4.30         10.68         3.14 o
  -2  -3   9         21.82         24.09         2.81 o
  -1  -3   9         12.03         13.13         6.78 o
   0  -3   9        486.29        560.15        22.99 o
   1  -3   9        202.52        152.53        14.84 o
   2  -3   9         12.74         18.41         5.95 o
   3  -3   9         67.37        113.64        13.24 o
   4  -3   9         11.59          9.56         4.58 o
  -5  -2   9          0.94          0.42         3.98 o
  -4  -2   9         24.07         21.71         5.26 o
  -3  -2   9         48.91         69.01         6.30 o
  -2  -2   9        468.38        439.12        12.36 o
  -1  -2   9         59.67         41.39         4.23 o
   0  -2   9        391.07        529.82        22.30 o
   1  -2   9          5.97         11.21         5.60 o
   2  -2   9         32.04         53.67         7.52 o
   3  -2   9         42.21        124.23         9.77 o
   4  -2   9         23.92         19.56         6.05 o
  -5  -1   9          4.74          8.83         5.22 o
  -4  -1   9         25.18         16.88         4.14 o
  -3  -1   9         60.78         99.68         8.92 o
  -2  -1   9        267.24        202.54         9.64 o
  -1  -1   9        275.84        267.98        12.52 o
   0  -1   9        585.17        695.95        25.47 o
   1  -1   9         82.16         86.21        12.90 o
   2  -1   9         50.55         36.35         5.22 o
   3  -1   9       2801.86       2638.41        56.50 o
   4  -1   9        190.33        194.71        20.20 o
  -5   0   9         48.66         39.00         8.30 o
  -4   0   9         28.43         41.51        11.29 o
  -3   0   9        129.49        108.15         9.44 o
  -2   0   9         20.49         23.44         3.21 o
  -1   0   9         16.85         12.88         3.19 o
   0   0   9        195.29        235.90        25.47 o
   1   0   9          1.16          7.58         5.66 o
   2   0   9          0.29         87.45        11.64 o
   3   0   9        425.37        502.75        32.52 o
   4   0   9         21.38         15.14         4.94 o
  -5   1   9         49.63         43.06         8.43 o
  -4   1   9          6.17          6.46         4.41 o
  -3   1   9         14.53         94.75        12.13 o
  -2   1   9        113.22         99.61         9.74 o
  -1   1   9          3.67          4.12         1.81 o
   0   1   9        407.36        488.98        23.05 o
   1   1   9          3.54          0.70         5.43 o
   2   1   9          5.66          9.37         2.95 o
   3   1   9         38.75         38.17         6.16 o
   4   1   9         16.11         14.95         6.24 o
  -5   2   9         17.71         16.26         6.10 o
  -4   2   9          2.51         19.79         6.94 o
  -3   2   9        438.19        446.51        25.28 o
  -2   2   9        794.18        734.08        23.27 o
  -1   2   9        133.65        136.76         7.44 o
   0   2   9        175.68        212.35        11.09 o
   1   2   9          1.07          1.48         3.59 o
   2   2   9         84.73         69.62         6.07 o
   3   2   9          1.67         36.05         7.59 o
   4   2   9          0.08          0.00         6.52 o
  -5   3   9         82.20         79.97        11.43 o
  -4   3   9        230.47        216.42        16.32 o
  -3   3   9       1192.24       1170.21        33.52 o
  -2   3   9         96.76         92.21         5.82 o
  -1   3   9        768.54        698.42        23.10 o
   0   3   9          0.05          0.00         2.14 o
   1   3   9        822.53        747.92        23.99 o
   2   3   9        146.77        124.81         7.28 o
   3   3   9         16.17         18.79         6.12 o
   4   3   9         46.87         28.28         8.25 o
  -5   4   9          1.97          0.23         3.53 o
  -4   4   9         53.38         48.44         8.46 o
  -3   4   9         38.76         52.57         7.83 o
  -2   4   9         60.61         48.04         4.68 o
  -1   4   9          7.65          3.12         3.40 o
   0   4   9        386.33        452.71        15.07 o
   1   4   9        119.16        110.94         7.33 o
   2   4   9         95.58         88.76         7.55 o
   3   4   9         47.09         45.38         9.30 o
   4   4   9          7.76         17.97         7.31 o
  -4   5   9          1.48          0.98         4.27 o
  -3   5   9          0.13          7.98         3.52 o
  -2   5   9         61.36         66.85         6.75 o
  -1   5   9         12.04         11.10         3.97 o
   0   5   9         17.55         25.64         5.75 o
   1   5   9          0.17          5.30         3.36 o
   2   5   9        119.60         93.33        10.40 o
   3   5   9         32.99         34.00        10.26 o
   4   5   9          6.60         16.02         8.63 o
  -4   6   9        181.42        199.37        14.35 o
  -3   6   9          3.68          9.27         3.76 o
  -2   6   9        205.95        206.38        10.04 o
  -1   6   9        111.71        106.30         8.89 o
   0   6   9         17.43         10.84         3.85 o
   1   6   9         51.31         31.96         5.55 o
   2   6   9          5.10          4.55         4.16 o
   3   6   9          0.11         21.01         9.36 o
  -4   7   9         91.99        101.32        10.85 o
  -3   7   9         38.31         28.79         5.86 o
  -2   7   9        266.05        227.37        11.07 o
  -1   7   9        658.04        572.81        20.26 o
   0   7   9         18.76          3.90         3.38 o
   1   7   9         12.79          9.30         4.33 o
   2   7   9        185.09        154.09        14.48 o
   3   7   9         19.92         22.94        10.22 o
  -3   8   9          4.38         14.66         4.32 o
  -2   8   9          4.04          4.35         2.50 o
  -1   8   9         10.48          5.82         4.08 o
   0   8   9          5.75          0.93         3.04 o
   1   8   9         16.17         34.37         8.03 o
   2   8   9         62.05         48.53        12.27 o
   3   8   9          0.12          0.00         7.62 o
  -3   9   9          5.54         36.46         8.35 o
  -2   9   9         22.26         54.75         8.84 o
  -1   9   9          0.38          1.49         3.31 o
   0   9   9        189.88        194.01        15.04 o
   1   9   9         60.15         62.82        10.10 o
   2   9   9         30.13         19.90         6.98 o
  -2  10   9         68.98         79.84        10.17 o
  -1  10   9         11.19         20.77         5.28 o
   0  10   9          0.11          3.48         5.79 o
   1  10   9         22.57         13.77         6.05 o
  -1  11   9          4.63          6.73         3.79 o
   0  11   9         62.51         79.43        11.90 o
  -2 -12  10         21.79         21.60         6.68 o
  -1 -12  10         72.75        103.02        19.85 o
   0 -12  10        112.87        130.89        21.72 o
   1 -12  10         22.14         20.09         5.52 o
  -2 -11  10         16.93         19.15         4.89 o
  -1 -11  10         11.62         13.44         6.44 o
   0 -11  10          1.02          0.00         6.10 o
   1 -11  10        249.52        203.65        17.63 o
   2 -11  10         13.49         11.45         4.39 o
  -3 -10  10          1.17          4.94         3.36 o
  -2 -10  10          0.12          7.59         4.18 o
  -1 -10  10          7.06         10.30         5.64 o
   0 -10  10         27.89         24.75         4.93 o
   1 -10  10         14.29          3.64         3.25 o
   2 -10  10         75.53         56.00         7.86 o
  -3  -9  10          3.96          6.69         3.61 o
  -2  -9  10          0.37          4.29         3.33 o
  -1  -9  10         94.90         75.29        11.94 o
   0  -9  10         49.60         51.21         8.20 o
   1  -9  10         25.24         17.29         4.71 o
   2  -9  10         31.57         12.48         4.51 o
   3  -9  10         40.22         21.96         6.50 o
  -4  -8  10         91.73        105.23        13.00 o
  -3  -8  10         45.92         45.15         6.55 o
  -2  -8  10         19.88         32.08         6.87 o
  -1  -8  10       1001.27        906.89        89.71 o
   0  -8  10         35.10         41.09         6.61 o
   1  -8  10          4.24         10.90         4.47 o
   2  -8  10         37.63         34.39         6.29 o
   3  -8  10         95.53         64.61        10.16 o
  -4  -7  10        100.94        105.67        12.39 o
  -3  -7  10          5.52         17.38         4.91 o
  -2  -7  10          0.00         29.45        13.18 o
  -1  -7  10        711.46        732.49        37.21 o
   0  -7  10        136.20        149.95        14.82 o
   1  -7  10         39.54         67.85         7.72 o
   2  -7  10         23.39         19.45         4.63 o
   3  -7  10         31.94         28.27         6.93 o
  -4  -6  10          8.50         18.17        10.33 o
  -3  -6  10         91.76        105.85         9.22 o
  -2  -6  10         56.33         59.76         6.13 o
  -1  -6  10          0.14          0.95         2.49 o
   0  -6  10         67.29         86.69        10.44 o
   1  -6  10         95.67        106.95        17.77 o
   2  -6  10        226.57        194.52        16.14 o
   3  -6  10         45.46         38.03         8.14 o
   4  -6  10          3.66          0.00         3.99 o
  -4  -5  10          8.25         10.23         6.49 o
  -3  -5  10         20.79         22.78         6.00 o
  -2  -5  10         48.38         47.30         5.48 o
  -1  -5  10          8.90         14.85         4.26 o
   0  -5  10        243.29        271.46        17.44 o
   1  -5  10        135.78        128.25        14.29 o
   2  -5  10         63.97         63.26         7.66 o
   3  -5  10         36.27         29.01         5.78 o
   4  -5  10          1.36          5.95         4.47 o
  -5  -4  10        179.89        155.04        16.20 o
  -4  -4  10         97.29         73.12        12.56 o
  -3  -4  10        817.26        709.07        26.30 o
  -2  -4  10          1.21          0.00         2.55 o
  -1  -4  10          4.83         18.15         3.86 o
   0  -4  10          0.58          0.36         4.54 o
   1  -4  10        110.60        121.88        10.24 o
   2  -4  10         60.36         48.57         6.23 o
   3  -4  10          5.13          7.29         3.47 o
   4  -4  10         24.54         20.53         6.19 o
  -5  -3  10          2.36          3.13         4.74 o
  -4  -3  10         53.76         38.79         7.01 o
  -3  -3  10        134.59        198.98        14.85 o
  -2  -3  10        328.25        289.33        10.91 o
  -1  -3  10         28.37         34.86         5.25 o
   0  -3  10        448.27        595.99        25.22 o
   1  -3  10         18.88         22.47         5.22 o
   2  -3  10        240.96        236.76        13.33 o
   3  -3  10         23.14         25.20         6.40 o
   4  -3  10          3.77          5.60         5.00 o
  -5  -2  10         24.98         26.60         7.02 o
  -4  -2  10         78.73         55.73         7.56 o
  -3  -2  10          1.51        114.98        10.12 o
  -2  -2  10        378.03        367.62        12.35 o
  -1  -2  10         66.85         69.04         8.57 o
   0  -2  10         17.14         30.78         7.25 o
   1  -2  10         10.94         19.54         5.19 o
   2  -2  10         68.13        160.68        29.15 o
   3  -2  10         17.13         20.01         5.38 o
   4  -2  10          0.98          9.96         7.64 o
  -5  -1  10          6.90          5.78         4.22 o
  -4  -1  10         25.22         24.03         7.11 o
  -3  -1  10         18.44         17.17         5.51 o
  -2  -1  10         22.87         22.17         5.42 o
  -1  -1  10        166.75        149.86        10.48 o
   0  -1  10         29.92         54.22         8.76 o
   1  -1  10         68.04         75.64         9.06 o
   2  -1  10         18.76         27.75         5.07 o
   3  -1  10         22.14         30.43         6.08 o
   4  -1  10         40.61         38.85         8.10 o
  -5   0  10          0.02          8.05         5.96 o
  -4   0  10        107.51         92.47        10.49 o
  -3   0  10          1.31          7.80         4.29 o
  -2   0  10        112.71        124.80        10.60 o
  -1   0  10        147.01        161.79        10.09 o
   0   0  10        565.17        848.57        36.25 o
   1   0  10        112.32        101.42        12.09 o
   2   0  10         20.01         11.20         4.08 o
   3   0  10          4.47          5.52         3.94 o
   4   0  10         26.07         17.71         6.35 o
  -5   1  10         89.29         78.96        11.24 o
  -4   1  10          2.55          0.00         4.12 o
  -3   1  10          0.64          6.86         4.70 o
  -2   1  10         88.09         86.90         8.81 o
  -1   1  10         63.67         56.92         5.18 o
   0   1  10          2.97          3.03         3.53 o
   1   1  10         58.90         61.30        19.99 o
   2   1  10         10.68         19.29         3.90 o
   3   1  10        126.64         99.36         9.66 o
   4   1  10         98.11         83.15        12.64 o
  -5   2  10         16.78         16.62         5.55 o
  -4   2  10         11.04          6.64         4.33 o
  -3   2  10        149.04        144.77        15.27 o
  -2   2  10          3.23          3.10         2.14 o
  -1   2  10          4.16          6.61         3.00 o
   0   2  10          2.07          8.05         5.22 o
   1   2  10          3.84         10.77         4.78 o
   2   2  10         51.99         57.49         5.87 o
   3   2  10         18.78         19.53         6.45 o
   4   2  10          4.11         11.05         7.75 o
  -5   3  10          1.07          1.12         4.25 o
  -4   3  10          0.08          3.14         4.61 o
  -3   3  10         66.94         62.77        10.06 o
  -2   3  10        657.95        668.15        21.70 o
  -1   3  10          1.57         10.04         4.80 o
   0   3  10         56.56         58.51         5.57 o
   1   3  10        497.85        473.72        20.32 o
   2   3  10         14.63         17.78         4.08 o
   3   3  10         58.75         46.81         9.05 o
   4   3  10          0.03          2.23         4.82 o
  -4   4  10         29.25         24.68         6.32 o
  -3   4  10        131.03        126.42        11.97 o
  -2   4  10        789.93        659.01        34.00 o
  -1   4  10         33.45         27.07         3.84 o
   0   4  10         15.41         23.00         3.84 o
   1   4  10          0.78          9.66         4.24 o
   2   4  10         21.38         19.71         4.97 o
   3   4  10          8.46          9.85         5.70 o
  -4   5  10          4.75          9.20         4.25 o
  -3   5  10         90.04         84.58        11.75 o
  -2   5  10          6.75         10.61         3.63 o
  -1   5  10          0.04          0.00         2.71 o
   0   5  10          2.42          1.93         2.76 o
   1   5  10        417.27        349.88        20.38 o
   2   5  10         22.56         23.59         6.80 o
   3   5  10          5.40          5.39        11.29 o
  -4   6  10          5.49          8.10         3.96 o
  -3   6  10         18.70         25.92         5.71 o
  -2   6  10        362.50        322.17        17.29 o
  -1   6  10         13.28         11.38         4.01 o
   0   6  10         56.89         58.60         7.39 o
   1   6  10         11.01         10.23         3.57 o
   2   6  10         12.16          8.48         4.91 o
   3   6  10          2.27          2.23         5.85 o
  -4   7  10         20.57         16.45         4.68 o
  -3   7  10         73.18         49.35         7.41 o
  -2   7  10         50.38         53.18         6.33 o
  -1   7  10          1.08          7.21         3.44 o
   0   7  10         74.16        103.03        11.56 o
   1   7  10          1.67          4.30         3.23 o
   2   7  10         29.43         20.69         6.25 o
   3   7  10         47.32         50.38        13.61 o
  -3   8  10          1.76          2.82         4.61 o
  -2   8  10         53.85         40.89         5.82 o
  -1   8  10        317.81        258.81        15.75 o
   0   8  10          9.34         15.99         4.44 o
   1   8  10         52.65         56.82         9.49 o
   2   8  10        367.46        345.63        23.89 o
  -3   9  10         21.92         26.48         6.89 o
  -2   9  10          0.53          3.01         4.24 o
  -1   9  10         61.06         48.76         7.32 o
   0   9  10        147.65        146.65        12.59 o
   1   9  10         12.23         21.39         7.03 o
  -2  10  10          2.66          7.20         5.39 o
  -1  10  10         19.01         11.12         4.38 o
   0  10  10          6.74          2.08         5.74 o
   1  10  10          1.62          0.00         4.80 o
  -1 -12  11         27.95         37.83         8.51 o
   0 -12  11         15.35         13.53         7.24 o
  -2 -11  11          2.08          5.07         3.49 o
  -1 -11  11         33.37         52.92         9.36 o
   0 -11  11         29.67         10.91         5.87 o
   1 -11  11          0.03          0.52         3.91 o
  -3 -10  11        117.30        113.51        14.96 o
  -2 -10  11          8.00         11.40         4.19 o
  -1 -10  11         26.79         33.07         7.49 o
   0 -10  11          2.04          1.36         4.02 o
   1 -10  11         16.79         13.46         5.34 o
   2 -10  11          8.37          1.37         3.77 o
  -3  -9  11         88.03         87.77         9.11 o
  -2  -9  11          0.92          1.55         3.42 o
  -1  -9  11          2.54          5.62         4.44 o
   0  -9  11          3.38          3.43         5.75 o
   1  -9  11        219.70        197.18        15.36 o
   2  -9  11         24.53         15.48         4.85 o
  -4  -8  11         27.47         15.18         6.83 o
  -3  -8  11          1.19          5.97         3.91 o
  -2  -8  11        131.03        119.67        14.88 o
  -1  -8  11         19.93         16.88         7.28 o
   0  -8  11         78.53         87.36        13.44 o
   1  -8  11          4.67          9.08         5.36 o
   2  -8  11          0.37          4.74         3.50 o
   3  -8  11          3.07         16.85         6.16 o
  -4  -7  11         41.08         29.97         6.78 o
  -3  -7  11          3.29         12.94         4.36 o
  -2  -7  11          2.64          1.32         2.86 o
  -1  -7  11        815.06        659.78        48.56 o
   0  -7  11         63.73        131.59        13.62 o
   1  -7  11         98.45         99.04        12.82 o
   2  -7  11        124.03        101.29        10.06 o
   3  -7  11         27.50         21.51         6.68 o
  -4  -6  11         23.81         17.52         7.57 o
  -3  -6  11          1.61          5.29         3.55 o
  -2  -6  11          0.22         41.42        14.43 o
  -1  -6  11        251.43        221.11        20.71 o
   0  -6  11         23.53         31.48         7.18 o
   1  -6  11         71.84         58.00         9.27 o
   2  -6  11          1.88          4.11         3.45 o
   3  -6  11         95.97         70.68        11.89 o
  -4  -5  11          9.87          6.77         6.56 o
  -3  -5  11        207.21        203.55        12.00 o
  -2  -5  11        109.56         91.64         7.79 o
  -1  -5  11         79.39         69.03        14.32 o
   0  -5  11          4.82          4.89         8.01 o
   1  -5  11          1.88          2.27         4.02 o
   2  -5  11         11.57         12.48         4.64 o
   3  -5  11         37.24         29.12         6.13 o
  -4  -4  11         62.68         39.18        41.83 o
  -3  -4  11          1.43          5.32         3.22 o
  -2  -4  11          2.52          2.75         2.66 o
  -1  -4  11        194.67        152.66        18.53 o
   0  -4  11          1.48          7.87         6.90 o
   1  -4  11        172.97        130.32        11.84 o
   2  -4  11         62.22         56.32         7.06 o
   3  -4  11         33.85         59.42         8.24 o
   4  -4  11          6.16          9.26         5.17 o
  -4  -3  11          0.39          0.00        21.48 o
  -3  -3  11        264.65        243.77        11.70 o
  -2  -3  11         13.21         17.57         4.18 o
  -1  -3  11        114.28        101.49        12.91 o
   0  -3  11         10.05         12.01         5.20 o
   1  -3  11        146.37        149.99        21.35 o
   2  -3  11          5.20          9.73         4.58 o
   3  -3  11          9.64          6.74         4.18 o
   4  -3  11        161.18        142.53        16.85 o
  -5  -2  11          1.77          1.09        11.05 o
  -4  -2  11          9.86          8.65         6.77 o
  -3  -2  11        444.37        356.65        26.79 o
  -2  -2  11          4.30          8.96         2.93 o
  -1  -2  11        657.52        738.29        58.63 o
   0  -2  11         22.62         34.67         7.90 o
   1  -2  11        109.63        124.39        12.02 o
   2  -2  11          5.63          1.95         3.36 o
   3  -2  11          2.39          4.50         3.95 o
   4  -2  11        236.22        206.99        18.50 o
  -5  -1  11        158.65        142.65        19.84 o
  -4  -1  11         16.53         14.40         7.13 o
  -3  -1  11        139.84        811.70        79.91 o
  -2  -1  11        149.20        152.41        11.98 o
  -1  -1  11          4.87          6.66         3.82 o
   0  -1  11         35.24         59.80        10.31 o
   1  -1  11        215.26        242.30        19.93 o
   2  -1  11         38.19         30.61         5.63 o
   3  -1  11          0.49          3.63         3.55 o
   4  -1  11         13.98         28.44         7.63 o
  -5   0  11         20.77         27.45         7.97 o
  -4   0  11         76.49         63.75        11.26 o
  -3   0  11        105.97        204.64        17.71 o
  -2   0  11        134.67        144.04        15.32 o
  -1   0  11         31.25         32.29         6.94 o
   0   0  11         42.13         63.61        10.39 o
   1   0  11        118.41        164.88        16.68 o
   2   0  11         12.09          5.28         3.05 o
   3   0  11         16.05         19.58         5.64 o
   4   0  11          0.11          4.97         5.19 o
  -5   1  11        302.19        315.62        22.31 o
  -4   1  11         37.12         30.45         7.23 o
  -3   1  11         68.13        127.06       195.94 o
  -2   1  11        721.19        724.90        37.12 o
  -1   1  11          1.08          1.61         3.55 o
   0   1  11        370.11        392.79        33.48 o
   1   1  11         19.49         21.48        13.20 o
   2   1  11         69.74         63.72         9.55 o
   3   1  11         17.48         12.28         4.39 o
   4   1  11          1.73          5.64        15.83 o
  -4   2  11          5.88          7.06         4.20 o
  -3   2  11        279.38        320.60       237.04 o
  -2   2  11        882.00        858.02        38.40 o
  -1   2  11         26.82         30.84         4.90 o
   0   2  11        124.24        127.00        10.95 o
   1   2  11          3.82         26.39         6.90 o
   2   2  11        121.56        121.43        16.39 o
   3   2  11          1.13          0.00         5.33 o
  -4   3  11         31.55         20.38         6.02 o
  -3   3  11         48.55         41.84         6.72 o
  -2   3  11        508.18        488.59        21.19 o
  -1   3  11         86.51         80.99         6.89 o
   0   3  11        121.30        165.44        12.66 o
   1   3  11        137.73        126.72        10.99 o
   2   3  11         10.62          8.41         3.37 o
   3   3  11         53.22         51.24         9.55 o
  -4   4  11          0.09          0.81         4.20 o
  -3   4  11          0.27         12.59         4.87 o
  -2   4  11         98.01         90.52         8.75 o
  -1   4  11        377.37        351.85        12.50 o
   0   4  11          8.40          8.04         3.28 o
   1   4  11         11.40         13.14         4.14 o
   2   4  11          7.06          1.47         4.03 o
   3   4  11          0.12          0.00         5.99 o
  -4   5  11         91.96         84.74        10.10 o
  -3   5  11         62.48         50.58         7.45 o
  -2   5  11          5.19          7.95         4.46 o
  -1   5  11         17.10         20.83         6.19 o
   0   5  11        146.88        173.34        13.90 o
   1   5  11          0.01          4.89         3.60 o
   2   5  11          4.12          0.05         4.29 o
   3   5  11         51.59         54.10        14.06 o
  -4   6  11         54.32         58.35         8.94 o
  -3   6  11        201.27        179.38        13.56 o
  -2   6  11         11.19          4.28         5.07 o
  -1   6  11         26.66         38.15         6.18 o
   0   6  11         16.26         19.91         4.99 o
   1   6  11        124.27        113.16        11.03 o
   2   6  11          9.14          8.28         7.82 o
  -3   7  11         57.34         68.86         8.88 o
  -2   7  11         15.05         22.98         5.60 o
  -1   7  11         26.43         28.87         5.74 o
   0   7  11        138.56        169.66        14.38 o
   1   7  11         47.23         42.48         6.93 o
   2   7  11          5.50          3.39         4.43 o
  -3   8  11          2.99          3.33         3.95 o
  -2   8  11          8.69         13.62         5.61 o
  -1   8  11          0.35          0.00         3.12 o
   0   8  11          5.53          2.66         3.94 o
   1   8  11         95.89         99.32        12.82 o
  -2   9  11         17.10         21.13         7.94 o
  -1   9  11        158.88        135.71        12.04 o
   0   9  11          3.50          8.50         4.03 o
   1   9  11         37.97         31.05         8.15 o
  -1 -11  12         16.05         11.13         5.19 o
   0 -11  12         17.93          5.12         5.24 o
  -2 -10  12          1.59          0.00         3.39 o
  -1 -10  12         12.37          7.36         6.94 o
   0 -10  12         22.96         12.36         6.93 o
   1 -10  12         40.66         31.05         6.27 o
  -3  -9  12          6.43         12.41         4.70 o
  -2  -9  12         14.32         10.41         4.52 o
  -1  -9  12          6.39         14.49         5.96 o
   0  -9  12         20.64         28.09         8.23 o
   1  -9  12         54.83         52.27         7.41 o
   2  -9  12         17.91         11.05         4.64 o
  -3  -8  12         30.59         40.96         8.73 o
  -2  -8  12         11.18         12.85         3.90 o
  -1  -8  12          5.74          3.96        12.77 o
   0  -8  12         29.80         42.93         8.82 o
   1  -8  12         24.01         14.87         4.66 o
   2  -8  12          1.32          2.30         3.11 o
  -4  -7  12         68.91         64.34         9.39 o
  -3  -7  12          0.05          5.51         3.90 o
  -2  -7  12          0.06          7.59         3.91 o
  -1  -7  12        133.71        152.69        17.27 o
   0  -7  12         61.24         74.41        10.78 o
   1  -7  12          3.22          2.03         4.33 o
   2  -7  12          9.32          0.00         3.66 o
   3  -7  12          8.86          8.23         5.55 o
  -4  -6  12          0.01          0.00         3.88 o
  -3  -6  12         28.83         45.68         6.67 o
  -2  -6  12          7.45          4.07         4.01 o
  -1  -6  12          2.01         14.48         6.43 o
   0  -6  12         58.34         69.51        10.69 o
   1  -6  12         12.35         10.81         4.33 o
   2  -6  12         13.21          9.48         4.18 o
   3  -6  12          8.82          7.82         5.05 o
  -4  -5  12          5.96          3.76         5.05 o
  -3  -5  12         44.99         46.50         6.40 o
  -2  -5  12          0.11         29.85        12.25 o
  -1  -5  12          5.09          2.40         4.69 o
   0  -5  12          1.82          2.58         4.99 o
   1  -5  12          0.91          3.00         3.37 o
   2  -5  12         11.06         25.44         6.20 o
   3  -5  12         17.68         12.81         4.79 o
  -4  -4  12          4.09          0.00        29.13 o
  -3  -4  12         22.82         18.69         5.39 o
  -2  -4  12        200.67        201.02        15.29 o
  -1  -4  12         71.39         70.75         9.86 o
   0  -4  12          7.18         26.43         8.90 o
   1  -4  12        106.32         85.56        14.23 o
   2  -4  12        341.28        332.69        16.03 o
   3  -4  12          1.65          0.16         3.48 o
  -4  -3  12          1.42          0.00        32.99 o
  -3  -3  12          1.20          5.78         3.40 o
  -2  -3  12         40.93         47.25         8.37 o
  -1  -3  12        239.45        252.19        22.24 o
   0  -3  12          2.34         12.30         6.35 o
   1  -3  12         92.49        102.85        17.06 o
   2  -3  12          7.35          6.91         4.00 o
   3  -3  12         33.05         32.54         7.63 o
  -4  -2  12         34.67         18.09         8.91 o
  -3  -2  12          7.16         13.42         4.37 o
  -2  -2  12          3.34          3.80         3.73 o
  -1  -2  12         18.75        111.83       282.34 o
   0  -2  12          0.17          0.00         5.92 o
   1  -2  12        167.56        212.55        20.12 o
   2  -2  12         11.78         12.29         6.91 o
   3  -2  12          2.65          5.01         4.97 o
  -4  -1  12          0.42         19.74        97.15 o
  -3  -1  12          5.87          8.91         4.19 o
  -2  -1  12         68.71         66.97         8.99 o
  -1  -1  12          2.96          0.00        24.90 o
   0  -1  12          3.98         19.88        14.50 o
   1  -1  12        195.33        215.97        27.88 o
   2  -1  12          5.13          0.00         3.45 o
   3  -1  12          0.39          4.78         5.02 o
  -4   0  12         25.48         57.06       109.18 o
  -3   0  12         18.41         13.14         4.39 o
  -2   0  12         24.49         23.92         6.02 o
  -1   0  12         87.75        101.74        10.90 o
   0   0  12         95.31        125.32        14.84 o
   1   0  12        237.70        315.48        23.92 o
   2   0  12          0.82          0.22         3.72 o
   3   0  12          4.12          0.00         4.36 o
  -4   1  12         65.67         49.30        10.78 o
  -3   1  12          9.30         34.79        12.71 o
  -2   1  12          8.63         12.72         5.12 o
  -1   1  12         22.62         20.61         4.21 o
   0   1  12         26.03         41.98         9.98 o
   1   1  12         71.52        101.47        27.16 o
   2   1  12          2.26          6.69         5.56 o
   3   1  12          0.29          0.00         4.38 o
  -4   2  12          4.25          3.14         4.07 o
  -3   2  12         67.32         63.68         8.82 o
  -2   2  12        754.97        746.82        27.37 o
  -1   2  12        926.90        830.12        53.90 o
   0   2  12         94.88        116.33        14.98 o
   1   2  12          0.30          6.96         4.77 o
   2   2  12         61.66         56.51        12.67 o
   3   2  12          1.02          0.00        10.64 o
  -4   3  12          0.55          6.08         4.14 o
  -3   3  12         59.31         58.09        10.64 o
  -2   3  12        113.77        118.53        10.55 o
  -1   3  12         25.43         24.28         4.19 o
   0   3  12        415.23        496.63        27.86 o
   1   3  12         39.79         46.64         6.77 o
   2   3  12        161.30        129.21        12.03 o
   3   3  12          6.31          7.74         5.08 o
  -4   4  12         83.24         80.81        11.54 o
  -3   4  12         45.62         10.00        34.12 o
  -2   4  12          9.87         13.02         7.08 o
  -1   4  12          8.13          1.07         2.90 o
   0   4  12         46.64         66.38        11.19 o
   1   4  12         31.71         31.57         7.53 o
   2   4  12         57.17         39.53        11.96 o
   3   4  12         18.86         29.75        11.29 o
  -3   5  12         22.61         14.99         5.59 o
  -2   5  12          2.12         13.30         6.11 o
  -1   5  12          4.19         13.84         4.44 o
   0   5  12          6.17         11.55         4.32 o
   1   5  12         21.93         26.33         7.11 o
   2   5  12          1.43          6.66         6.32 o
  -3   6  12         63.25         71.59        10.44 o
  -2   6  12          5.37          9.38         7.84 o
  -1   6  12        343.16        285.50        18.46 o
   0   6  12        300.02        377.59        21.62 o
   1   6  12          5.90         14.06         6.46 o
   2   6  12         15.10         11.17         7.82 o
  -3   7  12         91.87        104.65        12.79 o
  -2   7  12          1.61          4.11         4.00 o
  -1   7  12         12.23         11.75         4.37 o
   0   7  12        147.14        133.93        13.60 o
   1   7  12         51.84         58.12        10.43 o
  -2   8  12          0.56          2.80         5.89 o
  -1   8  12         32.23         21.08         5.99 o
   0   8  12          6.56         10.02         4.64 o
   1   8  12         29.60         27.98         8.05 o
  -1 -10  13          8.56          7.22         5.92 o
   0 -10  13         12.19         12.99         6.24 o
   1 -10  13         12.22         11.40         4.61 o
  -2  -9  13         13.61          6.82         4.60 o
  -1  -9  13         22.46         24.08         9.16 o
   0  -9  13        152.74        180.54        23.47 o
   1  -9  13          5.05          9.27         4.59 o
  -3  -8  13        164.84        158.30        19.58 o
  -2  -8  13         13.43         18.80         8.60 o
  -1  -8  13         10.00          6.18         5.35 o
   0  -8  13        672.90        940.11        42.17 o
   1  -8  13         49.20         49.37         7.36 o
   2  -8  13         20.20         20.24         5.49 o
  -3  -7  13         33.77         30.09         5.89 o
  -2  -7  13          4.49          1.81         4.78 o
  -1  -7  13          0.98          0.00         5.13 o
   0  -7  13        134.92        176.08        18.32 o
   1  -7  13        103.19         78.84         9.00 o
   2  -7  13          6.39          5.15         3.87 o
  -3  -6  13          1.11         32.20        13.29 o
  -2  -6  13          0.05          1.98         7.65 o
  -1  -6  13         83.11         82.35        13.46 o
   0  -6  13          0.07          1.42         5.24 o
   1  -6  13        172.91        140.93        11.54 o
   2  -6  13         21.82         10.36         4.92 o
  -4  -5  13         90.77         67.81        57.23 o
  -3  -5  13         19.28         22.84         7.18 o
  -2  -5  13        203.32        199.68        16.29 o
  -1  -5  13         16.60         18.52         8.86 o
   0  -5  13          0.01         10.50         9.25 o
   1  -5  13          0.75          2.05         3.78 o
   2  -5  13         29.89         22.46         5.71 o
   3  -5  13         11.01         21.38         6.15 o
  -4  -4  13         71.88         43.68        30.44 o
  -3  -4  13         47.69         44.27        12.46 o
  -2  -4  13        263.31        261.50        19.50 o
  -1  -4  13          1.13          4.70         5.37 o
   0  -4  13         19.25         15.09         6.42 o
   1  -4  13         77.00         72.88        12.62 o
   2  -4  13          9.11          8.30         3.96 o
   3  -4  13          0.04          5.21         4.67 o
  -4  -3  13          0.38          0.00        17.62 o
  -3  -3  13         48.94         36.12         6.84 o
  -2  -3  13         42.55         39.84        12.33 o
  -1  -3  13        508.24        543.42        40.36 o
   0  -3  13          1.50          4.78         9.29 o
   1  -3  13         68.46         90.57        14.75 o
   2  -3  13          0.24          7.56         4.35 o
   3  -3  13         13.26         15.25         5.54 o
  -4  -2  13         20.03         11.64         5.70 o
  -3  -2  13         48.85         39.24         6.61 o
  -2  -2  13          6.82          9.52         5.58 o
  -1  -2  13         14.91        246.47       792.34 o
   0  -2  13        147.18        216.78        31.16 o
   1  -2  13          7.84         12.24         7.29 o
   2  -2  13         13.80         14.93         5.23 o
   3  -2  13         11.00         12.76         5.30 o
  -4  -1  13          1.83          0.00         3.64 o
  -3  -1  13          7.91          8.34         3.97 o
  -2  -1  13         70.06         65.53        10.04 o
  -1  -1  13         14.32         12.87         9.62 o
   0  -1  13          0.08          4.18         9.22 o
   1  -1  13         64.00         86.12        14.15 o
   2  -1  13         20.99         13.71         5.41 o
   3  -1  13          3.35          5.50         4.70 o
  -4   0  13         36.55         30.70         7.43 o
  -3   0  13         39.78         35.45         6.45 o
  -2   0  13         18.18         13.88         5.39 o
  -1   0  13          9.59         17.88         8.14 o
   0   0  13        123.35        220.78        20.92 o
   1   0  13         45.43         54.67        11.20 o
   2   0  13         13.97          6.30         6.19 o
   3   0  13          2.50          2.15         4.11 o
  -4   1  13          4.39          7.01         5.09 o
  -3   1  13         35.61         30.18         6.87 o
  -2   1  13         12.76          9.24         4.66 o
  -1   1  13          6.98         14.49         3.88 o
   0   1  13         29.25         32.90        14.21 o
   1   1  13         78.07         83.34        11.28 o
   2   1  13         19.36         20.80         9.25 o
   3   1  13          1.64         11.95         5.95 o
  -4   2  13         64.62         57.61         8.45 o
  -3   2  13          0.62          1.37         4.10 o
  -2   2  13         43.07         40.66         6.88 o
  -1   2  13         60.31         55.57         6.21 o
   0   2  13         42.75         51.64         8.03 o
   1   2  13         40.38         53.24         8.36 o
   2   2  13         65.55         66.15        11.02 o
   3   2  13         23.29         13.36         8.45 o
  -4   3  13          0.14          0.87         4.63 o
  -3   3  13         21.79         31.19        12.58 o
  -2   3  13         28.97         27.71         5.97 o
  -1   3  13        402.53        361.87        14.94 o
   0   3  13          5.74         18.77         7.13 o
   1   3  13          0.89          8.19         3.88 o
   2   3  13         37.10         29.39        10.74 o
  -3   4  13          6.21          6.52         7.36 o
  -2   4  13        210.70        188.12        19.15 o
  -1   4  13        291.76        276.38        15.06 o
   0   4  13          5.26          8.22         3.86 o
   1   4  13          0.34          2.19         5.32 o
   2   4  13         17.67         12.73         8.02 o
  -3   5  13          6.31         10.55         5.21 o
  -2   5  13          6.77          2.52         5.28 o
  -1   5  13         10.44         10.62         4.46 o
   0   5  13          6.60          9.99         4.33 o
   1   5  13         14.18         15.72         6.48 o
   2   5  13         70.12         77.07        16.28 o
  -3   6  13          1.14          0.00         4.66 o
  -2   6  13         13.35         16.09         6.41 o
  -1   6  13        134.46        100.99        10.16 o
   0   6  13         10.81         14.56         5.24 o
   1   6  13          4.94          0.00         4.38 o
  -2   7  13          6.96          2.17         4.00 o
  -1   7  13         54.32         51.69         8.35 o
   0   7  13         20.94         20.26         5.32 o
   1   7  13         12.42         24.67         7.63 o
  -1  -9  14         26.50         19.52         7.33 o
   0  -9  14         13.57         19.00         8.15 o
  -2  -8  14         20.42         15.48         6.60 o
  -1  -8  14          9.02          8.21         7.21 o
   0  -8  14         95.47        112.39        28.82 o
   1  -8  14         93.72         77.65         9.36 o
  -3  -7  14          9.31         11.69         6.41 o
  -2  -7  14          6.67          4.09         4.55 o
  -1  -7  14          0.27          1.47         5.25 o
   0  -7  14        205.94        296.09        25.18 o
   1  -7  14         43.35         42.54         7.47 o
   2  -7  14         37.95         28.69         7.09 o
  -3  -6  14         12.63          8.07         5.44 o
  -2  -6  14          1.27          0.26         6.27 o
  -1  -6  14          7.07         19.29         7.30 o
   0  -6  14        143.52        166.49        18.30 o
   1  -6  14         23.96         17.65         5.29 o
   2  -6  14          9.58          4.53         3.80 o
  -3  -5  14         16.69         20.18         7.02 o
  -2  -5  14        158.48        180.15        23.79 o
  -1  -5  14         36.39         30.11         7.63 o
   0  -5  14          4.30          6.48         7.47 o
   1  -5  14         20.09         26.54         9.64 o
   2  -5  14          9.90          6.67         5.27 o
  -3  -4  14         12.88          8.62         5.61 o
  -2  -4  14         56.38         59.47        10.29 o
  -1  -4  14          3.87          5.49         5.91 o
   0  -4  14         60.21         63.60        10.96 o
   1  -4  14         19.11         28.38         7.54 o
   2  -4  14         45.02         40.01         7.07 o
  -3  -3  14          0.01          8.78         5.56 o
  -2  -3  14        173.99        160.77        15.24 o
  -1  -3  14          1.49          1.91         5.07 o
   0  -3  14        143.02        224.44        31.23 o
   1  -3  14          5.60          1.63         7.83 o
   2  -3  14         92.06         85.11        10.02 o
  -4  -2  14         25.99         31.59         9.60 o
  -3  -2  14          0.73          0.00         4.04 o
  -2  -2  14        111.56         92.61        11.92 o
  -1  -2  14          4.96         27.09       100.77 o
   0  -2  14         18.90          5.32         7.54 o
   1  -2  14         40.73         44.24        11.48 o
   2  -2  14         57.56         43.62         7.60 o
  -4  -1  14        127.88        112.75        15.84 o
  -3  -1  14         49.78         43.63         7.41 o
  -2  -1  14         14.54          5.18         3.92 o
  -1  -1  14        232.63        216.98        23.43 o
   0  -1  14         29.59         41.47        10.62 o
   1  -1  14          2.13          6.23         7.06 o
   2  -1  14         13.45         17.25         9.74 o
  -4   0  14         51.72         63.37        11.52 o
  -3   0  14         26.46         22.07         5.44 o
  -2   0  14         11.04          8.14         4.32 o
  -1   0  14        513.99        527.27        37.80 o
   0   0  14          0.00          0.00        15.98 o
   1   0  14          3.76          0.00         5.90 o
   2   0  14         35.41         31.41         8.17 o
  -3   1  14          0.40          0.00         3.85 o
  -2   1  14        162.09        138.56        22.01 o
  -1   1  14        268.46        251.01        20.91 o
   0   1  14         39.25         45.31         7.62 o
   1   1  14         24.33         23.67         6.89 o
   2   1  14          6.75         10.51         5.63 o
  -3   2  14          6.00          0.00         4.02 o
  -2   2  14         17.35         21.61         5.99 o
  -1   2  14        408.81        394.08        19.74 o
   0   2  14          0.36          0.86         4.77 o
   1   2  14          0.00          6.26         4.38 o
   2   2  14         20.72         14.08         6.07 o
  -3   3  14          6.03          0.00        53.66 o
  -2   3  14          1.65         10.34         6.66 o
  -1   3  14        164.58        129.04        16.36 o
   0   3  14          3.70          4.05         4.69 o
   1   3  14          8.51         12.14         5.65 o
   2   3  14         15.51         13.86         7.17 o
  -3   4  14          6.53         12.16         8.59 o
  -2   4  14         13.12         13.38         7.15 o
  -1   4  14         58.56         53.93         9.66 o
   0   4  14        159.10        181.69        15.57 o
   1   4  14          5.68          5.90         4.97 o
  -2   5  14          1.19          9.92         5.30 o
  -1   5  14          9.40         11.15         6.13 o
   0   5  14          0.13          0.22         3.61 o
   1   5  14         10.84         16.78         6.54 o
  -2   6  14        172.70        191.40        23.02 o
  -1   6  14          0.86          7.69         4.59 o
   0   6  14          1.28          3.24         5.22 o
  -1  -8  15          2.55          9.97         7.59 o
   0  -8  15          7.13         29.02        11.92 o
  -2  -7  15          0.95          5.28         6.42 o
  -1  -7  15          2.98          5.65         5.70 o
   0  -7  15         53.18         54.81        12.30 o
   1  -7  15         62.13         66.18        10.85 o
  -2  -6  15         47.71         64.18        11.01 o
  -1  -6  15          1.22          4.30         5.90 o
   0  -6  15         10.40          5.09        11.74 o
   1  -6  15          1.14          0.43         5.20 o
  -3  -5  15         27.02         29.82         8.64 o
  -2  -5  15          0.16          1.88         5.10 o
  -1  -5  15         25.74         26.01         8.02 o
   0  -5  15         14.21         21.44         7.72 o
   1  -5  15         11.45         12.95         9.58 o
  -3  -4  15          5.39          1.92        10.67 o
  -2  -4  15          2.79          4.56         5.19 o
  -1  -4  15         12.29          7.86         5.55 o
   0  -4  15          5.79          7.33         7.31 o
   1  -4  15          0.24          7.91         5.40 o
   2  -4  15         35.31         29.22         6.66 o
  -3  -3  15          1.18          3.30         4.78 o
  -2  -3  15         25.32         34.47         8.56 o
  -1  -3  15          1.67          2.94         4.86 o
   0  -3  15        176.72        180.11        32.47 o
   1  -3  15          1.64          1.76         9.15 o
   2  -3  15         53.99         45.49         8.19 o
  -3  -2  15         25.93         19.95         6.03 o
  -2  -2  15         79.19         63.50        10.73 o
  -1  -2  15          1.22         10.07        33.30 o
   0  -2  15          0.01          0.00         7.08 o
   1  -2  15          0.17          8.23         9.61 o
   2  -2  15         53.05         40.90         9.62 o
  -3  -1  15         17.41         14.59         5.51 o
  -2  -1  15         20.36         22.68         6.06 o
  -1  -1  15         52.60         58.85        11.04 o
   0  -1  15         26.56         43.47        13.23 o
   1  -1  15         10.52         26.74        11.09 o
   2  -1  15         14.48          3.32         5.25 o
  -3   0  15         13.52         11.70         4.77 o
  -2   0  15          7.88          8.58         7.17 o
  -1   0  15         14.61         30.46         8.86 o
   0   0  15          1.99          5.06        13.66 o
   1   0  15          1.12         10.57         7.28 o
   2   0  15         33.49         48.15        10.42 o
  -3   1  15         13.70         17.35         6.51 o
  -2   1  15         11.47         19.95         6.48 o
  -1   1  15          6.37         10.00         5.60 o
   0   1  15        210.34        273.95        29.14 o
   1   1  15          0.06          5.20         5.51 o
   2   1  15         11.68         16.69         7.89 o
  -3   2  15          7.54          4.04         7.78 o
  -2   2  15         19.90         11.57         5.18 o
  -1   2  15        436.42        433.25        22.27 o
   0   2  15        375.55        468.96        29.07 o
   1   2  15         64.78         68.26        10.92 o
  -2   3  15        111.27         86.55        14.50 o
  -1   3  15          1.55         12.83         9.74 o
   0   3  15         11.54         18.34         7.96 o
   1   3  15         65.14         64.69        10.84 o
  -2   4  15          3.62          0.00         5.66 o
  -1   4  15          0.27          0.00         6.38 o
   0   4  15         21.98         29.59         7.58 o
  -1   5  15          9.93         11.68         5.90 o
   0   5  15         57.05         72.70        11.64 o
  -1  -6  16          0.33          1.37         5.39 o
   0  -6  16         16.40         25.40         9.76 o
  -2  -5  16          0.01          1.50         5.50 o
  -1  -5  16        263.83        273.69        23.29 o
   0  -5  16         14.59          5.06         5.91 o
  -2  -4  16         67.40         73.97        12.47 o
  -1  -4  16         43.10         58.63        12.18 o
   0  -4  16         30.97         49.70        11.70 o
   1  -4  16         22.93         12.81         6.67 o
  -2  -3  16         28.10         21.46         7.37 o
  -1  -3  16         39.67         31.71         8.70 o
   0  -3  16        151.51        197.99        19.61 o
   1  -3  16          1.31          1.57         6.33 o
  -2  -2  16          0.73          7.55         6.14 o
  -1  -2  16         31.87         34.16        15.43 o
   0  -2  16         14.23         14.41         8.97 o
   1  -2  16         25.36         18.85         8.75 o
  -2  -1  16         41.07         46.89        10.22 o
  -1  -1  16          1.63          0.00        19.57 o
   0  -1  16         63.81         88.94        26.11 o
   1  -1  16         15.30         12.35         9.89 o
  -2   0  16          3.28          0.89         4.15 o
  -1   0  16          0.59          0.24         5.12 o
   0   0  16          0.47          0.41         8.28 o
   1   0  16          3.41          2.47        11.37 o
  -2   1  16         28.07         29.35         7.58 o
  -1   1  16         16.20         21.17         8.63 o
   0   1  16          5.48          9.55         4.98 o
   1   1  16          0.26          0.69         5.00 o
  -2   2  16          0.74          0.98         6.84 o
  -1   2  16          6.84          3.91        19.88 o
   0   2  16         75.70         96.63        12.41 o
  -1   3  16         71.74         40.28        13.29 o
   0   3  16        141.88        154.18        19.98 o
  -1  -3  17        194.96        184.94        19.87 o
  -1  -2  17          3.58          3.44         5.73 o
  -1  -1  17          1.35          0.36         6.11 o
                                                
