# Supplementary material for: Do carboximide–carboxylic acid combinations form co-crystals? The role of hydroxyl substitution on the formation of co-crystals and eutectics
Source: IUCrJ. 2015 Apr 10;2(Pt 3):341–51. doi: 10.1107/S2052252515002651 (PMC4420544; doi:10.1107/S2052252515002651)
Supplement: Supplementary file 7 [file m-02-00341-SM-35DHBAsup7.hkl]

#
# h,k,l, Fc-squared, Fo-squared, sigma(Fo-squared), status flag
#
data_SM-35DHBA
_shelx_title ' new in P-1 #2'
_shelx_refln_list_code          4
_shelx_F_calc_maximum      179.18
_exptl_crystal_F_000       644.00
_reflns_d_resolution_high  0.8107

loop_
 _space_group_symop_operation_xyz
 'x, y, z'
 '-x, -y, -z'

_cell_length_a     9.3161
_cell_length_b    11.2092
_cell_length_c    13.7362
_cell_angle_alpha 102.926
_cell_angle_beta  104.398
_cell_angle_gamma  96.571

_shelx_F_squared_multiplier     1.000

loop_
 _refln_index_h
 _refln_index_k
 _refln_index_l
 _refln_F_squared_calc
 _refln_F_squared_meas
 _refln_F_squared_sigma
 _refln_observed_status
   2   0   0       1791.18       1796.62        35.76 o
   3   0   0         88.16         69.71         3.32 o
   4   0   0         13.72         30.48         3.98 o
   5   0   0         53.12         31.67         1.76 o
   6   0   0         39.35         68.74         7.78 o
   7   0   0        911.37        914.91        37.40 o
   8   0   0        592.64        449.37        25.30 o
   9   0   0         30.92         51.72         8.39 o
  10   0   0          0.17          1.46         2.53 o
 -11   1   0         24.14         37.37         8.45 o
 -10   1   0         11.47         14.88         5.02 o
  -9   1   0         13.41         23.96         5.58 o
  -8   1   0          0.51          3.45         2.24 o
  -7   1   0        124.95        151.32        12.53 o
  -6   1   0       2381.85       2396.12        63.60 o
  -5   1   0        509.26        588.76        44.84 o
  -4   1   0       4739.09       4629.17        82.58 o
  -3   1   0        680.90        699.64        15.08 o
  -2   1   0       1646.08       1674.05        24.56 o
  -1   1   0        395.64        375.70         7.13 o
   1   1   0       1630.20       1611.44        29.50 o
   2   1   0       1127.51       1493.10        33.80 o
   3   1   0        316.55        360.47         8.89 o
   4   1   0        403.96        407.97        16.24 o
   5   1   0        254.90        268.54         7.62 o
   6   1   0         99.88        110.43         7.77 o
   7   1   0         29.40         21.91         5.03 o
   8   1   0          0.48          1.58         1.36 o
   9   1   0        499.30        458.58        27.64 o
  10   1   0        152.45        164.07        16.82 o
 -11   2   0        417.27        476.21        30.41 o
 -10   2   0         20.24         46.16         8.34 o
  -9   2   0         26.27         31.24         6.43 o
  -8   2   0         39.94         33.54         6.06 o
  -7   2   0        117.56         91.00         9.39 o
  -6   2   0        342.89        317.25        16.67 o
  -5   2   0          2.57          8.18         1.16 o
  -4   2   0         10.14        160.61        14.96 o
  -3   2   0       1407.58       1417.86        19.80 o
  -2   2   0        226.66        227.78         3.65 o
  -1   2   0        358.19        323.49         3.76 o
   0   2   0        133.57         98.11         2.15 o
   1   2   0         99.44        127.39         2.77 o
   2   2   0          7.01          1.98         0.37 o
   3   2   0       3344.95       3581.64        62.08 o
   4   2   0        240.58        232.17        17.93 o
   5   2   0       2785.20       2955.24        56.45 o
   6   2   0        275.77        289.17         8.95 o
   7   2   0          2.03          5.80         3.07 o
   8   2   0        565.58        639.65        32.62 o
   9   2   0         11.04         24.88         6.20 o
  10   2   0          1.41          3.17         2.82 o
 -11   3   0          9.45          3.79         3.84 o
 -10   3   0         69.01         71.88        10.27 o
  -9   3   0         65.02         81.82        10.28 o
  -8   3   0          5.39         20.68         5.00 o
  -7   3   0         18.55         29.32         5.17 o
  -6   3   0          3.24          7.17         1.41 o
  -5   3   0        130.61        142.99         4.65 o
  -4   3   0         14.18          5.64         0.85 o
  -3   3   0        509.84        593.24        11.43 o
  -2   3   0       1653.54       1699.12        21.14 o
  -1   3   0        213.68        193.06         4.56 o
   0   3   0       5214.30       4879.94        50.02 o
   1   3   0        133.72        158.26         3.76 o
   2   3   0         53.45         70.78         2.41 o
   3   3   0        572.58        632.50        14.54 o
   4   3   0        205.96        214.39         9.58 o
   5   3   0        609.46        657.85        36.44 o
   6   3   0        666.92        710.42        67.12 o
   7   3   0       1004.54        882.20        38.48 o
   8   3   0         34.62         35.44         7.13 o
   9   3   0          1.92          2.02         3.00 o
  10   3   0          1.68          7.36         3.76 o
 -11   4   0          5.32          3.52         2.63 o
 -10   4   0         78.02         85.43        10.93 o
  -9   4   0          7.83         11.34         4.13 o
  -8   4   0       5869.73       5135.12       142.35 o
  -7   4   0       1692.08       1776.92        57.51 o
  -6   4   0        313.56        296.34        23.74 o
  -5   4   0         57.89         46.85         3.68 o
  -4   4   0        357.16        346.31         9.99 o
  -3   4   0       1293.64       1212.20        21.18 o
  -2   4   0        335.93        305.42         5.05 o
  -1   4   0        468.32        421.47         5.75 o
   0   4   0      11202.43      10094.14       163.30 o
   1   4   0         24.87         43.17         2.30 o
   2   4   0       2239.26       2226.42        35.97 o
   3   4   0         58.31         60.98         3.00 o
   4   4   0        123.95        103.95         5.62 o
   5   4   0         28.58         38.40         3.42 o
   6   4   0         79.90         70.71         5.74 o
   7   4   0        835.46        772.82        35.77 o
   8   4   0         53.85         55.66         8.75 o
   9   4   0        305.36        298.74        22.85 o
 -10   5   0         33.77         35.97         6.78 o
  -9   5   0         93.61        100.73        10.84 o
  -8   5   0         22.02         22.25         4.74 o
  -7   5   0          1.30          9.65         3.00 o
  -6   5   0        277.55        316.41        24.08 o
  -5   5   0        175.67        196.49         6.49 o
  -4   5   0        123.77        230.76         6.21 o
  -3   5   0        151.44        160.38         4.58 o
  -2   5   0          0.85         12.53         0.74 o
  -1   5   0        115.38        138.46         2.77 o
   0   5   0          1.79         12.44         1.84 o
   1   5   0        156.85        241.25         8.04 o
   2   5   0        559.70        463.65         9.61 o
   3   5   0          1.06          0.99         0.60 o
   4   5   0       1382.45       1285.07        29.84 o
   5   5   0          0.95          5.16         1.57 o
   6   5   0          2.18          2.65         1.38 o
   7   5   0          4.98          9.26         3.63 o
   8   5   0          0.27          1.86         1.31 o
   9   5   0          0.24          2.87         2.99 o
 -10   6   0        329.45        304.66        20.77 o
  -9   6   0        404.44        329.32        20.31 o
  -8   6   0          4.59          3.07         1.39 o
  -7   6   0         13.78         22.41         2.40 o
  -6   6   0         36.87         36.57         2.91 o
  -5   6   0         93.58        108.36         4.84 o
  -4   6   0          0.91          6.37         1.21 o
  -3   6   0       1600.10       1747.62        24.76 o
  -2   6   0        762.81        604.87        10.39 o
  -1   6   0       1305.36       1432.33        18.06 o
   0   6   0        892.89        882.31        20.59 o
   1   6   0         67.30        106.41         4.06 o
   2   6   0        125.72        114.37         5.85 o
   3   6   0        382.54        416.77        17.49 o
   4   6   0        359.12        341.03        25.67 o
   5   6   0        268.82        278.00        11.61 o
   6   6   0        282.56        252.28        15.37 o
   7   6   0         52.14         60.85         9.13 o
   8   6   0          2.17         18.85         5.60 o
 -10   7   0         25.15         30.68         5.95 o
  -9   7   0          1.69          2.30         1.08 o
  -8   7   0        389.11        384.64        16.40 o
  -7   7   0          1.51          3.88         1.68 o
  -6   7   0          5.58         11.57         1.62 o
  -5   7   0         76.55         73.83         3.96 o
  -4   7   0        491.68        487.68        11.18 o
  -3   7   0         35.09         75.94         3.43 o
  -2   7   0        451.04        464.00        16.08 o
  -1   7   0       4540.72       4582.61        73.22 o
   0   7   0          0.00          7.48         0.91 o
   1   7   0          0.84          3.78         0.63 o
   2   7   0          9.22         12.60         1.71 o
   3   7   0         72.05         72.32         2.88 o
   4   7   0        199.69        200.21         9.78 o
   5   7   0         82.59         63.43         5.44 o
   6   7   0        278.98        247.37        14.22 o
   7   7   0         41.06         38.72         7.43 o
   8   7   0          7.59         26.49         6.48 o
 -10   8   0          4.43         12.06         4.00 o
  -9   8   0         29.84         30.23         6.10 o
  -8   8   0        340.59        328.74        13.68 o
  -7   8   0         21.37         69.70         5.85 o
  -6   8   0        883.54        839.55        18.31 o
  -5   8   0        668.39        643.97        14.57 o
  -4   8   0        147.19        142.27         5.27 o
  -3   8   0         24.45         30.36         2.02 o
  -2   8   0        159.81        129.64         5.27 o
  -1   8   0         99.28         77.03         2.53 o
   0   8   0        359.00        401.62        11.21 o
   1   8   0        911.22        869.13        15.33 o
   2   8   0       1184.89       1094.81        21.21 o
   3   8   0        168.79        168.12         7.24 o
   4   8   0         87.82         97.82         6.19 o
   5   8   0         52.39         58.83         5.63 o
   6   8   0         55.31         63.58         9.20 o
   7   8   0         36.44         24.78         6.17 o
  -9   9   0         84.11         88.42        10.93 o
  -8   9   0         42.31         48.62         5.22 o
  -7   9   0          0.24          2.95         1.24 o
  -6   9   0         12.18         16.66         3.05 o
  -5   9   0         26.17         59.27         5.46 o
  -4   9   0        248.62        234.65        11.28 o
  -3   9   0        178.33        194.12        10.02 o
  -2   9   0         20.87         19.87         1.56 o
  -1   9   0        119.62        122.00         6.21 o
   0   9   0          5.72         22.07         1.85 o
   1   9   0         41.88         41.80         2.74 o
   2   9   0         42.14         45.82         2.76 o
   3   9   0        332.61        342.26        14.25 o
   4   9   0       7954.26       8006.81       141.70 o
   5   9   0        264.10        268.13        10.56 o
   6   9   0          5.71          3.45         5.31 o
  -8  10   0        130.11        149.58         9.79 o
  -7  10   0         12.82          8.72         2.44 o
  -6  10   0         39.31         49.22         5.18 o
  -5  10   0          6.21          6.81         1.90 o
  -4  10   0         52.58         53.02         5.48 o
  -3  10   0        129.95        128.52        12.79 o
  -2  10   0        243.72        257.18        18.83 o
  -1  10   0         49.77         63.78         5.01 o
   0  10   0         92.71        116.32         7.75 o
   1  10   0         92.16         96.10         5.00 o
   2  10   0          6.10         21.52         2.77 o
   3  10   0         47.66         56.94         4.57 o
   4  10   0        188.54        195.93         8.93 o
   5  10   0         13.21         18.93         2.69 o
  -7  11   0        229.17        223.53        12.50 o
  -6  11   0          1.44          2.97         1.47 o
  -5  11   0          3.44          5.32         1.93 o
  -4  11   0         44.63         53.60         5.79 o
  -3  11   0          7.20         14.57         4.33 o
  -2  11   0         20.25         24.81         6.07 o
  -1  11   0         69.80         77.33        10.51 o
   0  11   0        102.79        124.92         8.98 o
   1  11   0          2.11          7.82         2.79 o
   2  11   0         36.56         43.63         5.20 o
   3  11   0         26.73         26.87         6.80 o
   4  11   0         21.03         38.09         5.15 o
  -6  12   0        182.34        155.82        10.71 o
  -5  12   0        377.17        345.46        21.82 o
  -4  12   0        153.74        180.84        17.04 o
  -3  12   0          3.43         19.18         5.76 o
  -2  12   0        118.85         99.94        12.70 o
  -1  12   0         22.59         20.16         5.91 o
   0  12   0         34.29         32.08         4.87 o
   1  12   0        153.82        143.17        16.43 o
   2  12   0        294.05        265.35        24.63 o
   3  12   0         77.62         81.60        16.61 o
  -4  13   0       3599.48       3412.11       110.97 o
  -3  13   0        744.31        717.88        38.57 o
  -2  13   0         68.78         45.72         8.76 o
  -1  13   0          0.05          0.00         2.18 o
   0  13   0          2.86         13.41         5.16 o
  -1 -13   1         10.27          8.38         2.66 o
   0 -13   1         35.71         34.03         7.51 o
   1 -13   1         20.87         19.43         5.91 o
   2 -13   1         85.86         85.04        11.81 o
   3 -13   1        248.23        233.00        20.23 o
   4 -13   1         50.73         68.02        10.82 o
   5 -13   1         33.86         28.69         6.66 o
  -3 -12   1        331.66        370.26        20.26 o
  -2 -12   1          0.52          2.96         1.77 o
  -1 -12   1          0.04          3.03         3.99 o
   0 -12   1         38.89         33.72         4.79 o
   1 -12   1         74.15         70.65         5.91 o
   2 -12   1        129.81        109.37        13.07 o
   3 -12   1          0.04          0.60         1.77 o
   4 -12   1         10.74         16.88         4.53 o
   5 -12   1         32.23         34.74         4.98 o
   6 -12   1          6.53         13.08         3.31 o
  -5 -11   1         55.97         45.40         9.34 o
  -4 -11   1         48.43         66.31         6.63 o
  -3 -11   1          8.81         39.01         6.02 o
  -2 -11   1         46.74         58.62         8.14 o
  -1 -11   1         29.29         37.79         5.18 o
   0 -11   1        325.98        324.24        12.49 o
   1 -11   1         19.95         32.04         3.89 o
   2 -11   1          0.20          1.96         0.86 o
   3 -11   1          4.13          4.51         3.36 o
   4 -11   1         39.68         34.88         4.60 o
   5 -11   1          0.11          1.16         2.03 o
   6 -11   1          0.20          0.00         1.00 o
   7 -11   1        150.70        152.74        13.07 o
  -6 -10   1        530.06        538.96        21.77 o
  -5 -10   1         33.28         32.24         3.55 o
  -4 -10   1       1062.87       1210.66        26.82 o
  -3 -10   1        148.86        146.43         7.38 o
  -2 -10   1          3.62          3.80         1.32 o
  -1 -10   1         78.89         73.90         4.57 o
   0 -10   1         17.54         19.14         3.37 o
   1 -10   1        258.44        247.91        10.97 o
   2 -10   1         43.09         54.42         5.97 o
   3 -10   1        181.82        178.42        15.08 o
   4 -10   1         12.09         21.69         3.52 o
   5 -10   1         10.46          6.23         2.15 o
   6 -10   1          0.04          5.69         4.08 o
   7 -10   1          8.62         13.54         2.87 o
   8 -10   1          5.25          7.10         2.16 o
  -7  -9   1          0.17          9.43         3.72 o
  -6  -9   1         11.34         13.69         4.17 o
  -5  -9   1        150.82        197.37        12.94 o
  -4  -9   1        320.22        314.26        14.12 o
  -3  -9   1        326.93        313.90        10.61 o
  -2  -9   1          6.53         11.09         2.15 o
  -1  -9   1        143.59        159.29         5.31 o
   0  -9   1         31.40         45.31         2.46 o
   1  -9   1        196.31        198.78         8.20 o
   2  -9   1          0.77          6.52         1.65 o
   3  -9   1        152.36        164.92         8.82 o
   4  -9   1        162.90        123.90        12.86 o
   5  -9   1        419.01        406.17        15.46 o
   6  -9   1          2.68         17.28         2.86 o
   7  -9   1          0.11         19.40         3.25 o
   8  -9   1        273.84        279.67        13.18 o
   9  -9   1         51.30         73.04        10.18 o
  -7  -8   1          0.04          0.00         1.50 o
  -6  -8   1         37.31         41.06         7.25 o
  -5  -8   1          1.65         11.08         2.48 o
  -4  -8   1          4.87          3.01         1.73 o
  -3  -8   1         69.05         73.73         4.47 o
  -2  -8   1         50.30         53.23         3.63 o
  -1  -8   1        147.69        146.16         4.79 o
   0  -8   1          6.78         11.30         1.17 o
   1  -8   1          5.21         25.44         2.32 o
   2  -8   1        368.76        348.98         7.81 o
   3  -8   1        287.91        284.85         9.28 o
   4  -8   1        225.56        242.86         6.73 o
   5  -8   1       2808.95       2712.31        44.68 o
   6  -8   1          0.89          1.28         1.02 o
   7  -8   1          2.36         10.60         2.17 o
   8  -8   1          0.09          0.10         1.32 o
   9  -8   1         13.85         34.24         6.52 o
  -8  -7   1        295.34        299.52        22.55 o
  -7  -7   1        104.27         89.11        11.53 o
  -6  -7   1          4.95          6.29         1.96 o
  -5  -7   1        126.84        172.67         9.52 o
  -4  -7   1         17.47         16.01         2.73 o
  -3  -7   1        331.07        317.04        11.88 o
  -2  -7   1        249.59        239.58         7.86 o
  -1  -7   1       2040.34       2181.45        54.74 o
   0  -7   1       3980.00       3840.04        51.21 o
   1  -7   1        713.42        650.20        11.22 o
   2  -7   1        157.60        160.66         6.57 o
   3  -7   1        171.61        144.68         5.98 o
   4  -7   1         52.13         50.81         2.84 o
   5  -7   1          8.71         16.70         1.85 o
   6  -7   1         81.01         84.98         4.59 o
   7  -7   1         80.33         86.82         4.87 o
   8  -7   1        648.64        571.09        18.87 o
   9  -7   1        143.62        161.09         9.75 o
  10  -7   1          0.10          0.00         1.67 o
  -9  -6   1          2.38         13.98         4.13 o
  -8  -6   1          5.36          9.24         3.82 o
  -7  -6   1         35.31         25.46         5.78 o
  -6  -6   1         59.07         78.51         5.77 o
  -5  -6   1        349.35        339.04        12.74 o
  -4  -6   1        872.55        871.00        40.29 o
  -3  -6   1          5.43          9.23         1.76 o
  -2  -6   1          2.17         13.42         1.04 o
  -1  -6   1         26.87         42.12         2.63 o
   0  -6   1        298.59        327.70         7.54 o
   1  -6   1        266.08        227.48         6.43 o
   2  -6   1        795.27        747.01        20.32 o
   3  -6   1       1647.82       1704.84        21.68 o
   4  -6   1        125.81        150.46         4.39 o
   5  -6   1         12.80         15.60         1.76 o
   6  -6   1        117.43        114.59         5.21 o
   7  -6   1        113.70        104.06         6.57 o
   8  -6   1        137.16        114.49        10.51 o
   9  -6   1        588.11        608.78        29.34 o
  10  -6   1        115.70        102.28        11.50 o
  -9  -5   1         81.74         93.16        12.53 o
  -8  -5   1         27.43         23.55         5.85 o
  -7  -5   1        205.05        209.96        16.96 o
  -6  -5   1          4.91          2.42         0.99 o
  -5  -5   1          0.71         13.28         2.18 o
  -4  -5   1         52.11         60.78         6.40 o
  -3  -5   1       1809.20       1647.49        27.81 o
  -2  -5   1       2328.62       2165.78        39.00 o
  -1  -5   1         44.57         62.77         3.56 o
   0  -5   1        553.61        588.31        11.30 o
   1  -5   1        527.97        466.90         8.27 o
   2  -5   1        616.14        566.73         8.35 o
   3  -5   1          9.18          5.53         0.61 o
   4  -5   1          3.37         49.09         2.37 o
   5  -5   1        174.94        218.88         6.92 o
   6  -5   1         12.37         11.72         2.83 o
   7  -5   1         37.12         49.17         6.61 o
   8  -5   1       1807.62       1644.58        56.13 o
   9  -5   1          2.99         11.11         3.94 o
  10  -5   1        117.89        126.48        13.12 o
 -10  -4   1         29.65         69.71        11.50 o
  -9  -4   1         41.26         29.31         6.70 o
  -8  -4   1         21.91         26.90         6.33 o
  -7  -4   1        110.31        131.36        13.08 o
  -6  -4   1        123.94        138.82        13.81 o
  -5  -4   1          0.33         11.83         1.89 o
  -4  -4   1        329.77        339.40         9.54 o
  -3  -4   1        868.91        953.67        37.20 o
  -2  -4   1        439.38        348.44        13.47 o
  -1  -4   1       2426.26       2472.44        53.08 o
   0  -4   1       3967.13       3560.45        39.78 o
   1  -4   1         33.76         42.01         1.38 o
   2  -4   1         12.66         36.18         1.22 o
   3  -4   1          1.49          1.73         0.40 o
   4  -4   1         36.02         47.93         2.62 o
   5  -4   1        954.99        911.34        31.32 o
   6  -4   1        423.03        418.22        19.81 o
   7  -4   1        565.63        647.56        28.27 o
   8  -4   1        281.96        234.47        16.40 o
   9  -4   1         37.50         46.98         7.56 o
  10  -4   1          8.72         18.25         4.98 o
 -10  -3   1         44.09         55.98         9.88 o
  -9  -3   1         41.14         36.35         7.15 o
  -8  -3   1        665.09        632.48        32.42 o
  -7  -3   1         86.53         51.90         7.85 o
  -6  -3   1        923.20        937.67        41.32 o
  -5  -3   1        961.75       1002.57        22.99 o
  -4  -3   1         18.35         31.46         2.64 o
  -3  -3   1        463.00        560.58        13.02 o
  -2  -3   1          6.68         17.23         1.25 o
  -1  -3   1        133.63        130.30         3.90 o
   0  -3   1       1788.40       1687.39        21.91 o
   1  -3   1       2046.94       2235.00        22.53 o
   2  -3   1        676.58        726.60        12.13 o
   3  -3   1          1.42          8.82         1.02 o
   4  -3   1        151.07        112.80         5.11 o
   5  -3   1        258.77        265.64         9.05 o
   6  -3   1         22.49         29.21         2.76 o
   7  -3   1        431.33        381.08        20.64 o
   8  -3   1        259.70        238.59        16.93 o
   9  -3   1         30.24         36.62         6.92 o
  10  -3   1          6.27         33.99         6.89 o
 -10  -2   1         15.79         25.00         6.37 o
  -9  -2   1          4.13          1.72         2.47 o
  -8  -2   1          6.59         10.04         3.50 o
  -7  -2   1        104.56         95.06        10.44 o
  -6  -2   1          0.59          0.00         1.12 o
  -5  -2   1        370.46        442.19        11.31 o
  -4  -2   1        678.43        920.55        25.98 o
  -3  -2   1         54.67         88.70         2.82 o
  -2  -2   1         14.85         23.03         1.18 o
  -1  -2   1        426.18        376.92         6.17 o
   0  -2   1        198.29        185.97         2.92 o
   1  -2   1       4832.11       4646.93        40.69 o
   2  -2   1         57.68         86.62         2.17 o
   3  -2   1       1046.70       1217.56        28.01 o
   4  -2   1       7960.25       8094.75       143.04 o
   5  -2   1        641.40        743.00        17.73 o
   6  -2   1          7.23         22.54         3.75 o
   7  -2   1         30.27         34.46         5.80 o
   8  -2   1          1.98          1.76         1.78 o
   9  -2   1         27.10         28.87         5.96 o
  10  -2   1          1.10          0.05         2.21 o
 -10  -1   1        178.56        162.72        16.57 o
  -9  -1   1        153.68        133.53        14.17 o
  -8  -1   1         16.78         16.93         5.17 o
  -7  -1   1         54.03         50.47         7.37 o
  -6  -1   1         25.72         21.41         4.36 o
  -5  -1   1         45.07         32.19         4.83 o
  -4  -1   1        119.43        131.78         9.10 o
  -3  -1   1         25.62         47.78         4.58 o
  -2  -1   1      12043.82      10481.19       272.84 o
  -1  -1   1        659.31        644.54         9.77 o
   1  -1   1        566.70        561.36        12.06 o
   2  -1   1       1124.32       1032.68        17.85 o
   3  -1   1        312.08        304.15         8.97 o
   4  -1   1         33.64         43.14         2.54 o
   5  -1   1       1586.67       1564.02        59.45 o
   6  -1   1         39.05         93.10         4.83 o
   7  -1   1         72.50         71.35         8.50 o
   8  -1   1         93.26         71.64         9.42 o
   9  -1   1          1.68          4.60         3.17 o
  10  -1   1          2.70         10.46         4.46 o
 -11   0   1         22.22         36.84         8.40 o
 -10   0   1         31.85         34.50         7.39 o
  -9   0   1        118.98        157.95        15.09 o
  -8   0   1        717.32        694.96        32.65 o
  -7   0   1         32.79         36.21         6.07 o
  -6   0   1        132.98        135.25        11.09 o
  -5   0   1          1.66          6.89         2.38 o
  -4   0   1        704.12        594.96        22.60 o
  -3   0   1        168.72        200.92         6.99 o
  -2   0   1       5246.86       4947.12       180.45 o
   1   0   1       1318.17       1390.32        25.48 o
   2   0   1          2.29          6.79         0.92 o
   3   0   1        121.32        133.99         8.06 o
   4   0   1         41.00         39.34         4.87 o
   5   0   1        129.87        170.55        11.68 o
   6   0   1        339.73        376.03        10.47 o
   7   0   1         62.97        154.00        13.15 o
   8   0   1         68.61         54.64         8.36 o
   9   0   1         10.54         23.89         5.95 o
  10   0   1          0.10          1.45         2.56 o
 -11   1   1          0.04         28.09         7.00 o
 -10   1   1         10.29         11.58         4.59 o
  -9   1   1         14.46          5.33         2.30 o
  -8   1   1         30.96         34.44         6.45 o
  -7   1   1          5.91        140.48        12.07 o
  -6   1   1         15.77         26.62         4.61 o
  -5   1   1        287.30        253.06        14.03 o
  -4   1   1        577.04        708.33        15.15 o
  -3   1   1       1504.28       1601.41        21.49 o
  -2   1   1       1945.11       1853.40        23.98 o
  -1   1   1         41.75         29.36         1.01 o
   0   1   1         46.80         37.40         1.18 o
   1   1   1         53.20         56.03         2.40 o
   2   1   1         20.68         48.03         3.79 o
   3   1   1       1128.73       1382.83        55.85 o
   4   1   1        248.58        282.15        14.57 o
   5   1   1        146.81        170.90        11.46 o
   6   1   1        218.10        200.63        16.39 o
   7   1   1        139.55        136.75        12.64 o
   8   1   1       1334.35       1121.90        46.22 o
   9   1   1       1268.00       1129.47        49.00 o
  10   1   1         35.49         48.11         9.24 o
 -11   2   1         80.25         69.63        10.72 o
 -10   2   1          1.66         10.16         4.07 o
  -9   2   1         34.47         29.17         6.07 o
  -8   2   1         26.45         33.81         6.02 o
  -7   2   1         30.24         29.68         5.29 o
  -6   2   1        107.68        124.76         4.80 o
  -5   2   1        337.63        348.91         9.87 o
  -4   2   1       7393.18       7310.65       135.06 o
  -3   2   1        813.68        866.56        12.93 o
  -2   2   1        411.52        389.05         6.55 o
  -1   2   1         33.27         28.36         1.32 o
   0   2   1        829.36        964.37        11.92 o
   1   2   1          0.09         19.01         1.01 o
   2   2   1         72.63         37.96         3.03 o
   3   2   1       6402.01       6550.20       111.54 o
   4   2   1       6061.47       6261.76       176.82 o
   5   2   1        320.07        348.85        14.12 o
   6   2   1        103.04         91.09         8.85 o
   7   2   1         45.04         44.56         7.13 o
   8   2   1         30.33         26.18         6.33 o
   9   2   1         13.89         13.12         4.55 o
  10   2   1         37.82         27.83         7.01 o
 -11   3   1         53.70         43.66         8.04 o
 -10   3   1        602.64        533.61        29.71 o
  -9   3   1        712.08        747.67        34.65 o
  -8   3   1       7457.84       6673.88       179.94 o
  -7   3   1         21.33         24.96         4.68 o
  -6   3   1         31.19         45.50         2.43 o
  -5   3   1          2.97          4.66         1.01 o
  -4   3   1         33.87         26.10         1.80 o
  -3   3   1        466.79        554.15         9.44 o
  -2   3   1         44.36        214.03         5.16 o
  -1   3   1       5053.23       4915.13        66.96 o
   0   3   1       1131.64       1024.93        14.32 o
   1   3   1         29.87         44.63         1.48 o
   2   3   1        523.07        569.76        13.06 o
   3   3   1        136.41        203.47         8.99 o
   4   3   1         44.84         56.75         3.89 o
   5   3   1        657.37        686.63        18.16 o
   6   3   1         61.12         42.17         3.57 o
   7   3   1        379.07        320.29        21.08 o
   8   3   1          0.01          3.22         1.75 o
   9   3   1         26.43         20.41         5.74 o
 -11   4   1         68.28         77.50        10.97 o
 -10   4   1         42.04         43.25         7.64 o
  -9   4   1        320.85        367.14        22.20 o
  -8   4   1        313.24        359.93        20.45 o
  -7   4   1        515.09        582.29        25.72 o
  -6   4   1        687.26        654.03        31.11 o
  -5   4   1        122.32        137.93         6.22 o
  -4   4   1        152.07        168.88         6.72 o
  -3   4   1        640.11        637.37        10.73 o
  -2   4   1          0.01          6.36         0.60 o
  -1   4   1         13.89         22.50         1.24 o
   0   4   1       1023.40       1112.63        18.85 o
   1   4   1        509.39        426.12         8.32 o
   2   4   1         89.59         84.32         3.64 o
   3   4   1         72.45         83.25         4.16 o
   4   4   1        858.80        885.90        22.15 o
   5   4   1         17.13         28.78         3.07 o
   6   4   1          0.12         10.43         2.71 o
   7   4   1        195.31        183.42        15.75 o
   8   4   1        105.17         78.99        11.04 o
   9   4   1        105.24        108.46        13.65 o
 -11   5   1         53.13         44.65         8.52 o
 -10   5   1          5.07         13.38         4.39 o
  -9   5   1          2.42         17.86         4.56 o
  -8   5   1          6.02          4.58         2.55 o
  -7   5   1          0.56          0.18         0.60 o
  -6   5   1          3.49         64.01         4.44 o
  -5   5   1       1218.35       1381.56        39.77 o
  -4   5   1         17.21          7.65         0.97 o
  -3   5   1         44.72         71.23         2.74 o
  -2   5   1        651.51        633.02        16.93 o
  -1   5   1         42.60         43.81         1.36 o
   0   5   1        146.72        183.85         5.29 o
   1   5   1       1142.98       1057.99        25.55 o
   2   5   1        320.14        394.71         8.45 o
   3   5   1        877.57        789.42        31.16 o
   4   5   1          9.78          8.93         1.85 o
   5   5   1        116.88        132.34         7.40 o
   6   5   1          2.11         18.69         2.73 o
   7   5   1          0.30          9.78         3.55 o
   8   5   1         46.23         66.40        10.22 o
   9   5   1         60.01         54.00        10.01 o
 -10   6   1          0.58          0.00         1.69 o
  -9   6   1         30.60         32.97         5.98 o
  -8   6   1          0.04          1.62         1.15 o
  -7   6   1          2.14          7.90         1.50 o
  -6   6   1         91.72         88.04         5.23 o
  -5   6   1         41.12         40.37         3.40 o
  -4   6   1       6011.25       6447.51        93.14 o
  -3   6   1        327.07        342.83         9.27 o
  -2   6   1       1225.06       1337.40        22.22 o
  -1   6   1        742.99        767.89        11.94 o
   0   6   1        285.52        319.42        10.11 o
   1   6   1        133.29        149.20         8.50 o
   2   6   1         61.76         68.15         2.47 o
   3   6   1        127.50        100.76         4.05 o
   4   6   1         64.77         54.18         4.73 o
   5   6   1         13.12         64.77         5.34 o
   6   6   1          3.67          6.12         1.89 o
   7   6   1         46.45         34.41         6.97 o
   8   6   1         20.10         17.54         5.28 o
 -10   7   1        158.29        157.88        10.12 o
  -9   7   1          9.01         23.61         3.70 o
  -8   7   1       1849.32       1724.84        73.48 o
  -7   7   1          5.08         10.51         1.73 o
  -6   7   1         10.05         12.65         2.58 o
  -5   7   1         10.46         26.92         2.39 o
  -4   7   1         11.17         19.86         1.56 o
  -3   7   1          2.35         18.67         1.80 o
  -2   7   1         31.77         33.98         1.81 o
  -1   7   1       1512.92       1538.60        37.94 o
   0   7   1        859.03       1006.49        21.29 o
   1   7   1         72.47         92.26         5.73 o
   2   7   1        140.78        131.76         4.19 o
   3   7   1         63.97         56.33         3.88 o
   4   7   1         50.31         67.95         6.89 o
   5   7   1        811.26        768.79        23.20 o
   6   7   1          8.25         14.54         2.84 o
   7   7   1         21.15         33.24         7.03 o
   8   7   1         70.10         94.79        12.89 o
 -10   8   1          0.29         12.04         4.30 o
  -9   8   1          9.47          6.28         2.64 o
  -8   8   1         14.50         22.83         3.39 o
  -7   8   1          3.13          6.81         1.53 o
  -6   8   1          0.27          9.64         1.47 o
  -5   8   1        147.10        152.31         5.98 o
  -4   8   1          8.71         19.25         2.92 o
  -3   8   1        408.32        381.62         9.94 o
  -2   8   1         64.76         53.97         2.42 o
  -1   8   1         74.16        105.36         4.54 o
   0   8   1         45.67         53.30         3.27 o
   1   8   1         83.23        101.78         5.58 o
   2   8   1          7.94         16.66         1.48 o
   3   8   1        434.64        399.26        12.06 o
   4   8   1       1143.16       1212.18        38.72 o
   5   8   1         39.53         55.11         4.37 o
   6   8   1         71.60         91.28        11.30 o
   7   8   1        165.69        180.45        17.10 o
  -9   9   1         21.80         35.86         6.91 o
  -8   9   1        266.44        277.26        13.15 o
  -7   9   1         34.08         39.04         4.47 o
  -6   9   1         29.18         27.06         3.81 o
  -5   9   1        919.75        894.66        26.00 o
  -4   9   1        173.51        184.01         9.99 o
  -3   9   1          0.79          0.00         0.93 o
  -2   9   1         15.11         18.94         5.13 o
  -1   9   1          9.14          1.48         2.30 o
   0   9   1         54.61         80.53         3.54 o
   1   9   1        105.92        104.86         4.57 o
   2   9   1        644.64        640.77        23.16 o
   3   9   1       1050.47       1121.43        41.04 o
   4   9   1         15.76         17.96         2.63 o
   5   9   1         41.11         40.50         3.90 o
   6   9   1          7.17          4.13         1.59 o
  -8  10   1          1.46          3.87         2.03 o
  -7  10   1         36.37         28.05         4.08 o
  -6  10   1          7.54          5.83         1.79 o
  -5  10   1         17.45         24.74         3.78 o
  -4  10   1        102.12        100.44         7.60 o
  -3  10   1         80.23        108.55        12.07 o
  -2  10   1        136.64        159.67        14.82 o
  -1  10   1          4.35          6.89         3.07 o
   0  10   1         33.42         27.90         2.72 o
   1  10   1          9.92         15.22         2.21 o
   2  10   1        203.60        213.31        11.45 o
   3  10   1        236.14        235.91        10.76 o
   4  10   1          0.03          2.80         1.56 o
   5  10   1         44.91         53.11         4.75 o
  -7  11   1        372.54        319.46        27.47 o
  -6  11   1         44.93         44.30         5.38 o
  -5  11   1         11.26         17.86         4.47 o
  -4  11   1          2.16         26.11         4.01 o
  -3  11   1         44.54         62.37         9.51 o
  -2  11   1          5.53          8.37         2.96 o
  -1  11   1          1.43          1.49         2.67 o
   0  11   1        382.16        340.30        24.94 o
   1  11   1         56.79         70.90         8.58 o
   2  11   1          4.92         13.99         5.04 o
   3  11   1          1.71          2.68         1.72 o
   4  11   1         70.74         79.26         7.52 o
  -6  12   1         80.92         99.24         8.41 o
  -5  12   1        532.88        543.88        21.47 o
  -4  12   1        467.57        554.48        32.21 o
  -3  12   1          0.56         21.74         6.49 o
  -2  12   1         34.04         32.49         7.75 o
  -1  12   1         14.96         11.21         4.29 o
   0  12   1          0.14          1.25         1.67 o
   1  12   1         86.80        104.10         8.73 o
   2  12   1          4.12          3.14         5.19 o
  -4  13   1          2.04          6.33         3.04 o
  -3  13   1         44.29         24.34         6.52 o
  -2  13   1          4.26          0.00         2.22 o
  -1  13   1          2.19          3.42         2.98 o
   0  13   1          1.73          4.24         2.10 o
  -2 -13   2         19.97         22.26         4.01 o
  -1 -13   2         14.82         11.57         2.65 o
   0 -13   2         17.75         20.42         3.80 o
   1 -13   2          2.63          2.23         2.94 o
   2 -13   2        157.52        152.01        13.06 o
   3 -13   2         30.07         30.73         7.22 o
   4 -13   2          5.07          5.19         3.37 o
   5 -13   2         28.66         30.94         6.88 o
  -3 -12   2       2027.60       2024.09       174.83 o
  -2 -12   2         76.32         83.19         7.52 o
  -1 -12   2         22.16         21.20         3.83 o
   0 -12   2          3.28         21.48         3.96 o
   1 -12   2         14.96         12.68         2.62 o
   2 -12   2          3.86          4.00         1.57 o
   3 -12   2          7.78          7.04         3.48 o
   4 -12   2          5.71          4.27         2.45 o
   5 -12   2        259.42        237.87        13.15 o
   6 -12   2         30.61         37.90         5.22 o
  -5 -11   2        239.21        226.44        12.53 o
  -4 -11   2        416.72        443.25        24.97 o
  -3 -11   2        279.93        264.50        13.46 o
  -2 -11   2          2.67          4.14         1.92 o
  -1 -11   2         14.99         15.88         2.20 o
   0 -11   2         55.96         74.31         6.30 o
   1 -11   2        249.68        275.23        19.24 o
   2 -11   2         26.95         24.98         3.59 o
   3 -11   2         48.04         47.75         5.07 o
   4 -11   2          9.38         14.87         2.90 o
   5 -11   2          0.75          2.21         3.80 o
   6 -11   2         14.65         17.85         3.40 o
   7 -11   2         55.27         67.01         6.64 o
  -6 -10   2        252.07        242.11        13.18 o
  -5 -10   2        195.24        183.71         8.63 o
  -4 -10   2         74.58         76.61         6.35 o
  -3 -10   2        167.52        158.40        11.04 o
  -2 -10   2         13.15         17.30         2.15 o
  -1 -10   2         33.72         47.55         3.93 o
   0 -10   2        731.64        844.96        22.85 o
   1 -10   2       1649.36       1632.94        91.21 o
   2 -10   2        159.61        133.15        14.76 o
   3 -10   2         37.95         54.26         5.16 o
   4 -10   2          0.29          4.47         1.62 o
   5 -10   2         37.48         46.92         5.12 o
   6 -10   2        138.94        130.89         8.88 o
   7 -10   2        297.47        305.73        14.15 o
   8 -10   2        349.45        372.74        23.50 o
  -7  -9   2         44.32         36.20         7.15 o
  -6  -9   2          1.33          4.15         1.96 o
  -5  -9   2          5.80         26.21         3.33 o
  -4  -9   2          3.79          4.13         1.17 o
  -3  -9   2          4.04          8.61         1.82 o
  -2  -9   2         21.19         21.21         2.30 o
  -1  -9   2        217.32        207.82         6.08 o
   0  -9   2         66.96         57.07         1.86 o
   1  -9   2          0.88         13.61         1.89 o
   2  -9   2         71.65         67.66         5.43 o
   3  -9   2       1018.32        964.22        21.23 o
   4  -9   2       1177.68       1244.36        31.99 o
   5  -9   2        137.11        124.71         8.03 o
   6  -9   2         21.51         28.85         3.74 o
   7  -9   2          2.35          3.70         2.84 o
   8  -9   2          0.25          0.00         1.54 o
   9  -9   2          0.73         15.05         4.17 o
  -8  -8   2         41.02         56.90         9.82 o
  -7  -8   2         20.62         21.78         5.84 o
  -6  -8   2         41.76         48.03         5.50 o
  -5  -8   2          2.43          4.47         2.52 o
  -4  -8   2          0.73          0.99         1.13 o
  -3  -8   2        437.03        426.49        10.37 o
  -2  -8   2          1.86          4.02         1.14 o
  -1  -8   2        373.22        372.24        10.02 o
   0  -8   2         14.16         26.64         1.59 o
   1  -8   2        159.53        155.70         4.44 o
   2  -8   2         15.58         28.38         2.97 o
   3  -8   2         74.35         69.97         4.32 o
   4  -8   2        492.64        438.20         8.94 o
   5  -8   2        213.58        239.92         7.52 o
   6  -8   2        227.58        232.98        10.83 o
   7  -8   2         26.59         30.10         5.55 o
   8  -8   2         43.05         46.29         7.46 o
   9  -8   2        103.46        117.05        12.23 o
  -8  -7   2         44.35         32.99         7.16 o
  -7  -7   2        171.53        156.65        14.71 o
  -6  -7   2          0.64          4.01         1.40 o
  -5  -7   2          2.79         10.03         1.89 o
  -4  -7   2         54.08         59.01         6.99 o
  -3  -7   2         59.47         55.46         4.00 o
  -2  -7   2        456.24        404.49         6.61 o
  -1  -7   2       1220.63       1121.87        26.37 o
   0  -7   2          1.55          2.81         0.52 o
   1  -7   2        593.85        605.76        14.92 o
   2  -7   2        245.81        247.67         6.27 o
   3  -7   2         40.98         48.48         3.41 o
   4  -7   2         29.16         31.64         2.01 o
   5  -7   2         17.35         18.49         1.98 o
   6  -7   2         14.18         18.84         3.60 o
   7  -7   2        815.85        770.79        32.16 o
   8  -7   2         33.74         51.97         8.41 o
   9  -7   2        259.35        305.26        19.42 o
  10  -7   2         13.11         11.42         3.87 o
  -9  -6   2         85.28         75.01        11.11 o
  -8  -6   2         73.27         78.23        10.79 o
  -7  -6   2        289.06        295.61        20.40 o
  -6  -6   2          0.01          3.48         1.20 o
  -5  -6   2        314.45        290.39        11.32 o
  -4  -6   2          0.29          0.45         0.79 o
  -3  -6   2        100.25        117.06         6.26 o
  -2  -6   2        581.85        566.86        12.73 o
  -1  -6   2        141.33        158.73         4.40 o
   0  -6   2        487.58        455.32         7.48 o
   1  -6   2       1312.66       1304.47        21.39 o
   2  -6   2         46.10         72.96         2.60 o
   3  -6   2        282.23        322.16         6.93 o
   4  -6   2         12.14         16.40         1.46 o
   5  -6   2         28.40         29.79         3.31 o
   6  -6   2          4.17         26.37         3.04 o
   7  -6   2         12.50         26.07         3.36 o
   8  -6   2       4224.58       4212.22       124.04 o
   9  -6   2        652.86        668.79        31.64 o
  10  -6   2        276.24        273.83        19.84 o
  -9  -5   2         21.26         19.07         5.76 o
  -8  -5   2          3.82          8.02         3.56 o
  -7  -5   2        184.70        176.41        15.18 o
  -6  -5   2         16.95         15.59         2.24 o
  -5  -5   2        451.71        454.62        14.61 o
  -4  -5   2       4363.47       4307.24        81.16 o
  -3  -5   2       4136.22       3994.91        75.15 o
  -2  -5   2          7.31          4.79         1.06 o
  -1  -5   2         22.73         25.24         1.27 o
   0  -5   2       1150.01       1194.32        23.36 o
   1  -5   2        656.63        680.04         9.07 o
   2  -5   2        398.88        417.69         6.49 o
   3  -5   2        423.64        447.13         7.81 o
   4  -5   2       2234.19       2228.17        36.05 o
   5  -5   2        184.40        177.00         7.66 o
   6  -5   2         41.83         51.75         6.12 o
   7  -5   2         21.12         42.94         6.19 o
   8  -5   2          0.00         13.46         4.23 o
   9  -5   2          9.44          5.76         2.88 o
  10  -5   2          6.07          6.28         2.96 o
 -10  -4   2         58.71         58.34        10.24 o
  -9  -4   2        430.07        444.00        28.27 o
  -8  -4   2       1642.89       1589.21        59.74 o
  -7  -4   2         14.81         18.91         4.55 o
  -6  -4   2          3.20         20.09         2.23 o
  -5  -4   2        343.11        393.12         9.18 o
  -4  -4   2          2.02          0.95         0.56 o
  -3  -4   2       2628.69       2971.86        53.58 o
  -2  -4   2         16.06         23.47         1.52 o
  -1  -4   2        812.73        845.84        11.20 o
   0  -4   2       1107.26       1026.72        13.26 o
   1  -4   2        212.65        190.59         3.52 o
   2  -4   2         84.33         90.21         2.29 o
   3  -4   2         16.97         26.78         1.49 o
   4  -4   2        143.55        134.79         8.31 o
   5  -4   2       1721.88       1670.91        50.70 o
   6  -4   2       1259.77       1205.97        41.40 o
   7  -4   2        139.13        215.10        14.57 o
   8  -4   2         16.15         18.77         4.44 o
   9  -4   2          0.81          7.22         2.92 o
  10  -4   2          7.42          6.65         3.90 o
 -10  -3   2         17.20         15.87         5.01 o
  -9  -3   2          0.63          4.39         3.03 o
  -8  -3   2          0.46          6.56         3.28 o
  -7  -3   2         10.91         87.07        10.04 o
  -6  -3   2         95.16         99.79         7.67 o
  -5  -3   2         37.15         62.53         3.53 o
  -4  -3   2         23.43         28.43         1.79 o
  -3  -3   2         51.96         68.63         2.87 o
  -2  -3   2         41.94         69.82         4.31 o
  -1  -3   2         48.59         79.11         2.76 o
   0  -3   2       2853.66       2679.90        24.22 o
   1  -3   2      19221.85      17726.98       149.06 o
   2  -3   2         11.24         24.64         1.10 o
   3  -3   2       1156.76       1111.06        16.83 o
   4  -3   2         98.26         92.51         7.01 o
   5  -3   2        102.05         98.69         8.08 o
   6  -3   2         17.49         16.20         3.42 o
   7  -3   2          0.18          7.64         2.52 o
   8  -3   2        197.34        232.41        16.86 o
   9  -3   2          8.72         30.53         6.64 o
  10  -3   2         39.15         36.29         7.33 o
 -10  -2   2         15.28         20.23         6.03 o
  -9  -2   2          6.92          8.62         4.11 o
  -8  -2   2         13.30         15.32         4.69 o
  -7  -2   2          0.00          0.00         2.04 o
  -6  -2   2         17.41         52.77         7.03 o
  -5  -2   2       1565.19       1799.07        56.20 o
  -4  -2   2         30.81         55.68         2.03 o
  -3  -2   2          5.32          8.65         0.81 o
  -2  -2   2        612.85        524.47         8.42 o
  -1  -2   2        176.84        179.72         3.65 o
   0  -2   2       1544.93       1455.41        13.43 o
   1  -2   2      11693.68      10666.03       124.98 o
   2  -2   2       1172.89       1025.68        29.12 o
   3  -2   2       3156.25       3423.20        51.59 o
   4  -2   2        140.12        183.13         7.47 o
   5  -2   2         34.32         38.56         3.85 o
   6  -2   2          0.62          3.87         1.01 o
   7  -2   2         37.54         44.19         6.57 o
   8  -2   2         23.41         24.22         5.53 o
   9  -2   2          1.32         15.22         4.69 o
  10  -2   2        387.34        382.71        26.00 o
 -11  -1   2        252.96        301.96        23.99 o
 -10  -1   2         54.42         58.01         9.57 o
  -9  -1   2        134.19        134.37        13.95 o
  -8  -1   2          2.02          2.38         1.29 o
  -7  -1   2         15.43         12.62         3.48 o
  -6  -1   2         87.67         75.60         8.20 o
  -5  -1   2         30.16         16.15         3.45 o
  -4  -1   2       1062.52       1184.97        38.28 o
  -3  -1   2      11852.01      11529.35       488.70 o
  -2  -1   2       8842.88       8042.12       207.24 o
  -1  -1   2         33.29         36.62         1.90 o
   0  -1   2         48.26         40.91         2.01 o
   1  -1   2        394.18        400.64         8.96 o
   2  -1   2         24.88         27.58         2.79 o
   3  -1   2        778.09        883.07        56.75 o
   4  -1   2       1275.34       1703.03        40.72 o
   5  -1   2       2197.79       2142.90        64.30 o
   6  -1   2        183.74        188.65        17.31 o
   7  -1   2          2.45         11.01         3.58 o
   8  -1   2         12.85         15.15         4.51 o
   9  -1   2          4.18          8.44         4.14 o
  10  -1   2         30.28         16.45         4.99 o
 -11   0   2          0.33          0.03         1.81 o
 -10   0   2          2.03         24.14         6.47 o
  -9   0   2          2.95          7.84         3.37 o
  -8   0   2         26.99         32.82         6.45 o
  -7   0   2        106.99        104.56        10.55 o
  -6   0   2         62.99         64.59         7.50 o
  -5   0   2        460.22        478.87        21.26 o
  -4   0   2          2.66          1.37         1.45 o
  -3   0   2       1273.09       1301.75        45.35 o
  -2   0   2       9921.21       9075.06       546.47 o
  -1   0   2       3579.69       3529.68        62.38 o
   0   0   2         51.82         61.85         3.50 o
   1   0   2         69.46         84.36         2.80 o
   2   0   2        129.70        101.45         3.34 o
   3   0   2       1234.56       1197.20        95.40 o
   4   0   2          0.43          4.44         1.27 o
   5   0   2        340.38        362.12        18.34 o
   6   0   2        334.12        341.63        19.16 o
   7   0   2        401.89        324.39        20.03 o
   8   0   2        751.01        670.10        33.06 o
   9   0   2          1.11          3.96         2.55 o
  10   0   2         11.14          6.17         3.24 o
 -11   1   2         10.08          9.25         4.00 o
 -10   1   2          0.83          4.35         2.47 o
  -9   1   2         49.98         59.95         8.70 o
  -8   1   2        842.31        727.13        32.95 o
  -7   1   2       2837.09       2790.04        83.94 o
  -6   1   2          3.19         38.48         5.61 o
  -5   1   2         87.06         83.21         4.44 o
  -4   1   2        643.09        588.80        13.36 o
  -3   1   2         61.29         63.46         2.88 o
  -2   1   2         16.87         13.26         1.00 o
  -1   1   2          1.47          0.88         0.39 o
   0   1   2       4980.59       4385.78        71.14 o
   1   1   2       3471.79       3289.55        40.57 o
   2   1   2         23.65         11.18         0.94 o
   3   1   2       1624.28       1988.19       188.79 o
   4   1   2        431.08        450.35        37.72 o
   5   1   2        263.80        264.29        15.63 o
   6   1   2         45.63         60.88         7.79 o
   7   1   2        572.59        487.80        26.04 o
   8   1   2        118.60        133.76        13.60 o
   9   1   2          1.15         28.18         6.49 o
  10   1   2         15.54         31.02         7.89 o
 -11   2   2         12.83         16.77         5.09 o
 -10   2   2        300.03        249.59        19.44 o
  -9   2   2         23.48         22.81         5.49 o
  -8   2   2       2056.16       1786.67        60.49 o
  -7   2   2          8.86         18.06         4.32 o
  -6   2   2          6.71         11.97         1.33 o
  -5   2   2        274.69        342.66         9.71 o
  -4   2   2        256.34        375.05        10.19 o
  -3   2   2        561.59        605.66        11.60 o
  -2   2   2         17.16         32.99         2.19 o
  -1   2   2        158.75        133.35         2.68 o
   0   2   2       1155.57       1299.09        25.53 o
   1   2   2          0.00          6.84         0.77 o
   2   2   2       3850.70       3705.43       106.77 o
   3   2   2       1986.41       1960.78        55.02 o
   4   2   2          6.13         13.87         1.74 o
   5   2   2         46.23         88.93         4.85 o
   6   2   2         73.57         64.05         7.56 o
   7   2   2        269.97        201.64        16.14 o
   8   2   2          0.77         10.08         3.83 o
   9   2   2          6.05          5.86         3.55 o
  10   2   2        338.00        407.17        29.08 o
 -11   3   2         31.37         32.18         7.04 o
 -10   3   2         86.47         88.21        11.06 o
  -9   3   2        770.78        724.05        33.84 o
  -8   3   2         25.14         22.43         5.11 o
  -7   3   2          4.27         11.93         1.60 o
  -6   3   2         14.12         16.39         1.91 o
  -5   3   2        293.13        273.02         8.44 o
  -4   3   2         31.03         55.85         2.72 o
  -3   3   2       4867.23       5033.19        63.84 o
  -2   3   2        736.04        722.22        10.12 o
  -1   3   2          3.67          9.30         0.57 o
   0   3   2          3.39         15.85         0.83 o
   1   3   2        524.94        624.93        11.58 o
   2   3   2        773.79        716.37        16.84 o
   3   3   2        301.56        261.29         8.51 o
   4   3   2       1324.06       1256.32        34.69 o
   5   3   2        950.07        922.81        42.68 o
   6   3   2         25.82         80.17         5.39 o
   7   3   2          3.63          2.45         2.69 o
   8   3   2          5.12          5.30         3.23 o
   9   3   2         45.54         53.01         9.26 o
 -11   4   2         37.94         33.63         7.53 o
 -10   4   2          1.77          4.57         2.41 o
  -9   4   2         13.24         48.34         7.55 o
  -8   4   2        458.49        398.23        21.92 o
  -7   4   2         44.83         36.34         4.45 o
  -6   4   2        193.39        207.39         8.27 o
  -5   4   2        246.35        247.96         9.05 o
  -4   4   2         17.22         21.80         2.29 o
  -3   4   2         15.71         29.29         1.74 o
  -2   4   2       1720.49       1673.51        23.82 o
  -1   4   2        411.85        341.84         8.06 o
   0   4   2      21596.81      19834.32       276.22 o
   1   4   2       2631.66       3084.14        44.79 o
   2   4   2          2.75          4.46         0.70 o
   3   4   2        149.53        169.09         7.50 o
   4   4   2         46.07         54.96         4.27 o
   5   4   2         41.84         81.69         5.68 o
   6   4   2         51.50         61.59         4.96 o
   7   4   2        108.09         88.65        10.92 o
   8   4   2        427.62        520.50        30.58 o
   9   4   2         11.26          2.32         3.32 o
 -11   5   2         29.99         32.53         6.91 o
 -10   5   2         60.61         62.19         9.16 o
  -9   5   2          3.67         12.92         3.59 o
  -8   5   2         94.79         98.86         5.92 o
  -7   5   2        325.79        367.08        16.18 o
  -6   5   2        664.89        644.63        17.79 o
  -5   5   2       1790.04       1976.62        40.03 o
  -4   5   2       3154.83       3159.76        49.56 o
  -3   5   2        150.32        139.25         4.15 o
  -2   5   2         24.56         28.46         1.99 o
  -1   5   2         16.28         66.83         3.74 o
   0   5   2         15.28         35.22         2.50 o
   1   5   2        857.63        777.57        23.11 o
   2   5   2        108.21        118.51         3.93 o
   3   5   2         46.88         55.42         3.04 o
   4   5   2        134.02        116.36         6.86 o
   5   5   2        125.86        112.47         7.01 o
   6   5   2         35.67         34.41         7.54 o
   7   5   2         17.52         20.70         5.69 o
   8   5   2          1.58         14.08         4.82 o
 -10   6   2         63.99         96.69        11.06 o
  -9   6   2         17.78         14.43         3.79 o
  -8   6   2        152.63        132.59         7.41 o
  -7   6   2          0.65         21.36         2.38 o
  -6   6   2          5.62         27.63         2.54 o
  -5   6   2        122.38        122.99         5.28 o
  -4   6   2         33.27         44.08         2.86 o
  -3   6   2         73.00        120.49         4.89 o
  -2   6   2        147.59        171.24         5.79 o
  -1   6   2        349.74        399.37         8.31 o
   0   6   2          1.56         16.31         2.79 o
   1   6   2          3.39         42.80         3.76 o
   2   6   2         28.19         37.09         2.09 o
   3   6   2        669.71        644.63        14.73 o
   4   6   2        923.73        835.56        23.50 o
   5   6   2        563.77        680.66        52.99 o
   6   6   2         10.12          9.74         2.40 o
   7   6   2         19.59         12.31         4.12 o
   8   6   2        154.55        153.65        16.12 o
 -10   7   2          3.63         10.61         2.56 o
  -9   7   2          0.13         36.66         4.83 o
  -8   7   2        199.76        177.46         9.54 o
  -7   7   2        115.83        122.24         5.93 o
  -6   7   2        178.08        176.09         8.46 o
  -5   7   2          8.85          9.13         1.48 o
  -4   7   2         33.83         57.65         3.45 o
  -3   7   2         48.94         61.34         3.52 o
  -2   7   2          5.61         24.00         1.63 o
  -1   7   2        331.29        330.79         6.58 o
   0   7   2         17.25         18.25         2.61 o
   1   7   2         59.44         54.26         4.68 o
   2   7   2          0.70          2.38         0.98 o
   3   7   2         64.14         86.91         4.97 o
   4   7   2        697.47        926.87        20.98 o
   5   7   2       1016.24        911.86        48.77 o
   6   7   2        177.80        185.32        16.08 o
   7   7   2        323.69        300.38        22.46 o
 -10   8   2          2.62          8.03         3.24 o
  -9   8   2         15.72         14.53         4.64 o
  -8   8   2       1100.48       1053.64        54.07 o
  -7   8   2        204.63        224.29         8.54 o
  -6   8   2         42.94         45.64         3.41 o
  -5   8   2          2.23          4.17         1.08 o
  -4   8   2        349.65        313.99        19.41 o
  -3   8   2        110.89        121.56         8.68 o
  -2   8   2         30.47         45.96         6.94 o
  -1   8   2         36.63         64.76         8.04 o
   0   8   2        998.49       1010.18        53.67 o
   1   8   2        498.14        504.04        16.95 o
   2   8   2         60.56         88.61         5.07 o
   3   8   2         20.15         59.20         5.22 o
   4   8   2          5.36          3.55         0.86 o
   5   8   2         24.48         40.99         4.37 o
   6   8   2         75.47         84.92        10.92 o
  -9   9   2         24.69         27.34         6.22 o
  -8   9   2          0.01          4.91         2.73 o
  -7   9   2         83.78         82.65         6.79 o
  -6   9   2         66.72         97.68         7.40 o
  -5   9   2         16.76         29.52         3.91 o
  -4   9   2          0.10          0.50         1.18 o
  -3   9   2         14.63         15.39         2.66 o
  -2   9   2        151.76        146.37        13.42 o
  -1   9   2         15.36         18.63         5.06 o
   0   9   2         94.65         88.09         6.82 o
   1   9   2        814.94        770.43        18.24 o
   2   9   2        644.18        593.68        26.13 o
   3   9   2        810.12        809.33        25.22 o
   4   9   2         45.22         52.37         4.42 o
   5   9   2          5.32          8.97         2.13 o
   6   9   2          0.53          0.00         1.30 o
  -8  10   2         35.76         42.34         5.17 o
  -7  10   2          8.50         21.82         3.56 o
  -6  10   2        116.58         90.53        12.21 o
  -5  10   2          0.37          2.30         3.41 o
  -4  10   2        230.08        214.87        28.21 o
  -3  10   2        949.34        918.17        41.18 o
  -2  10   2          4.94          2.98         2.26 o
  -1  10   2          8.99         12.70         3.82 o
   0  10   2         85.83         77.57         5.50 o
   1  10   2        105.48        108.25         9.27 o
   2  10   2         46.93         53.70         4.33 o
   3  10   2          6.93          6.36         1.90 o
   4  10   2        447.86        486.63        18.84 o
  -7  11   2         31.42         29.84         4.58 o
  -6  11   2          2.88          7.64         2.46 o
  -5  11   2          0.04         53.95         5.99 o
  -4  11   2        978.28        970.16        44.43 o
  -3  11   2          7.38         13.65         4.88 o
  -2  11   2          0.44          9.81         4.25 o
  -1  11   2        226.77        188.90        17.42 o
   0  11   2          7.01          7.34         2.36 o
   1  11   2         11.79         11.82         2.90 o
   2  11   2         18.36         19.80         3.59 o
   3  11   2         33.26         35.25         4.88 o
  -6  12   2        279.62        246.74        13.94 o
  -5  12   2        344.03        355.82        16.98 o
  -4  12   2         39.60         37.91         7.65 o
  -3  12   2         16.53         31.19         7.19 o
  -2  12   2          2.00          3.67         2.60 o
  -1  12   2          7.51          4.66         2.93 o
   0  12   2         14.75          8.83         3.82 o
   1  12   2        142.07        145.17        19.92 o
  -2  13   2         42.42         50.76         9.79 o
  -2 -13   3        128.83        115.29        10.48 o
  -1 -13   3         86.00         80.77         8.71 o
   0 -13   3          1.34          4.71         2.35 o
   1 -13   3         30.53         36.00         4.66 o
   2 -13   3         73.21         78.52         7.09 o
   3 -13   3          0.78          0.00         1.42 o
   4 -13   3         43.90         51.68         8.88 o
   5 -13   3        146.82        149.31        16.11 o
  -4 -12   3       2604.95       2513.56       158.76 o
  -3 -12   3        419.22        416.75        18.09 o
  -2 -12   3         14.52         17.08         5.63 o
  -1 -12   3          7.78         14.73         5.06 o
   0 -12   3          6.77         16.29         2.46 o
   1 -12   3          0.08          8.93         2.45 o
   2 -12   3          0.00          0.12         0.88 o
   3 -12   3         46.47         60.51         6.16 o
   4 -12   3         60.06         44.29         7.98 o
   5 -12   3         48.62         50.76         5.94 o
   6 -12   3         44.66         45.29         5.56 o
  -5 -11   3         82.53         73.72         7.55 o
  -4 -11   3         70.52         72.35        12.77 o
  -3 -11   3        135.91        136.58        33.25 o
  -2 -11   3        513.04        456.33        22.42 o
  -1 -11   3        687.73        656.82        19.84 o
   0 -11   3         67.09         77.42         6.22 o
   1 -11   3          2.48          6.32         2.03 o
   2 -11   3         10.36         17.57         3.09 o
   3 -11   3         53.78         58.55         5.67 o
   4 -11   3          2.82          3.52         1.52 o
   5 -11   3         21.93         37.16         5.23 o
   6 -11   3          0.59          8.48         2.93 o
   7 -11   3         55.06         56.47         8.72 o
  -6 -10   3        392.24        407.69        17.34 o
  -5 -10   3         30.17         26.07         3.10 o
  -4 -10   3         27.97         23.80         2.89 o
  -3 -10   3          0.08          0.00         0.75 o
  -2 -10   3         29.62         30.06         7.36 o
  -1 -10   3          0.73          1.68         0.89 o
   0 -10   3        209.69        225.47        11.09 o
   1 -10   3        689.65        666.56        40.88 o
   2 -10   3          0.34          0.27         1.39 o
   3 -10   3         23.49         39.25         4.52 o
   4 -10   3         59.08         74.18         5.16 o
   5 -10   3        315.92        293.91        13.53 o
   6 -10   3        226.81        226.14        14.73 o
   7 -10   3         21.18         28.44         6.16 o
   8 -10   3        519.15        548.66        29.34 o
  -7  -9   3          4.63          3.49         1.85 o
  -6  -9   3         58.95         82.86        10.18 o
  -5  -9   3        101.21        105.28         7.45 o
  -4  -9   3         33.06         29.08         3.01 o
  -3  -9   3         68.48         76.52         4.70 o
  -2  -9   3        131.82        128.06         6.15 o
  -1  -9   3         85.06         89.46         3.83 o
   0  -9   3          0.41         15.02         2.47 o
   1  -9   3         48.98         52.70         4.83 o
   2  -9   3       1076.60        968.35        66.83 o
   3  -9   3       2019.17       2018.85        36.91 o
   4  -9   3        279.42        239.46        11.15 o
   5  -9   3         30.78         39.64         4.41 o
   6  -9   3          0.33         14.88         2.85 o
   7  -9   3         20.00         38.97         6.64 o
   8  -9   3        181.26        184.38        15.50 o
   9  -9   3        207.18        211.80        17.68 o
  -8  -8   3         18.09         20.44         5.49 o
  -7  -8   3         22.34         24.99         5.67 o
  -6  -8   3         29.66         33.40         5.17 o
  -5  -8   3         15.68         18.49         2.84 o
  -4  -8   3        542.90        529.45        16.94 o
  -3  -8   3        221.44        235.70         6.04 o
  -2  -8   3        331.40        299.23         7.78 o
  -1  -8   3        236.56        256.29         5.61 o
   0  -8   3          5.78         11.36         1.12 o
   1  -8   3         24.28         24.62         1.44 o
   2  -8   3         29.47         36.69         3.21 o
   3  -8   3          0.56          2.19         1.45 o
   4  -8   3         61.88         89.78         5.23 o
   5  -8   3          3.09          5.04         1.47 o
   6  -8   3         51.37         77.91         8.71 o
   7  -8   3          6.91         14.38         3.89 o
   8  -8   3          5.80          9.55         3.39 o
   9  -8   3         38.01         54.06         8.26 o
  -8  -7   3        258.39        229.95        19.26 o
  -7  -7   3        589.94        660.92        32.96 o
  -6  -7   3          3.06          1.09         1.61 o
  -5  -7   3         38.03         37.87         3.97 o
  -4  -7   3         30.95         47.28         6.28 o
  -3  -7   3        137.24        134.36         6.90 o
  -2  -7   3          5.31          4.93         0.70 o
  -1  -7   3        815.43        828.21        13.32 o
   0  -7   3       2891.73       2595.26        35.82 o
   1  -7   3        509.73        501.56         8.48 o
   2  -7   3          2.96          8.25         1.11 o
   3  -7   3         71.49         77.10         3.76 o
   4  -7   3          7.85          7.79         1.02 o
   5  -7   3         71.33         75.17         4.04 o
   6  -7   3        377.37        341.30        13.97 o
   7  -7   3        812.63        913.16        24.77 o
   8  -7   3       2909.41       2800.81        59.94 o
   9  -7   3          0.97          2.18         2.41 o
  -9  -6   3         17.79         13.47         5.04 o
  -8  -6   3          4.63          2.16         2.88 o
  -7  -6   3        764.65        666.37        32.71 o
  -6  -6   3        259.91        284.48        11.56 o
  -5  -6   3        288.70        287.02        11.11 o
  -4  -6   3        104.74        100.98         5.89 o
  -3  -6   3        352.68        356.47        18.75 o
  -2  -6   3        116.16        117.43         3.44 o
  -1  -6   3         39.24         49.56         2.06 o
   0  -6   3        841.61        819.45        12.54 o
   1  -6   3         52.24         53.82         3.29 o
   2  -6   3        934.95        959.56        15.98 o
   3  -6   3        345.44        384.64         7.25 o
   4  -6   3         24.45         17.41         1.55 o
   5  -6   3         11.20         14.06         2.05 o
   6  -6   3          0.78          4.30         1.43 o
   7  -6   3         26.37         27.54         3.43 o
   8  -6   3        104.11        100.79         7.22 o
   9  -6   3         22.08         35.57         5.55 o
  10  -6   3         81.77         84.00         7.39 o
  -9  -5   3         49.20         46.55         8.48 o
  -8  -5   3         79.37         90.86        11.54 o
  -7  -5   3          7.36         11.16         3.97 o
  -6  -5   3        161.74        148.47         7.07 o
  -5  -5   3       1255.39       1278.25        29.62 o
  -4  -5   3        131.13        152.32        10.63 o
  -3  -5   3       1635.08       1759.07        36.51 o
  -2  -5   3         64.24         57.81         2.89 o
  -1  -5   3        662.78        698.10         9.85 o
   0  -5   3        285.80        270.28         4.02 o
   1  -5   3          8.73         11.57         0.86 o
   2  -5   3        170.27        172.89         4.81 o
   3  -5   3       1337.83       1297.80        19.92 o
   4  -5   3         88.55        211.52         6.58 o
   5  -5   3        247.98        241.26         9.24 o
   6  -5   3         94.39         92.78         5.87 o
   7  -5   3         12.64          8.88         2.33 o
   8  -5   3         22.94         24.53         5.09 o
   9  -5   3         16.97         22.09         5.20 o
  10  -5   3          0.00         34.96         7.16 o
 -10  -4   3         15.55         50.65         9.29 o
  -9  -4   3        157.46        162.23        16.13 o
  -8  -4   3         99.00        108.35        12.07 o
  -7  -4   3         31.31         40.42         6.78 o
  -6  -4   3          0.11          2.01         2.04 o
  -5  -4   3         23.21         22.02         1.76 o
  -4  -4   3         30.16         29.71         2.10 o
  -3  -4   3        220.93        286.96         7.42 o
  -2  -4   3        193.79        228.33         9.33 o
  -1  -4   3         16.67          0.88         0.29 o
   0  -4   3         74.35         61.78         1.67 o
   1  -4   3        171.64        167.01         3.09 o
   2  -4   3         13.36         28.29         1.42 o
   3  -4   3         85.44         75.01         2.95 o
   4  -4   3        193.32        152.97         6.19 o
   5  -4   3        114.97        133.10         7.08 o
   6  -4   3        628.75        638.56        26.68 o
   7  -4   3         32.60         45.69         6.53 o
   8  -4   3         48.16         52.88         7.65 o
   9  -4   3         46.66         67.32         9.23 o
  10  -4   3         10.92         16.97         5.35 o
 -10  -3   3          1.80          5.27         3.63 o
  -9  -3   3          0.10         18.38         5.15 o
  -8  -3   3       1624.42       1529.57        57.38 o
  -7  -3   3        312.34        329.14        20.57 o
  -6  -3   3          4.35         31.53         5.90 o
  -5  -3   3          1.10         12.49         2.60 o
  -4  -3   3        157.91        162.86         6.28 o
  -3  -3   3         22.13         43.05         2.24 o
  -2  -3   3         26.25         21.88         2.39 o
  -1  -3   3      11817.22      11344.76       154.09 o
   1  -3   3      10332.66      10110.47        94.32 o
   2  -3   3        496.00        559.10        11.08 o
   3  -3   3        282.24        340.04         8.41 o
   4  -3   3          1.14          6.64         1.45 o
   5  -3   3        169.25        153.34         7.78 o
   6  -3   3         25.51         56.49         6.88 o
   7  -3   3        178.00        182.97        14.07 o
   8  -3   3        632.94        535.18        27.95 o
   9  -3   3         89.27        109.78        12.52 o
  10  -3   3         34.60         36.21         7.76 o
 -11  -2   3          0.49          7.12         4.01 o
 -10  -2   3          2.31          2.17         2.51 o
  -9  -2   3         42.09         46.94         8.29 o
  -8  -2   3          1.41          4.37         2.97 o
  -7  -2   3        154.10        173.75        14.12 o
  -6  -2   3       1080.20       1215.34        43.58 o
  -5  -2   3         19.11         35.84         5.94 o
  -4  -2   3        749.63        674.11        18.75 o
  -3  -2   3        100.70        110.54         7.94 o
  -2  -2   3        725.09        881.95        34.70 o
  -1  -2   3         13.71         24.17         1.73 o
   0  -2   3       2441.06       2361.18        41.03 o
   1  -2   3          3.84         12.62         0.75 o
   2  -2   3       5504.73       4934.37       196.14 o
   3  -2   3        142.95        196.97        18.13 o
   4  -2   3        362.44        435.96        13.40 o
   5  -2   3        107.46        119.79         6.90 o
   6  -2   3         51.23         64.56         7.52 o
   7  -2   3          0.99          3.67         2.49 o
   8  -2   3         18.18         11.43         3.75 o
   9  -2   3        132.72        135.69        14.12 o
  10  -2   3         12.06         59.80         9.95 o
 -11  -1   3        996.06       1006.19        47.78 o
 -10  -1   3         24.10         52.72         9.17 o
  -9  -1   3         17.81         19.79         5.25 o
  -8  -1   3         14.28         14.75         4.37 o
  -7  -1   3         94.82        104.10        10.51 o
  -6  -1   3         55.98         50.04         6.59 o
  -5  -1   3       1805.97       1689.56        52.84 o
  -4  -1   3       3810.72       3915.51        70.18 o
  -3  -1   3      13591.05      13583.15       334.65 o
  -2  -1   3       7387.78       7323.53       128.83 o
  -1  -1   3         83.21         96.75         8.53 o
   0  -1   3         12.91         30.47         0.92 o
   1  -1   3        115.23        102.43         3.39 o
   2  -1   3         98.62        124.23         4.72 o
   3  -1   3       4008.15       3782.10       154.58 o
   4  -1   3        157.89        189.54        13.43 o
   5  -1   3        999.25       1010.76        55.94 o
   6  -1   3         19.96         28.71         5.20 o
   7  -1   3          1.78          1.57         1.45 o
   8  -1   3        319.82        284.91        20.07 o
   9  -1   3         80.05        107.73        12.87 o
  10  -1   3        232.12        225.95        20.17 o
 -11   0   3          4.04          0.66         1.60 o
 -10   0   3        115.19        113.05        13.03 o
  -9   0   3         58.46        158.33        14.61 o
  -8   0   3        398.34        372.51        22.11 o
  -7   0   3       1028.99        913.87        36.42 o
  -6   0   3        197.91        189.77        13.18 o
  -5   0   3        541.05        561.78        23.20 o
  -4   0   3        155.82         89.12         7.14 o
  -3   0   3         18.86         47.13         4.64 o
  -2   0   3        698.11        741.07        37.28 o
  -1   0   3        141.41        100.49         3.78 o
   0   0   3       1749.07       1410.72        26.45 o
   1   0   3        263.97        265.40         6.80 o
   2   0   3        763.02        782.72        21.59 o
   3   0   3        243.17        314.53        17.94 o
   4   0   3        584.86        592.22        25.14 o
   5   0   3         68.55         81.29         6.17 o
   6   0   3       1237.41       1293.30        46.51 o
   7   0   3       1110.08        791.73        35.16 o
   8   0   3         49.09         43.15         7.58 o
   9   0   3         20.62         18.43         5.43 o
  10   0   3         45.80         50.07         9.52 o
 -11   1   3         23.15         20.74         5.83 o
 -10   1   3        107.70        110.71        12.94 o
  -9   1   3        126.81        104.76        11.67 o
  -8   1   3       6161.92       5360.98       148.99 o
  -7   1   3       3309.32       3179.01        93.05 o
  -6   1   3         42.34         47.17         5.98 o
  -5   1   3        230.12        201.67         6.39 o
  -4   1   3        169.70        152.66         5.45 o
  -3   1   3        260.53        221.03        10.74 o
  -2   1   3          1.40          0.77         0.85 o
  -1   1   3        894.97        813.14        35.64 o
   0   1   3       9665.43       8355.58       375.86 o
   1   1   3        191.40        176.27         4.04 o
   2   1   3       3290.35       3327.60        73.18 o
   3   1   3         24.71         58.56        10.44 o
   4   1   3        112.45        118.98        10.14 o
   5   1   3        189.89        193.07        13.41 o
   6   1   3         60.46         66.69         8.26 o
   7   1   3         95.82         61.85         8.64 o
   8   1   3        173.51        118.29        12.93 o
   9   1   3          9.07          5.20         2.92 o
 -11   2   3        165.61        138.65        15.42 o
 -10   2   3         88.80         81.17        10.86 o
  -9   2   3         94.00         94.89        11.15 o
  -8   2   3          7.89          7.12         3.12 o
  -7   2   3          1.48          6.28         0.92 o
  -6   2   3        602.85        616.29        23.71 o
  -5   2   3       1656.50       1829.09        74.13 o
  -4   2   3        120.91        283.26        14.48 o
  -3   2   3       2085.03       1836.45        35.74 o
  -2   2   3         41.35         28.43         1.70 o
  -1   2   3         21.25         37.95         1.72 o
   0   2   3          0.04          5.25         0.48 o
   1   2   3        123.32        204.58        13.71 o
   2   2   3       1026.75        978.04        15.98 o
   3   2   3         66.02         39.65         4.84 o
   4   2   3       3309.50       3378.01        62.65 o
   5   2   3          2.17          1.16         1.43 o
   6   2   3          0.44          0.26         0.94 o
   7   2   3         20.16         16.85         4.46 o
   8   2   3          0.07          2.37         1.99 o
   9   2   3          2.96         19.69         5.83 o
 -11   3   3         40.25         46.01         8.59 o
 -10   3   3        481.36        470.90        28.04 o
  -9   3   3         19.75         37.26         6.86 o
  -8   3   3         80.12         81.30         9.40 o
  -7   3   3         61.28         73.95         4.31 o
  -6   3   3        156.02        154.08         6.78 o
  -5   3   3          8.17         17.43         2.05 o
  -4   3   3         82.03         94.61         5.46 o
  -3   3   3       6384.91       7452.91       132.19 o
  -2   3   3       6182.87       5620.80        74.89 o
  -1   3   3        262.60        321.19         7.26 o
   0   3   3        112.65        153.33         4.41 o
   1   3   3       1986.86       2047.09        29.70 o
   2   3   3        206.42        202.61         5.46 o
   3   3   3        937.57       1025.01        27.41 o
   4   3   3       1025.20       1101.23        44.82 o
   5   3   3        628.16        624.90        37.60 o
   6   3   3        134.60        118.87         6.89 o
   7   3   3          0.59          0.00         2.71 o
   8   3   3        138.90        150.69        15.32 o
   9   3   3         23.00         34.66         7.80 o
 -11   4   3          0.77          0.00         1.71 o
 -10   4   3         22.72         37.30         7.00 o
  -9   4   3          8.14         11.90         3.84 o
  -8   4   3        516.96        514.47        16.98 o
  -7   4   3        103.19        113.31         6.24 o
  -6   4   3         10.42         11.66         1.85 o
  -5   4   3        190.21        196.22         7.96 o
  -4   4   3        749.95        767.17        18.83 o
  -3   4   3         20.76         13.65         1.43 o
  -2   4   3        348.22        439.46         9.79 o
  -1   4   3       5826.64       6623.56       220.75 o
   0   4   3         23.12         36.86         3.22 o
   1   4   3         73.92        119.18         3.26 o
   2   4   3         47.39         54.61         2.61 o
   3   4   3         24.18         26.66         1.57 o
   4   4   3          9.83         17.72         2.86 o
   5   4   3         44.63         38.56         3.90 o
   6   4   3        162.05        154.78        10.68 o
   7   4   3         55.08         62.47         9.51 o
   8   4   3          0.88         30.68         6.91 o
 -11   5   3          5.23          3.62         2.40 o
 -10   5   3         15.05         20.25         5.14 o
  -9   5   3          4.80         12.27         3.88 o
  -8   5   3         97.34         82.52         5.54 o
  -7   5   3        151.17        243.78        10.04 o
  -6   5   3        321.44        352.27        12.20 o
  -5   5   3          2.64         10.20         1.89 o
  -4   5   3        285.96        262.14         7.67 o
  -3   5   3        436.43        444.81        12.63 o
  -2   5   3        303.39        307.60         7.93 o
  -1   5   3          0.46         12.32         1.05 o
   0   5   3          3.72          7.71         0.89 o
   1   5   3       1824.01       1739.55        28.69 o
   2   5   3       1720.24       1626.35        23.35 o
   3   5   3         20.94         18.93         3.63 o
   4   5   3        113.77        123.35         7.41 o
   5   5   3        217.71        185.79         9.51 o
   6   5   3         18.04         17.14         2.86 o
   7   5   3         45.78         58.60         9.28 o
   8   5   3        101.09         96.67        12.65 o
 -10   6   3          8.92         17.21         4.85 o
  -9   6   3          0.24          2.98         2.58 o
  -8   6   3          1.10          0.74         0.87 o
  -7   6   3         14.93         15.96         2.02 o
  -6   6   3        151.51        146.76         7.14 o
  -5   6   3          7.65         99.84         4.83 o
  -4   6   3       3521.14       3375.61        69.51 o
  -3   6   3        144.17        163.17        10.59 o
  -2   6   3         28.51         47.11         7.36 o
  -1   6   3         54.21         65.51         3.20 o
   0   6   3         68.30         72.38         3.11 o
   1   6   3        298.57        273.11         9.12 o
   2   6   3         73.06         74.78         4.52 o
   3   6   3       1408.94       1437.74       105.99 o
   4   6   3      10718.56      10391.18       689.19 o
   5   6   3        555.06        505.62        17.96 o
   6   6   3          0.07         12.24         2.99 o
   7   6   3        116.41        116.80        13.53 o
 -10   7   3        533.99        458.12        18.21 o
  -9   7   3         13.26         51.69         8.07 o
  -8   7   3       1037.61        919.89        38.01 o
  -7   7   3          9.58         11.56         1.79 o
  -6   7   3         70.59         75.96         4.50 o
  -5   7   3        136.80        130.89         5.76 o
  -4   7   3          0.02         20.56         2.87 o
  -3   7   3         15.61         18.15         3.16 o
  -2   7   3       1013.36       1044.36        26.47 o
  -1   7   3        106.98        166.68         5.48 o
   0   7   3        265.62        294.47        10.52 o
   1   7   3        193.17        183.58         8.90 o
   2   7   3        169.41        162.54         8.47 o
   3   7   3        161.41        205.43         8.12 o
   4   7   3        118.34        114.35         9.87 o
   5   7   3        445.07        425.89        18.24 o
   6   7   3        169.30        157.30        15.13 o
   7   7   3         27.20         27.72         6.96 o
 -10   8   3          0.02          0.00         2.96 o
  -9   8   3         80.25         94.80        10.73 o
  -8   8   3         61.58         75.91         4.99 o
  -7   8   3        682.86        603.33        15.65 o
  -6   8   3         22.70         29.24         2.83 o
  -5   8   3         35.09         31.89         2.80 o
  -4   8   3          0.66          9.17         2.03 o
  -3   8   3          1.73          3.27         1.45 o
  -2   8   3        124.52        120.75         4.98 o
  -1   8   3        636.01        661.23        30.66 o
   0   8   3         51.53         58.63         6.36 o
   1   8   3        394.98        423.61        15.37 o
   2   8   3          0.95          0.99         0.92 o
   3   8   3         85.89         64.40         4.55 o
   4   8   3         13.38         37.97         3.64 o
   5   8   3         76.41         89.60         8.79 o
   6   8   3         69.18         87.71         7.55 o
  -9   9   3         55.74         46.00         7.77 o
  -8   9   3          6.19          3.46         1.91 o
  -7   9   3        156.01        162.68         9.88 o
  -6   9   3        170.53        143.79         9.71 o
  -5   9   3        446.87        440.15        28.48 o
  -4   9   3        323.74        329.96        25.12 o
  -3   9   3          0.66         22.59         3.60 o
  -2   9   3         29.04         20.63         4.88 o
  -1   9   3         47.41         56.42         8.41 o
   0   9   3        133.12        142.47         9.63 o
   1   9   3         30.37         33.32         4.15 o
   2   9   3         65.85         57.80         4.39 o
   3   9   3         26.18         33.43         3.48 o
   4   9   3        165.80        167.39         9.40 o
   5   9   3         11.58         10.74         2.24 o
  -8  10   3          0.01         19.36         5.10 o
  -7  10   3          5.63          4.40         1.00 o
  -6  10   3          0.04          0.00         1.10 o
  -5  10   3         58.08         58.90         5.88 o
  -4  10   3       6422.07       6325.87       414.04 o
  -3  10   3       2176.51       2193.64        75.82 o
  -2  10   3         22.73         21.79         5.53 o
  -1  10   3         15.88         11.04         3.40 o
   0  10   3          0.32          1.60         0.96 o
   1  10   3          7.69          4.99         1.50 o
   2  10   3          0.22          1.80         0.99 o
   3  10   3         22.95         29.50         3.46 o
   4  10   3        516.40        495.38        16.73 o
  -7  11   3          4.76          6.43         2.06 o
  -6  11   3         19.25         15.68         3.39 o
  -5  11   3         60.39         77.10         7.18 o
  -4  11   3          5.10          1.91         3.21 o
  -3  11   3         11.40          0.00         2.76 o
  -2  11   3         65.85         73.18        10.76 o
  -1  11   3          6.82          3.53         2.22 o
   0  11   3          7.69          6.96         3.80 o
   1  11   3          6.79         14.37         3.02 o
   2  11   3          0.04          6.25         2.11 o
   3  11   3          5.48          5.91         2.24 o
  -5  12   3         61.91         51.80         9.04 o
  -4  12   3          7.81         19.96         5.27 o
  -3  12   3          0.53          0.00         2.30 o
  -2  12   3          1.17         14.20         4.97 o
  -1  12   3         39.66         45.89         9.15 o
   0  12   3          8.93         16.23         6.18 o
   1  12   3        111.03        134.68        20.83 o
  -2 -13   4          0.96          6.02         2.37 o
  -1 -13   4         23.01         17.33         3.68 o
   0 -13   4         27.65         29.71         3.51 o
   1 -13   4        126.45        118.77         8.68 o
   2 -13   4         38.23         38.37         5.76 o
   3 -13   4          0.37          0.90         3.74 o
   4 -13   4         31.74         40.06         7.89 o
  -4 -12   4        266.84        255.60        13.78 o
  -3 -12   4        102.14         92.63        11.56 o
  -2 -12   4          6.65         10.89         2.71 o
  -1 -12   4         11.29         31.90         3.74 o
   0 -12   4         34.12         44.76         5.59 o
   1 -12   4         22.31         21.35         3.55 o
   2 -12   4         11.68         11.35         2.77 o
   3 -12   4          0.38          7.72         1.93 o
   4 -12   4          0.44          3.34         1.61 o
   5 -12   4         77.90         81.67         7.40 o
   6 -12   4         17.03         21.36         5.46 o
  -5 -11   4          0.60          4.54         1.58 o
  -4 -11   4          3.94          3.29         1.70 o
  -3 -11   4         61.84         60.70         6.83 o
  -2 -11   4         55.91         63.99         4.64 o
  -1 -11   4        300.47        273.33        10.15 o
   0 -11   4         40.54         50.41         4.18 o
   1 -11   4         21.23         21.71         3.38 o
   2 -11   4         21.54         32.05         4.14 o
   3 -11   4          2.93          9.98         4.61 o
   4 -11   4        670.33        627.31        17.63 o
   5 -11   4        288.34        274.79        16.88 o
   6 -11   4         68.22         73.11         9.60 o
   7 -11   4         29.70         40.25         7.11 o
  -6 -10   4          8.12          8.41         2.58 o
  -5 -10   4          5.31          5.00         1.14 o
  -4 -10   4        103.82         93.49         6.71 o
  -3 -10   4        319.88        269.07        10.53 o
  -2 -10   4         62.49         61.04         5.87 o
  -1 -10   4         99.00        102.45         5.59 o
   0 -10   4       1847.90       1759.03        41.89 o
   1 -10   4         19.01         44.14         4.48 o
   2 -10   4        161.04        136.76         8.55 o
   3 -10   4         73.26         60.32         8.22 o
   4 -10   4        110.80        119.38         6.61 o
   5 -10   4         30.75         38.90         4.71 o
   6 -10   4         21.93         14.67         4.33 o
   7 -10   4        186.78        183.43        15.38 o
   8 -10   4        791.79        766.05        36.06 o
  -7  -9   4          0.18          5.00         3.13 o
  -6  -9   4         35.66         41.32         6.67 o
  -5  -9   4         93.07         93.57         5.64 o
  -4  -9   4        285.16        272.21        10.28 o
  -3  -9   4         15.28         17.73         2.44 o
  -2  -9   4         13.63          9.46         0.94 o
  -1  -9   4        436.33        444.61         8.54 o
   0  -9   4        155.11        156.65         4.96 o
   1  -9   4        137.91        146.83         5.39 o
   2  -9   4         41.94         46.07         3.37 o
   3  -9   4          7.39         12.36         2.09 o
   4  -9   4         12.68         12.59         2.05 o
   5  -9   4        109.60        113.32         7.62 o
   6  -9   4          2.88         14.68         3.55 o
   7  -9   4          1.14          0.00         2.73 o
   8  -9   4          0.37         10.67         3.32 o
  -8  -8   4         48.63         45.72         8.35 o
  -7  -8   4        210.09        213.29        17.15 o
  -6  -8   4         66.51         52.45         6.67 o
  -5  -8   4        119.73        108.95         6.99 o
  -4  -8   4         58.77         62.05         5.04 o
  -3  -8   4        244.05        226.81         6.09 o
  -2  -8   4         94.77         75.33         2.97 o
  -1  -8   4          9.89          7.97         0.83 o
   0  -8   4        516.42        477.25         9.88 o
   1  -8   4         25.36         30.59         2.15 o
   2  -8   4         88.80         89.12         4.61 o
   3  -8   4         27.18         36.66         2.60 o
   4  -8   4         85.48         94.37         4.51 o
   5  -8   4          3.83         17.72         2.93 o
   6  -8   4         13.62         15.12         3.94 o
   7  -8   4         47.93         59.44         7.98 o
   8  -8   4       1091.46       1110.63        44.01 o
   9  -8   4          9.00         15.93         4.78 o
  -9  -7   4          2.37          1.63         2.41 o
  -8  -7   4         13.24          6.36         3.28 o
  -7  -7   4        154.30        176.67        15.31 o
  -6  -7   4         10.21         14.40         2.35 o
  -5  -7   4         63.72         74.93         7.36 o
  -4  -7   4          1.75         22.36         4.88 o
  -3  -7   4         55.27         83.18         6.65 o
  -2  -7   4        385.05        348.07         7.50 o
  -1  -7   4        784.72        833.86        13.55 o
   0  -7   4       1543.97       1447.55        36.74 o
   1  -7   4         87.10         79.09         3.36 o
   2  -7   4         97.80         99.73         4.04 o
   3  -7   4        217.40        207.47         4.96 o
   4  -7   4        336.80        348.84         8.28 o
   5  -7   4        454.26        432.75        11.61 o
   6  -7   4        230.23        245.53        14.22 o
   7  -7   4        410.32        454.78        15.89 o
   8  -7   4        223.21        203.43        10.58 o
   9  -7   4         77.24         71.75         9.22 o
  -9  -6   4         16.98         15.23         4.76 o
  -8  -6   4        348.77        400.61        25.10 o
  -7  -6   4          4.56          2.40         2.23 o
  -6  -6   4        451.47        428.99        26.82 o
  -5  -6   4        762.43        754.19        27.15 o
  -4  -6   4          1.20          3.30         1.79 o
  -3  -6   4        560.55        560.84        18.04 o
  -2  -6   4        182.40        173.02         4.20 o
  -1  -6   4         25.21         20.07         1.16 o
   0  -6   4       3457.31       3428.79        54.14 o
   1  -6   4       1554.75       1638.81        27.80 o
   2  -6   4         64.47         92.62         3.18 o
   3  -6   4          2.39          5.66         0.99 o
   4  -6   4         31.53         24.13         1.93 o
   5  -6   4        189.34        202.41         6.42 o
   6  -6   4         21.65         31.73         3.49 o
   7  -6   4         42.81         41.64         4.26 o
   8  -6   4        160.95        157.75         9.62 o
   9  -6   4        123.88        128.79        10.96 o
 -10  -5   4         19.37         17.57         6.11 o
  -9  -5   4         27.69         25.56         6.33 o
  -8  -5   4          0.08          9.64         4.20 o
  -7  -5   4          4.03          2.43         2.49 o
  -6  -5   4        111.11        104.33        10.47 o
  -5  -5   4        253.44        303.67        10.56 o
  -4  -5   4          0.46         19.72         2.36 o
  -3  -5   4          3.03          1.54         1.40 o
  -2  -5   4         59.82         67.93         3.22 o
  -1  -5   4         14.73         18.94         1.10 o
   0  -5   4        235.56        233.19         4.44 o
   1  -5   4        188.12        231.14         5.65 o
   2  -5   4       1385.52       1649.79        30.86 o
   3  -5   4       2142.83       2036.91        31.77 o
   4  -5   4       1001.79        969.59        18.65 o
   5  -5   4         39.29         58.62         3.67 o
   6  -5   4          0.09         27.47         3.60 o
   7  -5   4         48.49         57.80         7.32 o
   8  -5   4          0.36          1.63         1.48 o
   9  -5   4         64.27         53.21         8.36 o
  10  -5   4         17.22         19.12         5.80 o
 -10  -4   4        304.42        308.07        23.60 o
  -9  -4   4         21.57         38.33         7.65 o
  -8  -4   4         82.93        106.81        12.04 o
  -7  -4   4         11.08          8.85         3.85 o
  -6  -4   4          2.67          9.32         2.39 o
  -5  -4   4         10.72          8.77         1.50 o
  -4  -4   4         20.42         24.89         2.49 o
  -3  -4   4        172.53        153.85         9.44 o
  -2  -4   4        824.65        826.28        16.85 o
  -1  -4   4       1696.43       1686.14        22.90 o
   0  -4   4        344.79        375.82         8.27 o
   1  -4   4        147.74        143.64         4.08 o
   2  -4   4          1.05         14.24         1.43 o
   3  -4   4        114.09        118.07         4.69 o
   4  -4   4        925.94        897.26        15.52 o
   5  -4   4       1205.53       1083.69        27.01 o
   6  -4   4          0.06         50.90         4.71 o
   7  -4   4         15.33          7.20         2.85 o
   8  -4   4          0.06          8.37         3.43 o
   9  -4   4         10.10         13.41         4.48 o
  10  -4   4         25.18         28.71         6.89 o
 -10  -3   4          3.02         10.06         4.00 o
  -9  -3   4          0.14          3.90         3.00 o
  -8  -3   4        467.04        483.50        26.76 o
  -7  -3   4         72.99         65.51         8.51 o
  -6  -3   4        195.62        185.65        10.54 o
  -5  -3   4          3.13          1.96         0.63 o
  -4  -3   4        167.96        154.03         7.64 o
  -3  -3   4        209.58        208.87         7.26 o
  -2  -3   4        351.00        372.55         8.40 o
  -1  -3   4      10766.29      10756.65       131.59 o
   0  -3   4       6351.80       6250.40        90.65 o
   1  -3   4       2036.00       1787.96        33.89 o
   2  -3   4        401.63        515.10        17.67 o
   3  -3   4        170.12        180.75         5.70 o
   4  -3   4         82.17         92.91         4.43 o
   5  -3   4         48.69         83.42         8.78 o
   6  -3   4          1.21          2.50         2.75 o
   7  -3   4         37.32        100.72        10.31 o
   8  -3   4         18.50         30.59         6.07 o
   9  -3   4          1.69         13.43         4.58 o
  10  -3   4          0.66          5.51         3.04 o
 -11  -2   4          0.61         14.51         5.76 o
 -10  -2   4          5.97          7.64         3.26 o
  -9  -2   4         33.38         29.50         6.51 o
  -8  -2   4         26.89         19.63         5.13 o
  -7  -2   4        894.23        917.57        37.52 o
  -6  -2   4        584.44        614.29        27.01 o
  -5  -2   4       3365.97       3283.52        61.64 o
  -4  -2   4        428.88        394.61        10.62 o
  -3  -2   4          4.93         12.81         1.45 o
  -2  -2   4       2178.79       2099.43        40.54 o
  -1  -2   4        160.50        124.35         3.73 o
   0  -2   4         35.36         32.81         2.05 o
   1  -2   4        604.49        517.94        12.32 o
   2  -2   4        166.84        231.24         7.02 o
   3  -2   4       1223.54       1391.29       141.05 o
   4  -2   4         12.71         21.92         2.65 o
   5  -2   4        241.29        227.64        10.06 o
   6  -2   4        224.22        198.44        14.39 o
   7  -2   4         34.03         39.88         6.62 o
   8  -2   4       2002.89       1734.91        62.22 o
   9  -2   4        644.84        588.69        32.34 o
  10  -2   4        123.54        108.45        13.68 o
 -11  -1   4         24.15         32.14         7.86 o
 -10  -1   4          4.00         12.16         4.46 o
  -9  -1   4          2.58          9.80         4.04 o
  -8  -1   4         44.37         34.31         6.56 o
  -7  -1   4        308.31        255.97        16.87 o
  -6  -1   4        379.25        296.30        17.08 o
  -5  -1   4       3532.56       3277.32        60.88 o
  -4  -1   4       1343.14       1342.69        42.56 o
  -3  -1   4         76.19        101.17         7.13 o
  -2  -1   4         61.45         56.33         3.29 o
  -1  -1   4          0.47          0.72         0.52 o
   0  -1   4        922.92       1110.85        22.06 o
   1  -1   4         45.94         57.78         2.08 o
   2  -1   4        224.11        172.31        19.46 o
   3  -1   4       1530.98       1595.15        54.77 o
   4  -1   4       5651.69       5475.95       144.35 o
   5  -1   4         15.59         22.53         3.40 o
   6  -1   4         77.78         61.15         5.44 o
   7  -1   4        387.61        317.73        20.25 o
   8  -1   4        144.09        171.73        15.48 o
   9  -1   4        173.74        132.95        14.50 o
  10  -1   4         13.10         31.08         7.53 o
 -11   0   4        131.35        120.18        14.67 o
 -10   0   4        143.46        129.55        14.12 o
  -9   0   4       1884.90       1744.89        63.02 o
  -8   0   4       4760.55       4530.92       129.81 o
  -7   0   4        426.97        412.18        22.18 o
  -6   0   4        260.79        243.95        15.23 o
  -5   0   4          6.04         11.77         1.22 o
  -4   0   4        111.67        142.44         9.53 o
  -3   0   4        454.11        531.19        19.89 o
  -2   0   4         23.22         72.43         3.77 o
  -1   0   4       1716.46       1582.32        34.16 o
   0   0   4       2938.87       2742.31        83.68 o
   1   0   4        310.56        266.91         9.12 o
   2   0   4        470.01        567.59        13.50 o
   3   0   4        337.47        285.21        13.65 o
   4   0   4        202.25        202.72        12.37 o
   5   0   4         67.15        190.37         9.35 o
   6   0   4          4.59         11.83         3.62 o
   7   0   4        129.30        101.60        11.05 o
   8   0   4         12.88         18.92         5.54 o
   9   0   4          8.52         10.17         4.31 o
 -11   1   4         16.18         15.08         5.03 o
 -10   1   4         63.57         60.25         9.48 o
  -9   1   4        282.97        307.86        21.10 o
  -8   1   4        679.59        605.88        29.47 o
  -7   1   4        424.70        513.32        25.26 o
  -6   1   4        818.35        801.98        18.54 o
  -5   1   4         36.46         21.73         2.00 o
  -4   1   4        143.68        134.31         9.12 o
  -3   1   4        533.19        549.16        20.14 o
  -2   1   4         40.02         37.39         2.65 o
  -1   1   4          4.47          5.02         0.66 o
   0   1   4        558.76        592.78        10.77 o
   1   1   4       1715.68       1735.32        26.70 o
   2   1   4        891.68        856.26        41.15 o
   3   1   4        306.72        262.30        22.00 o
   4   1   4        286.77        319.90        16.32 o
   5   1   4        110.60        123.83         7.45 o
   6   1   4        235.66        237.71        16.75 o
   7   1   4          1.74          0.00         1.54 o
   8   1   4          0.03         13.53         4.54 o
   9   1   4        273.55        230.17        20.06 o
 -11   2   4         89.21         77.96        11.25 o
 -10   2   4          1.47          1.39         2.03 o
  -9   2   4          1.57         14.00         4.61 o
  -8   2   4         19.31         17.17         4.60 o
  -7   2   4         31.65         37.97         2.78 o
  -6   2   4         82.15        137.08         6.01 o
  -5   2   4       1783.87       2008.62        40.45 o
  -4   2   4         39.77         62.80         3.69 o
  -3   2   4         41.05         46.74         3.06 o
  -2   2   4        546.78        559.52        19.50 o
  -1   2   4        433.17        556.28        11.50 o
   0   2   4       1120.69       1289.03        19.31 o
   1   2   4       1757.17       1770.55        27.11 o
   2   2   4        876.55       1113.08        33.65 o
   3   2   4        773.96        833.69        18.40 o
   4   2   4        189.51        167.83        19.12 o
   5   2   4         33.48         38.24         4.12 o
   6   2   4         92.98         80.26         5.56 o
   7   2   4         50.27         55.77         8.60 o
   8   2   4          0.05          9.89         4.44 o
   9   2   4         94.88         74.93        11.11 o
 -11   3   4        183.20        158.36        16.24 o
 -10   3   4         45.05         67.20         9.92 o
  -9   3   4          8.21          5.57         2.91 o
  -8   3   4        184.44        170.30        13.95 o
  -7   3   4        351.06        344.09        20.58 o
  -6   3   4         77.50         86.47         5.05 o
  -5   3   4        704.45        744.04        18.80 o
  -4   3   4       4540.13       5158.15        94.23 o
  -3   3   4       2606.27       2774.81        53.03 o
  -2   3   4        478.69        525.26        13.04 o
  -1   3   4         49.55        112.01         2.71 o
   0   3   4         65.63         52.95         2.85 o
   1   3   4         15.31         22.36         2.07 o
   2   3   4        160.73        188.13         9.57 o
   3   3   4        317.92        288.30        13.84 o
   4   3   4        517.10        385.62        19.62 o
   5   3   4         80.57        180.29         8.56 o
   6   3   4          8.78         19.04         2.82 o
   7   3   4          1.85          2.93         1.80 o
   8   3   4         63.45         74.60        10.84 o
 -11   4   4          1.39          4.44         2.70 o
 -10   4   4         30.66         62.22         9.10 o
  -9   4   4        223.10        273.55        18.97 o
  -8   4   4       1154.05       1126.72        27.12 o
  -7   4   4        174.74        186.34         8.52 o
  -6   4   4        102.47         98.88         5.78 o
  -5   4   4        127.85        139.49         7.56 o
  -4   4   4          3.90          5.26         1.00 o
  -3   4   4         17.49         45.90         4.15 o
  -2   4   4        561.42        643.31        26.79 o
  -1   4   4       1891.59       2102.60        49.90 o
   0   4   4        339.84        393.30         9.80 o
   1   4   4         18.23         27.08         1.52 o
   2   4   4          1.68         27.45         2.63 o
   3   4   4        258.55        219.80         8.61 o
   4   4   4         18.21         36.67         2.13 o
   5   4   4        900.81        921.52        32.80 o
   6   4   4         27.01         31.81         3.82 o
   7   4   4         86.69        121.85        13.48 o
   8   4   4        130.05        114.10        13.78 o
 -11   5   4          4.51         17.93         5.49 o
 -10   5   4         11.49         23.49         5.86 o
  -9   5   4         58.50         52.51         7.87 o
  -8   5   4        108.64         97.03         6.22 o
  -7   5   4        447.33        432.46        14.55 o
  -6   5   4       1245.52       1283.39        30.16 o
  -5   5   4         18.86         45.27         3.16 o
  -4   5   4         68.36         99.04         4.50 o
  -3   5   4        410.87        414.54        10.20 o
  -2   5   4          8.50         21.17         1.80 o
  -1   5   4        704.67        724.86        18.25 o
   0   5   4        483.90        512.60        12.26 o
   1   5   4        163.16        219.33        10.18 o
   2   5   4          2.04          0.20         0.35 o
   3   5   4        465.67        470.37        14.29 o
   4   5   4       1160.97       1308.41        57.22 o
   5   5   4        413.18        392.40        15.15 o
   6   5   4         85.19        100.44         7.29 o
   7   5   4          5.58         10.78         4.76 o
   8   5   4        113.01        141.30        15.77 o
 -10   6   4         55.71         58.74         8.53 o
  -9   6   4         29.27         27.72         5.68 o
  -8   6   4        220.70        239.07        10.69 o
  -7   6   4          6.15         12.30         2.63 o
  -6   6   4          0.58          5.95         1.21 o
  -5   6   4        413.27        417.03        11.21 o
  -4   6   4        253.23        274.86         8.45 o
  -3   6   4          0.36         11.87         7.45 o
  -2   6   4          0.06          9.50         4.02 o
  -1   6   4        110.35         97.18         3.30 o
   0   6   4        256.15        294.28         7.60 o
   1   6   4         42.88         48.69         2.79 o
   2   6   4         30.22         33.80         2.11 o
   3   6   4       2608.52       2619.36        96.23 o
   4   6   4        225.73        218.17         8.94 o
   5   6   4          0.78          1.71         1.33 o
   6   6   4          4.90         10.31         2.49 o
   7   6   4         63.89         62.18         9.96 o
 -10   7   4         14.43         43.49         5.17 o
  -9   7   4        133.50        113.79         8.03 o
  -8   7   4         11.71         15.41         2.24 o
  -7   7   4        123.36        102.48         6.22 o
  -6   7   4         37.38         44.91         3.52 o
  -5   7   4         53.42         61.55         4.60 o
  -4   7   4          1.95          3.36         1.37 o
  -3   7   4        126.09        121.65         7.17 o
  -2   7   4        153.61        162.62        10.38 o
  -1   7   4          2.15         27.99         2.94 o
   0   7   4         74.06         69.06         3.39 o
   1   7   4        402.61        367.60        10.54 o
   2   7   4        108.12        109.70         7.35 o
   3   7   4         64.41         77.07         5.84 o
   4   7   4        249.16        269.09        10.01 o
   5   7   4        296.23        277.34        14.33 o
   6   7   4        101.70        138.42        14.52 o
  -9   8   4        292.81        259.55        18.49 o
  -8   8   4        288.79        250.08         9.82 o
  -7   8   4        407.28        343.45        11.27 o
  -6   8   4        121.06        122.63         7.40 o
  -5   8   4         49.49         56.10         6.49 o
  -4   8   4         31.16         40.96         5.96 o
  -3   8   4         11.67         41.10         4.31 o
  -2   8   4        258.05        237.87         8.08 o
  -1   8   4        968.46        946.63        39.33 o
   0   8   4        221.06        217.96        22.19 o
   1   8   4          8.26         16.71         3.59 o
   2   8   4         13.85         21.63         3.21 o
   3   8   4          3.23          7.88         1.69 o
   4   8   4        152.33        176.55         8.25 o
   5   8   4          0.00          5.44         1.40 o
  -9   9   4          1.76         15.30         4.80 o
  -8   9   4         58.92         54.33         5.88 o
  -7   9   4          0.84          2.47         2.00 o
  -6   9   4        169.59        179.81        10.44 o
  -5   9   4       1362.88       1254.81       121.50 o
  -4   9   4        730.89        836.70        30.07 o
  -3   9   4          3.59         18.04         4.35 o
  -2   9   4          0.73         17.25         5.14 o
  -1   9   4        358.58        271.31        19.48 o
   0   9   4        209.53        175.73        20.75 o
   1   9   4        423.15        407.32        16.05 o
   2   9   4         23.83         24.97         3.65 o
   3   9   4        180.51        188.98        11.08 o
   4   9   4          3.70         16.47         2.58 o
  -8  10   4          9.46         20.10         5.46 o
  -7  10   4        120.00         87.83         7.66 o
  -6  10   4         15.45          8.48         2.36 o
  -5  10   4       1311.09       1270.05        34.91 o
  -4  10   4        102.07         94.70         7.57 o
  -3  10   4          1.11          6.18         2.84 o
  -2  10   4         65.64         56.30         9.03 o
  -1  10   4          3.04          9.65         4.30 o
   0  10   4          5.06          4.26         2.71 o
   1  10   4         10.54         17.85         3.24 o
   2  10   4          1.37         10.81         3.34 o
   3  10   4          4.37         22.97         3.12 o
  -7  11   4          3.46          8.45         2.20 o
  -6  11   4         18.25         37.18         5.00 o
  -5  11   4         16.33         22.84         4.20 o
  -4  11   4         12.81         25.96         6.54 o
  -3  11   4          5.83          9.84         4.83 o
  -2  11   4         37.42         35.92         7.55 o
  -1  11   4        665.80        602.24        33.99 o
   0  11   4          2.07          0.17         1.72 o
   1  11   4        184.09        164.35        24.61 o
   2  11   4         14.02         29.07         4.49 o
  -5  12   4         10.02         14.26         5.16 o
  -4  12   4         56.22         42.26         8.74 o
  -3  12   4         14.50         13.48         4.60 o
  -2  12   4          2.52         11.74         4.61 o
  -1  12   4         77.38         81.32        12.54 o
  -2 -13   5         26.49         25.73         4.46 o
  -1 -13   5         80.97         86.23         6.13 o
   0 -13   5        501.02        493.09        16.00 o
   1 -13   5        593.12        598.47        22.06 o
   2 -13   5          0.33          0.10         2.36 o
   3 -13   5         10.71         20.12         3.79 o
   4 -13   5         23.50         22.39         4.08 o
  -4 -12   5          0.09          5.76         2.04 o
  -3 -12   5          1.96          1.34         1.63 o
  -2 -12   5          6.95          7.94         1.84 o
  -1 -12   5         12.42         16.05         2.47 o
   0 -12   5          6.40          5.17         3.40 o
   1 -12   5         19.87         16.90         3.38 o
   2 -12   5          1.32          0.87         1.27 o
   3 -12   5         54.32         51.55         5.64 o
   4 -12   5        876.49        865.44        27.91 o
   5 -12   5          1.53          0.00         2.87 o
   6 -12   5          8.33          9.13         3.47 o
  -5 -11   5         16.52         19.74         4.04 o
  -4 -11   5         17.83         15.71         3.19 o
  -3 -11   5        372.22        372.61        16.25 o
  -2 -11   5         46.65         42.02         5.04 o
  -1 -11   5          1.82          4.64         1.58 o
   0 -11   5          6.88          9.69         1.92 o
   1 -11   5          0.08          0.97         1.33 o
   2 -11   5         84.43         69.20         6.27 o
   3 -11   5        198.91        187.24        16.62 o
   4 -11   5          0.99          3.20         1.71 o
   5 -11   5        636.78        596.34        24.64 o
   6 -11   5         13.32         31.44         6.19 o
   7 -11   5          4.79          1.93         2.12 o
  -6 -10   5         24.76         28.57         4.24 o
  -5 -10   5         55.46         55.53         4.46 o
  -4 -10   5          0.58          2.06         1.11 o
  -3 -10   5          1.63          6.67         2.07 o
  -2 -10   5         52.33         60.71         5.68 o
  -1 -10   5          7.45         12.52         1.98 o
   0 -10   5        401.58        365.47        11.74 o
   1 -10   5         30.16         42.73         3.19 o
   2 -10   5          0.91          7.43         1.74 o
   3 -10   5         22.88         26.54         2.85 o
   4 -10   5         13.09         14.00         2.14 o
   5 -10   5          0.01          8.57         2.44 o
   6 -10   5         38.01         44.63         7.20 o
   7 -10   5        269.07        266.36        18.90 o
  -7  -9   5        242.31        244.30        18.59 o
  -6  -9   5         21.49         20.88         5.13 o
  -5  -9   5         64.53         68.85         4.80 o
  -4  -9   5          7.17         10.77         1.76 o
  -3  -9   5        134.54        125.86         4.44 o
  -2  -9   5         20.67         26.60         2.42 o
  -1  -9   5         41.26         35.86         1.88 o
   0  -9   5        627.09        618.28        16.19 o
   1  -9   5          0.06          0.47         0.56 o
   2  -9   5        221.60        208.44         7.81 o
   3  -9   5         22.44         28.79         3.14 o
   4  -9   5         59.30         67.14         6.68 o
   5  -9   5          5.12          4.84         1.87 o
   6  -9   5         22.24         34.82         6.02 o
   7  -9   5        156.37        144.27        13.00 o
   8  -9   5       1318.03       1419.38        53.32 o
  -8  -8   5          6.29          2.98         1.72 o
  -7  -8   5         12.58         22.25         5.38 o
  -6  -8   5          8.86         10.67         2.24 o
  -5  -8   5          2.48          1.90         1.11 o
  -4  -8   5       3293.56       3247.38        73.34 o
  -3  -8   5        609.49        544.81        11.01 o
  -2  -8   5        100.41         87.74         3.74 o
  -1  -8   5         99.98        109.17         3.85 o
   0  -8   5         34.18         41.30         4.18 o
   1  -8   5          1.39          6.52         1.06 o
   2  -8   5         16.00         13.50         1.81 o
   3  -8   5          0.06          0.83         0.74 o
   4  -8   5         91.79         97.49         5.31 o
   5  -8   5         64.97         56.30         4.28 o
   6  -8   5         16.54         26.12         5.11 o
   7  -8   5         14.98         37.17         6.41 o
   8  -8   5          0.35          6.98         2.79 o
  -9  -7   5        189.72        200.70        18.39 o
  -8  -7   5        650.44        593.46        31.91 o
  -7  -7   5          9.23          9.06         3.53 o
  -6  -7   5          0.23          7.12         2.98 o
  -5  -7   5        392.04        358.81        13.05 o
  -4  -7   5         15.38         10.34         2.02 o
  -3  -7   5       1100.69       1127.69        23.60 o
  -2  -7   5        329.14        341.62         7.57 o
  -1  -7   5        458.45        494.85         8.65 o
   0  -7   5        638.39        621.12        10.77 o
   1  -7   5         14.55         11.16         1.29 o
   2  -7   5         49.66         63.86         1.97 o
   3  -7   5          4.84         18.08         1.51 o
   4  -7   5          7.49         10.80         1.32 o
   5  -7   5        290.45        270.59         8.75 o
   6  -7   5        369.65        363.90        25.87 o
   7  -7   5          2.16         37.61        11.26 o
   8  -7   5          2.78         10.22         3.59 o
   9  -7   5          0.52         12.50         3.91 o
  -9  -6   5          8.95         10.95         4.17 o
  -8  -6   5          3.00          3.77         2.36 o
  -7  -6   5          0.16         25.54         5.19 o
  -6  -6   5         37.60         40.21         6.32 o
  -5  -6   5          1.31          5.48         2.14 o
  -4  -6   5         24.61         19.37         2.56 o
  -3  -6   5        280.75        306.38        10.59 o
  -2  -6   5        205.07        209.21         7.08 o
  -1  -6   5          6.04         15.80         1.22 o
   0  -6   5        310.18        284.54         6.98 o
   1  -6   5       6460.03       6243.91        91.90 o
   2  -6   5        104.95        116.39         3.69 o
   3  -6   5        297.21        295.55         7.16 o
   4  -6   5         29.12         34.87         2.36 o
   5  -6   5         28.03         26.60         2.23 o
   6  -6   5          4.61         13.24         1.86 o
   7  -6   5          0.87          9.85         2.11 o
   8  -6   5         47.39         42.34         4.76 o
   9  -6   5         59.71         70.31         6.47 o
 -10  -5   5          2.80          5.99         3.56 o
  -9  -5   5          1.83         10.53         3.98 o
  -8  -5   5        106.80         97.28        11.48 o
  -7  -5   5        104.64         99.22        10.90 o
  -6  -5   5         35.28         35.05         5.88 o
  -5  -5   5       1280.10       1260.39        44.00 o
  -4  -5   5          7.14         11.43         2.82 o
  -3  -5   5          5.92          4.14         1.35 o
  -2  -5   5        141.02        125.31         5.17 o
  -1  -5   5        698.87        663.47        10.82 o
   0  -5   5         29.12         40.23         2.18 o
   1  -5   5        798.48        783.68        20.94 o
   2  -5   5       2905.63       2797.56        44.24 o
   3  -5   5         22.50         70.44         5.83 o
   4  -5   5         80.65         83.42         3.70 o
   5  -5   5         20.49         25.15         2.11 o
   6  -5   5          4.74          7.60         1.53 o
   7  -5   5          7.62         18.61         2.91 o
   8  -5   5         11.56         10.02         3.57 o
   9  -5   5         19.10         16.06         5.14 o
 -10  -4   5          6.79          4.09         1.93 o
  -9  -4   5         47.50         67.18        10.02 o
  -8  -4   5         14.12         10.45         3.32 o
  -7  -4   5          5.09          3.68         1.45 o
  -6  -4   5         43.96         42.42         4.61 o
  -5  -4   5         18.39         33.55         5.05 o
  -4  -4   5       1466.95       1420.33        45.96 o
  -3  -4   5        351.05        410.82        17.56 o
  -2  -4   5          4.41          8.71         1.84 o
  -1  -4   5       2356.30       2327.37        31.01 o
   0  -4   5        335.63        344.84         9.40 o
   1  -4   5        126.15        138.76         4.27 o
   2  -4   5        440.98        406.01        15.38 o
   3  -4   5       1566.14       1662.65        36.60 o
   4  -4   5       1678.51       1794.72        32.97 o
   5  -4   5        892.67       1002.03        28.35 o
   6  -4   5         51.52         44.76         4.56 o
   7  -4   5        155.59        132.17        11.98 o
   8  -4   5          7.68         12.45         4.08 o
   9  -4   5          0.26          7.31         4.02 o
 -10  -3   5         98.61        121.18        14.16 o
  -9  -3   5         53.89         48.45         8.36 o
  -8  -3   5        269.49        221.96        17.31 o
  -7  -3   5        464.20        432.37        23.76 o
  -6  -3   5         21.58         18.84         1.94 o
  -5  -3   5        206.21        239.18         8.49 o
  -4  -3   5        471.60        449.39        12.54 o
  -3  -3   5        477.33        491.03        13.17 o
  -2  -3   5        175.73        172.14         9.17 o
  -1  -3   5       2311.57       2035.82        32.23 o
   0  -3   5         84.04        125.56         3.26 o
   1  -3   5        775.01        769.18        16.22 o
   2  -3   5          4.43          6.61         0.92 o
   3  -3   5        337.25        416.23        12.34 o
   4  -3   5          0.45          5.13         1.49 o
   5  -3   5        369.16        370.15        13.69 o
   6  -3   5        478.09        441.66        29.98 o
   7  -3   5         35.56         37.58         6.34 o
   8  -3   5        870.31        859.56        38.60 o
   9  -3   5          0.05          0.00         1.56 o
 -11  -2   5          2.83          0.00         3.45 o
 -10  -2   5          0.14          0.00         2.21 o
  -9  -2   5         19.18         18.55         5.24 o
  -8  -2   5         12.33         12.44         4.24 o
  -7  -2   5        650.66        673.17        30.77 o
  -6  -2   5       2032.87       2061.76        53.12 o
  -5  -2   5       2138.98       2102.60        41.69 o
  -4  -2   5         22.12         28.51         2.91 o
  -3  -2   5         49.74         53.39         5.25 o
  -2  -2   5         28.60         22.91         3.03 o
  -1  -2   5         20.11         14.68         1.29 o
   0  -2   5       1710.15       1724.92        27.25 o
   1  -2   5       4023.33       4075.59       156.24 o
   2  -2   5        430.63        335.81         8.19 o
   3  -2   5         29.90         66.85        13.24 o
   4  -2   5         99.52         97.75         7.00 o
   5  -2   5        106.25        113.55         7.09 o
   6  -2   5         24.31         19.55         5.07 o
   7  -2   5         12.18         25.55         5.60 o
   8  -2   5          0.27         11.99         4.40 o
   9  -2   5         79.74         63.86        10.18 o
 -11  -1   5         86.22         70.62        11.42 o
 -10  -1   5         22.04         25.06         6.52 o
  -9  -1   5          0.33          4.26         3.45 o
  -8  -1   5       1770.80       1669.53        59.59 o
  -7  -1   5         45.09         42.36         6.69 o
  -6  -1   5        627.47        659.61        15.72 o
  -5  -1   5         35.36         59.21         6.73 o
  -4  -1   5        877.78        941.06        32.75 o
  -3  -1   5        548.10        541.49        20.65 o
  -2  -1   5         29.60         24.91         3.21 o
  -1  -1   5        961.07        996.41        29.42 o
   0  -1   5         89.73        109.16         3.24 o
   1  -1   5         54.01         39.93         1.93 o
   2  -1   5        672.84        629.39        15.40 o
   3  -1   5        249.23        238.26         8.57 o
   4  -1   5         21.60         16.75         3.61 o
   5  -1   5         13.63         83.06        11.09 o
   6  -1   5         34.70         36.87         7.12 o
   7  -1   5         44.48         58.53         8.25 o
   8  -1   5        182.18        146.36        14.62 o
   9  -1   5        150.87        125.99        14.33 o
 -11   0   5          0.82          1.29         1.71 o
 -10   0   5         15.79         29.43         6.58 o
  -9   0   5       1694.92       1546.29        58.61 o
  -8   0   5         75.17         73.69         9.69 o
  -7   0   5        217.94        216.66        15.60 o
  -6   0   5        123.14        107.35         4.51 o
  -5   0   5         32.24         35.98         5.32 o
  -4   0   5        225.08        237.27        13.04 o
  -3   0   5       5828.85       5923.30       151.76 o
  -2   0   5         74.69         68.32         5.45 o
  -1   0   5        115.04        164.51         8.12 o
   0   0   5        131.58        160.33         7.91 o
   1   0   5          5.96         26.36         3.17 o
   2   0   5          8.13         15.55         1.75 o
   3   0   5         50.54         74.78         4.26 o
   4   0   5       3483.22       3779.85       104.13 o
   5   0   5        163.99        136.40         8.08 o
   6   0   5        363.21        414.11        16.05 o
   7   0   5          8.89          7.66         2.99 o
   8   0   5         24.08         39.04         7.69 o
   9   0   5         17.05         17.74         5.92 o
 -11   1   5         21.26         16.10         5.48 o
 -10   1   5          1.58          9.69         4.01 o
  -9   1   5          4.73         31.92         6.61 o
  -8   1   5         25.15         44.35         6.92 o
  -7   1   5         65.30         64.41         3.50 o
  -6   1   5         42.69         34.79         2.75 o
  -5   1   5          0.00          1.07         0.57 o
  -4   1   5         20.15         16.01         3.18 o
  -3   1   5        127.44        136.14         8.67 o
  -2   1   5        796.91        761.41        25.26 o
  -1   1   5       1320.50       1130.99        21.86 o
   0   1   5      22735.33      19005.82       462.38 o
   1   1   5       5363.82       5955.92       208.27 o
   2   1   5         52.48         63.25         3.39 o
   3   1   5        428.47        406.01        17.76 o
   4   1   5        271.01        265.62        14.91 o
   5   1   5         19.80         27.99         3.46 o
   6   1   5        204.63        207.23        16.91 o
   7   1   5        246.34        208.74        17.08 o
   8   1   5        556.36        557.53        31.74 o
   9   1   5          1.14          2.16         2.13 o
 -11   2   5          0.22          1.32         1.34 o
 -10   2   5          0.57          3.59         2.44 o
  -9   2   5         38.84         37.98         6.83 o
  -8   2   5          0.39          0.00         2.07 o
  -7   2   5        337.55        397.47        12.15 o
  -6   2   5        449.04        466.06        13.64 o
  -5   2   5       2310.15       2471.10        98.42 o
  -4   2   5       1499.64       1488.92        45.23 o
  -3   2   5         22.64         37.41         4.38 o
  -2   2   5        535.30        610.57        14.17 o
  -1   2   5       1338.11       1197.44        24.37 o
   0   2   5        438.66        479.87        11.73 o
   1   2   5       2038.73       2044.50        44.07 o
   2   2   5         30.82         60.85         5.30 o
   3   2   5         84.25         81.92         6.92 o
   4   2   5         60.89         59.37         6.57 o
   5   2   5         10.84          8.65         1.87 o
   6   2   5         48.68         57.14         8.57 o
   7   2   5        123.89        114.79        12.65 o
   8   2   5          0.39         13.83         4.53 o
 -11   3   5          0.00          0.00         2.24 o
 -10   3   5        122.08        151.70        14.84 o
  -9   3   5          3.03          2.33         1.79 o
  -8   3   5          8.21          9.83         3.17 o
  -7   3   5         46.98         49.78         3.96 o
  -6   3   5        103.66        112.14         6.88 o
  -5   3   5        535.67        576.27        15.99 o
  -4   3   5        183.31        193.96         7.74 o
  -3   3   5        134.59        133.87         4.68 o
  -2   3   5        136.51        152.28         5.33 o
  -1   3   5          3.12         34.65         2.49 o
   0   3   5         25.94         33.87         1.76 o
   1   3   5          6.84         16.79         1.31 o
   2   3   5         16.89         24.15         3.27 o
   3   3   5        617.77        533.28        21.25 o
   4   3   5       1115.17       1178.39        40.21 o
   5   3   5        750.76        858.05        19.28 o
   6   3   5          0.00          1.40         1.08 o
   7   3   5          0.01         14.62         4.77 o
   8   3   5         60.29         53.68         9.37 o
 -11   4   5        138.81        134.18        14.66 o
 -10   4   5        110.75        114.47        12.61 o
  -9   4   5        243.89        271.53        19.17 o
  -8   4   5          5.09          5.15         1.50 o
  -7   4   5        124.05        108.51         6.42 o
  -6   4   5          3.77          4.84         1.38 o
  -5   4   5         87.53         93.54         5.65 o
  -4   4   5         12.75         51.43         3.10 o
  -3   4   5        477.98        512.59        12.28 o
  -2   4   5        122.82         99.16         4.95 o
  -1   4   5        709.68        776.48        18.33 o
   0   4   5         50.61         47.82         2.52 o
   1   4   5        332.72        334.36         9.06 o
   2   4   5         88.15         96.75         4.31 o
   3   4   5        163.84        145.24         9.48 o
   4   4   5       1424.42       1638.60        50.84 o
   5   4   5        758.03        711.98        41.19 o
   6   4   5        689.01        721.40        65.37 o
   7   4   5        247.53        270.14        21.03 o
   8   4   5          0.46          6.53         3.62 o
 -11   5   5         97.97        121.37        13.52 o
 -10   5   5         21.12         35.78         6.92 o
  -9   5   5         18.24         32.60         6.07 o
  -8   5   5       1106.06       1067.77        54.42 o
  -7   5   5       1891.55       1754.66        39.48 o
  -6   5   5         31.74         33.09         2.83 o
  -5   5   5         34.61         43.05         3.11 o
  -4   5   5        235.31        193.71         6.76 o
  -3   5   5          0.40          2.54         1.48 o
  -2   5   5        175.36        168.55         7.37 o
  -1   5   5         19.15         60.15         2.58 o
   0   5   5       1892.13       1919.01        31.61 o
   1   5   5        517.38        521.31        11.83 o
   2   5   5          0.17          4.60         1.78 o
   3   5   5        132.60        142.30         5.73 o
   4   5   5         78.83         73.03         8.34 o
   5   5   5        182.36        163.91        10.24 o
   6   5   5        120.66        126.92         8.64 o
   7   5   5         46.68         46.27         8.61 o
 -10   6   5         79.00         77.87        10.05 o
  -9   6   5        112.39        101.06        10.84 o
  -8   6   5          3.29          5.11         1.82 o
  -7   6   5         11.55         11.05         1.89 o
  -6   6   5         27.79         59.90         5.12 o
  -5   6   5         50.20         76.48         4.37 o
  -4   6   5        161.17        147.70         6.05 o
  -3   6   5         10.49          8.45         1.69 o
  -2   6   5         97.84         84.99         3.19 o
  -1   6   5        126.55        127.03         4.20 o
   0   6   5         27.32         29.64         2.15 o
   1   6   5         99.98        116.62         4.73 o
   2   6   5         48.09         60.78         3.53 o
   3   6   5          4.79         49.37         3.38 o
   4   6   5        119.44        141.63        14.56 o
   5   6   5          0.21          0.65         1.16 o
   6   6   5         31.12         26.15         6.40 o
 -10   7   5        190.19        170.27        10.54 o
  -9   7   5         70.25         52.89         5.46 o
  -8   7   5         81.50         91.99         7.81 o
  -7   7   5        122.62        127.22         8.29 o
  -6   7   5          4.70          2.12         0.81 o
  -5   7   5          3.71          9.58         1.64 o
  -4   7   5        401.78        457.14        15.72 o
  -3   7   5       1293.67       1115.18       161.08 o
  -2   7   5         92.21         87.54         4.76 o
  -1   7   5         61.82         60.86         3.70 o
   0   7   5         12.25         25.90         2.05 o
   1   7   5         21.16         21.97         2.91 o
   2   7   5        115.12        156.78        16.43 o
   3   7   5        309.35        342.50        31.76 o
   4   7   5        108.65        117.68         8.14 o
   5   7   5          2.74          7.14         1.76 o
   6   7   5         32.23         31.39         7.20 o
  -9   8   5        451.58        412.95        24.05 o
  -8   8   5        116.04         92.61         5.71 o
  -7   8   5         54.99         54.49         4.20 o
  -6   8   5          0.99          0.21         0.67 o
  -5   8   5         28.88         83.96         6.54 o
  -4   8   5        732.86        805.98        41.58 o
  -3   8   5        210.96        151.33         8.60 o
  -2   8   5        945.03        827.86        36.88 o
  -1   8   5         10.43          8.68         3.55 o
   0   8   5        106.50         90.45        10.40 o
   1   8   5          9.23         20.14         3.22 o
   2   8   5          0.79          2.20         1.52 o
   3   8   5         57.95         61.84         9.29 o
   4   8   5          4.01         12.90         2.90 o
   5   8   5         11.58          8.63         1.88 o
  -8   9   5         48.67         64.62         6.43 o
  -7   9   5        111.18        128.77        13.76 o
  -6   9   5         50.55         55.94         5.77 o
  -5   9   5        672.58        698.77        32.36 o
  -4   9   5          6.44         10.56         3.78 o
  -3   9   5         56.97         58.31         8.90 o
  -2   9   5        113.11        143.28        14.14 o
  -1   9   5         20.89         30.16         6.47 o
   0   9   5          8.56          2.81         1.23 o
   1   9   5        346.18        352.43        24.27 o
   2   9   5         78.44         93.10         7.24 o
   3   9   5         11.30         18.25         2.63 o
   4   9   5          0.67          8.70         2.20 o
  -8  10   5         11.15         31.14         4.53 o
  -7  10   5         28.25         31.12         4.36 o
  -6  10   5         23.09         33.08         7.89 o
  -5  10   5         27.18         28.15         4.05 o
  -4  10   5        413.10        442.95        27.46 o
  -3  10   5         12.71         13.70         4.44 o
  -2  10   5         24.58         29.08         6.74 o
  -1  10   5         93.38         86.07        11.54 o
   0  10   5          1.03          4.35         2.30 o
   1  10   5         61.49         74.61         6.71 o
   2  10   5        132.92        152.04        11.88 o
   3  10   5         54.29         67.74         5.39 o
  -6  11   5         23.79         32.11         4.95 o
  -5  11   5          9.13         14.96         3.18 o
  -4  11   5         63.05         94.92        12.68 o
  -3  11   5         94.74        116.29        14.02 o
  -2  11   5         87.78         90.59        12.27 o
  -1  11   5        120.21        115.37        14.17 o
   0  11   5         78.70         96.39        12.96 o
   1  11   5          3.89          5.64         3.11 o
  -2 -13   6          3.81          1.41         1.20 o
  -1 -13   6          2.81          5.11         2.11 o
   0 -13   6         79.39         84.91         7.90 o
   1 -13   6        400.91        384.46        17.09 o
   2 -13   6         15.50         25.98         4.25 o
   3 -13   6         47.10         52.38         6.18 o
   4 -13   6         56.82         55.78         9.18 o
  -4 -12   6         26.20         19.88         3.72 o
  -3 -12   6        126.95        129.57         9.51 o
  -2 -12   6          3.22          4.10         1.17 o
  -1 -12   6         19.41         16.56         2.55 o
   0 -12   6         39.89         40.55         4.14 o
   1 -12   6         26.67         29.14         4.28 o
   2 -12   6          1.56          1.09         1.20 o
   3 -12   6        204.07        208.95        12.20 o
   4 -12   6          5.52          4.52         1.94 o
   5 -12   6          3.03          9.58         3.82 o
  -5 -11   6         17.11         12.58         2.90 o
  -4 -11   6         17.71         13.92         4.36 o
  -3 -11   6         12.21         11.44         3.91 o
  -2 -11   6         19.68         18.61         4.46 o
  -1 -11   6         12.34         17.50         2.54 o
   0 -11   6          0.21          3.10         1.48 o
   1 -11   6        178.31        175.87        10.23 o
   2 -11   6        115.78        135.39         9.04 o
   3 -11   6        158.69        143.71         8.40 o
   4 -11   6          3.67         19.42         4.76 o
   5 -11   6         26.32         21.85         3.72 o
   6 -11   6          1.07          0.08         1.75 o
  -6 -10   6          4.16          3.43         1.75 o
  -5 -10   6         18.17         20.12         2.93 o
  -4 -10   6          8.98          6.33         2.16 o
  -3 -10   6         93.07         94.04         7.30 o
  -2 -10   6        229.54        223.93        11.42 o
  -1 -10   6         15.12         21.69         2.11 o
   0 -10   6       2112.01       1925.94        55.32 o
   1 -10   6         19.93         17.39         2.10 o
   2 -10   6         62.84         68.20         4.51 o
   3 -10   6        132.90        142.48         8.27 o
   4 -10   6         32.49         37.79         3.75 o
   5 -10   6         19.81         20.93         3.51 o
   6 -10   6          1.99          0.00         1.66 o
   7 -10   6        819.25        835.34        36.97 o
  -7  -9   6        615.43        693.99        34.39 o
  -6  -9   6        138.54        160.32        14.35 o
  -5  -9   6         11.34         13.50         4.07 o
  -4  -9   6         89.49         86.16         3.98 o
  -3  -9   6        158.26        149.53         5.10 o
  -2  -9   6         69.29         65.19         3.26 o
  -1  -9   6        116.14        120.66         4.88 o
   0  -9   6        175.95        178.43         5.92 o
   1  -9   6         20.10         21.05         2.83 o
   2  -9   6        342.07        347.89        12.68 o
   3  -9   6        123.87        167.48         7.22 o
   4  -9   6          0.35          2.37         1.32 o
   5  -9   6         21.50         21.09         2.79 o
   6  -9   6         31.66         26.58         5.38 o
   7  -9   6         42.87         43.94         7.13 o
   8  -9   6        165.09        163.06        14.55 o
  -8  -8   6         82.01         80.91        10.95 o
  -7  -8   6         38.27         34.04         6.52 o
  -6  -8   6         13.76         18.92         4.86 o
  -5  -8   6        125.97        145.28        12.26 o
  -4  -8   6          0.14          2.83         0.90 o
  -3  -8   6        904.40        923.58        18.07 o
  -2  -8   6         20.65         22.19         1.77 o
  -1  -8   6         47.86         53.07         2.67 o
   0  -8   6         28.60         28.73         2.96 o
   1  -8   6        248.48        223.80        10.20 o
   2  -8   6        133.24        120.04         6.71 o
   3  -8   6        510.70        458.58        15.23 o
   4  -8   6          1.94         58.46         4.22 o
   5  -8   6         71.51         70.74         4.86 o
   6  -8   6         74.06         72.01         6.11 o
   7  -8   6          0.94          0.00         1.42 o
   8  -8   6          6.99         20.71         5.18 o
  -9  -7   6         93.39        103.35        13.11 o
  -8  -7   6         99.02         85.23        11.28 o
  -7  -7   6         40.78         40.00         7.17 o
  -6  -7   6          0.48          1.10         1.66 o
  -5  -7   6          7.52         12.19         3.61 o
  -4  -7   6          4.17          6.17         2.07 o
  -3  -7   6         19.91         12.46         1.54 o
  -2  -7   6         83.64         90.17         3.91 o
  -1  -7   6         17.18          9.87         0.96 o
   0  -7   6          0.01          2.99         1.24 o
   1  -7   6        115.76        117.93         4.17 o
   2  -7   6         12.26         16.65         1.54 o
   3  -7   6         14.32         20.98         1.78 o
   4  -7   6         99.40         83.18         3.90 o
   5  -7   6         42.43         43.51         3.00 o
   6  -7   6        463.08        454.67        14.47 o
   7  -7   6         47.69         49.90         5.13 o
   8  -7   6         45.98         51.04         7.51 o
  -9  -6   6         15.99          9.81         3.71 o
  -8  -6   6        919.44        866.75        40.08 o
  -7  -6   6        122.03        126.12        12.56 o
  -6  -6   6          4.40          2.94         2.17 o
  -5  -6   6         36.14         45.88         6.37 o
  -4  -6   6        221.19        217.03        13.33 o
  -3  -6   6         13.92         18.21         2.11 o
  -2  -6   6          9.72         17.67         1.61 o
  -1  -6   6       1957.93       1916.34        26.72 o
   0  -6   6      32105.85      31219.23       617.81 o
   1  -6   6        734.76        836.77        23.56 o
   2  -6   6         12.31         40.91         2.23 o
   3  -6   6          3.61         22.34         2.43 o
   4  -6   6         17.86         26.48         2.14 o
   5  -6   6         77.18         75.53         4.26 o
   6  -6   6         15.84         36.13         3.42 o
   7  -6   6        107.74        109.71         7.30 o
   8  -6   6         28.67         29.62         5.82 o
   9  -6   6          3.52         13.11         3.01 o
 -10  -5   6          1.33          1.12         3.23 o
  -9  -5   6          0.39          1.36         1.91 o
  -8  -5   6         74.04         66.72         9.38 o
  -7  -5   6         19.87         22.09         5.09 o
  -6  -5   6        365.90        432.50        23.36 o
  -5  -5   6         86.02         69.07         7.78 o
  -4  -5   6        356.50        373.67        18.22 o
  -3  -5   6          2.03          6.23         2.01 o
  -2  -5   6        140.72        149.66         5.09 o
  -1  -5   6        380.10        382.51         7.53 o
   0  -5   6          1.14          1.37         0.58 o
   1  -5   6       1394.43       1431.07        29.24 o
   2  -5   6        495.99        457.88        10.94 o
   3  -5   6        508.17        565.97        14.35 o
   4  -5   6        247.15        310.00         8.05 o
   5  -5   6        237.94        230.79         7.16 o
   6  -5   6         77.01         91.54         5.24 o
   7  -5   6          0.09          2.49         1.69 o
   8  -5   6         16.32         15.86         5.92 o
   9  -5   6        274.47        283.84        25.22 o
 -10  -4   6        168.67        173.56        17.49 o
  -9  -4   6          0.30          4.29         2.42 o
  -8  -4   6          0.04          0.00         3.29 o
  -7  -4   6        288.44        279.94        18.99 o
  -6  -4   6         38.30         37.96         6.13 o
  -5  -4   6          0.44          4.53         2.60 o
  -4  -4   6         59.15         65.93         6.88 o
  -3  -4   6        518.55        491.73        19.93 o
  -2  -4   6         72.42         64.50         3.78 o
  -1  -4   6        458.76        492.37        14.47 o
   0  -4   6         17.25         17.75         1.47 o
   1  -4   6        364.67        334.45        14.52 o
   2  -4   6        160.90        174.34         5.69 o
   3  -4   6        781.81        873.55        21.54 o
   4  -4   6          5.10          2.14         0.88 o
   5  -4   6       1556.62       1612.00        29.26 o
   6  -4   6        207.89        211.82        16.17 o
   7  -4   6         71.84         71.70         6.65 o
   8  -4   6        355.85        390.27        23.92 o
   9  -4   6          0.01         29.96         6.94 o
 -10  -3   6          8.44         10.16         4.06 o
  -9  -3   6          1.28         91.56        12.11 o
  -8  -3   6          0.91         11.60         4.35 o
  -7  -3   6        253.54        233.11        17.17 o
  -6  -3   6          3.40         15.27         5.90 o
  -5  -3   6        728.08        725.62        32.52 o
  -4  -3   6        254.06        288.21        15.44 o
  -3  -3   6        722.67        891.35        30.45 o
  -2  -3   6       2072.50       2134.90        41.82 o
  -1  -3   6        197.00        180.59         5.10 o
   0  -3   6        139.96        119.62         4.25 o
   1  -3   6          5.06          9.05         0.95 o
   2  -3   6        193.26        204.00         5.01 o
   3  -3   6        113.84        120.89         4.70 o
   4  -3   6         91.15         87.10         4.21 o
   5  -3   6        154.52        177.86         9.30 o
   6  -3   6        146.77        134.56         8.51 o
   7  -3   6        411.00        355.03        16.34 o
   8  -3   6         67.49         52.40         8.39 o
   9  -3   6         20.22         22.01         5.73 o
 -11  -2   6         22.48         21.15         6.58 o
 -10  -2   6         14.48         14.34         4.83 o
  -9  -2   6          6.63         17.50         5.26 o
  -8  -2   6       8938.10       8435.56       226.32 o
  -7  -2   6        233.86        260.85        17.71 o
  -6  -2   6       1267.02       1248.78        32.58 o
  -5  -2   6        202.17        215.89         7.89 o
  -4  -2   6         13.54         17.94         3.50 o
  -3  -2   6          0.00          6.61         1.70 o
  -2  -2   6         14.97         11.55         2.44 o
  -1  -2   6        425.27        400.84        13.16 o
   0  -2   6        816.34        829.11        18.22 o
   1  -2   6          2.20          9.08         0.90 o
   2  -2   6        551.94        503.11        10.55 o
   3  -2   6         66.20         68.69         4.56 o
   4  -2   6          1.31          6.54         1.65 o
   5  -2   6         57.85         51.54         7.01 o
   6  -2   6        191.71        194.83        10.58 o
   7  -2   6        461.91        410.94        17.27 o
   8  -2   6          6.03         55.27         9.02 o
   9  -2   6         20.07         14.98         4.79 o
 -11  -1   6          0.52          0.00         1.51 o
 -10  -1   6         11.72         12.20         4.55 o
  -9  -1   6          1.12          4.22         3.24 o
  -8  -1   6          0.79          8.90         3.86 o
  -7  -1   6        101.28         98.63         3.07 o
  -6  -1   6        349.11        357.36        19.62 o
  -5  -1   6       2365.09       2586.11        76.16 o
  -4  -1   6       1134.24       1309.11        42.33 o
  -3  -1   6        480.83        421.75        17.91 o
  -2  -1   6        476.06        520.65        19.53 o
  -1  -1   6        356.00        322.20        13.24 o
   0  -1   6         93.20         80.11         5.71 o
   1  -1   6       1006.90       1062.33        27.57 o
   2  -1   6       1851.89       1637.68        33.65 o
   3  -1   6          9.42         28.03         2.78 o
   4  -1   6       2507.47       2290.21        46.99 o
   5  -1   6         67.73         67.82         8.07 o
   6  -1   6         94.61        100.78         7.50 o
   7  -1   6         25.03         29.94         4.40 o
   8  -1   6         67.04         53.41         8.74 o
   9  -1   6          9.64          8.07         3.72 o
 -11   0   6          3.38          7.27         2.72 o
 -10   0   6        377.47        362.47        24.94 o
  -9   0   6         66.30        107.47        12.20 o
  -8   0   6         15.60         15.17         4.37 o
  -7   0   6         10.06          6.03         1.49 o
  -6   0   6          2.94         16.44         4.26 o
  -5   0   6         14.92         13.42         3.24 o
  -4   0   6          8.43          7.27         2.02 o
  -3   0   6       5546.42       5757.63       148.66 o
  -2   0   6       4794.16       4149.62       108.60 o
  -1   0   6        237.89        301.50        12.70 o
   0   0   6        826.27        934.88        29.05 o
   1   0   6        263.67        341.08        14.43 o
   2   0   6         62.71         77.85         4.24 o
   3   0   6         12.64         29.07         2.78 o
   4   0   6        140.80        134.31        10.38 o
   5   0   6         41.23         36.18         5.87 o
   6   0   6        432.40        390.00        15.91 o
   7   0   6         96.14         97.17        11.43 o
   8   0   6         37.72         44.45         8.08 o
   9   0   6          0.15          1.22         2.63 o
 -11   1   6          0.16          0.00         3.63 o
 -10   1   6         20.37         30.37         6.48 o
  -9   1   6         37.06         36.01         6.94 o
  -8   1   6        594.15        614.63        30.02 o
  -7   1   6        652.68        690.86        36.09 o
  -6   1   6         41.78         38.84         3.12 o
  -5   1   6        264.09        268.87        15.29 o
  -4   1   6        471.23        485.13        20.77 o
  -3   1   6         21.08          8.47         2.06 o
  -2   1   6        472.40        508.75        19.83 o
  -1   1   6       5946.99       6006.30        85.88 o
   0   1   6        128.22        138.92         7.84 o
   1   1   6          7.70         26.88         1.34 o
   2   1   6         69.17         75.59         3.99 o
   3   1   6        149.73        184.73        11.46 o
   4   1   6          0.19         23.14         4.30 o
   5   1   6        147.53        119.10        10.79 o
   6   1   6         49.50         46.02         5.14 o
   7   1   6         33.23         39.22         7.20 o
   8   1   6          8.29         41.88         8.31 o
 -11   2   6         10.82         14.36         5.11 o
 -10   2   6         21.77         19.48         5.57 o
  -9   2   6         59.62         57.44         8.80 o
  -8   2   6        328.83        276.40        18.62 o
  -7   2   6          5.90         69.75         5.44 o
  -6   2   6       1244.05       1302.71        53.15 o
  -5   2   6        626.29        673.49        17.69 o
  -4   2   6         13.33         21.22         3.56 o
  -3   2   6        115.23        107.44         8.02 o
  -2   2   6         77.10         77.47         4.65 o
  -1   2   6        455.38        585.27        23.74 o
   0   2   6        180.08        178.44         5.26 o
   1   2   6       1322.46       1326.57        21.57 o
   2   2   6        786.11        679.87        15.56 o
   3   2   6        119.93        123.85         9.25 o
   4   2   6         45.07         50.91         6.31 o
   5   2   6        767.17        612.76        27.67 o
   6   2   6        143.35        111.88         8.22 o
   7   2   6         43.95         68.51        10.01 o
   8   2   6        172.22        145.41        15.91 o
 -11   3   6        511.78        599.26        33.84 o
 -10   3   6          2.63          6.07         3.34 o
  -9   3   6          1.61          0.00         1.24 o
  -8   3   6          3.56          4.92         2.21 o
  -7   3   6         34.95         28.20         3.67 o
  -6   3   6         42.77         46.78         4.00 o
  -5   3   6        173.12        277.41        10.25 o
  -4   3   6       5023.43       4720.02        87.92 o
  -3   3   6        735.93        754.91        18.12 o
  -2   3   6         21.59         39.99         2.53 o
  -1   3   6        323.40        340.25         9.03 o
   0   3   6         76.80        100.19         5.23 o
   1   3   6         27.14         24.17         1.14 o
   2   3   6          9.90         13.07         1.69 o
   3   3   6       1907.41       1820.36        54.73 o
   4   3   6      11726.90      11199.85       284.08 o
   5   3   6        458.18        441.99        22.52 o
   6   3   6         16.31         35.75         4.24 o
   7   3   6          2.82         10.50         4.13 o
   8   3   6          6.01          7.35         2.99 o
 -11   4   6         54.87         98.18        12.42 o
 -10   4   6        139.75        171.78        15.75 o
  -9   4   6        589.25        564.40        28.88 o
  -8   4   6        479.18        447.33        26.88 o
  -7   4   6         71.95         76.27         5.52 o
  -6   4   6         81.65         80.11         5.54 o
  -5   4   6         38.09         41.80         3.79 o
  -4   4   6        266.35        250.93         8.92 o
  -3   4   6        220.97        245.41         8.86 o
  -2   4   6        965.56        971.02        18.01 o
  -1   4   6        331.16        368.06        11.09 o
   0   4   6        575.49        615.25        15.97 o
   1   4   6        122.13        152.51         6.68 o
   2   4   6          5.41          7.86         1.15 o
   3   4   6         20.22         56.62         3.40 o
   4   4   6         18.38         11.28         2.16 o
   5   4   6         17.28         12.56         2.03 o
   6   4   6         44.11         60.18         5.73 o
   7   4   6          2.05          2.02         2.71 o
 -10   5   6         12.51          2.81         1.54 o
  -9   5   6        342.32        327.53        20.81 o
  -8   5   6         75.53         89.09         6.39 o
  -7   5   6        444.87        364.37        14.29 o
  -6   5   6        157.46        150.99         6.44 o
  -5   5   6          8.28          9.83         1.86 o
  -4   5   6        136.07        121.09         5.37 o
  -3   5   6         44.50         45.71         3.74 o
  -2   5   6        317.16        302.56         9.99 o
  -1   5   6        571.62        626.80        13.73 o
   0   5   6          1.38          2.13         0.78 o
   1   5   6        246.24        292.24         8.08 o
   2   5   6          0.97          2.45         0.78 o
   3   5   6          0.19          0.35         0.51 o
   4   5   6        116.00        115.56         7.05 o
   5   5   6        145.45        151.55         9.41 o
   6   5   6         56.07         57.24         5.93 o
   7   5   6        673.95        784.49        40.54 o
 -10   6   6          8.12          4.46         2.59 o
  -9   6   6         78.44         58.66         8.09 o
  -8   6   6         32.66         48.25         3.97 o
  -7   6   6         13.81         20.91         2.51 o
  -6   6   6        484.93        390.25        13.89 o
  -5   6   6        216.17        280.44         9.26 o
  -4   6   6        431.44        455.40        40.77 o
  -3   6   6          7.83         36.91         3.60 o
  -2   6   6        167.32        142.77         9.19 o
  -1   6   6        300.40        284.97         9.83 o
   0   6   6        375.83        385.21        25.99 o
   1   6   6        562.96        556.98        19.37 o
   2   6   6       1479.65       1284.22        31.10 o
   3   6   6        533.17        539.70        13.60 o
   4   6   6         22.14         34.67         3.94 o
   5   6   6          4.45         11.03         2.50 o
   6   6   6          6.34         11.69         4.82 o
 -10   7   6          0.18         32.08         4.62 o
  -9   7   6         12.01         10.37         2.54 o
  -8   7   6         48.70         54.66         4.30 o
  -7   7   6          0.42          1.72         0.87 o
  -6   7   6          0.63          0.00         0.70 o
  -5   7   6         20.30         38.00         4.28 o
  -4   7   6      14220.24      13529.23       241.30 o
  -3   7   6       1612.62       1658.03        29.84 o
  -2   7   6        338.32        313.93        10.74 o
  -1   7   6         32.39         25.44         4.02 o
   0   7   6         47.98         51.89         3.76 o
   1   7   6        168.76        167.49        23.34 o
   2   7   6         94.89        115.71        11.72 o
   3   7   6          1.28          0.44         0.88 o
   4   7   6        556.06        560.41        16.57 o
   5   7   6         33.05         32.11         6.97 o
  -9   8   6          0.15         56.84         8.41 o
  -8   8   6        294.56        311.31        14.72 o
  -7   8   6          8.13          1.05         0.99 o
  -6   8   6         11.40         10.26         2.36 o
  -5   8   6        296.84        277.69        19.72 o
  -4   8   6        166.16        186.70         9.92 o
  -3   8   6        271.37        283.92        19.81 o
  -2   8   6         10.04         37.07         6.73 o
  -1   8   6        163.08        140.77        13.62 o
   0   8   6          1.72          0.02         1.62 o
   1   8   6         13.22         22.15         3.57 o
   2   8   6          7.43         11.26         2.95 o
   3   8   6          2.41          4.27         1.84 o
   4   8   6          4.09          1.83         1.80 o
  -8   9   6          2.34         27.19         4.64 o
  -7   9   6         39.76         78.51         7.68 o
  -6   9   6         46.78         44.23         5.14 o
  -5   9   6          6.96          7.84         2.87 o
  -4   9   6          9.99         18.00         3.12 o
  -3   9   6         13.47         19.09         5.78 o
  -2   9   6          4.62          0.68         1.40 o
  -1   9   6         68.72         59.65         9.26 o
   0   9   6         35.54         40.44         7.93 o
   1   9   6        409.62        434.52        48.05 o
   2   9   6        109.32        109.58        13.35 o
   3   9   6          4.94          7.19         2.44 o
  -7  10   6         43.78         36.81         4.93 o
  -6  10   6         76.74         63.21         6.51 o
  -5  10   6        100.12         78.73        13.84 o
  -4  10   6        382.50        422.97        27.19 o
  -3  10   6          0.03          9.25         4.59 o
  -2  10   6         29.34         41.46         8.27 o
  -1  10   6        121.16         91.76        12.21 o
   0  10   6         44.35         67.94        10.50 o
   1  10   6          9.90         10.40         4.20 o
   2  10   6         18.96          8.45         4.00 o
  -5  11   6          5.38          3.29         2.12 o
  -4  11   6        232.92        230.59        20.52 o
  -3  11   6        127.37        120.22        14.71 o
  -2  11   6         41.91         34.89         7.95 o
  -1  11   6         36.06         45.81         9.05 o
   0  11   6          2.89          1.49         1.74 o
  -2 -13   7         13.94         13.45         2.42 o
  -1 -13   7         47.69         40.47         4.20 o
   0 -13   7        145.75        127.35         9.48 o
   1 -13   7          1.31          4.44         2.40 o
   2 -13   7          7.51          7.74         3.57 o
   3 -13   7         16.58          9.90         3.80 o
  -4 -12   7          1.46          1.68         2.15 o
  -3 -12   7          0.70          0.76         1.05 o
  -2 -12   7          4.27          2.97         1.99 o
  -1 -12   7         11.70          9.51         2.24 o
   0 -12   7         41.37         35.91         3.89 o
   1 -12   7        138.89        132.53        12.70 o
   2 -12   7         65.81         74.29         9.37 o
   3 -12   7        115.26        119.75        12.60 o
   4 -12   7          8.29          9.54         3.64 o
   5 -12   7          8.81          9.38         3.68 o
  -5 -11   7          3.06          0.00         2.12 o
  -4 -11   7         53.74         53.50         8.36 o
  -3 -11   7        602.07        569.75        29.44 o
  -2 -11   7         71.76         62.81         7.83 o
  -1 -11   7          1.35          3.77         1.70 o
   0 -11   7        317.75        261.97        12.33 o
   1 -11   7         29.90         44.41         6.87 o
   2 -11   7          3.55          1.65         1.39 o
   3 -11   7         43.75         45.78         4.81 o
   4 -11   7         50.28         53.30         6.75 o
   5 -11   7          5.86          3.96         1.83 o
   6 -11   7         24.19         24.82         5.48 o
  -6 -10   7          3.20          3.89         1.81 o
  -5 -10   7          0.46          0.61         1.12 o
  -4 -10   7         98.88         90.84        10.33 o
  -3 -10   7        456.09        445.88        24.14 o
  -2 -10   7        122.05         71.73        34.30 o
  -1 -10   7         11.05          8.74         1.70 o
   0 -10   7         66.42         62.24         4.02 o
   1 -10   7          0.16         20.04         2.80 o
   2 -10   7          3.50         15.50         2.62 o
   3 -10   7          0.10          0.00         1.05 o
   4 -10   7          3.50          8.96         1.96 o
   5 -10   7          0.07          1.41         1.29 o
   6 -10   7          5.05          5.87         1.74 o
   7 -10   7        408.85        444.04        25.39 o
  -7  -9   7         23.28         24.86         5.74 o
  -6  -9   7          5.68          4.80         1.50 o
  -5  -9   7        132.13        117.54         6.23 o
  -4  -9   7         62.99         64.35         3.91 o
  -3  -9   7        120.04        128.44         8.26 o
  -2  -9   7          6.31         10.94         1.61 o
  -1  -9   7         39.95         48.89         3.84 o
   0  -9   7       1568.32       1483.27        39.44 o
   1  -9   7       1885.31       1730.78        70.74 o
   2  -9   7         44.83         37.73         3.89 o
   3  -9   7          1.28          4.45         1.43 o
   4  -9   7         15.04         13.22         2.10 o
   5  -9   7        106.97        115.21         6.58 o
   6  -9   7         46.14         42.42         4.08 o
   7  -9   7          0.87          1.83         1.86 o
  -8  -8   7         13.81         17.28         4.78 o
  -7  -8   7         34.09         48.73         8.07 o
  -6  -8   7        129.70        121.78        11.91 o
  -5  -8   7        107.43        103.45        10.07 o
  -4  -8   7          2.41          1.84         0.80 o
  -3  -8   7          0.89          3.12         0.77 o
  -2  -8   7          5.04          5.05         1.61 o
  -1  -8   7         58.75         54.37         2.89 o
   0  -8   7        433.87        433.84        13.46 o
   1  -8   7         17.58         41.54         3.79 o
   2  -8   7        834.54        842.07        22.89 o
   3  -8   7        265.88        248.59         8.86 o
   4  -8   7        227.54        242.37         9.09 o
   5  -8   7         84.22         86.01         5.43 o
   6  -8   7         16.63         26.46         3.17 o
   7  -8   7         18.14         40.91         6.58 o
   8  -8   7          3.34          0.00         2.57 o
  -9  -7   7          5.27          7.44         4.62 o
  -8  -7   7         81.44         93.44        11.65 o
  -7  -7   7         22.12         26.66         5.87 o
  -6  -7   7         89.64        103.24        10.51 o
  -5  -7   7        148.49        143.02        11.72 o
  -4  -7   7         43.40         40.01         3.56 o
  -3  -7   7        125.47        117.33         5.02 o
  -2  -7   7         39.66         37.26         2.52 o
  -1  -7   7        218.52        240.29         6.99 o
   0  -7   7        115.65        134.98         4.93 o
   1  -7   7         21.89         37.13         2.48 o
   2  -7   7         11.31         42.02         6.16 o
   3  -7   7         24.81         23.30         2.49 o
   4  -7   7        156.40        136.94         7.34 o
   5  -7   7        238.67        211.75         7.17 o
   6  -7   7         14.82         44.61         3.29 o
   7  -7   7          1.35          1.93         1.45 o
   8  -7   7         16.89         27.31         5.69 o
  -9  -6   7         12.94         17.44         5.41 o
  -8  -6   7        534.60        531.80        29.69 o
  -7  -6   7          1.72          2.41         1.53 o
  -6  -6   7        136.54        120.23        11.30 o
  -5  -6   7          1.84          3.99         2.04 o
  -4  -6   7        149.47        147.43        10.91 o
  -3  -6   7         69.89         72.39         4.48 o
  -2  -6   7        109.71        109.57         4.46 o
  -1  -6   7        602.96        670.05        15.62 o
   0  -6   7        101.22        118.55         4.55 o
   1  -6   7         28.93         18.47         2.06 o
   2  -6   7         40.23         37.95         2.91 o
   3  -6   7         28.91         50.41         3.48 o
   4  -6   7         70.87         87.84         5.21 o
   5  -6   7         82.31         84.14         4.78 o
   6  -6   7         23.61         20.35         2.60 o
   7  -6   7         21.68         27.88         3.16 o
   8  -6   7         35.80         36.79         4.50 o
 -10  -5   7         21.04         24.60         6.13 o
  -9  -5   7         11.61         17.25         5.07 o
  -8  -5   7         94.20         95.82        11.47 o
  -7  -5   7        913.60        930.58        39.71 o
  -6  -5   7          0.01          2.83         2.04 o
  -5  -5   7        435.69        390.87        20.45 o
  -4  -5   7         32.57         37.95         5.21 o
  -3  -5   7         71.60         71.47         4.47 o
  -2  -5   7        789.43        719.23        19.07 o
  -1  -5   7        192.63        219.76         7.78 o
   0  -5   7       1332.45       1209.29        26.12 o
   1  -5   7         51.00         53.87         5.43 o
   2  -5   7        147.50        172.23        10.80 o
   3  -5   7         80.13         90.58         4.49 o
   4  -5   7         77.17         92.48         4.84 o
   5  -5   7          6.73          9.21         1.45 o
   6  -5   7        125.06        122.74         6.25 o
   7  -5   7        129.67        154.42         7.59 o
   8  -5   7        778.77        790.95        24.40 o
 -10  -4   7          3.59          8.30         4.06 o
  -9  -4   7          4.12          8.22         3.64 o
  -8  -4   7         15.57          9.17         3.36 o
  -7  -4   7         18.70         16.86         4.41 o
  -6  -4   7         32.69         40.06         6.32 o
  -5  -4   7          0.21          5.53         2.24 o
  -4  -4   7       3634.49       3574.28        98.83 o
  -3  -4   7       1380.52       1438.13        44.73 o
  -2  -4   7       1070.75       1008.31        35.54 o
  -1  -4   7         32.77         34.94         2.19 o
   0  -4   7        202.83        230.53        17.54 o
   1  -4   7         30.83         38.77         4.59 o
   2  -4   7          2.57          6.42         1.10 o
   3  -4   7        904.30        792.94        64.10 o
   4  -4   7        507.54        667.15        17.84 o
   5  -4   7        115.47        121.07         5.73 o
   6  -4   7          9.30          7.93         1.52 o
   7  -4   7        146.50        121.44        10.43 o
   8  -4   7          0.02         34.47         7.11 o
 -10  -3   7        401.12        368.64        26.00 o
  -9  -3   7        268.17        330.68        23.23 o
  -8  -3   7       5727.54       5525.97       156.66 o
  -7  -3   7          0.80          1.54         2.25 o
  -6  -3   7         41.48         40.47         6.29 o
  -5  -3   7        111.64        132.46        10.71 o
  -4  -3   7          0.39          4.86         2.04 o
  -3  -3   7          5.70         17.85         3.26 o
  -2  -3   7         14.57         13.22         1.82 o
  -1  -3   7        575.09        556.31        26.73 o
   0  -3   7        144.18        137.63         4.78 o
   1  -3   7          0.50          2.16         0.65 o
   2  -3   7        347.55        355.01         8.08 o
   3  -3   7        214.06        205.10         8.30 o
   4  -3   7          0.81          2.00         0.76 o
   5  -3   7        343.23        406.01        14.79 o
   6  -3   7        109.45        109.08         8.03 o
   7  -3   7         68.46         67.37         6.60 o
   8  -3   7          0.14          5.33         3.10 o
 -11  -2   7          0.50          0.00         2.97 o
 -10  -2   7          0.25          0.04         2.02 o
  -9  -2   7         16.42         34.46         7.03 o
  -8  -2   7          8.95         18.12         5.85 o
  -7  -2   7       1467.76       1443.76        52.17 o
  -6  -2   7        109.33        120.70         5.83 o
  -5  -2   7         84.78         71.06         7.70 o
  -4  -2   7         67.15         58.92         6.57 o
  -3  -2   7        876.48        893.93        31.13 o
  -2  -2   7          0.99          1.71         0.74 o
  -1  -2   7        134.26        143.36         5.39 o
   0  -2   7         20.41         27.43         5.62 o
   1  -2   7       2197.49       1998.68        87.86 o
   2  -2   7        275.79        276.57         6.30 o
   3  -2   7          3.40          1.19         0.98 o
   4  -2   7       1612.63       1452.68        71.02 o
   5  -2   7        266.27        238.37        16.26 o
   6  -2   7         43.39         52.84         5.54 o
   7  -2   7        225.19        216.38        12.25 o
   8  -2   7         74.19         55.58         9.11 o
 -11  -1   7          2.59          2.74         2.71 o
 -10  -1   7         72.17         65.71        10.55 o
  -9  -1   7          6.23          8.47         4.04 o
  -8  -1   7          1.36          0.00         2.36 o
  -7  -1   7         18.58         24.84         5.39 o
  -6  -1   7        170.86        174.63        13.13 o
  -5  -1   7        497.87        600.32        25.91 o
  -4  -1   7         25.62         17.67         3.66 o
  -3  -1   7        700.45        664.30        25.18 o
  -2  -1   7        203.26        211.69         7.97 o
  -1  -1   7          3.22         10.42         1.07 o
   0  -1   7          0.19         95.42         6.90 o
   1  -1   7       4122.64       4164.54       109.57 o
   2  -1   7         65.16         95.10         4.11 o
   3  -1   7        102.56         85.81         5.16 o
   4  -1   7        244.95        226.99        12.85 o
   5  -1   7          0.12         16.11         3.89 o
   6  -1   7        164.09        136.39         9.07 o
   7  -1   7         86.98         80.54         7.38 o
   8  -1   7         11.05         13.02         4.92 o
 -11   0   7        240.22        201.75        19.28 o
 -10   0   7         33.84         59.53         9.64 o
  -9   0   7          2.68          0.00         2.13 o
  -8   0   7         17.48         11.99         4.10 o
  -7   0   7         92.77        102.76         5.23 o
  -6   0   7          8.90         11.13         3.16 o
  -5   0   7        215.05        240.26        14.55 o
  -4   0   7       2953.87       3135.02        87.85 o
  -3   0   7        921.69       1007.04        33.97 o
  -2   0   7        935.89        981.74        22.69 o
  -1   0   7        558.96        518.28        19.35 o
   0   0   7        126.73        123.36         7.91 o
   1   0   7        375.58        430.53        17.67 o
   2   0   7        208.41        242.84        21.67 o
   3   0   7          2.13          4.87         1.18 o
   4   0   7       2573.48       2441.31        73.25 o
   5   0   7         93.38        238.50        16.17 o
   6   0   7         52.36         79.99        10.79 o
   7   0   7         51.68         41.09         5.22 o
   8   0   7          2.78          1.90         2.55 o
 -11   1   7         10.31          6.94         3.64 o
 -10   1   7         15.28         32.36         7.05 o
  -9   1   7        210.39        271.24        19.94 o
  -8   1   7        558.77        508.44        27.05 o
  -7   1   7         48.36         65.27         4.40 o
  -6   1   7         24.66         19.51         4.34 o
  -5   1   7         98.45         92.60         8.57 o
  -4   1   7         51.48         39.36         5.28 o
  -3   1   7        121.82        123.75         9.02 o
  -2   1   7        885.50        881.45        29.10 o
  -1   1   7        628.44        725.40        25.47 o
   0   1   7          1.22          5.49         1.73 o
   1   1   7         18.20         22.08         2.07 o
   2   1   7         41.57         33.69         3.42 o
   3   1   7          3.17          4.00         1.12 o
   4   1   7        234.40        207.52        13.61 o
   5   1   7        461.57        479.41        24.33 o
   6   1   7         62.96         62.47         6.15 o
   7   1   7         68.58        104.73         8.67 o
   8   1   7        103.88         94.52        12.68 o
 -11   2   7        161.98        174.35        17.53 o
 -10   2   7         45.00         40.41         7.49 o
  -9   2   7         31.75         33.76         6.58 o
  -8   2   7          0.39         15.16         4.17 o
  -7   2   7        114.34         96.65         9.63 o
  -6   2   7        403.05        448.97        14.03 o
  -5   2   7        276.39        292.06        16.37 o
  -4   2   7        151.82        163.45        11.19 o
  -3   2   7          0.03         15.22         3.13 o
  -2   2   7         58.67         62.04         3.31 o
  -1   2   7        468.71        478.00        11.25 o
   0   2   7        311.08        339.02        14.61 o
   1   2   7        145.82        180.76         3.93 o
   2   2   7          0.23          8.41         1.43 o
   3   2   7         47.92         63.84         6.87 o
   4   2   7        845.89        907.43        34.73 o
   5   2   7        352.32        306.95        18.89 o
   6   2   7         14.65         41.85         5.04 o
   7   2   7         42.93         55.65         9.39 o
 -11   3   7        150.11        171.94        16.85 o
 -10   3   7          0.95          6.12         3.79 o
  -9   3   7          0.01          4.53         2.69 o
  -8   3   7        326.95        334.47        34.89 o
  -7   3   7          4.24         12.10         2.29 o
  -6   3   7         76.00         71.21         5.67 o
  -5   3   7        504.41        512.40        24.42 o
  -4   3   7        854.19        798.22        36.33 o
  -3   3   7          0.01          6.70         1.34 o
  -2   3   7        119.86        126.53         4.06 o
  -1   3   7         10.99         14.65         2.80 o
   0   3   7        150.80        159.35         5.46 o
   1   3   7         58.09         68.00         2.16 o
   2   3   7         21.07         23.64         2.20 o
   3   3   7       1726.09       1841.60        56.42 o
   4   3   7        267.48        239.34        14.99 o
   5   3   7         10.77         21.37         4.52 o
   6   3   7          4.13          5.17         1.53 o
   7   3   7          0.38          0.00         2.37 o
 -10   4   7        153.34        193.34        16.79 o
  -9   4   7        887.35        733.49        34.34 o
  -8   4   7         39.64         34.14         3.90 o
  -7   4   7        177.36        146.64         8.11 o
  -6   4   7          5.45         11.22         2.12 o
  -5   4   7         16.95         19.64         2.10 o
  -4   4   7          0.34          4.54         1.00 o
  -3   4   7        954.50        858.28        26.28 o
  -2   4   7         40.15         35.74         2.40 o
  -1   4   7          3.89         55.50         4.92 o
   0   4   7         18.34         20.30         1.91 o
   1   4   7         92.35         89.01         7.31 o
   2   4   7          9.19         27.91         2.59 o
   3   4   7        241.11        202.56        10.10 o
   4   4   7        228.34        220.34        10.20 o
   5   4   7         82.07         58.34         5.27 o
   6   4   7         10.35          6.69         1.96 o
   7   4   7         53.73         67.78        10.76 o
 -10   5   7          0.07          3.04         1.24 o
  -9   5   7         30.05         18.37         4.85 o
  -8   5   7        334.05        256.83        11.68 o
  -7   5   7        138.80        116.49         8.91 o
  -6   5   7         80.32         87.13         4.89 o
  -5   5   7          2.57         11.43         1.72 o
  -4   5   7        206.26        196.75        14.33 o
  -3   5   7         13.12         59.58         7.85 o
  -2   5   7         38.50         30.33         3.02 o
  -1   5   7        348.72        336.86        12.37 o
   0   5   7       1953.30       1869.56        51.34 o
   1   5   7         75.45        101.77         6.53 o
   2   5   7          0.10         13.87         1.72 o
   3   5   7        207.09        192.42        10.38 o
   4   5   7          1.20         26.12         6.22 o
   5   5   7         76.22         74.72         5.27 o
   6   5   7         27.10         36.57         7.49 o
 -10   6   7         25.70         26.28         6.07 o
  -9   6   7         59.25         67.71         6.21 o
  -8   6   7          0.38          0.20         0.96 o
  -7   6   7         18.59         23.78         2.98 o
  -6   6   7        156.40        174.65         7.41 o
  -5   6   7       1734.41       1734.20        32.14 o
  -4   6   7       1003.09       1132.36        67.00 o
  -3   6   7         35.14         78.13         4.09 o
  -2   6   7        396.87        361.88        16.76 o
  -1   6   7         75.01         86.49         5.19 o
   0   6   7        156.88        169.54         7.69 o
   1   6   7         13.34         33.17         3.06 o
   2   6   7        123.04        107.25         5.74 o
   3   6   7         40.76         42.56         6.82 o
   4   6   7          0.06          9.92         3.44 o
   5   6   7          1.34          1.29         1.67 o
  -9   7   7          3.02          3.15         1.81 o
  -8   7   7         12.94         14.13         2.27 o
  -7   7   7         35.84         18.05         2.40 o
  -6   7   7         40.75         49.24         5.75 o
  -5   7   7        293.39        296.50        12.68 o
  -4   7   7         27.46         28.40         3.56 o
  -3   7   7        151.14        185.94         6.92 o
  -2   7   7         15.63         10.20         1.81 o
  -1   7   7          1.43          3.44         1.24 o
   0   7   7          0.43          3.51         2.89 o
   1   7   7         80.92         94.61         9.59 o
   2   7   7          0.66          8.42         3.01 o
   3   7   7         11.78         26.87         5.80 o
   4   7   7          3.11          7.44         3.26 o
  -9   8   7         80.65         73.30         9.62 o
  -8   8   7         66.50         74.18         5.36 o
  -7   8   7         20.61         25.89         3.03 o
  -6   8   7         14.97         39.55         4.65 o
  -5   8   7         80.03         85.05        10.25 o
  -4   8   7        130.86        115.54         7.68 o
  -3   8   7         23.31         16.07         4.47 o
  -2   8   7         20.19         16.16         4.38 o
  -1   8   7        819.10        723.88        35.03 o
   0   8   7          0.18          0.04         1.99 o
   1   8   7         86.61         77.04        10.38 o
   2   8   7         36.98         37.97         7.35 o
   3   8   7         11.47         17.66         5.33 o
  -8   9   7        265.24        276.23        14.06 o
  -7   9   7        279.43        265.14        13.58 o
  -6   9   7         55.75         53.82         5.73 o
  -5   9   7         34.88         26.83         4.77 o
  -4   9   7         91.76         98.34        12.11 o
  -3   9   7         21.50         25.76         6.16 o
  -2   9   7          9.71         21.58         5.70 o
  -1   9   7        216.72        209.40        18.31 o
   0   9   7        865.20        824.71        40.29 o
   1   9   7        213.00        172.69        16.54 o
   2   9   7          0.07          0.00         1.97 o
  -6  10   7         10.91         14.85         3.03 o
  -5  10   7        138.62        131.10         9.32 o
  -4  10   7        129.98        172.37        16.97 o
  -3  10   7        137.62        136.69        15.21 o
  -2  10   7         95.79        102.21        12.95 o
  -1  10   7          0.28          1.42         1.44 o
   0  10   7          7.92         17.37         5.22 o
   1  10   7         49.49         25.92         6.35 o
  -1 -13   8         27.71         37.75         6.02 o
   0 -13   8         14.50         14.61         4.47 o
   1 -13   8        169.06        153.56        14.64 o
   2 -13   8          5.69         10.56         3.85 o
  -4 -12   8          6.33          7.30         3.61 o
  -3 -12   8         40.22         43.64         7.68 o
  -2 -12   8         85.40         93.47        11.00 o
  -1 -12   8         90.16         89.11         7.35 o
   0 -12   8         18.13         25.32         3.90 o
   1 -12   8         45.81         51.79         8.04 o
   2 -12   8         14.92         22.69         5.58 o
   3 -12   8        119.67        111.58        12.63 o
   4 -12   8          0.21          2.24         2.80 o
  -5 -11   8        183.53        164.93        15.35 o
  -4 -11   8        384.13        376.97        23.42 o
  -3 -11   8        693.79        664.43        32.51 o
  -2 -11   8         28.58         27.53         5.72 o
  -1 -11   8         10.92         10.95         3.99 o
   0 -11   8         10.83         14.12         2.80 o
   1 -11   8          0.06          7.77         3.48 o
   2 -11   8          2.01          1.55         1.69 o
   3 -11   8         19.73         17.08         3.05 o
   4 -11   8         32.84         38.52         4.82 o
   5 -11   8          1.07          1.62         1.55 o
  -6 -10   8         12.62         12.97         4.22 o
  -5 -10   8         61.96         68.31         9.20 o
  -4 -10   8         66.80         63.63         8.60 o
  -3 -10   8        101.07         96.81        10.31 o
  -2 -10   8        731.45        680.65        21.08 o
  -1 -10   8         64.07         80.06         5.38 o
   0 -10   8        541.44        542.19        19.86 o
   1 -10   8         78.11         74.49         5.65 o
   2 -10   8          0.36          2.37         1.62 o
   3 -10   8         29.37         30.29         3.87 o
   4 -10   8         89.06         82.27         7.03 o
   5 -10   8          0.46          3.04         1.36 o
   6 -10   8         69.60         62.94         6.58 o
  -7  -9   8        139.85        157.90        14.69 o
  -6  -9   8        116.91        119.74        11.79 o
  -5  -9   8         70.43         76.13         4.79 o
  -4  -9   8         27.73         30.90         2.76 o
  -3  -9   8          5.75          6.69         1.29 o
  -2  -9   8          3.36          5.17         1.11 o
  -1  -9   8        233.68        218.31         9.21 o
   0  -9   8         16.39         22.56         2.96 o
   1  -9   8       2159.79       2059.76        81.95 o
   2  -9   8        117.71        113.42         7.27 o
   3  -9   8        123.83        130.74         8.19 o
   4  -9   8          0.50          9.79         1.88 o
   5  -9   8          6.03          9.82         2.11 o
   6  -9   8          5.86         12.80         2.50 o
   7  -9   8          7.55          8.82         3.06 o
  -8  -8   8         89.04         96.78        11.98 o
  -7  -8   8         28.78         41.37         7.56 o
  -6  -8   8          7.96         18.28         4.46 o
  -5  -8   8        370.89        377.23        13.45 o
  -4  -8   8          0.31          0.31         0.60 o
  -3  -8   8          9.70          7.80         1.27 o
  -2  -8   8          5.34          5.68         1.01 o
  -1  -8   8        315.50        283.80        10.47 o
   0  -8   8          1.91         28.70         3.31 o
   1  -8   8        378.23        379.17        13.30 o
   2  -8   8        303.44        285.15        11.79 o
   3  -8   8         97.72        112.44         7.48 o
   4  -8   8          1.07          4.38         1.75 o
   5  -8   8          1.82          0.00         1.28 o
   6  -8   8          1.00          2.47         1.42 o
   7  -8   8          4.83         18.99         3.44 o
  -9  -7   8         37.35         54.58         9.16 o
  -8  -7   8         37.01         21.11         5.61 o
  -7  -7   8          5.05         11.97         4.11 o
  -6  -7   8          0.23          0.34         2.09 o
  -5  -7   8         22.84         27.20         5.00 o
  -4  -7   8        172.08        190.45         8.47 o
  -3  -7   8         69.85         84.06         4.31 o
  -2  -7   8         66.27         58.43         4.61 o
  -1  -7   8        474.82        434.99        13.35 o
   0  -7   8         38.94         47.95         6.28 o
   1  -7   8        115.93        109.16         6.40 o
   2  -7   8         45.50         37.19         3.91 o
   3  -7   8        505.32        490.37        15.58 o
   4  -7   8       1308.97       1381.16        23.43 o
   5  -7   8        611.33        589.77        13.44 o
   6  -7   8          0.03          0.15         0.58 o
   7  -7   8          0.56          1.89         1.61 o
   8  -7   8         10.64         16.24         4.28 o
  -9  -6   8        235.07        240.73        19.98 o
  -8  -6   8        458.58        455.02        27.17 o
  -7  -6   8        451.43        437.31        25.21 o
  -6  -6   8         46.61         50.55         7.28 o
  -5  -6   8          7.95          8.74         2.66 o
  -4  -6   8          1.96          0.00         1.65 o
  -3  -6   8         54.21         65.51         4.52 o
  -2  -6   8       1294.16       1322.77        23.75 o
  -1  -6   8          1.55          2.39         1.89 o
   0  -6   8        657.31        656.51        21.97 o
   1  -6   8         16.82         28.77         4.18 o
   2  -6   8         13.62         11.54         2.18 o
   3  -6   8        131.66        153.46         6.41 o
   4  -6   8          7.56         12.47         1.91 o
   5  -6   8         17.97         24.05         2.36 o
   6  -6   8          1.55          4.61         1.15 o
   7  -6   8        160.90        162.95        10.15 o
   8  -6   8        228.10        289.99        13.66 o
 -10  -5   8          2.83          4.33         3.47 o
  -9  -5   8          2.32          0.79         1.73 o
  -8  -5   8         45.01         30.93         6.47 o
  -7  -5   8       1973.71       2072.04        69.84 o
  -6  -5   8        321.42        317.08        19.58 o
  -5  -5   8          2.23          4.99         2.48 o
  -4  -5   8        283.33        262.31        15.03 o
  -3  -5   8          1.49          3.60         1.11 o
  -2  -5   8         73.13         74.66         3.66 o
  -1  -5   8        276.01        259.44         8.97 o
   0  -5   8        390.27        395.37        12.80 o
   1  -5   8        981.53       1003.62        34.11 o
   2  -5   8         53.58         56.34         4.45 o
   3  -5   8        233.05        245.13         8.06 o
   4  -5   8        313.66        258.83        11.78 o
   5  -5   8         17.72         43.73         4.67 o
   6  -5   8          2.27          9.41         1.93 o
   7  -5   8         73.19        106.73         7.54 o
   8  -5   8         49.76         60.99         5.80 o
 -10  -4   8         27.28         25.49         7.02 o
  -9  -4   8         12.31         21.78         5.74 o
  -8  -4   8       1386.72       1410.15        54.65 o
  -7  -4   8        202.60        231.54        17.19 o
  -6  -4   8         51.82         46.48         6.98 o
  -5  -4   8        607.22        600.45        26.55 o
  -4  -4   8         33.61         40.91         5.58 o
  -3  -4   8          2.61          7.97         2.95 o
  -2  -4   8         45.69         34.16         2.39 o
  -1  -4   8        186.97        183.36         8.44 o
   0  -4   8         42.15         46.44         3.65 o
   1  -4   8          0.12          0.00         1.35 o
   2  -4   8        326.21        276.86        10.19 o
   3  -4   8        441.00        427.45        12.74 o
   4  -4   8         46.91         54.93         3.63 o
   5  -4   8         94.73        145.38         6.46 o
   6  -4   8          4.43          7.05         1.56 o
   7  -4   8         14.93         15.11         2.37 o
   8  -4   8         19.61         32.50         4.94 o
 -10  -3   8        236.37        260.79        21.65 o
  -9  -3   8        226.31        252.24        19.91 o
  -8  -3   8        110.72        121.19        12.87 o
  -7  -3   8         67.69         74.68         9.27 o
  -6  -3   8        173.95        181.12        14.02 o
  -5  -3   8         16.64         18.04         3.87 o
  -4  -3   8        464.04        487.76        22.03 o
  -3  -3   8       3603.47       3598.98        98.49 o
  -2  -3   8        193.79        190.11         9.86 o
  -1  -3   8        164.00        144.73         4.42 o
   0  -3   8         14.99          4.48         1.00 o
   1  -3   8         34.64         28.45         4.14 o
   2  -3   8         96.64         96.90         3.26 o
   3  -3   8        159.97        147.70         6.44 o
   4  -3   8        552.84        580.16        21.92 o
   5  -3   8        334.32        357.75        10.49 o
   6  -3   8        121.71        165.24         7.34 o
   7  -3   8          1.51          0.00         1.20 o
   8  -3   8         83.03         88.40         8.34 o
 -10  -2   8         22.04         15.98         5.08 o
  -9  -2   8         31.22         40.57         7.89 o
  -8  -2   8        234.37        251.71        18.84 o
  -7  -2   8         45.93         55.06         7.93 o
  -6  -2   8         22.69         21.72         4.59 o
  -5  -2   8         96.92         96.98         9.30 o
  -4  -2   8        116.73        115.81         9.51 o
  -3  -2   8         10.64         23.98         3.90 o
  -2  -2   8          3.26          8.53         1.63 o
  -1  -2   8       1755.39       1589.47        55.91 o
   0  -2   8       8771.39       8412.66       212.38 o
   1  -2   8       2198.58       2385.07        67.86 o
   2  -2   8        218.59        204.35         4.90 o
   3  -2   8         96.33        109.18         4.35 o
   4  -2   8        104.00        105.30         4.67 o
   5  -2   8        181.39        200.69        15.24 o
   6  -2   8          1.35          6.90         2.17 o
   7  -2   8         17.54          9.74         2.59 o
   8  -2   8         92.31         95.38        12.41 o
 -11  -1   8         54.92         49.70         9.19 o
 -10  -1   8         10.06         10.48         4.17 o
  -9  -1   8          8.98         18.21         5.34 o
  -8  -1   8          2.37          2.82         1.45 o
  -7  -1   8        392.34        376.84        21.96 o
  -6  -1   8         72.48         79.49         8.70 o
  -5  -1   8       1273.32       1366.07        46.55 o
  -4  -1   8        245.26        228.40        13.82 o
  -3  -1   8          1.12          0.00         1.29 o
  -2  -1   8         21.93         25.91         2.73 o
  -1  -1   8         43.81         47.53         3.12 o
   0  -1   8        222.63        236.93        12.31 o
   1  -1   8        195.85        182.17        10.95 o
   2  -1   8        467.53        435.85        13.09 o
   3  -1   8         21.06         23.78         1.82 o
   4  -1   8        235.32        224.94        16.26 o
   5  -1   8        106.07        112.28        11.06 o
   6  -1   8         15.58         16.65         3.20 o
   7  -1   8         25.10         18.43         3.67 o
   8  -1   8         38.05         26.94         6.20 o
 -11   0   8          3.81          2.39         2.73 o
 -10   0   8         12.40         46.41         8.69 o
  -9   0   8         22.13         20.31         5.42 o
  -8   0   8         61.22         70.34         9.23 o
  -7   0   8         13.75         11.67         3.81 o
  -6   0   8          3.38          5.48         2.25 o
  -5   0   8        102.81        124.63        10.37 o
  -4   0   8         22.48         35.24         5.21 o
  -3   0   8         28.92         40.62         5.29 o
  -2   0   8          3.39          5.11         1.69 o
  -1   0   8         72.53        110.45         7.77 o
   0   0   8         97.39         93.75         7.30 o
   1   0   8        256.05        242.21        12.99 o
   2   0   8        220.16        196.40         7.14 o
   3   0   8        258.11        303.10        10.78 o
   4   0   8       1091.69       1032.43        38.82 o
   5   0   8       1207.47       1259.46        46.90 o
   6   0   8         12.30          8.65         2.26 o
   7   0   8         49.75         56.90         6.40 o
   8   0   8         13.61         11.66         4.85 o
 -11   1   8         55.49         71.92        11.17 o
 -10   1   8         21.31         26.86         6.48 o
  -9   1   8        127.45        156.40        14.58 o
  -8   1   8         25.86         20.89        11.81 o
  -7   1   8         51.00         36.36         3.49 o
  -6   1   8        149.32        151.32        12.09 o
  -5   1   8          5.30          8.76         2.70 o
  -4   1   8         80.18        124.58         9.98 o
  -3   1   8        837.11        800.14        29.93 o
  -2   1   8        124.62        103.89         4.10 o
  -1   1   8        952.59        953.71        31.37 o
   0   1   8          0.57          0.00         0.94 o
   1   1   8          0.00          4.76         1.12 o
   2   1   8         51.97         47.59         2.21 o
   3   1   8        671.93        615.24        16.63 o
   4   1   8       1627.07       1706.56        56.13 o
   5   1   8        605.76        539.48        26.91 o
   6   1   8        555.59        546.88        21.69 o
   7   1   8        218.57        211.79        12.95 o
 -11   2   8         10.50         21.37         6.18 o
 -10   2   8          0.64          0.26         1.47 o
  -9   2   8          5.99          5.86         2.52 o
  -8   2   8       2334.14       2193.28       148.97 o
  -7   2   8       1316.25       1207.43        29.22 o
  -6   2   8         71.86         57.82         4.54 o
  -5   2   8         69.64         60.44         7.07 o
  -4   2   8         57.42         65.23         6.98 o
  -3   2   8         14.10         17.38         1.94 o
  -2   2   8         29.18         45.74         2.94 o
  -1   2   8         22.47         46.73         4.84 o
   0   2   8       1784.22       1694.85        50.01 o
   1   2   8        306.41        293.64        10.62 o
   2   2   8          0.10          1.58         0.32 o
   3   2   8        104.64        104.38         9.23 o
   4   2   8          1.50          1.13         1.50 o
   5   2   8          4.53          8.44         3.41 o
   6   2   8          0.50          1.72         1.74 o
   7   2   8          0.36          2.87         1.74 o
 -10   3   8          0.46          2.99         2.31 o
  -9   3   8         52.52         54.81         8.61 o
  -8   3   8          0.10          1.22         1.06 o
  -7   3   8        120.82        100.70         6.51 o
  -6   3   8         25.20         41.87         4.01 o
  -5   3   8        604.41        622.98        36.10 o
  -4   3   8        746.15        658.36        17.50 o
  -3   3   8         47.26         37.36         3.76 o
  -2   3   8        146.98        142.08         7.85 o
  -1   3   8        140.50        151.59         9.29 o
   0   3   8          3.00          3.19         1.44 o
   1   3   8        431.51        362.55         9.97 o
   2   3   8        571.93        632.04        63.04 o
   3   3   8          2.58         68.98         7.42 o
   4   3   8          2.53         14.91         3.60 o
   5   3   8          3.21          5.39         2.32 o
   6   3   8          2.34          6.77         1.76 o
 -10   4   8         38.25         43.14         7.81 o
  -9   4   8          2.90          7.90         2.74 o
  -8   4   8         40.98         50.43         4.86 o
  -7   4   8         14.35         15.94         2.71 o
  -6   4   8        124.96        104.43         6.75 o
  -5   4   8        141.87        170.06         8.00 o
  -4   4   8        250.22        288.49         8.74 o
  -3   4   8       2152.23       1929.70        43.23 o
  -2   4   8         55.40         48.60         5.19 o
  -1   4   8         53.81         49.21         4.96 o
   0   4   8        153.52        137.28         8.91 o
   1   4   8        228.67        211.43        11.91 o
   2   4   8        293.45        284.80         9.44 o
   3   4   8         47.77         53.13         6.36 o
   4   4   8        675.74        646.30        20.26 o
   5   4   8        140.52        128.78         8.31 o
   6   4   8         46.29         44.11         4.27 o
 -10   5   8          0.77         19.94         5.12 o
  -9   5   8        272.31        261.08        18.77 o
  -8   5   8         21.83         18.48         3.13 o
  -7   5   8         60.68         53.09         4.00 o
  -6   5   8          7.78          3.58         1.19 o
  -5   5   8         54.21         77.24         5.94 o
  -4   5   8       1480.85       1491.96        33.92 o
  -3   5   8         69.67        105.92         4.81 o
  -2   5   8        111.32         93.40         5.59 o
  -1   5   8        630.73        539.41        15.98 o
   0   5   8         77.01         84.28         5.43 o
   1   5   8         19.91         26.47         3.00 o
   2   5   8         12.74         10.29         2.09 o
   3   5   8          2.09         15.91         2.59 o
   4   5   8         38.31         34.25         4.14 o
   5   5   8          2.27          0.76         1.71 o
  -9   6   8          8.27          3.90         1.75 o
  -8   6   8         99.12        138.91         7.02 o
  -7   6   8        248.73        249.02        12.53 o
  -6   6   8         64.98         78.01         4.97 o
  -5   6   8        497.00        472.55        16.16 o
  -4   6   8          4.54          8.14         1.93 o
  -3   6   8         42.06         46.13         3.22 o
  -2   6   8         21.39         22.67         2.81 o
  -1   6   8        204.18        177.13         8.15 o
   0   6   8        681.29        498.12        15.61 o
   1   6   8        244.37        173.36         8.56 o
   2   6   8         19.40         41.39         6.76 o
   3   6   8         18.44         22.53         5.33 o
   4   6   8          0.16          5.38         3.35 o
   5   6   8         99.24         87.37        10.28 o
  -9   7   8         31.58         29.23         4.09 o
  -8   7   8          0.49          6.09         1.50 o
  -7   7   8         41.89         45.31         4.02 o
  -6   7   8        617.05        596.04        19.93 o
  -5   7   8        314.25        293.05        12.64 o
  -4   7   8         43.69         51.19         3.62 o
  -3   7   8          4.48          1.86         1.65 o
  -2   7   8          0.68          0.32         0.83 o
  -1   7   8        121.49        102.12        11.33 o
   0   7   8          0.00          0.00         1.11 o
   1   7   8         32.54         31.99         6.51 o
   2   7   8         56.65         63.95         9.18 o
   3   7   8        312.82        312.52        21.58 o
   4   7   8       1000.45       1026.49        44.83 o
  -8   8   8         54.21         66.90         6.61 o
  -7   8   8         13.07         18.19         4.73 o
  -6   8   8         70.50         77.08         6.55 o
  -5   8   8         83.30         78.10         6.85 o
  -4   8   8        204.69        216.85        12.85 o
  -3   8   8        214.59        220.12        17.88 o
  -2   8   8         96.92        115.04        12.82 o
  -1   8   8        336.26        316.80        22.25 o
   0   8   8          0.97         28.33         6.26 o
   1   8   8          0.74         11.78         4.32 o
   2   8   8         17.58         13.22         4.71 o
   3   8   8          6.44         71.36        10.12 o
  -7   9   8          8.39          6.75         2.10 o
  -6   9   8         22.27         25.97         5.56 o
  -5   9   8          0.44          0.22         1.10 o
  -4   9   8         77.46         85.91        11.59 o
  -3   9   8         11.64         22.27         5.99 o
  -2   9   8         88.00        119.34        13.85 o
  -1   9   8        151.59        156.44        15.92 o
   0   9   8         21.05         22.59         6.05 o
   1   9   8         11.65         24.19         6.32 o
  -5  10   8         48.85         53.57         9.65 o
  -4  10   8         12.63         27.96         6.98 o
  -3  10   8          5.64          3.82         3.80 o
  -2  10   8          0.76          5.01         2.17 o
  -1  10   8          2.68          6.17         3.57 o
   0 -13   9        200.61        197.22        16.57 o
   1 -13   9          0.68          0.00         1.74 o
  -3 -12   9        172.45        145.46        14.42 o
  -2 -12   9        292.89        293.64        20.43 o
  -1 -12   9          8.85         11.58         2.95 o
   0 -12   9        352.01        338.67        21.43 o
   1 -12   9         54.59         62.00         9.25 o
   2 -12   9        117.78         82.14        10.82 o
   3 -12   9         10.84         11.32         3.88 o
  -5 -11   9        454.27        427.19        25.97 o
  -4 -11   9        253.79        262.71        19.03 o
  -3 -11   9         41.49         48.89         7.86 o
  -2 -11   9          9.49         13.59         3.87 o
  -1 -11   9        100.47        108.83        11.46 o
   0 -11   9          0.08          8.12         2.30 o
   1 -11   9         20.63         15.77         2.91 o
   2 -11   9         37.34         36.08         4.35 o
   3 -11   9          0.32          0.00         1.28 o
   4 -11   9         91.84         99.08         8.44 o
   5 -11   9          1.10          2.03         2.72 o
  -6 -10   9          2.74          2.07         1.36 o
  -5 -10   9          0.20          0.01         1.83 o
  -4 -10   9         32.75         31.72         6.31 o
  -3 -10   9         32.97         33.05         6.43 o
  -2 -10   9         20.85         15.16         2.53 o
  -1 -10   9          7.23          4.40         1.40 o
   0 -10   9          0.04          1.46         1.40 o
   1 -10   9         28.75         28.37         4.03 o
   2 -10   9         92.75         77.42        10.63 o
   3 -10   9        102.11         91.72        10.82 o
   4 -10   9          9.02         14.90         3.20 o
   5 -10   9        150.93        148.72         9.73 o
   6 -10   9        152.69        167.23        12.87 o
  -7  -9   9         47.44         54.19         8.24 o
  -6  -9   9         18.43         24.11         3.36 o
  -5  -9   9          4.79          4.67         1.56 o
  -4  -9   9          2.12          2.08         0.88 o
  -3  -9   9         52.14         51.15         3.48 o
  -2  -9   9        119.87        106.69         4.88 o
  -1  -9   9        360.80        343.73        12.53 o
   0  -9   9       7899.42       7705.50       307.30 o
   1  -9   9        132.73        148.46         8.33 o
   2  -9   9          1.96          9.64         2.09 o
   3  -9   9         15.95         16.05         3.09 o
   4  -9   9          0.10         10.17         2.68 o
   5  -9   9         13.80         25.91         3.22 o
   6  -9   9          4.55          9.28         2.06 o
  -8  -8   9         16.08         20.68         5.05 o
  -7  -8   9         55.13         61.84         8.89 o
  -6  -8   9        349.01        368.82        21.66 o
  -5  -8   9         84.03         60.36         4.99 o
  -4  -8   9         53.35         58.60         3.95 o
  -3  -8   9          1.22          0.01         0.54 o
  -2  -8   9         78.67         76.88         4.06 o
  -1  -8   9         78.86         71.32         5.01 o
   0  -8   9         91.53         92.31         5.82 o
   1  -8   9        284.69        237.87        10.49 o
   2  -8   9        383.09        373.43        25.41 o
   3  -8   9         51.40         56.88         5.51 o
   4  -8   9        173.03        175.68         7.98 o
   5  -8   9        140.26        130.73         7.05 o
   6  -8   9         25.19         28.94         3.44 o
   7  -8   9          3.42          5.37         2.92 o
  -8  -7   9          0.43          1.51         1.96 o
  -7  -7   9        219.71        256.06        18.77 o
  -6  -7   9          2.91          7.83         3.23 o
  -5  -7   9         42.93         42.57         4.68 o
  -4  -7   9          1.89          3.27         1.18 o
  -3  -7   9        600.48        586.18        13.93 o
  -2  -7   9        310.22        317.58         9.03 o
  -1  -7   9          0.25          4.52         1.37 o
   0  -7   9          5.05          5.08         1.49 o
   1  -7   9        148.46        158.97         8.15 o
   2  -7   9         40.16         41.47         4.23 o
   3  -7   9        247.29        238.81        13.59 o
   4  -7   9         67.10         60.83         4.39 o
   5  -7   9        213.78        226.87         7.78 o
   6  -7   9          1.71          2.48         1.01 o
   7  -7   9          0.93          8.53         2.63 o
  -9  -6   9          1.39         40.81         8.27 o
  -8  -6   9          5.34         10.96         4.13 o
  -7  -6   9        317.35        326.95        21.40 o
  -6  -6   9         12.72         11.85         3.92 o
  -5  -6   9        142.48        146.26        11.92 o
  -4  -6   9         32.08         34.41         3.51 o
  -3  -6   9         39.73         43.67         3.12 o
  -2  -6   9         19.21         21.75         2.09 o
  -1  -6   9         56.62         64.40         4.40 o
   0  -6   9         42.14         49.68         3.93 o
   1  -6   9         34.00         28.22         4.47 o
   2  -6   9        187.41        191.39        16.63 o
   3  -6   9         12.24         17.05         2.12 o
   4  -6   9         70.49         76.64         4.72 o
   5  -6   9         16.66         14.87         1.92 o
   6  -6   9        100.78        107.83         5.44 o
   7  -6   9        345.56        356.67        12.67 o
  -9  -5   9         96.33         99.80        12.69 o
  -8  -5   9       2559.93       2799.64        91.21 o
  -7  -5   9       1097.05       1083.50        44.16 o
  -6  -5   9         19.34         18.23         4.67 o
  -5  -5   9         93.96        114.77        10.46 o
  -4  -5   9         70.67         77.58         8.43 o
  -3  -5   9         15.57         17.82         3.63 o
  -2  -5   9         65.24         64.35         3.52 o
  -1  -5   9         66.45         80.91         8.85 o
   0  -5   9        124.48        147.62         6.50 o
   1  -5   9        505.18        478.49        21.22 o
   2  -5   9        741.45        660.59        35.05 o
   3  -5   9         37.50         33.97         2.79 o
   4  -5   9          0.71          4.67         1.86 o
   5  -5   9          1.75          3.57         1.04 o
   6  -5   9          1.09          8.32         1.85 o
   7  -5   9         17.51         15.01         4.84 o
 -10  -4   9         10.17         24.63         7.38 o
  -9  -4   9          2.29          4.87         2.41 o
  -8  -4   9         98.41        111.05        12.38 o
  -7  -4   9         18.10         19.69         5.01 o
  -6  -4   9        942.14        943.75        38.25 o
  -5  -4   9        612.94        669.03        28.99 o
  -4  -4   9       1403.40       1495.03        49.06 o
  -3  -4   9        233.23        225.99         9.27 o
  -2  -4   9         63.11         62.36         3.69 o
  -1  -4   9         59.53         63.57         3.87 o
   0  -4   9         56.80         49.85         3.38 o
   1  -4   9        177.88        192.24        12.29 o
   2  -4   9         34.06         33.30         6.55 o
   3  -4   9        209.47        219.37         7.36 o
   4  -4   9        873.27        836.67        21.52 o
   5  -4   9          1.97          2.84         1.03 o
   6  -4   9         44.55         49.86         3.97 o
   7  -4   9        150.75        179.89        11.58 o
 -10  -3   9       1302.41       1298.47        55.74 o
  -9  -3   9         20.19         44.87         8.55 o
  -8  -3   9         66.37         63.56         9.27 o
  -7  -3   9         57.02         68.28         8.85 o
  -6  -3   9          2.67          9.82         3.68 o
  -5  -3   9          0.88          0.46         1.10 o
  -4  -3   9        135.32        131.93        10.45 o
  -3  -3   9       1403.68       1509.25        33.68 o
  -2  -3   9        509.88        451.68        27.65 o
  -1  -3   9        180.93        187.71         5.16 o
   0  -3   9        277.68        319.28         9.99 o
   1  -3   9        726.55        796.72        29.74 o
   2  -3   9        438.37        415.89        15.09 o
   3  -3   9        223.15        234.86        12.28 o
   4  -3   9        829.45        843.93        25.00 o
   5  -3   9        212.42        234.17         8.45 o
   6  -3   9        128.70        102.58         8.24 o
   7  -3   9         32.88         33.88         7.64 o
 -10  -2   9          2.15         14.81         5.14 o
  -9  -2   9        104.70        101.32        12.27 o
  -8  -2   9        264.44        280.50        19.77 o
  -7  -2   9        289.96        320.63        20.50 o
  -6  -2   9         98.24         99.97        10.22 o
  -5  -2   9          0.03          6.22         2.77 o
  -4  -2   9        232.67        242.59        14.88 o
  -3  -2   9         48.62         57.98         4.39 o
  -2  -2   9        732.64        757.33        19.75 o
  -1  -2   9       3879.37       4206.42       142.65 o
   0  -2   9        148.92        146.71         9.98 o
   1  -2   9        127.23        135.19         9.89 o
   2  -2   9        144.32        131.48         4.30 o
   3  -2   9          0.86          4.99         1.00 o
   4  -2   9        126.82        154.30         8.84 o
   5  -2   9        556.32        499.95        61.62 o
   6  -2   9         36.15         38.15         5.01 o
   7  -2   9         64.41         54.73         6.62 o
 -10  -1   9          0.26          4.29         3.96 o
  -9  -1   9          3.19          7.21         3.49 o
  -8  -1   9         62.26         54.85         8.83 o
  -7  -1   9         36.46         46.98         7.41 o
  -6  -1   9        671.42        728.93        31.52 o
  -5  -1   9        448.09        504.12        24.07 o
  -4  -1   9         52.05         56.00         6.72 o
  -3  -1   9          9.96         10.95         1.94 o
  -2  -1   9        259.88        244.58        13.18 o
  -1  -1   9         72.69         74.60         6.78 o
   0  -1   9        143.13        173.98        10.80 o
   1  -1   9          1.30          3.83         1.49 o
   2  -1   9        814.71        751.74        24.15 o
   3  -1   9          5.98         62.55         2.99 o
   4  -1   9          2.89          4.56         1.01 o
   5  -1   9        306.40        296.19        19.42 o
   6  -1   9          9.35         16.17         4.73 o
   7  -1   9          8.47          4.95         1.99 o
 -10   0   9          5.62         12.09         4.62 o
  -9   0   9         24.70         22.22         5.64 o
  -8   0   9          3.66          9.99         3.96 o
  -7   0   9          0.21          6.83         3.13 o
  -6   0   9         23.62         23.03         4.70 o
  -5   0   9        174.47        232.78        15.17 o
  -4   0   9       4393.15       4079.81       112.62 o
  -3   0   9        331.40        343.52        12.13 o
  -2   0   9        106.82        104.32         8.12 o
  -1   0   9        379.59        351.23        16.25 o
   0   0   9        145.83        147.02         9.84 o
   1   0   9         14.25         11.73         2.99 o
   2   0   9         15.33         16.83         2.18 o
   3   0   9       1412.35       1471.26        32.65 o
   4   0   9       7326.71       6957.35       185.65 o
   5   0   9        284.33        259.71        17.99 o
   6   0   9         25.36         56.48         8.65 o
   7   0   9          0.59          7.03         2.35 o
 -10   1   9        291.01        271.71        21.17 o
  -9   1   9        187.04        190.95        16.53 o
  -8   1   9       1016.96        963.95        40.87 o
  -7   1   9         21.60         17.26         4.39 o
  -6   1   9         62.47         60.92         7.66 o
  -5   1   9         14.11         14.90         3.84 o
  -4   1   9        551.20        526.55        23.73 o
  -3   1   9        172.25        181.38         8.33 o
  -2   1   9        494.71        508.57        25.44 o
  -1   1   9        146.98        141.08         9.42 o
   0   1   9         32.44         59.86         6.09 o
   1   1   9         64.94         68.45         4.22 o
   2   1   9         97.02         72.32         4.54 o
   3   1   9        110.55        156.00        12.33 o
   4   1   9          0.68          5.39         2.51 o
   5   1   9         18.43         17.87         4.38 o
   6   1   9        115.68        152.73        14.57 o
   7   1   9          6.40          3.05         1.88 o
 -10   2   9          0.07          2.34         2.78 o
  -9   2   9        111.95        109.42        12.30 o
  -8   2   9         18.98         41.59         4.21 o
  -7   2   9        874.84        731.22        43.08 o
  -6   2   9        106.02         94.59         9.68 o
  -5   2   9         24.96         19.77         4.29 o
  -4   2   9          6.76         20.64         4.28 o
  -3   2   9         82.97        101.84         4.84 o
  -2   2   9         26.84         30.64         1.93 o
  -1   2   9        263.31        281.60        14.15 o
   0   2   9         11.89          5.53         1.92 o
   1   2   9        239.08        269.29         8.84 o
   2   2   9          5.01         14.06         2.71 o
   3   2   9         27.26         22.50         4.47 o
   4   2   9          7.71          3.19         2.14 o
   5   2   9          1.37         15.41         4.12 o
   6   2   9         11.97          9.64         2.99 o
 -10   3   9         30.96         23.90         6.13 o
  -9   3   9         10.54         10.80         4.39 o
  -8   3   9          2.35          1.09         1.90 o
  -7   3   9         90.01         97.62         6.64 o
  -6   3   9        126.80        102.02         6.60 o
  -5   3   9        162.88        237.20        10.42 o
  -4   3   9        376.53        421.21        13.00 o
  -3   3   9         23.93         52.34         3.51 o
  -2   3   9         15.92         24.10         2.24 o
  -1   3   9         38.24         44.85         5.07 o
   0   3   9          1.57         48.99         5.56 o
   1   3   9          0.45         20.19         3.69 o
   2   3   9        348.91        287.20        15.79 o
   3   3   9        105.10        132.63        10.98 o
   4   3   9         26.59         31.23         5.56 o
   5   3   9          3.44          6.12         2.97 o
   6   3   9         54.43         56.91         4.94 o
 -10   4   9         21.22         37.68         7.54 o
  -9   4   9         10.30         16.25         4.88 o
  -8   4   9         19.26         16.53         4.36 o
  -7   4   9         51.32         49.22         8.49 o
  -6   4   9         44.41         32.98         4.07 o
  -5   4   9         45.99         67.19         4.16 o
  -4   4   9      13829.43      12418.72       219.40 o
  -3   4   9       2374.53       2290.21        45.57 o
  -2   4   9        159.68        153.08         9.94 o
  -1   4   9         20.26         16.67         3.09 o
   0   4   9         72.44         66.35         6.42 o
   1   4   9        147.36        144.11        10.04 o
   2   4   9        181.14        157.79        11.36 o
   3   4   9        240.85        205.21        13.92 o
   4   4   9        108.91        111.82         7.70 o
   5   4   9          1.62          5.32         2.03 o
 -10   5   9        226.62        219.25        18.23 o
  -9   5   9         35.24         72.93         9.76 o
  -8   5   9        485.11        504.11        20.12 o
  -7   5   9          5.05          3.31         1.07 o
  -6   5   9         54.81         55.17         4.05 o
  -5   5   9         35.31         52.60         4.61 o
  -4   5   9        110.84         96.30         4.86 o
  -3   5   9        106.76         74.77         4.07 o
  -2   5   9       1022.58       1007.03        27.87 o
  -1   5   9         24.19         31.79         4.36 o
   0   5   9        418.60        285.35        11.30 o
   1   5   9          0.00         18.00         2.77 o
   2   5   9         16.18         18.27         4.68 o
   3   5   9          0.60          3.74         1.30 o
   4   5   9         15.05          9.89         3.47 o
   5   5   9        148.42        155.30        14.05 o
  -9   6   9         21.96         17.40         3.31 o
  -8   6   9         49.88         70.67         5.03 o
  -7   6   9        439.17        478.87        20.24 o
  -6   6   9        551.65        541.15        15.53 o
  -5   6   9         18.55         22.50         3.20 o
  -4   6   9         21.12         17.76         2.08 o
  -3   6   9          0.92         14.89         2.46 o
  -2   6   9         75.88         85.35         5.75 o
  -1   6   9          0.16          9.96         3.13 o
   0   6   9         61.84         64.77         6.49 o
   1   6   9        455.81        412.05        23.82 o
   2   6   9         86.76         89.43        10.41 o
   3   6   9         18.52         15.54         4.43 o
   4   6   9        375.48        377.12        23.77 o
  -8   7   9        130.74        131.05         7.27 o
  -7   7   9         66.99         82.88         5.54 o
  -6   7   9         45.27         69.60         6.05 o
  -5   7   9          0.85          4.04         2.00 o
  -4   7   9        682.86        688.29        36.14 o
  -3   7   9         21.41         34.12         3.67 o
  -2   7   9          0.04          2.43         2.44 o
  -1   7   9         94.16         78.61        10.17 o
   0   7   9         35.28         53.64         8.46 o
   1   7   9          1.79          2.94         2.17 o
   2   7   9        143.67        113.41        12.62 o
   3   7   9       1229.63       1301.53        52.93 o
  -7   8   9          9.85          5.51         4.00 o
  -6   8   9          0.21          7.90         2.29 o
  -5   8   9          0.01          3.32         1.69 o
  -4   8   9        259.33        275.68        20.93 o
  -3   8   9         15.76         40.78         7.76 o
  -2   8   9        326.40        338.82        23.50 o
  -1   8   9          0.77         16.91         4.61 o
   0   8   9          3.32          6.90         3.32 o
   1   8   9          1.50          6.36         3.72 o
   2   8   9          2.07          0.00         3.15 o
  -6   9   9          0.39         10.33         2.69 o
  -5   9   9          6.14          6.59         2.25 o
  -4   9   9          1.69          2.92         3.16 o
  -3   9   9          1.23          4.60         1.67 o
  -2   9   9          0.02          6.44         3.44 o
  -1   9   9          1.95         25.27         6.98 o
   0   9   9        909.38        909.91        44.42 o
  -3 -12  10         12.60         12.55         4.34 o
  -2 -12  10         24.86         23.60         5.53 o
  -1 -12  10        128.55        130.22         9.21 o
   0 -12  10        877.35        729.69        34.69 o
   1 -12  10       1150.20       1013.38        43.96 o
   2 -12  10          7.63          1.25         2.14 o
  -5 -11  10         50.27         56.35         8.78 o
  -4 -11  10        161.03        129.91        13.02 o
  -3 -11  10         35.31         39.05         7.04 o
  -2 -11  10         11.82         15.60         4.54 o
  -1 -11  10          5.25          8.45         3.45 o
   0 -11  10         38.84         44.28         4.65 o
   1 -11  10        231.15        196.01        10.48 o
   2 -11  10        203.33        188.33        10.68 o
   3 -11  10          8.89          8.41         2.15 o
   4 -11  10         37.51         60.13         6.44 o
  -6 -10  10         28.10         29.95         6.20 o
  -5 -10  10         42.00         30.66         6.21 o
  -4 -10  10          0.55          0.00         1.50 o
  -3 -10  10         11.85          8.70         1.89 o
  -2 -10  10          7.07          6.20         1.51 o
  -1 -10  10         23.03         26.10         3.34 o
   0 -10  10         75.69         88.85         6.54 o
   1 -10  10          1.25          9.92         2.35 o
   2 -10  10         12.53         18.03         3.09 o
   3 -10  10         36.38         31.48         4.41 o
   4 -10  10         43.34         35.86         4.87 o
   5 -10  10         73.23         58.27         6.53 o
  -7  -9  10         21.18         20.73         5.24 o
  -6  -9  10         43.98         48.07         4.13 o
  -5  -9  10         10.70         11.96         2.14 o
  -4  -9  10        132.75        139.40         6.38 o
  -3  -9  10        113.61        115.77         5.49 o
  -2  -9  10         81.74         74.75         5.48 o
  -1  -9  10        199.97        228.61        10.05 o
   0  -9  10         49.57         61.28         5.11 o
   1  -9  10         78.59         64.05         5.60 o
   2  -9  10          3.57          3.10         1.37 o
   3  -9  10         62.63         57.32         5.80 o
   4  -9  10         15.69         26.87         4.06 o
   5  -9  10          9.69         28.20         3.55 o
   6  -9  10         10.55         19.57         3.03 o
  -8  -8  10        255.50        259.36        20.25 o
  -7  -8  10        700.73        734.73        34.97 o
  -6  -8  10         27.90         30.84         3.91 o
  -5  -8  10         67.69         68.20         4.58 o
  -4  -8  10         23.53         20.62         2.42 o
  -3  -8  10         32.21         35.79         2.98 o
  -2  -8  10        430.48        428.22        18.60 o
  -1  -8  10         11.14         14.74         2.29 o
   0  -8  10        201.77        184.34         8.71 o
   1  -8  10        176.97        179.65         9.39 o
   2  -8  10          0.10          2.39         2.16 o
   3  -8  10         18.64         10.62         2.40 o
   4  -8  10          4.60         13.13         3.11 o
   5  -8  10         40.37         43.75         4.16 o
   6  -8  10         89.88         94.25        14.64 o
  -8  -7  10         38.34         50.98         8.64 o
  -7  -7  10        109.67        101.34        11.44 o
  -6  -7  10        117.85        132.40        12.21 o
  -5  -7  10        102.46        110.68         8.60 o
  -4  -7  10         37.48         46.45         3.53 o
  -3  -7  10        103.35        115.69         5.40 o
  -2  -7  10         40.64         43.44         3.11 o
  -1  -7  10         11.67         12.38         2.10 o
   0  -7  10         35.10         41.81         5.54 o
   1  -7  10         13.33         16.95         2.64 o
   2  -7  10          3.94          2.49         1.84 o
   3  -7  10         14.15         17.22         3.15 o
   4  -7  10        266.04        263.02        12.19 o
   5  -7  10         43.15         38.11         3.55 o
   6  -7  10         97.94         90.16         8.01 o
  -9  -6  10        323.58        339.16        24.31 o
  -8  -6  10       1836.77       1897.46        68.28 o
  -7  -6  10         23.23         18.45         4.90 o
  -6  -6  10         11.39          7.50         2.57 o
  -5  -6  10          0.01          0.00         0.99 o
  -4  -6  10        319.06        319.39        12.24 o
  -3  -6  10        338.42        345.27         9.94 o
  -2  -6  10         59.60         57.21         3.53 o
  -1  -6  10         42.64         48.58         3.87 o
   0  -6  10        150.88        142.74        10.49 o
   1  -6  10        100.85         86.84         8.37 o
   2  -6  10         27.79         33.48         3.86 o
   3  -6  10        182.61        182.83         9.95 o
   4  -6  10         42.20         44.66         3.62 o
   5  -6  10         43.47         74.64         4.89 o
   6  -6  10          7.75          8.40         1.86 o
   7  -6  10         36.31         37.27         5.26 o
  -9  -5  10        118.70        132.65        14.45 o
  -8  -5  10        550.15        531.21        29.55 o
  -7  -5  10         40.53         56.57         8.57 o
  -6  -5  10        531.01        544.93        27.12 o
  -5  -5  10         30.76         37.24         6.10 o
  -4  -5  10         25.96         34.99         3.80 o
  -3  -5  10        345.91        337.63         9.68 o
  -2  -5  10         16.04         11.38         1.55 o
  -1  -5  10          0.12          5.18         1.11 o
   0  -5  10        105.47         97.46         8.51 o
   1  -5  10        229.59        274.65        15.74 o
   2  -5  10         16.17         22.07         4.16 o
   3  -5  10         15.14         12.05         2.56 o
   4  -5  10        343.34        377.39        14.04 o
   5  -5  10         11.91         10.89         4.36 o
   6  -5  10         72.99         88.90         6.19 o
   7  -5  10          2.97          2.39         1.41 o
 -10  -4  10          3.42          7.26         4.28 o
  -9  -4  10          0.63          8.07         3.81 o
  -8  -4  10          2.18         13.47         4.49 o
  -7  -4  10        142.22        146.29        13.56 o
  -6  -4  10         39.74         36.80         6.44 o
  -5  -4  10        195.34        225.81        15.50 o
  -4  -4  10         24.74         29.82         5.11 o
  -3  -4  10         52.21         63.13         6.41 o
  -2  -4  10        280.04        277.41         9.55 o
  -1  -4  10          4.46          3.93         1.66 o
   0  -4  10         47.98         96.33         8.35 o
   1  -4  10        695.50        660.83        27.22 o
   2  -4  10        252.09        284.08        11.63 o
   3  -4  10         74.39         79.01         4.14 o
   4  -4  10         78.47         70.37         6.02 o
   5  -4  10         64.92         86.40         6.97 o
   6  -4  10          1.94          9.28         2.37 o
   7  -4  10          2.66          2.78         2.55 o
 -10  -3  10         47.69         61.55        10.38 o
  -9  -3  10         37.35         50.25         8.78 o
  -8  -3  10         11.00         17.83         5.28 o
  -7  -3  10        188.03        192.37        15.56 o
  -6  -3  10         61.58         57.55         7.64 o
  -5  -3  10         32.66         43.77         6.46 o
  -4  -3  10       1209.22       1264.23        30.64 o
  -3  -3  10          0.64          2.57         1.93 o
  -2  -3  10        402.49        415.28        13.85 o
  -1  -3  10         54.75         69.06         2.82 o
   0  -3  10        194.55        238.85        13.70 o
   1  -3  10        121.44        107.32         9.30 o
   2  -3  10        145.34        131.89         7.37 o
   3  -3  10        633.86        591.11        15.27 o
   4  -3  10       1319.17       1350.27        37.48 o
   5  -3  10        761.11        793.97        24.25 o
   6  -3  10          0.01         13.39         4.58 o
   7  -3  10          2.04          6.06         1.76 o
 -10  -2  10          0.11          9.70         4.69 o
  -9  -2  10         93.18        109.77        12.77 o
  -8  -2  10        283.73        271.20        19.79 o
  -7  -2  10         56.16         70.14         9.15 o
  -6  -2  10         14.65         18.70         4.33 o
  -5  -2  10        133.77        140.03        11.88 o
  -4  -2  10         48.52         51.94         6.55 o
  -3  -2  10         48.76         55.20         7.35 o
  -2  -2  10         30.73         29.73         3.18 o
  -1  -2  10          0.02          9.70         2.27 o
   0  -2  10         14.74          7.00         2.36 o
   1  -2  10          4.87          5.93         2.35 o
   2  -2  10         89.66         72.99         8.10 o
   3  -2  10          8.90         15.13         2.50 o
   4  -2  10        240.75        230.08        19.28 o
   5  -2  10        340.71        368.26        22.55 o
   6  -2  10         58.39         58.36         8.95 o
   7  -2  10         16.71         45.43         6.45 o
 -10  -1  10          1.50          3.15         2.26 o
  -9  -1  10          3.46          5.82         3.20 o
  -8  -1  10          8.40          8.99         3.82 o
  -7  -1  10        233.17        211.52        16.21 o
  -6  -1  10        205.97        233.25        16.44 o
  -5  -1  10         21.26         29.60         5.19 o
  -4  -1  10          5.41         17.93         4.09 o
  -3  -1  10        208.87        221.55        11.04 o
  -2  -1  10        306.29        295.71        15.39 o
  -1  -1  10         54.95         68.22         6.82 o
   0  -1  10         24.62         19.26         3.74 o
   1  -1  10        392.09        420.37        20.13 o
   2  -1  10        168.84        144.96         7.45 o
   3  -1  10         72.13         82.83         7.17 o
   4  -1  10       1097.59       1156.42        29.59 o
   5  -1  10         42.66         31.53         6.29 o
   6  -1  10         18.11         56.74         8.93 o
   7  -1  10        151.21        179.90        12.38 o
 -10   0  10          0.00          1.00         1.70 o
  -9   0  10          0.00          3.46         3.39 o
  -8   0  10        230.15        225.26        17.57 o
  -7   0  10          2.70          4.82         2.73 o
  -6   0  10        156.52        122.46        11.29 o
  -5   0  10        289.26        261.32        16.54 o
  -4   0  10        923.20        827.92        32.91 o
  -3   0  10         20.55         18.77         3.63 o
  -2   0  10         21.15         29.88         1.75 o
  -1   0  10         29.98         32.05         4.66 o
   0   0  10        537.36        521.60        22.25 o
   1   0  10        263.33        293.06        11.24 o
   2   0  10         62.40         68.87         4.86 o
   3   0  10        959.31       1031.51        26.34 o
   4   0  10        242.77        228.95        16.36 o
   5   0  10         23.34         26.08         5.73 o
   6   0  10         11.32         18.30         5.28 o
 -10   1  10          7.35         39.36         7.55 o
  -9   1  10        477.30        418.70        25.76 o
  -8   1  10         11.80         18.97         4.21 o
  -7   1  10         35.85         29.90         6.00 o
  -6   1  10         61.34         59.64         7.81 o
  -5   1  10          5.55          3.57         1.96 o
  -4   1  10        219.19        221.27        14.69 o
  -3   1  10       1602.71       1591.53        32.66 o
  -2   1  10          0.32          1.24         0.37 o
  -1   1  10         80.53        105.94         8.56 o
   0   1  10         12.69         14.84         3.22 o
   1   1  10         19.85         24.07         2.54 o
   2   1  10         32.92         32.21         3.05 o
   3   1  10         25.02         18.82         4.40 o
   4   1  10         97.91        124.30        11.58 o
   5   1  10        448.87        398.22        23.76 o
   6   1  10          4.73          6.63         3.21 o
 -10   2  10         22.18         17.23         5.35 o
  -9   2  10         48.69         26.27         5.99 o
  -8   2  10         34.33         40.40         4.30 o
  -7   2  10         55.77         43.89         4.39 o
  -6   2  10         87.71         93.96        10.00 o
  -5   2  10         69.82         79.93         8.71 o
  -4   2  10         82.84         87.88         5.47 o
  -3   2  10          1.99         44.39         3.05 o
  -2   2  10         92.97         61.14        15.53 o
  -1   2  10        405.21        426.12        19.21 o
   0   2  10       1363.89       1267.21        41.75 o
   1   2  10         88.46         83.53         4.70 o
   2   2  10         45.28         59.64         7.02 o
   3   2  10         56.73         53.02         7.16 o
   4   2  10         75.08         68.36         8.49 o
   5   2  10         11.21         15.16         4.44 o
   6   2  10          2.15          0.81         1.39 o
 -10   3  10         15.39         13.81         4.80 o
  -9   3  10          7.38         13.97         4.20 o
  -8   3  10         60.53         52.86         5.19 o
  -7   3  10          9.37         19.23         2.97 o
  -6   3  10        127.61        117.76         7.42 o
  -5   3  10       1328.44       1265.30        32.27 o
  -4   3  10        941.76       1194.04        75.70 o
  -3   3  10          8.65         40.13         3.04 o
  -2   3  10          6.40          5.38         1.80 o
  -1   3  10        188.37        157.80        10.69 o
   0   3  10        338.04        295.56        15.57 o
   1   3  10        349.77        285.03        15.74 o
   2   3  10         28.87         39.01         5.64 o
   3   3  10        102.51        116.18        10.80 o
   4   3  10          2.87          2.91         1.02 o
   5   3  10          1.50          6.03         3.28 o
 -10   4  10        141.55        137.92        14.61 o
  -9   4  10          4.51          5.28         2.92 o
  -8   4  10         56.92         57.74         5.67 o
  -7   4  10          3.64          4.06         1.66 o
  -6   4  10          0.21          0.00         0.74 o
  -5   4  10        634.95        556.88        16.70 o
  -4   4  10        234.94        226.09         7.66 o
  -3   4  10         19.50         45.20         3.44 o
  -2   4  10        119.25        116.28         9.00 o
  -1   4  10         18.32         18.12         3.53 o
   0   4  10        323.65        250.14        14.06 o
   1   4  10         15.21         43.77         5.76 o
   2   4  10         74.34         81.18         8.32 o
   3   4  10         11.24          9.09         3.27 o
   4   4  10          0.83          2.48         1.27 o
  -9   5  10        103.34         78.21         6.77 o
  -8   5  10         64.04         71.37         5.00 o
  -7   5  10         47.63         54.78         4.28 o
  -6   5  10        293.39        295.08        10.20 o
  -5   5  10         32.38         32.36         3.56 o
  -4   5  10         97.06         96.34         4.94 o
  -3   5  10        652.16        699.50        20.57 o
  -2   5  10        124.41        139.85         7.71 o
  -1   5  10        176.29        145.51         7.95 o
   0   5  10          6.49          9.44         2.48 o
   1   5  10         30.68         38.18         4.12 o
   2   5  10         65.42         52.12         5.05 o
   3   5  10         32.12         22.74         5.33 o
   4   5  10        485.45        580.30        30.06 o
  -8   6  10         30.85         33.45         3.59 o
  -7   6  10         14.86         53.22         5.14 o
  -6   6  10          0.41         13.73         2.55 o
  -5   6  10          5.43          5.40         1.27 o
  -4   6  10        137.97        137.28        16.83 o
  -3   6  10         88.11         92.90         6.39 o
  -2   6  10         39.12         36.95         5.14 o
  -1   6  10        176.95        149.87         8.21 o
   0   6  10       1064.52        882.96        38.73 o
   1   6  10         48.49         38.93         7.11 o
   2   6  10         42.36         37.48         6.85 o
   3   6  10        127.65        170.54        15.61 o
  -8   7  10         56.93         68.39         5.33 o
  -7   7  10        102.13         99.06         7.60 o
  -6   7  10         28.49         16.18         2.85 o
  -5   7  10        227.85        211.80        16.61 o
  -4   7  10        117.97        131.12         8.06 o
  -3   7  10         33.84         33.81         6.89 o
  -2   7  10         43.50         50.66         8.14 o
  -1   7  10         11.70          8.10         3.47 o
   0   7  10          0.14          2.26         1.80 o
   1   7  10         12.33         14.38         4.76 o
   2   7  10          7.36          2.47         2.22 o
  -6   8  10          3.01         10.24         3.91 o
  -5   8  10          2.01          6.63         3.89 o
  -4   8  10         14.10         11.03         3.96 o
  -3   8  10        136.24        152.27        15.54 o
  -2   8  10          0.44          0.88         1.53 o
  -1   8  10         27.37         11.39         4.36 o
   0   8  10        184.15        188.11        17.74 o
  -4   9  10        112.14        174.06        17.77 o
  -3   9  10          4.52         38.01         8.26 o
  -2 -12  11          0.39          0.00         1.68 o
  -1 -12  11         71.18         63.41        11.95 o
   0 -12  11          0.13          3.57         2.72 o
   1 -12  11       1395.76       1269.27        52.18 o
  -4 -11  11         12.07         16.27         4.86 o
  -3 -11  11          2.90          3.62         2.48 o
  -2 -11  11         21.38         20.65         5.14 o
  -1 -11  11         20.40         16.46         4.59 o
   0 -11  11         46.71         75.50         6.47 o
   1 -11  11        309.67        274.03        14.65 o
   2 -11  11          0.69          4.25         2.84 o
   3 -11  11         72.50         74.89         7.10 o
  -5 -10  11         13.64         20.25         5.14 o
  -4 -10  11          4.13          9.67         3.56 o
  -3 -10  11         39.10         41.28         4.32 o
  -2 -10  11         55.77         44.97         4.44 o
  -1 -10  11        181.42        162.97         8.95 o
   0 -10  11         15.75         17.07         4.26 o
   1 -10  11        100.36         87.78         6.84 o
   2 -10  11          3.18          9.19         2.37 o
   3 -10  11        194.10        188.00        11.25 o
   4 -10  11        836.42        799.68        27.08 o
  -6  -9  11         58.57         57.95         4.52 o
  -5  -9  11          1.66          1.03         0.87 o
  -4  -9  11          0.32          1.71         0.99 o
  -3  -9  11          5.06          1.44         1.94 o
  -2  -9  11        249.38        280.00        11.62 o
  -1  -9  11         34.21         50.63         6.20 o
   0  -9  11         55.57         69.43         7.80 o
   1  -9  11         63.12         66.32         5.80 o
   2  -9  11          0.42          0.00         0.98 o
   3  -9  11         84.67         71.39         6.76 o
   4  -9  11          0.05          8.16         2.53 o
   5  -9  11         48.45         42.72        11.42 o
  -7  -8  11       1286.03       1194.84        32.54 o
  -6  -8  11        517.27        525.63        18.37 o
  -5  -8  11          0.07          0.00         0.76 o
  -4  -8  11         65.12         63.54         4.29 o
  -3  -8  11          1.35          2.10         1.01 o
  -2  -8  11          4.43          4.67         1.80 o
  -1  -8  11         38.03         40.30         6.14 o
   0  -8  11         11.83         12.43         3.12 o
   1  -8  11        331.24        304.10        12.93 o
   2  -8  11          3.58          3.96         1.31 o
   3  -8  11          0.08          0.81         2.02 o
   4  -8  11         12.03          4.89         1.82 o
   5  -8  11         49.14         69.18         6.99 o
  -8  -7  11        386.96        360.36        24.15 o
  -7  -7  11          0.01          3.06         2.75 o
  -6  -7  11         92.87         89.92         6.90 o
  -5  -7  11         15.32         26.03         3.47 o
  -4  -7  11        175.94        165.65         7.47 o
  -3  -7  11        197.78        183.94         7.23 o
  -2  -7  11          1.42          1.99         1.26 o
  -1  -7  11         62.30         59.63         4.78 o
   0  -7  11          6.36          9.47         3.10 o
   1  -7  11          6.20          7.66         2.06 o
   2  -7  11         16.22         16.92         2.88 o
   3  -7  11          0.01          5.04         1.70 o
   4  -7  11         30.28         28.25         4.23 o
   5  -7  11         13.82         35.60         4.79 o
   6  -7  11         10.15         13.01         3.08 o
  -8  -6  11          5.60          7.25         3.63 o
  -7  -6  11        244.39        294.20        20.33 o
  -6  -6  11        151.84        147.82        13.24 o
  -5  -6  11         49.83         57.10         5.11 o
  -4  -6  11        104.21        107.64         6.79 o
  -3  -6  11       1578.75       1564.78        30.98 o
  -2  -6  11          0.21          0.50         1.54 o
  -1  -6  11         27.62         37.69         3.56 o
   0  -6  11        120.72        114.42         9.93 o
   1  -6  11          0.71          0.18         0.96 o
   2  -6  11          4.13         10.54         2.24 o
   3  -6  11          0.66          0.00         1.38 o
   4  -6  11        375.49        390.84        25.67 o
   5  -6  11          0.97          1.39         1.44 o
   6  -6  11         53.18         73.57         5.71 o
  -9  -5  11        159.62        195.30        18.01 o
  -8  -5  11          1.10          3.33         2.03 o
  -7  -5  11        361.26        359.67        22.63 o
  -6  -5  11         11.07         14.27         4.32 o
  -5  -5  11         44.27         47.02         4.70 o
  -4  -5  11         31.78         36.05         3.95 o
  -3  -5  11         10.17         12.91         1.83 o
  -2  -5  11          1.79          3.03         1.83 o
  -1  -5  11        179.10        178.15         7.63 o
   0  -5  11       4254.46       3998.16       110.65 o
   1  -5  11        340.82        325.36        18.20 o
   2  -5  11         49.20         54.99         6.20 o
   3  -5  11         22.72         26.99         3.89 o
   4  -5  11        115.69        162.31        12.66 o
   5  -5  11         69.94        121.35         8.76 o
   6  -5  11        164.48        180.88         9.61 o
  -9  -4  11          4.83          1.89         1.56 o
  -8  -4  11         11.43          8.79         3.35 o
  -7  -4  11        212.42        216.58        17.02 o
  -6  -4  11         22.81         25.51         5.33 o
  -5  -4  11         65.29         79.32         8.99 o
  -4  -4  11        168.89        159.80         8.46 o
  -3  -4  11         52.18         44.88         3.13 o
  -2  -4  11         19.56         18.71         2.22 o
  -1  -4  11        359.37        374.15        22.96 o
   0  -4  11         45.80         42.88         5.71 o
   1  -4  11        828.57        825.19        32.78 o
   2  -4  11         97.79        110.14         7.09 o
   3  -4  11         74.79         68.13         5.96 o
   4  -4  11        240.05        263.99        12.63 o
   5  -4  11        280.05        290.61        13.91 o
   6  -4  11          0.00          8.39         3.67 o
  -9  -3  11          0.36          0.00         1.34 o
  -8  -3  11          3.94          9.69         3.52 o
  -7  -3  11          0.30          0.00         1.94 o
  -6  -3  11          2.27          2.74         2.62 o
  -5  -3  11          5.26         19.31         4.46 o
  -4  -3  11         40.14         47.22         4.57 o
  -3  -3  11         23.99         37.48         3.90 o
  -2  -3  11         65.07         72.92         4.20 o
  -1  -3  11        215.82        203.77        13.04 o
   0  -3  11        225.30        216.19        13.75 o
   1  -3  11         86.58        100.77         9.37 o
   2  -3  11         51.75         60.95         5.04 o
   3  -3  11        814.33        790.20        23.32 o
   4  -3  11        159.59        154.38        13.63 o
   5  -3  11        568.40        625.30        21.29 o
   6  -3  11         25.42         23.00         6.12 o
 -10  -2  11          6.36          5.69         2.14 o
  -9  -2  11         49.22         57.07         9.10 o
  -8  -2  11         78.01        113.13        12.55 o
  -7  -2  11         59.04         60.56         8.81 o
  -6  -2  11         17.70         21.15         4.77 o
  -5  -2  11         97.32        109.95        10.61 o
  -4  -2  11         55.52         52.82         4.79 o
  -3  -2  11          0.02          2.70         1.29 o
  -2  -2  11         75.61         95.94         6.20 o
  -1  -2  11        150.40        161.99        11.43 o
   0  -2  11         61.71         47.96         6.13 o
   1  -2  11          4.32          2.66         1.86 o
   2  -2  11          9.63         16.42         2.62 o
   3  -2  11        199.84        198.20         9.91 o
   4  -2  11        499.42        608.75        20.00 o
   5  -2  11        656.31        598.68        31.10 o
   6  -2  11        147.87        133.10        14.49 o
 -10  -1  11         31.38         30.07         7.19 o
  -9  -1  11          9.29         10.20         4.68 o
  -8  -1  11       1540.80       1397.51        54.40 o
  -7  -1  11       1121.11       1040.80        43.22 o
  -6  -1  11          4.28          1.99         2.10 o
  -5  -1  11          3.53         10.35         3.20 o
  -4  -1  11        240.45        242.80        12.44 o
  -3  -1  11        220.36        200.18        13.00 o
  -2  -1  11         34.42         51.42         2.33 o
  -1  -1  11        115.77        105.85         9.02 o
   0  -1  11        895.55        757.53        29.75 o
   1  -1  11          6.30          8.99         2.73 o
   2  -1  11         33.21         35.68         4.14 o
   3  -1  11          2.40          7.84         3.71 o
   4  -1  11         21.90         28.58         3.56 o
   5  -1  11          5.88         10.96         3.87 o
   6  -1  11          6.62         14.34         4.77 o
 -10   0  11          0.28          6.65         3.99 o
  -9   0  11        107.15         93.83        12.03 o
  -8   0  11         26.19         24.15         5.65 o
  -7   0  11        242.19        199.42        16.05 o
  -6   0  11         42.56         37.13         6.59 o
  -5   0  11       1065.83       1063.78        40.90 o
  -4   0  11        905.09        855.09        23.97 o
  -3   0  11         32.80         64.59         7.23 o
  -2   0  11         38.06         44.01         5.61 o
  -1   0  11         31.88         22.83         4.07 o
   0   0  11        131.24        121.12         9.86 o
   1   0  11        347.05        298.15        11.10 o
   2   0  11        442.91        486.03        43.54 o
   3   0  11         51.66         80.33         6.45 o
   4   0  11         41.72         56.95         8.27 o
   5   0  11          5.61         16.55         4.49 o
   6   0  11         45.59         37.80         7.73 o
 -10   1  11        166.04        141.41        15.29 o
  -9   1  11          2.09          2.12         1.94 o
  -8   1  11          0.41          0.50         1.66 o
  -7   1  11         19.41         23.60         5.34 o
  -6   1  11         10.57          5.26         2.02 o
  -5   1  11         38.04         43.28         6.60 o
  -4   1  11        262.71        242.18        13.02 o
  -3   1  11       2455.67       2279.21        68.28 o
  -2   1  11        105.91        102.88         8.76 o
  -1   1  11          6.13          3.64         1.83 o
   0   1  11         28.66         36.84         5.29 o
   1   1  11         28.49         35.94         3.32 o
   2   1  11         19.34         29.82         5.38 o
   3   1  11         47.74         43.39         6.76 o
   4   1  11         58.58         49.91         7.66 o
   5   1  11         15.70         24.05         5.13 o
 -10   2  11         18.18         27.65         7.28 o
  -9   2  11        438.24        407.90        25.62 o
  -8   2  11         19.20         10.56         3.29 o
  -7   2  11         42.82         47.07         4.81 o
  -6   2  11         60.74         63.32         8.46 o
  -5   2  11         64.51         76.91         8.97 o
  -4   2  11        988.36       1093.99        29.08 o
  -3   2  11         10.49         33.13         5.04 o
  -2   2  11        448.59        382.49        18.73 o
  -1   2  11        145.75        123.13         9.80 o
   0   2  11          0.98          3.91         1.80 o
   1   2  11          0.02         22.37         4.23 o
   2   2  11          2.97          4.13         2.40 o
   3   2  11         39.98         41.75         6.61 o
   4   2  11          1.88         12.36         4.14 o
   5   2  11         16.61         16.35         4.93 o
  -9   3  11         21.47         24.06         5.76 o
  -8   3  11         10.20         36.34         5.53 o
  -7   3  11        220.91        210.48        10.78 o
  -6   3  11         11.05         19.29         4.14 o
  -5   3  11        472.00        441.33        18.06 o
  -4   3  11          3.00          6.25         2.03 o
  -3   3  11         15.04          9.00         2.74 o
  -2   3  11        504.32        500.40        22.27 o
  -1   3  11        284.71        303.27        16.27 o
   0   3  11         46.61         30.82         4.76 o
   1   3  11       1262.87        975.31        36.34 o
   2   3  11         64.65        100.88         9.77 o
   3   3  11          8.70         10.47         3.53 o
   4   3  11          1.52          3.40         1.98 o
  -9   4  11         26.34          9.69         3.90 o
  -8   4  11         10.48         24.79         5.64 o
  -7   4  11         15.98         21.05         2.65 o
  -6   4  11         37.71         48.50         3.72 o
  -5   4  11        152.19        150.49         8.69 o
  -4   4  11         11.91         18.63         3.52 o
  -3   4  11        462.44        427.11        20.21 o
  -2   4  11          2.28          4.55         2.10 o
  -1   4  11         31.55         33.79         4.97 o
   0   4  11         31.23         20.81         3.99 o
   1   4  11          3.19         22.85         4.52 o
   2   4  11         78.30         87.82         9.15 o
   3   4  11        140.03        148.70        12.83 o
  -8   5  11         71.15         81.55         5.56 o
  -7   5  11          1.45          3.14         0.89 o
  -6   5  11         12.41         11.57         3.89 o
  -5   5  11         36.03         31.37         3.93 o
  -4   5  11         15.05         26.89         3.52 o
  -3   5  11          7.81         40.50         4.25 o
  -2   5  11          4.51         15.81         2.83 o
  -1   5  11        286.02        256.39        11.38 o
   0   5  11          0.74         18.18         3.05 o
   1   5  11          0.70          7.93         1.90 o
   2   5  11         17.67         21.86         5.33 o
   3   5  11         11.16         49.92         8.13 o
  -8   6  11        385.99        401.35        17.56 o
  -7   6  11         34.17         40.01         7.31 o
  -6   6  11          2.02          2.93         2.71 o
  -5   6  11          0.45          0.91         0.81 o
  -4   6  11         31.84         42.59         4.61 o
  -3   6  11          3.32          3.68         1.37 o
  -2   6  11         39.33         62.20         5.40 o
  -1   6  11         21.45         36.30         6.68 o
   0   6  11          2.01          2.38         2.05 o
   1   6  11         37.40         57.10         8.93 o
   2   6  11          3.89          2.71         1.32 o
  -7   7  11        313.64        339.35        23.64 o
  -6   7  11        104.51        111.90        11.58 o
  -5   7  11          4.23          5.46         1.75 o
  -4   7  11         18.58          9.04         3.51 o
  -3   7  11         44.63         28.71         6.55 o
  -2   7  11         22.79         21.07         5.59 o
  -1   7  11          0.02          3.22         2.96 o
   0   7  11        120.79        173.16        16.39 o
  -5   8  11          6.32         21.73         5.87 o
  -4   8  11       2216.05       2425.40        85.44 o
  -3   8  11       1030.85       1187.57        52.14 o
  -2   8  11          1.13          3.52         2.58 o
  -3 -11  12          0.02          0.00         1.63 o
  -2 -11  12         64.27         46.62         7.65 o
  -1 -11  12          7.71         12.17         2.65 o
   0 -11  12        126.55        112.11        10.75 o
   1 -11  12         87.43         72.47         6.68 o
   2 -11  12        116.27        126.78         9.28 o
  -5 -10  12         50.30         55.61         8.71 o
  -4 -10  12          0.06          1.62         1.68 o
  -3 -10  12        152.62        154.49        12.75 o
  -2 -10  12         93.24        100.17         6.97 o
  -1 -10  12          3.64          1.56         3.94 o
   0 -10  12          0.45          0.00         1.26 o
   1 -10  12         40.23         47.72         5.27 o
   2 -10  12          1.17          3.45         1.75 o
   3 -10  12         19.48         16.66         3.76 o
  -6  -9  12         31.40         27.84         3.20 o
  -5  -9  12         78.70         79.32         5.14 o
  -4  -9  12          0.94          0.83         0.87 o
  -3  -9  12         20.75         27.08         3.57 o
  -2  -9  12          1.37          0.00         1.20 o
  -1  -9  12         13.11         16.64         2.79 o
   0  -9  12         13.86         15.78         4.13 o
   1  -9  12         35.13         33.30         4.36 o
   2  -9  12         41.17         53.20         5.76 o
   3  -9  12          1.03          1.01         1.65 o
   4  -9  12          1.86          1.31         1.51 o
  -7  -8  12        172.27        164.95        10.15 o
  -6  -8  12          2.13          3.94         2.34 o
  -5  -8  12          0.00          0.00         1.05 o
  -4  -8  12          5.51          8.93         1.66 o
  -3  -8  12         19.92         20.75         2.48 o
  -2  -8  12         17.18         17.59         2.85 o
  -1  -8  12         17.95         17.35         2.74 o
   0  -8  12         14.97         13.63         3.47 o
   1  -8  12         84.10         86.36         6.85 o
   2  -8  12         12.13          9.01         2.35 o
   3  -8  12         27.28         34.88         4.70 o
   4  -8  12         70.66         82.21         8.00 o
  -7  -7  12        128.10        131.16         8.92 o
  -6  -7  12         19.73         28.68         4.00 o
  -5  -7  12        829.85        836.70        19.82 o
  -4  -7  12        469.39        456.85        13.00 o
  -3  -7  12         47.34         58.33         5.91 o
  -2  -7  12        100.25         95.78         6.14 o
  -1  -7  12         69.27         73.19         5.32 o
   0  -7  12         34.86         31.60         5.47 o
   1  -7  12        236.02        214.02        10.89 o
   2  -7  12          6.43         21.83         3.55 o
   3  -7  12          6.22          8.13         1.94 o
   4  -7  12        352.01        349.46        16.16 o
   5  -7  12          0.90          6.36         2.36 o
  -8  -6  12          1.52          4.39         3.13 o
  -7  -6  12         27.93         23.64         5.95 o
  -6  -6  12         12.54         13.84         2.64 o
  -5  -6  12          1.49          4.31         1.64 o
  -4  -6  12        106.75        102.21         5.43 o
  -3  -6  12        800.32        801.28        17.93 o
  -2  -6  12        363.76        366.11        12.68 o
  -1  -6  12         38.68         42.85         3.83 o
   0  -6  12         35.36         50.66         6.93 o
   1  -6  12        178.53        177.40         9.68 o
   2  -6  12         26.02         22.42         3.51 o
   3  -6  12         32.44         42.89         5.02 o
   4  -6  12        143.09        148.96         9.99 o
   5  -6  12         48.04         56.88         6.22 o
  -8  -5  12          1.67          5.63         2.17 o
  -7  -5  12         95.82        122.51        12.94 o
  -6  -5  12         40.52         36.59         4.49 o
  -5  -5  12          7.76          5.89         1.78 o
  -4  -5  12         24.52         21.84         3.17 o
  -3  -5  12         13.39         11.77         1.73 o
  -2  -5  12          6.75          7.87         1.94 o
  -1  -5  12        663.41        697.59        29.00 o
   0  -5  12          3.07          8.90         2.81 o
   1  -5  12         14.43         23.36         4.68 o
   2  -5  12          0.99          0.79         1.07 o
   3  -5  12        370.05        381.43        18.31 o
   4  -5  12         87.66        115.97         8.56 o
   5  -5  12         76.05         95.95         8.94 o
  -9  -4  12          9.82          6.73         3.03 o
  -8  -4  12          6.46         11.12         4.87 o
  -7  -4  12         29.55         33.17         6.72 o
  -6  -4  12         43.76         55.63         8.18 o
  -5  -4  12         52.85         65.71         5.74 o
  -4  -4  12         72.16         63.71         5.50 o
  -3  -4  12         60.19         61.48         4.37 o
  -2  -4  12         43.41         46.12         3.49 o
  -1  -4  12        286.53        276.58        16.38 o
   0  -4  12        110.04        108.28         9.88 o
   1  -4  12        115.73        107.00        10.28 o
   2  -4  12         47.33         40.58         6.24 o
   3  -4  12          5.15         39.42         4.67 o
   4  -4  12         25.41         32.90         5.69 o
   5  -4  12        288.06        302.26        27.45 o
  -9  -3  12          8.91         16.43         5.13 o
  -8  -3  12          7.44         14.60         4.55 o
  -7  -3  12          4.22         18.72         5.56 o
  -6  -3  12         33.75         27.11         5.87 o
  -5  -3  12          1.95          8.00         1.91 o
  -4  -3  12       2358.06       2487.96        53.88 o
  -3  -3  12         72.77         71.78         4.87 o
  -2  -3  12          0.01          3.65         0.82 o
  -1  -3  12          1.43          1.46         0.99 o
   0  -3  12         11.59         18.07         4.17 o
   1  -3  12        170.86        146.17        11.93 o
   2  -3  12        110.94        103.28         7.02 o
   3  -3  12        541.81        522.81        45.41 o
   4  -3  12       3664.07       3668.69        85.95 o
   5  -3  12         19.26         32.05         4.41 o
  -9  -2  12         72.42         80.78        11.29 o
  -8  -2  12        598.78        501.25        28.98 o
  -7  -2  12          0.35          0.98         2.43 o
  -6  -2  12          0.01         25.30         5.65 o
  -5  -2  12        154.56        167.19         9.39 o
  -4  -2  12          4.89         19.08         3.09 o
  -3  -2  12         60.18         76.24         8.06 o
  -2  -2  12        867.35        853.36        32.96 o
  -1  -2  12        385.90        356.07        18.87 o
   0  -2  12         73.70         69.89         7.80 o
   1  -2  12          1.02          7.56         1.94 o
   2  -2  12          0.74          1.00         1.11 o
   3  -2  12          0.46          2.01         1.21 o
   4  -2  12        124.98        156.97        18.97 o
   5  -2  12         30.83         23.94         5.45 o
  -9  -1  12         83.00        104.00        12.78 o
  -8  -1  12         26.61         35.82         6.97 o
  -7  -1  12        633.50        543.84        29.02 o
  -6  -1  12        117.61        115.31        11.63 o
  -5  -1  12         62.76         45.99         6.21 o
  -4  -1  12          0.37         41.25         4.42 o
  -3  -1  12         95.27        119.11        10.22 o
  -2  -1  12          9.48          4.36         1.67 o
  -1  -1  12        140.91        158.25        11.90 o
   0  -1  12         47.34         32.87         5.39 o
   1  -1  12        102.93        109.55         6.66 o
   2  -1  12         19.39         25.59         3.29 o
   3  -1  12          5.03          5.60         1.66 o
   4  -1  12          4.48          4.47         3.22 o
   5  -1  12         24.76         38.52         7.21 o
  -9   0  12         15.29         32.43         6.89 o
  -8   0  12         23.26         16.46         4.70 o
  -7   0  12         52.53         50.11         7.93 o
  -6   0  12         15.54         14.79         4.21 o
  -5   0  12        174.03        177.79         9.84 o
  -4   0  12         54.98         69.16         7.95 o
  -3   0  12         18.83         26.94         4.84 o
  -2   0  12         44.51         49.08         6.17 o
  -1   0  12          1.47          2.05         1.39 o
   0   0  12          6.67         29.82         5.02 o
   1   0  12         26.31         30.76         3.35 o
   2   0  12        305.84        274.15        17.51 o
   3   0  12        119.04        125.96        12.05 o
   4   0  12          5.59          7.84         3.60 o
   5   0  12          1.89          0.00         1.86 o
  -9   1  12          7.44          4.93         2.67 o
  -8   1  12         72.24         52.29         8.49 o
  -7   1  12          0.08          0.00         2.12 o
  -6   1  12          0.09          2.40         1.61 o
  -5   1  12        141.36        158.74         9.24 o
  -4   1  12       8709.57       8087.54       211.31 o
  -3   1  12       1404.20       1286.41        44.43 o
  -2   1  12         49.07         66.90         7.35 o
  -1   1  12         85.90         66.28         7.44 o
   0   1  12          2.12          9.38         3.05 o
   1   1  12          0.93          3.55         1.64 o
   2   1  12          4.19          3.26         1.54 o
   3   1  12          2.49          1.64         1.07 o
   4   1  12         98.68         66.91         9.19 o
  -9   2  12         13.21         41.46         7.93 o
  -8   2  12        302.50        328.95        31.89 o
  -7   2  12          2.47          1.52         2.81 o
  -6   2  12         11.88         14.44         4.41 o
  -5   2  12        178.10        178.01        13.39 o
  -4   2  12          4.06         16.91         3.81 o
  -3   2  12        135.57        181.34        12.76 o
  -2   2  12        160.64        145.15        11.29 o
  -1   2  12        201.18        208.22        13.79 o
   0   2  12        251.43        176.70        12.79 o
   1   2  12          1.04         11.38         3.39 o
   2   2  12         56.64         52.19         7.38 o
   3   2  12         23.67         17.34         4.56 o
   4   2  12          2.63          2.11         1.92 o
  -9   3  12         32.71         30.92         6.80 o
  -8   3  12          8.86         23.77         3.68 o
  -7   3  12        237.68        314.82        14.01 o
  -6   3  12        374.57        392.84        15.83 o
  -5   3  12         66.96         72.86         8.39 o
  -4   3  12         31.63         29.57         5.27 o
  -3   3  12        423.04        372.30        19.44 o
  -2   3  12        213.66        211.99        13.81 o
  -1   3  12        343.15        266.78        15.85 o
   0   3  12         46.42         43.96         6.25 o
   1   3  12        290.49        291.78        17.52 o
   2   3  12         99.56        109.82        10.68 o
   3   3  12          0.11          9.42         3.71 o
  -8   4  12          0.85         10.83         2.74 o
  -7   4  12         83.63         78.44         8.18 o
  -6   4  12        231.77        238.63        16.75 o
  -5   4  12        458.80        467.21        17.03 o
  -4   4  12         31.64         51.76         6.69 o
  -3   4  12          0.78         19.31         4.15 o
  -2   4  12         15.64         15.22         3.55 o
  -1   4  12         75.39         59.91         7.00 o
   0   4  12         37.13         44.59         6.18 o
   1   4  12          5.45          8.92         2.88 o
   2   4  12          6.19          2.99         2.07 o
  -8   5  12          1.52          0.54         1.12 o
  -7   5  12         16.78         16.05         4.65 o
  -6   5  12         32.25         29.49         4.03 o
  -5   5  12         58.50         65.35         5.87 o
  -4   5  12        296.12        290.94        12.89 o
  -3   5  12         11.82         36.68         4.24 o
  -2   5  12        241.68        263.02        12.06 o
  -1   5  12          6.14         19.69         3.17 o
   0   5  12          7.64          7.99         1.94 o
   1   5  12          0.03          5.38         3.01 o
  -7   6  12        364.78        421.77        26.18 o
  -6   6  12          0.78          2.66         1.41 o
  -5   6  12          0.31          2.87         1.25 o
  -4   6  12          0.64          0.00         0.97 o
  -3   6  12         17.95         29.05         3.88 o
  -2   6  12         23.19          8.65         3.92 o
  -1   6  12         10.89         28.25         6.27 o
   0   6  12       1351.26       1156.43        48.79 o
  -5   7  12        154.39        217.04        18.89 o
  -4   7  12         76.97        160.08        16.02 o
  -3   7  12        130.41        176.30        16.83 o
  -2   7  12          0.14          7.13         4.01 o
  -1 -11  13          0.07          7.75         3.04 o
  -4 -10  13         13.11          7.79         2.23 o
  -3 -10  13        188.86        174.96         9.71 o
  -2 -10  13         51.41         47.13         4.88 o
  -1 -10  13          0.26          1.51         1.62 o
   0 -10  13         21.30         15.48         2.97 o
   1 -10  13         26.60         21.39         3.77 o
   2 -10  13          7.58         10.26         4.37 o
  -5  -9  13         13.77         13.99         2.37 o
  -4  -9  13         48.91         47.82         4.96 o
  -3  -9  13         59.67         52.65         5.09 o
  -2  -9  13         29.22         29.99         3.74 o
  -1  -9  13          0.65          1.04         1.57 o
   0  -9  13         12.56          9.01         3.13 o
   1  -9  13          4.21          2.48         4.18 o
   2  -9  13         27.90         38.13         5.04 o
   3  -9  13         82.14         99.40         8.63 o
  -6  -8  13         19.89         23.69         3.02 o
  -5  -8  13          0.78          0.88         0.88 o
  -4  -8  13         37.93         48.99         3.98 o
  -3  -8  13        142.66        126.43         7.79 o
  -2  -8  13          2.33          3.98         1.43 o
  -1  -8  13         15.78         12.86         3.37 o
   0  -8  13         12.98         14.74         3.79 o
   1  -8  13        419.85        422.08        20.06 o
   2  -8  13          7.19         12.97         2.73 o
   3  -8  13         77.69         69.24         6.91 o
  -7  -7  13          2.04          1.83         2.66 o
  -6  -7  13        122.84        122.84         8.41 o
  -5  -7  13        123.28        126.59         6.59 o
  -4  -7  13          1.08          0.00         0.91 o
  -3  -7  13        108.48        115.80         7.11 o
  -2  -7  13          6.54          8.55         2.03 o
  -1  -7  13          3.72          2.29         1.93 o
   0  -7  13          0.42         15.91         4.16 o
   1  -7  13        457.32        441.23        22.28 o
   2  -7  13          1.93          3.08         1.81 o
   3  -7  13          0.90          3.02         2.52 o
   4  -7  13         70.00         66.06         6.88 o
  -8  -6  13         18.58         20.50         5.38 o
  -7  -6  13         93.74        104.58         8.14 o
  -6  -6  13         12.39         20.22         3.48 o
  -5  -6  13          5.05          9.27         2.25 o
  -4  -6  13         86.59        100.30         5.52 o
  -3  -6  13          9.55         13.64         2.32 o
  -2  -6  13          0.87          7.18         2.95 o
  -1  -6  13          2.06         14.77         3.96 o
   0  -6  13         14.47         20.61         4.52 o
   1  -6  13         49.98         56.67         5.54 o
   2  -6  13         86.15         98.81         9.62 o
   3  -6  13         45.50         44.63         5.39 o
   4  -6  13       1670.83       1658.07        54.03 o
  -8  -5  13         42.64         36.17         7.39 o
  -7  -5  13         20.23         24.79         6.01 o
  -6  -5  13          0.57          0.00         1.36 o
  -5  -5  13        116.18        121.94         8.17 o
  -4  -5  13          5.07          6.14         1.39 o
  -3  -5  13         42.70         52.63         4.27 o
  -2  -5  13        166.02        122.07        31.35 o
  -1  -5  13         27.70         28.24         5.23 o
   0  -5  13          4.53          2.32         1.66 o
   1  -5  13         92.75         73.79         6.27 o
   2  -5  13         35.06         39.28         4.67 o
   3  -5  13        131.78        135.37         9.19 o
   4  -5  13         13.40         22.33         4.47 o
  -8  -4  13         18.82         17.96         5.36 o
  -7  -4  13        384.79        368.70        23.79 o
  -6  -4  13         51.19         50.29         5.28 o
  -5  -4  13          2.34          4.45         1.45 o
  -4  -4  13         69.35         84.59         6.52 o
  -3  -4  13         93.61         90.31         9.20 o
  -2  -4  13         67.65         80.58         8.59 o
  -1  -4  13        172.96        179.80        13.46 o
   0  -4  13        165.26        174.40        13.49 o
   1  -4  13          0.02          1.40         0.77 o
   2  -4  13         18.07         14.40         2.77 o
   3  -4  13          8.66         29.41         5.86 o
   4  -4  13        339.78        343.30        15.67 o
  -9  -3  13          5.38          7.01         3.13 o
  -8  -3  13        189.58        203.68        17.61 o
  -7  -3  13         46.33         74.61         9.97 o
  -6  -3  13          0.26          0.59         1.12 o
  -5  -3  13          0.04         11.73         2.33 o
  -4  -3  13        290.78        273.25        12.39 o
  -3  -3  13         24.74         26.84         5.10 o
  -2  -3  13          1.10          4.92         2.27 o
  -1  -3  13         69.08         71.07         8.21 o
   0  -3  13        410.95        351.40        19.96 o
   1  -3  13        146.65        138.00        14.10 o
   2  -3  13         19.04         16.38         2.57 o
   3  -3  13        536.78        621.80        43.50 o
   4  -3  13        107.11        117.24        13.33 o
  -9  -2  13        431.67        428.85        27.87 o
  -8  -2  13          0.96          2.75         2.53 o
  -7  -2  13        158.89        144.88        14.01 o
  -6  -2  13          5.51          4.83         3.39 o
  -5  -2  13        120.41        136.41         8.73 o
  -4  -2  13       1069.43       1074.52        40.68 o
  -3  -2  13       1071.70       1026.12        38.84 o
  -2  -2  13        202.64        209.35        14.43 o
  -1  -2  13          0.54         15.43         3.93 o
   0  -2  13         19.24         24.48         4.87 o
   1  -2  13        104.43        111.08         7.21 o
   2  -2  13        245.89        242.42        11.47 o
   3  -2  13         11.45         25.20         3.64 o
   4  -2  13         37.76         41.53         7.33 o
  -9  -1  13         21.99         20.27         6.05 o
  -8  -1  13          0.62         16.90         4.92 o
  -7  -1  13         26.96         24.47         5.80 o
  -6  -1  13         15.60         18.09         4.97 o
  -5  -1  13          7.40         18.14         3.07 o
  -4  -1  13        262.52        236.42        15.82 o
  -3  -1  13         95.68        121.40        10.76 o
  -2  -1  13        284.27        265.59        16.46 o
  -1  -1  13        181.59        189.15        13.70 o
   0  -1  13        490.30        463.07        23.42 o
   1  -1  13        100.07         84.65         6.09 o
   2  -1  13         20.52         37.11         4.14 o
   3  -1  13        149.13        136.69        13.08 o
   4  -1  13          2.63          2.77         2.12 o
  -9   0  13         16.26         16.90         5.18 o
  -8   0  13         14.25         15.38         4.75 o
  -7   0  13          1.33          7.75         3.45 o
  -6   0  13         17.35         11.71         3.81 o
  -5   0  13        531.99        524.77        18.80 o
  -4   0  13        614.53        726.34        31.09 o
  -3   0  13         34.71         43.35         6.21 o
  -2   0  13          7.80          3.41         1.49 o
  -1   0  13          8.29         20.67         4.48 o
   0   0  13         64.37         66.57         8.05 o
   1   0  13         12.26         38.21         6.03 o
   2   0  13         17.20         16.74         4.38 o
   3   0  13          5.34          8.12         3.31 o
   4   0  13          2.19          0.00         2.24 o
  -9   1  13          4.61          6.85         3.50 o
  -8   1  13         11.91          8.68         3.31 o
  -7   1  13          1.30          8.63         3.86 o
  -6   1  13          2.57          1.95         2.39 o
  -5   1  13        263.78        245.33        16.73 o
  -4   1  13        134.92        135.56        11.59 o
  -3   1  13          8.73         26.63         4.81 o
  -2   1  13         90.67         80.22         8.58 o
  -1   1  13          8.02         17.14         4.17 o
   0   1  13         95.59         92.39         9.46 o
   1   1  13         90.75         84.99         9.38 o
   2   1  13         18.19          6.61         2.60 o
   3   1  13         16.33         35.85         6.65 o
  -8   2  13         45.18         62.69         9.50 o
  -7   2  13          1.27         11.49         4.31 o
  -6   2  13         80.74         85.84         7.11 o
  -5   2  13        176.95        171.45        13.69 o
  -4   2  13        217.28        207.90        14.60 o
  -3   2  13         17.68         27.27         5.04 o
  -2   2  13        112.60         81.77         8.67 o
  -1   2  13        352.82        313.15        18.07 o
   0   2  13          6.74          1.07         1.43 o
   1   2  13          6.12         19.58         4.55 o
   2   2  13         74.92         64.12         8.49 o
   3   2  13          0.01          6.44         2.88 o
  -8   3  13        230.62        213.32        15.53 o
  -7   3  13        285.94        319.73        14.68 o
  -6   3  13         74.98         77.84         9.11 o
  -5   3  13          0.11          2.62         1.81 o
  -4   3  13          0.23          9.65         3.24 o
  -3   3  13         14.10         15.42         3.83 o
  -2   3  13         24.54         27.83         5.07 o
  -1   3  13         22.27         25.63         4.81 o
   0   3  13        505.24        467.30        23.72 o
   1   3  13         48.56         55.97         7.59 o
   2   3  13          4.96          5.81         2.75 o
  -7   4  13         80.74         75.49         9.46 o
  -6   4  13        146.44        150.25        12.43 o
  -5   4  13          5.07         14.33         2.84 o
  -4   4  13        146.99        124.11        11.06 o
  -3   4  13          0.77          5.37         2.17 o
  -2   4  13         36.57         41.01         6.14 o
  -1   4  13         31.01         29.77         5.16 o
   0   4  13          7.46          9.24         3.39 o
   1   4  13         92.49         83.49         9.49 o
  -6   5  13         27.41         26.18         4.03 o
  -5   5  13          4.36         10.67         2.39 o
  -4   5  13          0.18          2.45         1.31 o
  -3   5  13        316.59        312.60        13.87 o
  -2   5  13         37.03         28.41         3.92 o
  -1   5  13          0.42          1.50         2.91 o
   0   5  13        259.44        259.29        19.85 o
  -5   6  13         30.94         37.31         4.72 o
  -4   6  13        159.86        196.80        18.18 o
  -3   6  13         56.92        120.89        13.67 o
  -2   6  13          4.66          6.59         2.98 o
  -2 -10  14         15.91         14.52         4.43 o
  -1 -10  14         31.74         22.99         5.38 o
  -4  -9  14        134.51        142.00         8.86 o
  -3  -9  14        478.52        508.36        38.52 o
  -2  -9  14          1.83          1.13         1.45 o
  -1  -9  14          0.68          5.42         2.90 o
   0  -9  14          0.35          1.31         1.39 o
   1  -9  14         27.95         41.17         5.25 o
  -5  -8  14         14.64         14.65         2.28 o
  -4  -8  14         29.33         25.40         3.55 o
  -3  -8  14          7.62         10.49         3.65 o
  -2  -8  14         71.09         75.07         8.88 o
  -1  -8  14        223.02        189.57        14.68 o
   0  -8  14        915.25        878.08        37.42 o
   1  -8  14        233.18        197.81        18.60 o
   2  -8  14          0.12          1.72         2.52 o
  -6  -7  14          1.21          1.83         1.25 o
  -5  -7  14         35.45         41.77         3.75 o
  -4  -7  14         16.82         22.30         3.27 o
  -3  -7  14          5.95          9.63         3.19 o
  -2  -7  14         15.85         11.64         3.54 o
  -1  -7  14         69.27         83.33         9.30 o
   0  -7  14         18.72         19.11         4.51 o
   1  -7  14        175.68        169.09        10.24 o
   2  -7  14        166.67        154.18        10.16 o
   3  -7  14         71.59         84.51         7.85 o
  -7  -6  14          5.03          6.76         2.11 o
  -6  -6  14         12.39          9.22         2.36 o
  -5  -6  14          0.00          1.10         0.98 o
  -4  -6  14          3.10          6.44         1.63 o
  -3  -6  14        177.18        171.34        13.66 o
  -2  -6  14         31.39         42.33         6.55 o
  -1  -6  14         16.94         18.01         4.37 o
   0  -6  14         12.59         20.94         5.25 o
   1  -6  14        140.31        145.65        11.68 o
   2  -6  14        124.68        117.54         8.70 o
   3  -6  14        152.36        151.93        13.25 o
  -7  -5  14        127.49        132.68         9.43 o
  -6  -5  14          1.16          1.19         1.05 o
  -5  -5  14          0.22          0.00         5.02 o
  -4  -5  14         89.23         91.36         9.74 o
  -3  -5  14         71.47         72.31         8.52 o
  -2  -5  14         40.67         57.89         7.73 o
  -1  -5  14        182.26        183.73        14.14 o
   0  -5  14         36.31         27.39         5.26 o
   1  -5  14         37.90         27.58         4.07 o
   2  -5  14          4.11         12.93         2.82 o
   3  -5  14         26.99         39.33         5.07 o
  -8  -4  14        599.71        572.71        32.29 o
  -7  -4  14        780.34        769.40        25.51 o
  -6  -4  14          0.90          1.16         1.53 o
  -5  -4  14         80.10         77.99         6.81 o
  -4  -4  14          3.43          8.09         3.03 o
  -3  -4  14         45.55         53.38         7.35 o
  -2  -4  14        155.02        174.72        13.67 o
  -1  -4  14         80.38         85.08         9.35 o
   0  -4  14         11.21         14.35         4.02 o
   1  -4  14         28.54         29.83         4.02 o
   2  -4  14          6.85          9.60         2.25 o
   3  -4  14         56.81         66.23         6.52 o
  -8  -3  14          7.10          8.88         4.17 o
  -7  -3  14          6.48         11.75         2.86 o
  -6  -3  14        425.49        408.46        17.05 o
  -5  -3  14        322.17        372.68        31.48 o
  -4  -3  14       1349.43       1315.52        47.91 o
  -3  -3  14          5.24         30.15         5.76 o
  -2  -3  14         24.52         22.69         4.83 o
  -1  -3  14         12.37          6.42         2.63 o
   0  -3  14          6.45          5.98         2.71 o
   1  -3  14         17.62         20.01         3.25 o
   2  -3  14         98.90         93.19         7.23 o
   3  -3  14         81.51        112.15         8.34 o
  -8  -2  14          2.81          4.91         3.03 o
  -7  -2  14         74.75         78.94        10.47 o
  -6  -2  14         17.76         20.13         4.35 o
  -5  -2  14          0.73          3.38         1.46 o
  -4  -2  14        170.49        157.02        13.00 o
  -3  -2  14       2252.71       2214.92        70.30 o
  -2  -2  14         59.11         61.77         7.88 o
  -1  -2  14         30.87         25.18         5.26 o
   0  -2  14          4.43         17.94         4.36 o
   1  -2  14          2.10          4.09         1.32 o
   2  -2  14          4.74         12.29         2.73 o
   3  -2  14         33.50         31.33         6.41 o
  -8  -1  14         21.01         11.17         3.53 o
  -7  -1  14          0.06          1.96         1.47 o
  -6  -1  14          2.28          0.89         1.53 o
  -5  -1  14        253.60        249.18        17.32 o
  -4  -1  14        266.47        283.80        18.14 o
  -3  -1  14          0.01         15.74         4.00 o
  -2  -1  14        222.39        199.74        14.58 o
  -1  -1  14        102.31         98.68        10.16 o
   0  -1  14          2.15          4.08         1.64 o
   1  -1  14         16.36         32.38         4.38 o
   2  -1  14         40.57         39.31         6.83 o
   3  -1  14          1.73          3.90         2.51 o
  -8   0  14         13.76         14.48         4.60 o
  -7   0  14         54.11         41.76         7.73 o
  -6   0  14          0.81          0.00         1.72 o
  -5   0  14        372.60        332.46        20.38 o
  -4   0  14          1.36         10.06         3.60 o
  -3   0  14         51.06         50.89         7.08 o
  -2   0  14        115.17        123.05        11.28 o
  -1   0  14         13.22         25.09         4.87 o
   0   0  14        584.67        501.74        25.60 o
   1   0  14        419.18        345.85        21.12 o
   2   0  14          1.80          0.03         1.76 o
   3   0  14         11.92         10.93         4.05 o
  -8   1  14          1.68          3.97         2.55 o
  -7   1  14          0.14          2.08         2.40 o
  -6   1  14        115.24        114.83        11.67 o
  -5   1  14         37.14         26.32         5.36 o
  -4   1  14        117.63        111.62        10.80 o
  -3   1  14        287.51        276.98        17.60 o
  -2   1  14          9.61         13.00         3.82 o
  -1   1  14         90.91         75.94         8.72 o
   0   1  14         11.36         12.65         3.80 o
   1   1  14         42.81         61.79         8.37 o
   2   1  14         48.65         46.29         7.55 o
  -7   2  14         32.46         43.67         5.35 o
  -6   2  14         97.70         78.39         9.50 o
  -5   2  14        252.60        252.36        17.19 o
  -4   2  14        232.03        222.46        15.68 o
  -3   2  14        395.17        408.92        22.10 o
  -2   2  14         97.06        108.32        10.58 o
  -1   2  14         54.36         56.69         7.59 o
   0   2  14         13.32         14.89         3.91 o
   1   2  14          3.53          5.06         2.21 o
  -7   3  14         48.96         52.33         5.69 o
  -6   3  14          9.03         17.16         4.47 o
  -5   3  14          0.74          0.00         2.15 o
  -4   3  14         62.93         71.19         8.44 o
  -3   3  14         19.12         21.92         4.94 o
  -2   3  14          9.89         26.22         5.17 o
  -1   3  14         39.00         26.03         5.03 o
   0   3  14         34.39         43.07         6.58 o
   1   3  14          7.96         50.46         7.60 o
  -6   4  14          0.00         14.27         3.43 o
  -5   4  14          5.01          4.41         1.80 o
  -4   4  14         24.62         11.91         3.58 o
  -3   4  14          3.47          9.61         3.01 o
  -2   4  14         12.05         10.84         3.20 o
  -1   4  14          2.56          7.21         3.37 o
  -4   5  14       1857.69       1878.15        45.95 o
  -3   5  14       1296.16       1411.58        37.29 o
  -4  -8  15          8.00          3.49         2.15 o
  -3  -8  15         37.79         38.93         6.81 o
  -2  -8  15          9.08         10.22         3.22 o
  -1  -8  15        413.09        384.03        23.04 o
   0  -8  15         21.85         32.69         6.72 o
   1  -8  15          0.71          2.30         1.59 o
  -5  -7  15        109.93        116.41         8.43 o
  -4  -7  15          0.74          4.46         2.28 o
  -3  -7  15         32.76         29.10         5.71 o
  -2  -7  15          1.99          1.32         2.16 o
  -1  -7  15          1.57          1.20         1.49 o
   0  -7  15         46.30         35.05         6.58 o
   1  -7  15          0.15          0.82         2.44 o
  -6  -6  15          8.63         11.98         4.22 o
  -5  -6  15         40.75         52.07         5.53 o
  -4  -6  15        424.87        414.72        23.35 o
  -3  -6  15          0.40          0.36         2.18 o
  -2  -6  15         37.01         24.33         5.16 o
  -1  -6  15        170.64        173.68        14.43 o
   0  -6  15        185.09        214.02        16.75 o
   1  -6  15         40.43         62.42         6.21 o
   2  -6  15          5.99          6.27         6.51 o
  -6  -5  15        108.82        106.64         8.36 o
  -5  -5  15         14.81         12.75         2.96 o
  -4  -5  15        302.01        312.82        19.86 o
  -3  -5  15         74.16         74.69         9.10 o
  -2  -5  15        177.18        226.70        16.49 o
  -1  -5  15         47.67         47.31         7.29 o
   0  -5  15          6.17          3.79         2.53 o
   1  -5  15          7.53          8.90         3.52 o
   2  -5  15          3.10          1.33         2.00 o
  -7  -4  15        248.64        257.51        13.76 o
  -6  -4  15         38.37         48.20         5.57 o
  -5  -4  15          0.37          0.00         0.79 o
  -4  -4  15        136.56        175.66        14.42 o
  -3  -4  15          4.51         10.61         3.80 o
  -2  -4  15         82.44         78.36         9.42 o
  -1  -4  15        144.70        161.71        13.80 o
   0  -4  15         31.55         41.51         7.06 o
   1  -4  15         96.36         88.45         7.22 o
   2  -4  15          4.04          3.82         1.63 o
  -7  -3  15         47.67         52.47         6.15 o
  -6  -3  15        122.79        102.84         8.26 o
  -5  -3  15         11.28          4.86         2.94 o
  -4  -3  15        113.80        134.57        12.54 o
  -3  -3  15          2.86         19.67         4.86 o
  -2  -3  15          4.78         13.61         4.16 o
  -1  -3  15         73.04         57.98         8.26 o
   0  -3  15         13.96         18.03         4.48 o
   1  -3  15        175.11        178.26        10.28 o
   2  -3  15        137.83        149.82         9.74 o
  -7  -2  15          0.04          0.00         1.30 o
  -6  -2  15          1.72          3.33         1.79 o
  -5  -2  15         84.41         82.72         9.73 o
  -4  -2  15       3974.60       3837.87       112.10 o
  -3  -2  15        574.39        506.01        26.06 o
  -2  -2  15          2.62         14.80         4.07 o
  -1  -2  15         51.20         44.81         7.08 o
   0  -2  15          0.85          2.50         2.19 o
   1  -2  15         21.81         26.97         3.84 o
   2  -2  15          0.12          3.03         3.23 o
  -7  -1  15         20.03         17.73         4.76 o
  -6  -1  15          6.31          6.83         2.14 o
  -5  -1  15        199.40        186.55        14.97 o
  -4  -1  15          0.01         23.42         5.15 o
  -3  -1  15         88.47        115.38        11.32 o
  -2  -1  15        189.08        204.97        15.65 o
  -1  -1  15         77.57         92.05        10.12 o
   0  -1  15        280.03        293.39        19.66 o
   1  -1  15          2.49          9.52         3.81 o
   2  -1  15         17.04         14.91         5.05 o
  -7   0  15        149.38        174.78        11.29 o
  -6   0  15        243.62        260.75        18.82 o
  -5   0  15        112.91        120.88        11.86 o
  -4   0  15          0.89         13.43         3.98 o
  -3   0  15         93.49         89.00         9.75 o
  -2   0  15          0.08          6.74         3.23 o
  -1   0  15          0.02          4.77         2.41 o
   0   0  15          7.78          9.31         3.80 o
   1   0  15        376.77        316.73        20.97 o
  -7   1  15         19.06         33.16         4.76 o
  -6   1  15          7.54         17.00         4.76 o
  -5   1  15         33.66         39.03         6.62 o
  -4   1  15        100.90         94.74        10.26 o
  -3   1  15         12.01         18.28         4.55 o
  -2   1  15         39.13         29.62         5.74 o
  -1   1  15          2.98         12.14         3.48 o
   0   1  15         34.39         27.72         5.86 o
   1   1  15          4.25          3.89         2.69 o
  -6   2  15        120.86        120.46        12.41 o
  -5   2  15         94.83         97.67        10.59 o
  -4   2  15          8.21          6.92         2.72 o
  -3   2  15          5.40         19.58         4.55 o
  -2   2  15        113.66        137.04        12.49 o
  -1   2  15          0.47          0.00         1.63 o
   0   2  15         12.82          6.20         2.84 o
  -5   3  15          0.07          7.06         3.25 o
  -4   3  15          4.58          3.63         2.31 o
  -3   3  15          9.54         30.99         5.85 o
  -2   3  15          7.20         21.56         4.98 o
  -3  -7  16          0.16          4.17         2.84 o
  -2  -7  16         54.91         60.07         8.61 o
  -1  -7  16         42.97         41.54         7.22 o
  -4  -6  16        212.39        213.58        16.69 o
  -3  -6  16         15.89         21.29         5.17 o
  -2  -6  16         79.44         75.83         9.60 o
  -1  -6  16         32.37         35.02         6.52 o
   0  -6  16          7.01          7.01         2.93 o
  -5  -5  16         49.97         46.37         7.51 o
  -4  -5  16        225.61        297.45        19.94 o
  -3  -5  16       1860.84       1962.86        66.94 o
  -2  -5  16         16.77         21.25         5.42 o
  -1  -5  16         14.11         23.77         5.43 o
   0  -5  16          4.26          6.31         2.29 o
  -6  -4  16          4.98          7.58         2.15 o
  -5  -4  16          0.39          0.00         1.44 o
  -4  -4  16        289.91        287.66        19.42 o
  -3  -4  16        101.23        119.67        12.11 o
  -2  -4  16        233.32        247.01        18.05 o
  -1  -4  16          8.50         16.40         4.57 o
   0  -4  16         78.30         73.40         9.87 o
  -6  -3  16         47.84         55.31         6.24 o
  -5  -3  16        343.05        313.03        20.77 o
  -4  -3  16         93.98        194.48        15.86 o
  -3  -3  16          0.17          3.81         2.29 o
  -2  -3  16         49.01         44.08         7.32 o
  -1  -3  16         25.14         44.03         7.39 o
   0  -3  16          9.45          3.54         2.47 o
  -6  -2  16          3.57          4.08         2.37 o
  -5  -2  16         64.39         75.40         9.80 o
  -4  -2  16         59.75         56.85         8.34 o
  -3  -2  16          4.68         18.97         5.35 o
  -2  -2  16         11.52         17.79         4.41 o
  -1  -2  16          0.08          1.86         1.46 o
   0  -2  16        214.59        217.72        17.50 o
  -6  -1  16        104.14         95.38        11.15 o
  -5  -1  16         58.85         60.41         8.62 o
  -4  -1  16         41.55         44.79         7.44 o
  -3  -1  16        158.68        166.39        14.28 o
  -2  -1  16          0.26          0.98         1.84 o
  -1  -1  16         49.21         47.53         7.69 o
   0  -1  16          0.83          2.62         2.02 o
  -5   0  16          8.83         10.76         4.22 o
  -4   0  16         32.10         34.42         6.48 o
  -3   0  16         59.05         40.84         6.87 o
  -2   0  16         48.03         44.88         7.57 o
  -1   0  16         89.74         72.12         9.55 o
  -4   1  16          0.04          0.76         1.32 o
  -3   1  16          0.53         10.49         3.72 o
  -2   1  16         10.83         16.76         4.51 o
                                                
