# Supplementary material for: Do carboximide–carboxylic acid combinations form co-crystals? The role of hydroxyl substitution on the formation of co-crystals and eutectics
Source: IUCrJ. 2015 Apr 10;2(Pt 3):341–51. doi: 10.1107/S2052252515002651 (PMC4420544; doi:10.1107/S2052252515002651)
Supplement: Supplementary file 8 [file m-02-00341-MM-4HBAsup8.hkl]

#
# h,k,l, Fc-squared, Fo-squared, sigma(Fo-squared), status flag
#
data_MM-4HBA
_shelx_title 'MM-4HBA'
_shelx_refln_list_code          4
_shelx_F_calc_maximum       99.46
_exptl_crystal_F_000       488.00
_reflns_d_resolution_high  0.8108

loop_
 _space_group_symop_operation_xyz
 'x, y, z'
 '-x+1/2, y+1/2, -z+1/2'
 '-x, -y, -z'
 'x-1/2, -y-1/2, z-1/2'

_cell_length_a    10.8426
_cell_length_b     6.5202
_cell_length_c    16.1326
_cell_angle_alpha  90.000
_cell_angle_beta  106.391
_cell_angle_gamma  90.000

_shelx_F_squared_multiplier     1.000

loop_
 _refln_index_h
 _refln_index_k
 _refln_index_l
 _refln_F_squared_calc
 _refln_F_squared_meas
 _refln_F_squared_sigma
 _refln_observed_status
   2   0   0       2271.91       1995.97        38.45 o
   4   0   0       2287.71       2271.54        46.12 o
   6   0   0        467.08        485.45        17.17 o
   8   0   0        114.52        111.07         8.64 o
  10   0   0        517.32        493.49        21.32 o
  12   0   0          0.04          3.97         2.43 o
   1   1   0          4.00          3.20         0.42 o
   2   1   0       1302.11       1119.09        11.27 o
   3   1   0         53.91         53.87         1.57 o
   4   1   0        209.50        244.54         6.77 o
   5   1   0        739.37        793.66        15.52 o
   6   1   0         50.93         46.99         3.37 o
   7   1   0        169.28        172.92         8.90 o
   8   1   0       1222.60       1264.63        24.71 o
   9   1   0         81.68         86.16         5.60 o
  10   1   0          7.47          2.75         0.91 o
  11   1   0          2.10          1.54         0.79 o
  12   1   0          6.23         10.64         2.28 o
   0   2   0          0.04          0.08         0.54 o
   1   2   0        771.85        779.50         8.78 o
   2   2   0         39.64         43.87         1.60 o
   3   2   0        444.40        476.79         5.82 o
   4   2   0        923.77        985.86        12.97 o
   5   2   0          1.44          1.36         0.66 o
   6   2   0         99.81        111.14         6.91 o
   7   2   0         36.31         31.46         4.49 o
   8   2   0        241.08        230.84         8.79 o
   9   2   0        118.32        116.04         6.41 o
  10   2   0         23.59         30.42         3.47 o
  11   2   0          4.70          3.80         1.46 o
  12   2   0          4.94          7.76         1.93 o
   1   3   0        502.02        509.13         7.87 o
   2   3   0        344.05        324.64        11.38 o
   3   3   0        442.10        517.36         9.75 o
   4   3   0         15.71         21.35         1.52 o
   5   3   0          3.21          5.39         1.71 o
   6   3   0         60.67         58.30         3.26 o
   7   3   0        434.04        431.73        11.44 o
   8   3   0        475.87        463.95        12.71 o
   9   3   0          0.40          0.00         0.89 o
  10   3   0         27.45         30.52         3.40 o
  11   3   0          5.15          6.51         1.63 o
   0   4   0       1128.23       1147.77        17.25 o
   1   4   0        148.84        153.21         4.06 o
   2   4   0          0.14          0.14         0.48 o
   3   4   0          0.40          0.72         0.38 o
   4   4   0         39.70         44.01         2.56 o
   5   4   0         15.91         14.53         1.05 o
   6   4   0         64.55         61.88         3.09 o
   7   4   0        239.80        224.73         7.26 o
   8   4   0          7.34          9.78         3.18 o
   9   4   0          1.20          1.60         1.84 o
  10   4   0          0.70          1.77         1.30 o
  11   4   0          3.28          3.12         2.18 o
   1   5   0          0.63          3.35         0.89 o
   2   5   0          1.40          1.38         2.26 o
   3   5   0          7.28          4.22         0.70 o
   4   5   0         78.47         68.38         3.83 o
   5   5   0          7.38          4.81         2.06 o
   6   5   0          2.98          1.06         1.24 o
   7   5   0         25.81         21.36         4.04 o
   8   5   0          0.12          1.75         1.40 o
   9   5   0         13.53          8.40         2.95 o
  10   5   0          8.95         15.63         4.24 o
   0   6   0          3.41          2.84         1.02 o
   1   6   0         39.44         43.91         4.21 o
   2   6   0          1.34          2.32         1.49 o
   3   6   0        146.03        139.17         6.68 o
   4   6   0          6.01         10.61         2.14 o
   5   6   0          5.14          5.91         1.70 o
   6   6   0          3.02          5.06         2.21 o
   7   6   0          4.82          2.95         1.55 o
   8   6   0         11.52         20.62         4.62 o
   1   7   0          0.08          0.68         0.66 o
   2   7   0         39.47         31.76         4.29 o
   3   7   0          0.03          3.79         1.72 o
   4   7   0         24.41         24.32         3.82 o
   5   7   0         20.73         28.54         4.27 o
   6   7   0          0.33          4.00         1.89 o
   0   8   0        113.34        113.32         9.19 o
   1   8   0          0.09          1.82         1.91 o
 -13   0   1          4.01          4.56         2.21 o
 -11   0   1         10.67          5.76         2.18 o
  -9   0   1         62.66         62.69         6.94 o
  -7   0   1        195.41        200.38        10.97 o
  -5   0   1       1445.32       1516.22        34.57 o
  -3   0   1        316.27        317.65        10.04 o
   1   0   1        439.91        427.75         6.82 o
   3   0   1       6167.02       6096.00        76.92 o
   5   0   1         73.73         71.78         5.48 o
   7   0   1          1.18          3.84         1.54 o
   9   0   1          0.15          1.52         1.30 o
  11   0   1          0.01          0.00         1.08 o
 -12   1   1          2.51          6.09         1.76 o
 -11   1   1         21.90         14.66         2.51 o
 -10   1   1         49.20         41.82         8.93 o
  -9   1   1        192.64        175.52         8.24 o
  -8   1   1        260.96        271.43         9.78 o
  -7   1   1        190.17        210.11         9.23 o
  -6   1   1        252.26        254.09         8.22 o
  -5   1   1         15.37         20.69         1.54 o
  -4   1   1       1019.29       1016.65        13.97 o
  -3   1   1         15.93         18.23         1.12 o
  -2   1   1        986.19        991.16        14.66 o
  -1   1   1       7755.94       5927.24       144.03 o
   0   1   1       6416.45       5619.65       106.42 o
   1   1   1       2708.51       2583.89        22.91 o
   2   1   1        861.50        851.27        11.09 o
   3   1   1       1366.10       1272.97        13.95 o
   4   1   1       1392.98       1461.19        18.77 o
   5   1   1        171.76        181.35         6.28 o
   6   1   1        254.44        273.96         8.60 o
   7   1   1          1.66          0.00         0.58 o
   8   1   1         28.79         24.51         2.82 o
   9   1   1        164.57        166.97         7.96 o
  10   1   1         19.94         22.97         2.99 o
  11   1   1         11.55         17.01         2.82 o
  12   1   1         20.73         27.85         3.72 o
 -12   2   1         12.02         12.87         2.44 o
 -11   2   1          4.84          3.97         1.51 o
 -10   2   1        164.28        166.27         8.20 o
  -9   2   1         18.65         17.94         2.57 o
  -8   2   1        258.84        256.89         9.39 o
  -7   2   1          0.16          0.75         0.92 o
  -6   2   1         72.40         66.38         3.96 o
  -5   2   1        974.95        989.47        13.96 o
  -4   2   1        381.86        369.35         8.97 o
  -3   2   1         16.70         18.19         1.27 o
  -2   2   1       2599.84       2557.50        33.43 o
  -1   2   1         31.25         25.28         1.72 o
   0   2   1       1020.13       1056.53         9.54 o
   1   2   1        113.77         95.30         2.27 o
   2   2   1        493.37        527.45         7.96 o
   3   2   1        191.65        191.16         7.49 o
   4   2   1        303.99        327.35         5.11 o
   5   2   1        327.79        313.24         9.14 o
   6   2   1        164.02        146.23         6.83 o
   7   2   1          0.04          0.74         0.77 o
   8   2   1        305.98        334.34        10.76 o
   9   2   1         64.05         56.33         4.43 o
  10   2   1          4.06          5.21         1.45 o
  11   2   1          1.55          1.83         2.43 o
  12   2   1         13.51         18.83         3.31 o
 -12   3   1          8.81         10.12         3.09 o
 -11   3   1         21.08         26.82         3.30 o
 -10   3   1         39.61         42.44         3.95 o
  -9   3   1         28.98         32.40         3.34 o
  -8   3   1          0.50          0.15         0.78 o
  -7   3   1        302.80        312.50         9.57 o
  -6   3   1         59.24         59.48         2.68 o
  -5   3   1        633.00        623.15        16.42 o
  -4   3   1        450.72        492.77         9.16 o
  -3   3   1        793.59        877.79        14.75 o
  -2   3   1         54.99         59.28         4.28 o
  -1   3   1         79.25         79.02         1.49 o
   0   3   1        353.08        370.38         4.48 o
   1   3   1        100.37        110.68         2.74 o
   2   3   1        118.97        121.01         6.40 o
   3   3   1        868.68        937.93        11.20 o
   4   3   1          1.64          3.74         1.07 o
   5   3   1         92.38         89.36         6.57 o
   6   3   1        181.59        172.96         5.58 o
   7   3   1        187.33        178.07         6.91 o
   8   3   1         15.14         14.48         2.19 o
   9   3   1         38.18         38.32         3.56 o
  10   3   1         15.29         14.64         2.31 o
  11   3   1          1.04          0.00         0.99 o
 -11   4   1         68.58         88.14         9.88 o
 -10   4   1         43.82         41.42         6.53 o
  -9   4   1         25.68         23.57         4.68 o
  -8   4   1         16.54         18.17         3.93 o
  -7   4   1        497.14        495.45        20.93 o
  -6   4   1        103.07         86.60         3.80 o
  -5   4   1          3.63          3.76         0.51 o
  -4   4   1         35.39         39.32         2.59 o
  -3   4   1         67.98         72.58         3.35 o
  -2   4   1        239.33        265.79         5.97 o
  -1   4   1         29.54         24.15         1.10 o
   0   4   1         15.08         16.02         0.92 o
   1   4   1        298.30        349.86         6.68 o
   2   4   1        158.36        169.72         5.56 o
   3   4   1          8.07         15.46         1.52 o
   4   4   1         32.65         32.35         4.15 o
   5   4   1         56.35         57.45         2.36 o
   6   4   1          1.23          0.43         0.49 o
   7   4   1         27.03         23.13         3.17 o
   8   4   1         43.38         36.83         5.60 o
   9   4   1         17.12         18.13         4.08 o
  10   4   1         19.39         26.75         5.22 o
 -10   5   1          0.27          0.56         1.58 o
  -9   5   1          6.60          8.02         3.06 o
  -8   5   1          6.62          6.52         2.62 o
  -7   5   1        187.20        181.87        12.63 o
  -6   5   1         62.62         54.60         6.34 o
  -5   5   1        160.67        142.73         9.89 o
  -4   5   1          0.66          1.03         0.71 o
  -3   5   1          3.34          1.10         0.47 o
  -2   5   1         66.36         59.94         2.92 o
  -1   5   1          6.40          7.02         0.94 o
   0   5   1         55.33         52.33         1.64 o
   1   5   1       1155.21       1112.29        15.42 o
   2   5   1         42.96         42.83         2.99 o
   3   5   1         44.23         50.36         2.25 o
   4   5   1        129.25        117.55         8.36 o
   5   5   1        261.64        256.06        13.50 o
   6   5   1         21.94         21.73         4.04 o
   7   5   1          1.56          1.82         1.86 o
   8   5   1          0.96          8.30         2.94 o
   9   5   1          5.73          5.13         2.52 o
  -8   6   1          0.43          3.25         2.03 o
  -7   6   1         13.11         13.99         3.64 o
  -6   6   1         17.46         21.66         4.20 o
  -5   6   1         89.84         93.40         5.35 o
  -4   6   1         13.43         13.67         2.24 o
  -3   6   1        285.23        258.31         8.28 o
  -2   6   1        104.49        101.49         6.90 o
  -1   6   1         66.80         62.18         4.13 o
   0   6   1         82.53         75.68         8.08 o
   1   6   1         69.02         66.09         4.20 o
   2   6   1        137.14        138.91         8.12 o
   3   6   1         33.42         34.11         2.80 o
   4   6   1         26.99         24.47         2.61 o
   5   6   1         19.44         15.14         3.36 o
   6   6   1         88.14         80.69         8.05 o
   7   6   1          1.45          1.54         1.81 o
   8   6   1          2.39          0.35         1.51 o
  -6   7   1          5.74         12.42         3.06 o
  -5   7   1          0.50          0.00         0.94 o
  -4   7   1          1.23          0.27         1.08 o
  -3   7   1          9.38          6.99         1.99 o
  -2   7   1          0.49          2.28         1.21 o
  -1   7   1          0.93          2.40         1.06 o
   0   7   1          1.37          1.13         1.05 o
   1   7   1          2.21          1.21         1.35 o
   2   7   1          0.00          0.12         1.09 o
   3   7   1         22.34         27.18         3.93 o
   4   7   1          2.37          3.38         1.49 o
   5   7   1          1.66          3.01         1.63 o
   6   7   1          3.23          7.18         2.40 o
  -1   8   1          6.06          3.90         1.81 o
   0   8   1          3.74          7.73         4.26 o
 -12   0   2          0.00          0.49         1.25 o
 -10   0   2          6.80          9.71         2.85 o
  -8   0   2        196.94        187.68        11.32 o
  -6   0   2       3524.41       3664.94        72.89 o
  -2   0   2       1697.52       1442.34        28.03 o
   0   0   2         15.60         18.87         0.87 o
   2   0   2       1507.19       1482.95        21.29 o
   4   0   2       2636.70       2891.12        56.96 o
   6   0   2         17.40         14.25         2.67 o
   8   0   2          5.94          3.95         1.79 o
  10   0   2         19.64         23.80         4.37 o
  12   0   2          0.77          0.00         1.58 o
 -13   1   2          0.01          0.47         0.92 o
 -12   1   2         27.56         27.11         5.04 o
 -11   1   2         13.43         13.93         2.57 o
 -10   1   2         14.75         13.38         2.51 o
  -9   1   2         10.20          7.88         1.80 o
  -8   1   2          0.05          0.00         1.12 o
  -7   1   2        138.08        136.92         6.18 o
  -6   1   2         75.27         76.70         4.65 o
  -5   1   2         58.15         50.51         3.16 o
  -4   1   2          2.03          1.15         0.56 o
  -3   1   2       1098.62       1076.53        16.01 o
  -2   1   2         27.72         18.70         1.25 o
  -1   1   2       1284.19       1235.03        13.27 o
   0   1   2         99.54         94.32         3.08 o
   1   1   2        967.03        959.73         9.67 o
   2   1   2        624.23        638.30         7.70 o
   3   1   2         38.12         31.10         1.66 o
   4   1   2       1100.64       1209.26        19.93 o
   5   1   2        742.54        773.50        15.33 o
   6   1   2        145.63        160.43         9.50 o
   7   1   2        285.34        289.13        10.74 o
   8   1   2         31.62         32.64         3.97 o
   9   1   2         66.59         59.99         4.67 o
  10   1   2          7.73         10.51         2.15 o
  11   1   2          4.89          3.86         1.40 o
  12   1   2         35.71         49.40        10.30 o
 -12   2   2          2.77          4.40         1.73 o
 -11   2   2         13.24         11.01         2.42 o
 -10   2   2          4.06          5.18         1.51 o
  -9   2   2         74.50         73.16         5.18 o
  -8   2   2         44.47         44.48         3.76 o
  -7   2   2         17.89         19.57         2.31 o
  -6   2   2          1.09          2.41         0.80 o
  -5   2   2         59.32         58.60         2.58 o
  -4   2   2        587.37        621.54         9.50 o
  -3   2   2       2036.58       2273.65        65.42 o
  -2   2   2        904.46        951.31        13.42 o
  -1   2   2        715.46        752.94        10.23 o
   0   2   2        552.40        563.12         5.87 o
   1   2   2        154.83        142.68         4.45 o
   2   2   2        429.55        418.33         5.54 o
   3   2   2        286.71        295.46         5.48 o
   4   2   2        170.15        183.60         4.05 o
   5   2   2         39.42         32.95         2.89 o
   6   2   2         89.59         94.58         4.70 o
   7   2   2        475.65        450.66        12.08 o
   8   2   2        537.35        527.92        19.72 o
   9   2   2         92.28         96.66         5.90 o
  10   2   2          2.79          2.30         1.08 o
  11   2   2          5.68         10.32         3.10 o
 -12   3   2         27.95         31.74         5.96 o
 -11   3   2          4.97          5.89         1.71 o
 -10   3   2          9.99          6.10         1.62 o
  -9   3   2        507.51        521.78        14.56 o
  -8   3   2        501.95        489.99        13.39 o
  -7   3   2        227.71        209.17         7.72 o
  -6   3   2         34.42         34.05         2.98 o
  -5   3   2        464.23        466.35        11.07 o
  -4   3   2         23.19         26.90         2.90 o
  -3   3   2        301.21        326.07         5.30 o
  -2   3   2        283.88        262.43         6.65 o
  -1   3   2          1.71          2.42         0.31 o
   0   3   2       1955.57       1918.62        26.51 o
   1   3   2       1942.76       1945.43        41.30 o
   2   3   2       1111.03       1139.57        20.66 o
   3   3   2        337.27        311.76         5.09 o
   4   3   2        172.30        157.42         3.93 o
   5   3   2         68.36         74.20         7.74 o
   6   3   2        231.92        212.03         7.45 o
   7   3   2          0.57          0.00         0.63 o
   8   3   2          0.28          1.19         1.03 o
   9   3   2         20.38         22.57         2.74 o
  10   3   2          0.23          1.63         0.88 o
  11   3   2          2.88          4.49         1.85 o
 -11   4   2          0.81          0.78         1.72 o
 -10   4   2          2.11          2.89         1.84 o
  -9   4   2          0.81          0.00         1.27 o
  -8   4   2         22.01         14.79         8.78 o
  -7   4   2        848.04        841.61        28.44 o
  -6   4   2         65.25         58.53         3.20 o
  -5   4   2        195.86        186.68         3.68 o
  -4   4   2          9.24         11.50         2.79 o
  -3   4   2         73.34         88.04         4.63 o
  -2   4   2        123.49        133.79         4.02 o
  -1   4   2         36.50         33.12         1.25 o
   0   4   2         75.40         72.21         1.91 o
   1   4   2        190.68        198.81         6.40 o
   2   4   2          8.81         14.32         2.23 o
   3   4   2        157.78        165.23         8.86 o
   4   4   2          0.29          0.00         0.66 o
   5   4   2          4.25          5.10         2.19 o
   6   4   2         53.24         59.74         3.16 o
   7   4   2         59.89         46.24         9.07 o
   8   4   2          3.64          3.60         2.31 o
   9   4   2         10.20          8.33         3.03 o
  10   4   2          3.79          5.32         2.37 o
 -10   5   2          9.02          9.80         3.28 o
  -9   5   2         13.26         14.81         3.70 o
  -8   5   2          0.50          1.88         1.67 o
  -7   5   2          6.31          7.75         2.64 o
  -6   5   2          2.34          0.00         1.21 o
  -5   5   2         70.52         70.94         6.61 o
  -4   5   2        232.41        234.16         6.04 o
  -3   5   2          2.66          2.93         0.66 o
  -2   5   2         98.61         97.05         3.73 o
  -1   5   2          0.11          0.42         0.46 o
   0   5   2         63.94         58.43         1.86 o
   1   5   2       1108.91       1033.10        20.37 o
   2   5   2         16.37         15.54         1.73 o
   3   5   2          3.52          2.45         0.77 o
   4   5   2        434.50        413.31        16.66 o
   5   5   2          3.05          3.24         1.78 o
   6   5   2          7.15          8.33         2.72 o
   7   5   2          9.07          7.28         2.36 o
   8   5   2          3.67          5.91         2.67 o
   9   5   2          2.33          4.97         2.43 o
  -8   6   2         34.51         52.42         7.16 o
  -7   6   2          0.19          0.00         2.03 o
  -6   6   2         30.93         32.29         5.10 o
  -5   6   2          6.25          5.89         1.41 o
  -4   6   2          0.28          0.69         0.92 o
  -3   6   2         26.39         24.68         1.92 o
  -2   6   2        115.84        127.94         5.87 o
  -1   6   2        226.31        220.40         7.68 o
   0   6   2          0.58          0.47         1.85 o
   1   6   2        413.92        369.75        14.41 o
   2   6   2          0.01          1.19         0.93 o
   3   6   2          0.00          0.73         0.69 o
   4   6   2        147.24        149.43         6.57 o
   5   6   2         13.91          9.33         2.66 o
   6   6   2         11.03         11.68         3.16 o
   7   6   2          3.93          4.76         2.83 o
   8   6   2         33.78         40.83         6.32 o
  -6   7   2          0.06          4.09         2.17 o
  -5   7   2         14.63         18.35         3.29 o
  -4   7   2         26.63         21.88         3.54 o
  -3   7   2          2.91          0.40         1.14 o
  -2   7   2         15.13         16.01         3.02 o
  -1   7   2         41.43         38.29         3.37 o
   0   7   2          9.75         14.67         2.04 o
   1   7   2         16.67         15.68         3.04 o
   2   7   2          0.01          1.54         1.54 o
   3   7   2          0.29          3.13         1.88 o
   4   7   2          0.19          0.00         1.22 o
   5   7   2         13.64         20.02         3.70 o
 -13   0   3          0.62          0.29         1.30 o
 -11   0   3         20.16         31.74         5.48 o
  -9   0   3          9.60         10.81         2.99 o
  -7   0   3          2.10          0.77         1.08 o
  -3   0   3        933.03        902.18        20.69 o
  -1   0   3         34.47         28.56         1.42 o
   1   0   3       1640.73       1530.64        21.02 o
   3   0   3        319.25        309.07        10.52 o
   5   0   3       2832.51       2972.79        60.35 o
   7   0   3         38.16         44.58         5.10 o
   9   0   3         37.97         51.45         6.32 o
  11   0   3          0.89          0.23         1.14 o
 -13   1   3         32.99         38.91         4.61 o
 -12   1   3          5.26          2.78         2.54 o
 -11   1   3         15.99         15.31         2.72 o
 -10   1   3         79.28         75.28         5.64 o
  -9   1   3         19.55         20.47         2.75 o
  -8   1   3        206.90        201.39         9.18 o
  -7   1   3         54.82         66.12         4.24 o
  -6   1   3        658.05        704.80        31.21 o
  -4   1   3        177.52        162.24         7.13 o
  -3   1   3        262.34        253.00         7.85 o
  -2   1   3        749.56        754.01        10.74 o
  -1   1   3        960.57        944.66        10.39 o
   0   1   3        620.58        609.49         5.90 o
   1   1   3          7.52          4.88         0.35 o
   2   1   3        891.82        814.63         9.58 o
   3   1   3         50.87         49.11         2.18 o
   4   1   3        225.24        202.91         6.30 o
   5   1   3         52.56         56.97         3.48 o
   6   1   3        174.87        182.34         6.91 o
   7   1   3          4.57          3.79         1.21 o
   8   1   3         46.76         52.16         4.16 o
   9   1   3         38.25         34.43         4.18 o
  10   1   3         12.39         13.70         2.39 o
  11   1   3         28.82         29.60         3.68 o
  12   1   3          1.03          4.95         2.27 o
 -12   2   3          4.72          6.43         1.66 o
 -11   2   3          2.37          1.05         1.51 o
 -10   2   3         54.01         63.59         5.05 o
  -9   2   3        341.74        355.53        11.89 o
  -8   2   3        475.29        436.63        12.55 o
  -7   2   3         97.23         93.72         5.00 o
  -6   2   3         50.30         51.99         3.45 o
  -5   2   3        267.03        284.76        16.89 o
  -4   2   3        241.03        261.96         7.90 o
  -3   2   3        347.15        356.59        10.63 o
  -2   2   3         88.00         80.32         2.95 o
  -1   2   3        370.00        386.62         4.43 o
   0   2   3        150.14        163.34         3.20 o
   1   2   3        280.78        276.98         4.67 o
   2   2   3       2188.76       2348.16        25.37 o
   3   2   3        305.45        345.19         7.58 o
   4   2   3         43.21         33.61         1.47 o
   5   2   3         21.66         24.71         2.19 o
   6   2   3         26.30         26.01         2.47 o
   7   2   3          9.82         11.25         2.97 o
   8   2   3         15.31         18.40         2.40 o
   9   2   3          1.11          0.74         0.79 o
  10   2   3         28.76         23.40         3.07 o
  11   2   3          3.82          5.69         1.62 o
 -12   3   3          3.14         13.30         4.10 o
 -11   3   3          0.18          0.00         0.87 o
 -10   3   3          9.63         12.70         3.39 o
  -9   3   3          0.64          0.07         0.79 o
  -8   3   3          0.44          0.00         0.65 o
  -7   3   3        140.20        128.87         7.11 o
  -6   3   3        116.36        122.72         5.26 o
  -5   3   3         42.39         39.45         2.15 o
  -4   3   3        315.52        294.69         7.95 o
  -3   3   3        879.70        957.17        14.27 o
  -2   3   3       1536.63       1588.87        20.28 o
  -1   3   3       1096.30       1125.61        11.84 o
   0   3   3          1.15          8.34         1.43 o
   1   3   3        473.00        433.25         7.69 o
   2   3   3        287.22        297.32         7.79 o
   3   3   3         27.24         32.59         1.57 o
   4   3   3        628.98        635.18         9.98 o
   5   3   3         16.18         16.60         1.71 o
   6   3   3        176.37        169.68         9.31 o
   7   3   3        474.57        449.95        13.86 o
   8   3   3        376.80        367.63        11.19 o
   9   3   3          0.17          0.65         0.92 o
  10   3   3          9.47         12.73         2.21 o
  11   3   3         24.15         28.71         5.60 o
 -11   4   3          3.11          2.72         1.64 o
 -10   4   3          5.57          6.10         2.59 o
  -9   4   3          0.98          0.00         2.30 o
  -8   4   3         45.86         42.98         4.68 o
  -7   4   3         64.93         65.57         4.01 o
  -6   4   3          0.34          0.11         0.44 o
  -5   4   3          0.95          1.62         0.39 o
  -4   4   3        324.76        299.33         9.62 o
  -3   4   3         25.00         31.02         1.34 o
  -2   4   3        235.26        244.42         5.61 o
  -1   4   3         82.51         82.80         2.67 o
   0   4   3          0.73          0.86         0.29 o
   1   4   3         63.95         64.69         5.45 o
   2   4   3         57.89         73.43         5.24 o
   3   4   3          6.76          6.33         0.79 o
   4   4   3         37.98         39.77         4.66 o
   5   4   3         46.92         37.84         2.29 o
   6   4   3        976.54        965.38        23.04 o
   7   4   3         10.20         10.72         3.21 o
   8   4   3          1.10          1.12         0.99 o
   9   4   3          0.42          2.50         1.78 o
  10   4   3          0.78          0.00         1.57 o
 -10   5   3          1.51          2.40         2.25 o
  -9   5   3          3.46          0.00         1.05 o
  -8   5   3          5.42          4.23         2.09 o
  -7   5   3         16.44         18.75         4.21 o
  -6   5   3         12.99         12.69         5.06 o
  -5   5   3        263.14        245.73         8.23 o
  -4   5   3          6.00          3.48         0.78 o
  -3   5   3         35.56         36.04         2.21 o
  -2   5   3        878.38        875.94        13.75 o
  -1   5   3         37.99         37.41         1.90 o
   0   5   3          1.03          0.93         0.42 o
   1   5   3         80.40         73.69         3.67 o
   2   5   3          0.90          0.62         0.61 o
   3   5   3        166.47        162.36         9.13 o
   4   5   3        104.91         99.62         7.62 o
   5   5   3         39.47         32.53         4.66 o
   6   5   3         11.50         12.03         3.07 o
   7   5   3          0.22          0.70         0.82 o
   8   5   3          5.13          7.69         2.69 o
   9   5   3          5.90          9.59         3.14 o
  -8   6   3          6.25         10.29         3.62 o
  -7   6   3          6.36          2.39         1.22 o
  -6   6   3         16.73         19.16         2.63 o
  -5   6   3        186.25        187.17        13.20 o
  -4   6   3          2.26          0.69         1.01 o
  -3   6   3          1.09          2.09         0.68 o
  -2   6   3        288.85        268.87         8.77 o
  -1   6   3          3.27          0.66         0.64 o
   0   6   3        131.90        132.36         5.86 o
   1   6   3         56.30         51.56         4.98 o
   2   6   3         14.79         12.31         1.66 o
   3   6   3          1.60          1.56         0.87 o
   4   6   3          0.66          0.79         0.79 o
   5   6   3         32.85         35.10         5.04 o
   6   6   3          0.46          0.00         1.37 o
   7   6   3         21.94         29.46         5.03 o
  -6   7   3          7.69          8.83         2.46 o
  -5   7   3          0.01          0.19         1.14 o
  -4   7   3          1.32          2.02         1.52 o
  -3   7   3          0.24          1.33         1.05 o
  -2   7   3         17.04         16.41         3.12 o
  -1   7   3         21.74         30.13         3.10 o
   0   7   3         30.48         27.44         2.96 o
   1   7   3          4.21          5.32         1.83 o
   2   7   3          8.20          6.73         2.17 o
   3   7   3         41.92         28.91         4.23 o
   4   7   3         28.68         27.35         4.14 o
   5   7   3          1.02          0.98         1.31 o
 -12   0   4          1.20          3.10         2.07 o
 -10   0   4         41.91         47.76         6.23 o
  -8   0   4          3.36          6.50         1.94 o
  -2   0   4         11.00         10.58         1.55 o
   0   0   4       1843.59       1740.19        18.99 o
   2   0   4        146.02        157.17         6.58 o
   4   0   4       1032.83       1098.41        26.79 o
   6   0   4        310.81        318.82        13.54 o
   8   0   4         22.46         19.43         3.68 o
  10   0   4         10.98         16.91         3.88 o
 -13   1   4         15.71         21.01         4.22 o
 -12   1   4          7.38          8.75         2.71 o
 -11   1   4          0.90          1.28         1.15 o
 -10   1   4        150.57        148.51         7.82 o
  -9   1   4          1.59          1.37         1.19 o
  -8   1   4          0.52          0.00         1.02 o
  -7   1   4        121.08        130.71        10.33 o
  -4   1   4       1124.98       1085.22        24.98 o
  -3   1   4        332.94        340.53        16.86 o
  -2   1   4       2709.64       2447.36        32.05 o
  -1   1   4       8920.51       8202.40        59.91 o
   0   1   4       5903.02       5502.63        38.95 o
   1   1   4       1226.30       1242.82        11.33 o
   2   1   4          1.97          2.22         0.46 o
   3   1   4        608.02        632.61        12.10 o
   4   1   4         31.07         36.41         2.51 o
   5   1   4        147.21        157.07         5.99 o
   6   1   4         94.81        107.94         5.29 o
   7   1   4        232.70        228.24         8.48 o
   8   1   4        205.67        194.35         8.14 o
   9   1   4         82.64         70.82         7.08 o
  10   1   4         21.84         16.75         2.60 o
  11   1   4          1.63          1.79         2.63 o
 -12   2   4          0.55          1.55         2.76 o
 -11   2   4          5.92          6.40         1.77 o
 -10   2   4         27.13         25.90         3.17 o
  -9   2   4        284.72        287.10        10.40 o
  -8   2   4          9.83          5.94         1.33 o
  -7   2   4        136.70        140.40         7.01 o
  -6   2   4         45.48         44.64         5.04 o
  -5   2   4        132.60        138.55         7.14 o
  -4   2   4        330.56        342.77        11.35 o
  -3   2   4        190.24        235.57         8.56 o
  -2   2   4        101.68         92.32         2.22 o
  -1   2   4        868.79        894.14         9.53 o
   0   2   4         16.13         18.28         0.81 o
   1   2   4       1850.02       1793.33        32.44 o
   2   2   4          2.83          3.29         0.52 o
   3   2   4        275.51        284.19         5.80 o
   4   2   4        398.89        385.12        11.05 o
   5   2   4        102.56        100.54         6.08 o
   6   2   4          0.39          0.00         1.08 o
   7   2   4        303.94        286.16         9.48 o
   8   2   4         10.10          7.83         1.57 o
   9   2   4        126.40        128.83         6.82 o
  10   2   4          2.22          1.91         4.14 o
  11   2   4          7.30          6.96         1.85 o
 -12   3   4          0.27          0.22         2.19 o
 -11   3   4          7.24          5.43         1.46 o
 -10   3   4         15.02         11.50         2.22 o
  -9   3   4         13.11         11.78         2.03 o
  -8   3   4        298.19        280.90        19.66 o
  -7   3   4        213.45        204.35         7.59 o
  -6   3   4         68.82         68.14         4.11 o
  -5   3   4         68.59         74.62         4.60 o
  -4   3   4        566.48        624.18        17.28 o
  -3   3   4        155.73        147.97         4.26 o
  -2   3   4          0.48          1.12         0.42 o
  -1   3   4        334.99        346.38         7.92 o
   0   3   4         55.94         59.73         1.70 o
   1   3   4         57.39         55.65         1.73 o
   2   3   4        376.98        387.46        16.37 o
   3   3   4        531.02        516.43        11.28 o
   4   3   4        540.58        522.71         9.06 o
   5   3   4        114.77        118.40         4.88 o
   6   3   4        271.27        283.56         8.60 o
   7   3   4          3.84          5.07         1.56 o
   8   3   4          8.21          9.83         1.84 o
   9   3   4         61.20         62.54         8.75 o
  10   3   4         19.74         28.50         3.62 o
 -11   4   4         16.54         21.75         5.20 o
 -10   4   4         14.92         15.85         4.00 o
  -9   4   4          8.88         10.41         2.96 o
  -8   4   4         14.06         10.68         1.74 o
  -7   4   4          0.03          0.27         0.70 o
  -6   4   4         23.90         23.19         2.09 o
  -5   4   4         36.72         34.46         1.88 o
  -4   4   4         29.02         36.44         2.05 o
  -3   4   4         34.92         37.18         1.63 o
  -2   4   4        203.62        220.57         4.99 o
  -1   4   4         74.04         69.21         2.44 o
   0   4   4         55.32         56.15         3.00 o
   1   4   4        131.39        125.67         5.03 o
   2   4   4         40.22         34.69         1.96 o
   3   4   4         62.49         61.93         3.05 o
   4   4   4          0.01          6.59         2.33 o
   5   4   4         99.14         89.22         3.82 o
   6   4   4        455.79        461.90        11.05 o
   7   4   4          0.93          0.71         1.29 o
   8   4   4         15.80         15.93         3.82 o
   9   4   4         57.06         56.39         7.35 o
  10   4   4         56.94         72.08         8.57 o
 -10   5   4          7.74          5.70         2.71 o
  -9   5   4          0.86          0.00         1.83 o
  -8   5   4          0.07          0.00         1.49 o
  -7   5   4          8.07          6.53         2.53 o
  -6   5   4        192.46        190.03        10.29 o
  -5   5   4         89.84         80.10         4.67 o
  -4   5   4         13.12         14.99         1.51 o
  -3   5   4         14.08         17.15         1.57 o
  -2   5   4        726.86        747.52        20.18 o
  -1   5   4         46.71         50.47         2.10 o
   0   5   4          0.04          0.00         0.29 o
   1   5   4         44.04         41.81         2.79 o
   2   5   4         16.64         16.19         2.13 o
   3   5   4          2.67          2.35         1.34 o
   4   5   4        148.08        136.47         9.16 o
   5   5   4         59.59         51.56         5.85 o
   6   5   4        152.67        132.82        10.20 o
   7   5   4          0.54          0.00         1.99 o
   8   5   4          1.18          2.83         1.94 o
  -8   6   4          2.68          1.12         1.10 o
  -7   6   4         66.36         67.97         8.09 o
  -6   6   4          2.76          2.33         0.98 o
  -5   6   4         35.27         30.30         3.77 o
  -4   6   4         32.09         37.36         3.43 o
  -3   6   4         87.93         95.34         6.52 o
  -2   6   4         30.86         28.74         2.76 o
  -1   6   4         71.49         67.03         4.15 o
   0   6   4         40.85         42.67         4.32 o
   1   6   4         39.86         34.83         4.15 o
   2   6   4        196.37        170.41         7.26 o
   3   6   4         43.83         40.90         4.63 o
   4   6   4         29.95         32.11         3.81 o
   5   6   4         11.63          8.04         2.27 o
   6   6   4          9.11          3.38         1.52 o
   7   6   4          0.42          1.42         1.39 o
  -6   7   4          1.44          4.34         1.88 o
  -5   7   4          0.01          0.50         0.71 o
  -4   7   4         18.44         20.04         3.37 o
  -3   7   4          0.04          0.00         0.91 o
  -2   7   4          3.62          5.78         1.39 o
  -1   7   4          2.42          6.04         1.45 o
   0   7   4          4.52          6.72         2.19 o
   1   7   4          2.71          2.40         1.49 o
   2   7   4         18.76         14.52         3.01 o
   3   7   4          0.00          2.79         1.40 o
   4   7   4          2.73          5.44         2.41 o
   5   7   4          5.03         10.02         2.84 o
 -13   0   5          1.94          2.90         2.33 o
 -11   0   5        356.40        306.36        17.13 o
  -9   0   5         31.93         31.21         4.78 o
  -3   0   5        818.06        771.80        19.24 o
   1   0   5        527.51        513.75        13.41 o
   3   0   5        973.68       1030.29        24.79 o
   5   0   5        314.85        304.65        12.66 o
   7   0   5         98.35         80.63         6.99 o
   9   0   5        278.25        270.35        14.67 o
  11   0   5          2.85          5.25         2.46 o
 -13   1   5          5.52         11.75         2.69 o
 -12   1   5          0.06          2.11         1.41 o
 -11   1   5         19.74         15.15         2.58 o
 -10   1   5         55.35         52.86         4.56 o
  -9   1   5        713.84        715.49        17.97 o
  -8   1   5         81.15         82.37         5.26 o
  -5   1   5        167.58        179.53         8.66 o
  -4   1   5          6.14          6.68         1.51 o
  -3   1   5        750.65        681.04        17.61 o
  -2   1   5         10.51          8.37         0.64 o
  -1   1   5        110.42        117.64         1.98 o
   0   1   5         47.53         45.16         1.15 o
   1   1   5        492.65        459.06         6.01 o
   2   1   5        101.66         98.54         3.72 o
   3   1   5         89.11         94.14         4.00 o
   4   1   5        243.68        238.94        12.98 o
   5   1   5          1.15          0.06         0.62 o
   6   1   5        123.23        125.16         5.78 o
   7   1   5        794.06        834.09        18.22 o
   8   1   5         29.52         29.77         4.27 o
   9   1   5          0.53          0.00         0.85 o
  10   1   5          3.32          4.10         1.53 o
  11   1   5          4.71          8.09         1.96 o
 -12   2   5          1.80          3.09         2.48 o
 -11   2   5         16.61         19.15         3.07 o
 -10   2   5         24.51         23.29         3.00 o
  -9   2   5        176.03        173.92         8.87 o
  -8   2   5         40.69         39.48         3.51 o
  -7   2   5         92.82        102.11         8.31 o
  -6   2   5          3.74          1.98         0.95 o
  -5   2   5        371.18        391.25        13.55 o
  -4   2   5         63.64         60.86         4.52 o
  -3   2   5          7.91         12.97         1.93 o
  -2   2   5        214.99        221.17         4.21 o
  -1   2   5          5.28          5.65         0.47 o
   0   2   5        502.34        534.43         6.61 o
   1   2   5          2.88          2.68         0.58 o
   2   2   5        306.08        270.62         4.45 o
   3   2   5        483.82        488.02         7.16 o
   4   2   5         28.81         30.57         2.40 o
   5   2   5         27.91         31.97         3.15 o
   6   2   5         18.52         18.12         2.74 o
   7   2   5        160.23        159.30         8.67 o
   8   2   5        175.54        163.09         7.41 o
   9   2   5         16.31         14.80         3.61 o
  10   2   5          4.84          2.54         0.99 o
  11   2   5          4.31          4.58         1.53 o
 -12   3   5          4.49          5.39         1.77 o
 -11   3   5         21.09         25.05         4.09 o
 -10   3   5          0.55          0.00         1.36 o
  -9   3   5        295.80        277.96        10.17 o
  -8   3   5        265.28        269.75        14.76 o
  -7   3   5         80.15         81.58         7.66 o
  -6   3   5          0.68          1.68         0.76 o
  -5   3   5          0.30          1.01         0.94 o
  -4   3   5        250.43        274.37         6.85 o
  -3   3   5        213.56        211.74         5.73 o
  -2   3   5        292.74        299.90         5.72 o
  -1   3   5         22.69         22.09         1.32 o
   0   3   5        234.40        238.46         4.07 o
   1   3   5        117.18        115.95         4.30 o
   2   3   5        189.98        203.79         5.93 o
   3   3   5         49.14         51.14         3.80 o
   4   3   5          0.17          0.67         0.51 o
   5   3   5         25.11         27.62         4.94 o
   6   3   5        272.67        287.85         8.84 o
   7   3   5        278.15        285.81         9.41 o
   8   3   5          0.24          0.05         0.89 o
   9   3   5         13.70         15.61         2.38 o
  10   3   5          3.03          2.18         1.77 o
 -11   4   5          0.83          0.00         1.44 o
 -10   4   5          0.02          3.49         2.30 o
  -9   4   5         11.76          9.27         3.03 o
  -8   4   5        163.28        136.05         7.63 o
  -7   4   5         48.16         44.91         2.89 o
  -6   4   5          2.17          3.22         1.12 o
  -5   4   5         24.96         22.41         1.70 o
  -4   4   5          0.11          0.01         0.56 o
  -3   4   5          3.13          4.11         0.77 o
  -2   4   5         49.63         54.03         2.79 o
  -1   4   5        644.55        653.21        16.25 o
   0   4   5        210.16        212.35         5.93 o
   1   4   5          0.02          0.73         0.32 o
   2   4   5          2.95          1.94         0.60 o
   3   4   5         18.15         17.12         2.81 o
   4   4   5         87.31         83.04         6.87 o
   5   4   5         27.96         29.02         2.27 o
   6   4   5        138.35        135.74         5.57 o
   7   4   5          1.33          0.00         1.61 o
   8   4   5          0.80          0.39         1.42 o
   9   4   5          0.38          1.51         1.31 o
 -10   5   5         10.87         13.56         4.17 o
  -9   5   5          0.50          0.91         1.57 o
  -8   5   5          9.39          9.83         3.37 o
  -7   5   5         13.76         16.45         2.33 o
  -6   5   5          3.41          2.87         1.04 o
  -5   5   5        115.10        108.18         4.32 o
  -4   5   5          7.29          5.42         0.96 o
  -3   5   5          0.62          0.55         0.62 o
  -2   5   5          3.40          5.90         1.13 o
  -1   5   5          1.42          1.66         0.44 o
   0   5   5          0.02          1.90         1.16 o
   1   5   5          8.55          6.81         1.14 o
   2   5   5          5.87          8.08         1.38 o
   3   5   5         13.76         10.72         2.56 o
   4   5   5          6.61          4.95         1.73 o
   5   5   5          2.92          2.96         1.59 o
   6   5   5         32.38         21.58         4.22 o
   7   5   5          1.36          1.20         1.02 o
   8   5   5          8.12          6.18         2.90 o
  -8   6   5          6.56          6.20         2.73 o
  -7   6   5          4.32          5.58         2.49 o
  -6   6   5         11.70         15.74         2.34 o
  -5   6   5          0.80          1.84         0.63 o
  -4   6   5        103.20        102.38         4.34 o
  -3   6   5          2.10          2.76         1.00 o
  -2   6   5         41.28         46.31         3.46 o
  -1   6   5          1.69          1.49         1.78 o
   0   6   5         13.86         15.02         2.84 o
   1   6   5          0.96          0.47         1.17 o
   2   6   5         68.45         65.65         3.97 o
   3   6   5          6.36          6.58         1.54 o
   4   6   5          0.06          0.72         1.23 o
   5   6   5          1.77          0.00         1.22 o
   6   6   5          2.16          0.00         1.35 o
  -6   7   5         15.53         23.15         3.82 o
  -5   7   5          9.27         14.33         3.13 o
  -4   7   5          6.95          4.75         1.79 o
  -3   7   5         34.16         27.68         4.04 o
  -2   7   5          1.23          1.55         0.98 o
  -1   7   5          0.60          0.07         0.78 o
   0   7   5          1.07          2.05         1.13 o
   1   7   5         28.36         19.34         3.54 o
   2   7   5          8.09         11.56         2.70 o
   3   7   5         21.01         26.94         4.13 o
   4   7   5          8.64          8.22         2.59 o
 -12   0   6          4.85          4.57         2.04 o
 -10   0   6         44.00         31.62         5.21 o
  -4   0   6         34.65         36.89         3.63 o
  -2   0   6        300.88        330.09        10.71 o
   0   0   6        782.77        776.65        12.78 o
   2   0   6       1902.41       1861.13        38.63 o
   4   0   6         10.40          8.01         1.86 o
   6   0   6          2.99          6.53         2.07 o
   8   0   6         23.54         22.93         4.05 o
  10   0   6          0.10          0.00         1.83 o
 -13   1   6          0.48          1.63         2.03 o
 -12   1   6         10.98         14.31         4.22 o
 -11   1   6         14.43         11.13         3.29 o
 -10   1   6         61.58         61.55         5.54 o
  -9   1   6         97.44        102.05         6.27 o
  -5   1   6        310.95        289.40        11.54 o
  -4   1   6         17.15         19.75         2.70 o
  -3   1   6         90.73         89.70         3.09 o
  -2   1   6       1641.72       1684.03        26.93 o
  -1   1   6        596.86        620.38         6.68 o
   0   1   6        313.52        339.73         7.14 o
   1   1   6        486.48        507.19         7.69 o
   2   1   6        327.43        307.49         7.54 o
   3   1   6        911.45        918.35        30.33 o
   4   1   6        134.64        142.52         7.43 o
   5   1   6        131.71        146.39         6.03 o
   6   1   6          2.05          2.19         0.95 o
   7   1   6         97.90         97.48         5.48 o
   8   1   6         53.65         53.05         4.22 o
   9   1   6         31.55         32.53         3.40 o
  10   1   6          7.93          8.40         1.91 o
 -12   2   6          3.59          2.24         1.33 o
 -11   2   6         75.55         76.41         5.80 o
 -10   2   6         20.25         22.56         3.07 o
  -9   2   6         75.76         80.50         5.40 o
  -8   2   6          0.53          0.00         1.68 o
  -6   2   6        568.90        549.42        17.94 o
  -5   2   6        173.66        170.88         8.69 o
  -4   2   6         37.16         47.14         4.17 o
  -3   2   6        858.85        849.52        21.42 o
  -2   2   6        126.05        130.49         2.75 o
  -1   2   6        152.16        157.65         3.06 o
   0   2   6         46.02         45.93         1.79 o
   1   2   6        284.41        296.12         7.34 o
   2   2   6          6.25          5.71         0.62 o
   3   2   6        166.35        154.17         4.40 o
   4   2   6        348.92        358.23        12.28 o
   5   2   6         54.24         56.61         3.62 o
   6   2   6          9.23         11.85         1.83 o
   7   2   6        149.53        164.54         7.20 o
   8   2   6         58.85         54.35         4.32 o
   9   2   6          0.09          0.00         1.97 o
  10   2   6          1.44          2.51         1.30 o
 -12   3   6         10.59         15.16         2.78 o
 -11   3   6          5.47          5.82         1.65 o
 -10   3   6         47.77         41.98         4.09 o
  -9   3   6         14.31         12.86         2.93 o
  -8   3   6        138.00        123.95        10.12 o
  -7   3   6         17.68         19.03         2.44 o
  -6   3   6        167.30        166.25         9.18 o
  -5   3   6        103.02        109.96         6.91 o
  -4   3   6        450.95        462.37        15.26 o
  -3   3   6          4.76          5.07         0.93 o
  -2   3   6         27.46         27.20         1.87 o
  -1   3   6         71.91         71.55         2.21 o
   0   3   6        130.83        139.42         3.59 o
   1   3   6         31.95         31.72         1.77 o
   2   3   6        411.51        450.96        15.25 o
   3   3   6         14.80         14.15         1.57 o
   4   3   6         35.52         34.73         2.55 o
   5   3   6         58.86         56.08         3.53 o
   6   3   6         46.32         47.43         3.70 o
   7   3   6          7.38          7.57         1.88 o
   8   3   6         30.05         32.26         3.26 o
   9   3   6         13.11         14.10         2.29 o
  10   3   6          0.49          0.28         1.12 o
 -11   4   6         10.51         12.65         4.13 o
 -10   4   6         23.75         22.06         4.75 o
  -9   4   6         40.16         42.76         6.41 o
  -8   4   6        247.36        236.27        19.53 o
  -7   4   6         36.34         38.88         3.52 o
  -6   4   6          8.40          8.51         1.67 o
  -5   4   6          3.60          4.43         1.57 o
  -4   4   6         41.91         44.63         3.99 o
  -3   4   6        115.03        116.21         9.57 o
  -2   4   6          2.27          2.61         1.00 o
  -1   4   6          9.42         12.42         1.16 o
   0   4   6        136.77        150.35         4.04 o
   1   4   6        176.96        166.47         5.94 o
   2   4   6          0.53          2.05         1.17 o
   3   4   6          1.26          3.14         1.27 o
   4   4   6         53.80         53.34         5.65 o
   5   4   6          7.21          7.48         2.05 o
   6   4   6         20.48         18.23         2.04 o
   7   4   6         46.01         37.65         5.49 o
   8   4   6          9.99         13.47         3.63 o
   9   4   6          8.79         10.80         3.37 o
 -10   5   6         11.33         17.25         4.44 o
  -9   5   6         14.98         24.62         5.11 o
  -8   5   6        101.57         92.97         9.50 o
  -7   5   6         37.11         37.68         3.68 o
  -6   5   6         46.92         53.80         4.13 o
  -5   5   6          0.08          0.00         0.64 o
  -4   5   6          1.00          1.86         0.65 o
  -3   5   6         22.24         22.24         2.20 o
  -2   5   6         16.98         18.41         2.00 o
  -1   5   6         47.82         49.19         3.87 o
   0   5   6        727.55        696.64        38.63 o
   1   5   6         46.14         41.58         2.90 o
   2   5   6         29.56         26.82         2.48 o
   3   5   6         76.21         80.75         6.65 o
   4   5   6        129.45        132.21         9.28 o
   5   5   6         21.90         17.32         3.51 o
   6   5   6          2.09          0.36         1.32 o
   7   5   6          0.03          0.00         2.06 o
   8   5   6          1.98          4.60         2.33 o
  -8   6   6          7.74          8.03         3.17 o
  -7   6   6          8.05          9.25         1.97 o
  -6   6   6         80.98         81.31         5.30 o
  -5   6   6          0.01          0.00         0.62 o
  -4   6   6        200.94        181.10         5.96 o
  -3   6   6        111.24        109.11         5.37 o
  -2   6   6         58.15         62.36         6.09 o
  -1   6   6         25.43         25.95         2.76 o
   0   6   6         66.89         64.52         5.83 o
   1   6   6         86.67         92.24         6.87 o
   2   6   6          9.76         11.93         1.81 o
   3   6   6         13.37         13.65         2.29 o
   4   6   6         23.07         20.98         2.63 o
   5   6   6         52.58         49.13         6.13 o
   6   6   6          0.01          0.00         0.91 o
  -6   7   6          0.50          5.21         2.37 o
  -5   7   6          1.23          0.93         1.36 o
  -4   7   6          0.36          0.60         0.90 o
  -3   7   6          1.39          1.26         0.88 o
  -2   7   6          0.95          0.15         0.73 o
  -1   7   6          8.29          6.57         1.49 o
   0   7   6          0.05          2.77         1.61 o
   1   7   6          0.21          0.61         1.34 o
   2   7   6         12.72         18.97         3.58 o
   3   7   6          4.96          9.55         2.52 o
 -13   0   7          0.37          3.21         1.93 o
 -11   0   7          2.50          0.26         1.03 o
  -3   0   7        292.24        307.26        11.27 o
  -1   0   7        233.94        232.90         8.61 o
   1   0   7        418.32        445.43        13.35 o
   3   0   7        705.72        691.27        19.77 o
   5   0   7         18.98         16.87         3.03 o
   7   0   7          0.05          8.59         2.45 o
   9   0   7          2.02          1.75         1.40 o
 -13   1   7          7.58          7.14         2.15 o
 -12   1   7          5.11          4.89         1.55 o
 -11   1   7          2.20          1.99         1.66 o
 -10   1   7          0.13          1.66         1.25 o
  -6   1   7          5.35          5.08         1.64 o
  -5   1   7          2.18          3.71         1.32 o
  -4   1   7        328.20        300.67        11.60 o
  -3   1   7          1.76          2.33         0.57 o
  -2   1   7        331.33        303.02         8.52 o
  -1   1   7          4.00          4.31         0.57 o
   0   1   7        341.14        359.80         7.85 o
   1   1   7        314.31        335.68         6.16 o
   2   1   7          3.91          5.91         1.12 o
   3   1   7        374.39        396.58         9.67 o
   4   1   7        220.87        226.37         7.36 o
   5   1   7        129.06        136.63         5.97 o
   6   1   7         92.75         96.79         5.27 o
   7   1   7         16.26         13.60         2.08 o
   8   1   7         13.28         14.07         2.27 o
   9   1   7          1.41          2.87         2.07 o
  10   1   7          2.24          3.32         1.28 o
 -12   2   7          2.70          2.81         1.30 o
 -11   2   7          7.40          8.68         3.42 o
 -10   2   7         83.58         87.04         6.06 o
  -9   2   7         26.55         26.36         4.55 o
  -7   2   7          7.88          9.26         2.34 o
  -6   2   7         23.66         18.89         3.11 o
  -5   2   7        256.82        259.86        11.25 o
  -4   2   7        468.11        476.58        15.59 o
  -3   2   7        446.99        492.17        12.13 o
  -2   2   7        237.32        226.51         4.46 o
  -1   2   7        159.86        161.53         6.74 o
   0   2   7         31.60         37.26         1.47 o
   1   2   7        130.16        120.98         4.04 o
   2   2   7         59.09         56.67         2.17 o
   3   2   7          4.53          4.52         1.14 o
   4   2   7          8.78          8.70         0.92 o
   5   2   7         33.49         35.64         2.97 o
   6   2   7        247.27        243.01         8.56 o
   7   2   7        313.62        306.83        10.27 o
   8   2   7         55.63         58.74         4.54 o
   9   2   7          1.53          2.03         1.15 o
  10   2   7          1.88          1.02         0.80 o
 -12   3   7          0.79          1.54         1.10 o
 -11   3   7         12.59         10.62         3.76 o
 -10   3   7        280.12        280.32        10.93 o
  -9   3   7        229.17        231.02         9.54 o
  -8   3   7        135.18        141.04        11.02 o
  -7   3   7         16.23         12.44         2.67 o
  -6   3   7         88.47         85.27         6.71 o
  -5   3   7          2.93          3.14         1.53 o
  -4   3   7         84.29         81.71         5.94 o
  -3   3   7          8.68          7.05         1.89 o
  -2   3   7          1.20          0.98         0.45 o
  -1   3   7        744.20        765.61        22.39 o
   0   3   7        657.82        667.84         9.85 o
   1   3   7        427.72        453.16        14.70 o
   2   3   7         66.08         66.14         5.36 o
   3   3   7        107.71        112.57         4.69 o
   4   3   7          5.45          5.38         1.08 o
   5   3   7        143.80        153.33         7.78 o
   6   3   7          0.36          0.75         0.77 o
   7   3   7          0.45          0.00         0.68 o
   8   3   7         15.23         12.59         3.11 o
   9   3   7          2.49          3.98         1.54 o
 -11   4   7          1.53          4.31         3.01 o
 -10   4   7          0.00          0.12         1.80 o
  -9   4   7         13.99         10.69         6.82 o
  -8   4   7        323.67        345.59        12.03 o
  -7   4   7         30.94         29.37         3.17 o
  -6   4   7        132.33        139.84         8.76 o
  -5   4   7          2.35          1.51         1.20 o
  -4   4   7         25.44         28.39         2.34 o
  -3   4   7         77.25         83.69         6.32 o
  -2   4   7         19.19         20.25         1.92 o
  -1   4   7         24.83         24.21         1.66 o
   0   4   7         45.46         49.14         2.49 o
   1   4   7          0.58          1.08         0.64 o
   2   4   7         10.12         10.67         2.35 o
   3   4   7          0.22          0.12         0.90 o
   4   4   7          0.79          0.89         1.15 o
   5   4   7         12.86         19.40         2.71 o
   6   4   7         25.62         23.42         4.26 o
   7   4   7          4.59          9.42         2.98 o
   8   4   7          4.48          2.63         1.77 o
 -10   5   7          9.45         15.26         4.52 o
  -9   5   7          0.76          0.00         1.20 o
  -8   5   7          1.42          2.30         1.20 o
  -7   5   7          1.83          2.49         1.87 o
  -6   5   7          8.41          8.95         1.36 o
  -5   5   7        106.04        114.66         4.63 o
  -4   5   7          4.96          5.03         1.12 o
  -3   5   7         69.96         83.10         4.47 o
  -2   5   7          0.42          0.00         1.35 o
  -1   5   7         24.89         25.70         1.83 o
   0   5   7        534.70        525.87        26.68 o
   1   5   7          0.62          1.39         0.69 o
   2   5   7          0.04          0.00         0.54 o
   3   5   7        243.75        254.15        12.53 o
   4   5   7          0.22          0.17         0.99 o
   5   5   7          0.07          0.74         1.09 o
   6   5   7          2.61          3.12         1.66 o
   7   5   7          0.77          2.02         1.58 o
  -8   6   7          0.76          3.17         1.77 o
  -7   6   7          9.52         13.33         2.27 o
  -6   6   7          5.36          4.86         1.11 o
  -5   6   7          1.25          2.55         0.85 o
  -4   6   7         13.56         12.90         1.92 o
  -3   6   7         91.31         97.09         5.18 o
  -2   6   7        145.28        155.15         6.71 o
  -1   6   7          0.02          0.00         1.43 o
   0   6   7        246.94        248.93        12.05 o
   1   6   7          1.75          1.87         0.78 o
   2   6   7          0.52          0.64         1.10 o
   3   6   7         43.37         52.62         3.94 o
   4   6   7          7.10         10.08         1.90 o
   5   6   7          8.15         13.31         3.24 o
  -5   7   7         11.71         10.79         2.51 o
  -4   7   7          0.21          0.99         1.07 o
  -3   7   7          8.88          7.42         1.62 o
  -2   7   7         24.82         27.17         4.50 o
  -1   7   7          2.46          2.49         1.15 o
   0   7   7          5.90          6.45         2.34 o
   1   7   7          0.07          0.00         1.36 o
   2   7   7          0.42          0.54         1.59 o
   3   7   7          0.35          0.00         1.42 o
 -12   0   8          2.48          4.50         2.22 o
  -4   0   8        126.56        125.90         7.37 o
  -2   0   8          4.37          4.89         1.55 o
   0   0   8        294.34        295.66         7.31 o
   2   0   8        187.51        171.03         8.30 o
   4   0   8        814.88        888.10        24.68 o
   6   0   8          5.54          8.43         2.13 o
   8   0   8         27.20         34.21         4.98 o
  10   0   8          0.70          0.49         1.10 o
 -13   1   8          2.99          2.54         1.38 o
 -12   1   8         12.96         14.61         2.72 o
 -11   1   8         26.40         27.23         4.77 o
 -10   1   8          2.85          2.49         2.13 o
  -6   1   8        153.90        154.13         9.25 o
  -5   1   8        132.06        111.09         7.36 o
  -4   1   8         21.35         19.15         1.54 o
  -3   1   8        200.73        211.55         3.36 o
  -2   1   8        642.25        655.77        12.87 o
  -1   1   8         10.12         10.73         0.59 o
   0   1   8          3.23          3.53         0.83 o
   1   1   8        240.05        226.35         6.34 o
   2   1   8         51.90         60.39         2.51 o
   3   1   8         75.04         71.95         3.88 o
   4   1   8          5.75          5.66         1.18 o
   5   1   8        100.71         98.68         5.16 o
   6   1   8         10.23         12.29         2.79 o
   7   1   8         39.10         36.21         3.48 o
   8   1   8         35.58         33.91         3.52 o
   9   1   8          4.63          5.38         1.63 o
  10   1   8          9.38         11.04         2.25 o
 -12   2   8          0.66          0.50         1.72 o
 -11   2   8         12.64         14.34         2.58 o
 -10   2   8         80.03         87.16         9.29 o
  -7   2   8         21.61         20.66         3.45 o
  -6   2   8         74.23         73.78         6.25 o
  -5   2   8         40.72         43.05         4.57 o
  -4   2   8         74.54         86.90         6.20 o
  -3   2   8          4.59          5.05         0.82 o
  -2   2   8         24.26         20.68         1.22 o
  -1   2   8         14.42         19.75         1.58 o
   0   2   8          1.97          2.16         0.57 o
   1   2   8        606.51        606.78        16.77 o
   2   2   8         37.71         36.05         1.88 o
   3   2   8          3.25          3.27         0.64 o
   4   2   8         13.24         13.49         1.19 o
   5   2   8         10.55         11.93         1.82 o
   6   2   8          0.76          1.43         1.23 o
   7   2   8          0.16          1.27         2.02 o
   8   2   8          1.58          2.18         1.38 o
   9   2   8         26.97         22.63         2.99 o
 -12   3   8          0.17          0.00         0.67 o
 -11   3   8          1.14          2.35         1.27 o
 -10   3   8          0.17          3.07         1.37 o
  -9   3   8          3.13          5.25         2.48 o
  -8   3   8         37.68         33.70         4.73 o
  -7   3   8         52.62         69.94         6.46 o
  -6   3   8          0.50          0.51         0.70 o
  -5   3   8         61.81         59.58         5.44 o
  -4   3   8        205.93        212.32         6.26 o
  -3   3   8        368.45        385.09         8.78 o
  -2   3   8        123.18        124.96         3.68 o
  -1   3   8          1.08          1.04         0.48 o
   0   3   8        133.25        133.20         3.70 o
   1   3   8         89.48         88.79         5.97 o
   2   3   8          5.79          5.66         1.85 o
   3   3   8        253.46        259.96         7.83 o
   4   3   8          1.94          2.78         1.32 o
   5   3   8         66.28         64.72         4.05 o
   6   3   8        179.23        185.67         7.49 o
   7   3   8        117.98        111.57        14.38 o
   8   3   8          2.68          4.70         1.45 o
   9   3   8          7.89          4.84         1.69 o
 -11   4   8          0.62          0.00         1.66 o
 -10   4   8          0.05          0.68         1.37 o
  -9   4   8          8.58         13.08         3.86 o
  -8   4   8         28.72         31.95         5.91 o
  -7   4   8         12.10         12.70         2.94 o
  -6   4   8          5.14          3.71         1.72 o
  -5   4   8        177.61        197.18         9.36 o
  -4   4   8         26.15         29.23         2.42 o
  -3   4   8         72.74         83.18         4.34 o
  -2   4   8         32.90         37.61         2.61 o
  -1   4   8         15.53         15.11         1.65 o
   0   4   8         10.96         12.75         1.58 o
   1   4   8         10.34         10.98         3.28 o
   2   4   8          1.09          0.69         0.96 o
   3   4   8          5.65          5.49         1.84 o
   4   4   8          8.01          7.79         2.49 o
   5   4   8        514.41        525.76        12.89 o
   6   4   8          0.46          0.36         1.57 o
   7   4   8          0.03          0.00         1.36 o
   8   4   8          0.14          0.39         1.16 o
 -10   5   8          0.30          0.00         1.51 o
  -9   5   8          0.75          2.82         1.84 o
  -8   5   8          8.54          7.11         1.80 o
  -7   5   8         11.39         12.67         2.33 o
  -6   5   8         57.47         64.11         3.59 o
  -5   5   8          4.41          4.12         1.14 o
  -4   5   8         22.97         25.51         2.97 o
  -3   5   8        277.40        307.24        10.35 o
  -2   5   8          4.88          5.28         1.05 o
  -1   5   8          4.12          3.09         0.77 o
   0   5   8         46.56         49.54         4.99 o
   1   5   8          0.68          0.00         0.68 o
   2   5   8         34.17         37.26         3.10 o
   3   5   8         42.57         39.36         4.96 o
   4   5   8         60.25         51.01         5.94 o
   5   5   8         11.16         16.11         3.65 o
   6   5   8          3.24          1.77         1.71 o
   7   5   8          0.05          1.54         1.72 o
  -8   6   8          1.58          3.18         1.67 o
  -7   6   8          9.89         14.47         2.41 o
  -6   6   8         91.53        100.56         4.82 o
  -5   6   8          3.87          4.25         0.99 o
  -4   6   8          1.12          4.16         1.52 o
  -3   6   8         87.60         82.97         4.92 o
  -2   6   8          6.40          9.97         1.74 o
  -1   6   8         28.80         24.46         3.56 o
   0   6   8         13.02         12.68         2.92 o
   1   6   8          1.13          1.79         0.95 o
   2   6   8          4.90          3.28         1.05 o
   3   6   8          0.76          1.97         0.85 o
   4   6   8         11.64         12.71         2.13 o
   5   6   8          1.44          1.20         1.35 o
  -5   7   8          2.37          3.92         1.92 o
  -4   7   8          1.29          2.65         1.21 o
  -3   7   8          8.04          9.10         1.79 o
  -2   7   8         19.63         25.31         2.43 o
  -1   7   8          8.82          7.76         2.34 o
   0   7   8          0.33          0.10         1.51 o
   1   7   8          8.48          9.18         2.72 o
   2   7   8         36.51         33.49         4.82 o
 -13   0   9          2.82          5.04         3.32 o
 -11   0   9         66.33         68.58         8.23 o
  -5   0   9        510.89        504.15        17.83 o
  -3   0   9         70.54         68.35         5.25 o
  -1   0   9        748.49        692.98        18.94 o
   1   0   9          1.35          1.00         0.79 o
   3   0   9        204.68        211.57        10.20 o
   5   0   9        166.61        162.89         9.71 o
   7   0   9          2.65          2.71         1.50 o
   9   0   9          5.37          6.93         2.53 o
 -13   1   9          2.27          3.81         1.59 o
 -12   1   9          1.69          2.14         1.68 o
 -11   1   9         49.01         59.28         5.89 o
  -6   1   9         82.63         75.96         6.36 o
  -5   1   9        209.05        186.35         6.08 o
  -4   1   9         61.57         68.56         2.84 o
  -3   1   9        646.63        639.15        13.49 o
  -2   1   9       2541.68       2441.73        40.97 o
  -1   1   9       1203.01       1248.65        22.84 o
   0   1   9        267.59        268.97         9.93 o
   1   1   9          7.14          7.73         0.96 o
   2   1   9         86.61         82.03         3.13 o
   3   1   9         32.33         31.94         2.70 o
   4   1   9         32.99         33.69         2.89 o
   5   1   9          5.77          6.33         1.45 o
   6   1   9         76.10         80.28         5.01 o
   7   1   9         87.87         90.06         5.57 o
   8   1   9         57.24         56.58         4.60 o
   9   1   9         10.36          8.76         2.01 o
 -12   2   9          1.80          1.35         1.13 o
 -11   2   9          5.65          7.53         3.42 o
  -7   2   9          0.76          0.54         0.94 o
  -6   2   9         15.09         12.84         2.79 o
  -5   2   9        109.51        110.58         7.61 o
  -4   2   9         16.08         18.68         2.27 o
  -3   2   9         23.73         25.98         1.66 o
  -2   2   9        127.96        126.93         4.45 o
  -1   2   9         13.50         15.00         1.19 o
   0   2   9        426.89        418.23         7.32 o
   1   2   9         10.28         11.96         1.61 o
   2   2   9         96.89        100.28         3.39 o
   3   2   9         47.87         46.02         2.29 o
   4   2   9         34.56         33.15         2.04 o
   5   2   9          1.10          0.72         0.83 o
   6   2   9        132.48        134.77         6.54 o
   7   2   9          3.59          5.53         1.51 o
   8   2   9         34.52         32.77         3.50 o
   9   2   9          0.24          1.26         1.08 o
 -12   3   9          1.14          0.32         1.01 o
 -11   3   9          1.04          2.16         1.33 o
 -10   3   9          3.72         10.28         3.86 o
  -8   3   9         99.37        111.19         8.93 o
  -7   3   9         13.61         10.91         2.75 o
  -6   3   9         74.10         61.07         5.95 o
  -5   3   9        161.21        169.65         9.78 o
  -4   3   9         70.29         73.56         3.57 o
  -3   3   9          8.16          9.18         1.25 o
  -2   3   9         79.18         79.25         3.84 o
  -1   3   9         17.71         17.73         1.73 o
   0   3   9          6.60          5.56         1.10 o
   1   3   9         61.94         55.57         5.01 o
   2   3   9        198.15        199.55        10.37 o
   3   3   9        118.85        124.67         5.43 o
   4   3   9         87.28         94.14         4.90 o
   5   3   9        115.25        122.01         5.89 o
   6   3   9          4.39          6.44         2.10 o
   7   3   9          2.88          3.95         2.28 o
   8   3   9         35.72         35.06         3.58 o
 -11   4   9          6.49          9.83         3.53 o
 -10   4   9          0.05          0.25         1.69 o
  -9   4   9          3.48          6.03         2.91 o
  -8   4   9          0.00          0.71         1.38 o
  -7   4   9          5.28          6.65         2.20 o
  -6   4   9          7.03          9.66         2.62 o
  -5   4   9         29.97         34.42         3.95 o
  -4   4   9          1.18          1.20         0.65 o
  -3   4   9         46.86         48.11         3.16 o
  -2   4   9         40.94         39.89         2.33 o
  -1   4   9         36.32         42.60         2.90 o
   0   4   9         30.56         31.07         6.23 o
   1   4   9         11.15         11.08         2.58 o
   2   4   9         28.28         29.24         3.85 o
   3   4   9          1.64          0.00         1.24 o
   4   4   9         37.64         42.68         5.31 o
   5   4   9        195.44        202.46        12.59 o
   6   4   9         12.14         14.61         3.61 o
   7   4   9          6.37          7.96         3.01 o
  -9   5   9          1.60          1.25         1.19 o
  -8   5   9          1.18          1.58         1.13 o
  -7   5   9         51.56         57.51         3.59 o
  -6   5   9         30.44         34.97         6.49 o
  -5   5   9          0.01          0.32         0.98 o
  -4   5   9          1.50          0.92         0.63 o
  -3   5   9        215.02        249.86        17.35 o
  -2   5   9         24.32         25.21         2.43 o
  -1   5   9          1.29          1.64         0.69 o
   0   5   9          5.69          5.71         1.27 o
   1   5   9         11.58         14.40         1.91 o
   2   5   9          3.14          1.52         1.25 o
   3   5   9         36.96         38.67         4.83 o
   4   5   9         33.23         30.23         4.75 o
   5   5   9         54.06         49.41         6.25 o
   6   5   9          0.00          3.08         1.78 o
  -7   6   9          0.35          0.33         0.71 o
  -6   6   9         24.49         26.33         2.52 o
  -5   6   9         10.93         11.91         1.75 o
  -4   6   9         21.62         26.43         2.82 o
  -3   6   9          7.62          7.32         3.39 o
  -2   6   9         17.97         20.63         2.59 o
  -1   6   9         15.45         14.99         3.10 o
   0   6   9          5.49          4.44         1.98 o
   1   6   9         67.09         62.98         5.15 o
   2   6   9         36.35         37.15         3.96 o
   3   6   9          1.61          1.15         0.79 o
   4   6   9          1.62          3.67         1.33 o
  -4   7   9          0.00          0.00         0.99 o
  -3   7   9          1.03          2.01         1.10 o
  -2   7   9          5.98          9.13         1.82 o
  -1   7   9          2.57          0.74         1.27 o
   0   7   9          1.64          0.13         1.04 o
 -12   0  10        105.02        101.10        10.52 o
  -4   0  10         95.36        104.43         7.21 o
  -2   0  10       9891.86       9708.50       172.53 o
   0   0  10         19.09         16.44         1.77 o
   2   0  10        196.88        198.40         9.77 o
   4   0  10         46.17         56.96         5.47 o
   6   0  10         17.75         22.00         3.96 o
   8   0  10         53.76         53.67         6.52 o
 -12   1  10         14.43         17.04         3.11 o
  -7   1  10         47.02         54.93         5.96 o
  -6   1  10         64.54         64.92         6.18 o
  -5   1  10         15.52         13.85         1.39 o
  -4   1  10        124.70        115.88         2.30 o
  -3   1  10         25.61         25.18         4.41 o
  -2   1  10         53.50         67.70         4.04 o
  -1   1  10         47.86         47.66         1.94 o
   0   1  10         57.27         60.41         2.76 o
   1   1  10         16.84         14.15         1.35 o
   2   1  10         17.90         20.06         1.64 o
   3   1  10          5.70          4.11         0.84 o
   4   1  10          5.12          4.65         1.13 o
   5   1  10         39.56         41.53         4.52 o
   6   1  10        226.24        236.13         9.04 o
   7   1  10          0.48          1.32         1.06 o
   8   1  10          0.03          0.96         1.02 o
   9   1  10          1.53          2.67         1.24 o
 -12   2  10          5.49          5.65         1.66 o
 -11   2  10          1.45          2.59         2.75 o
  -8   2  10         35.38         35.58         5.20 o
  -7   2  10          0.19          0.00         1.29 o
  -6   2  10         48.25         48.63         5.27 o
  -5   2  10          4.62          5.16         1.61 o
  -4   2  10          3.77          5.21         1.06 o
  -3   2  10          7.49          5.13         1.67 o
  -2   2  10          7.98          7.98         1.96 o
  -1   2  10         87.34         85.23         2.75 o
   0   2  10          2.40          2.70         0.56 o
   1   2  10         26.25         20.41         1.95 o
   2   2  10         66.35         64.48         2.87 o
   3   2  10         24.95         23.14         1.76 o
   4   2  10          1.36          1.52         0.58 o
   5   2  10          4.67          2.78         0.99 o
   6   2  10         65.98         70.27         4.82 o
   7   2  10         99.66        104.50        10.92 o
   8   2  10          5.43          7.43         1.82 o
 -11   3  10          0.01          2.65         2.67 o
  -8   3  10         51.32         55.79         6.31 o
  -7   3  10          0.07          0.00         1.56 o
  -6   3  10          2.15          4.90         1.86 o
  -5   3  10         49.61         53.58         3.15 o
  -4   3  10         41.07         47.43         2.86 o
  -3   3  10         56.22         53.79         2.95 o
  -2   3  10         14.88         13.96         1.64 o
  -1   3  10         45.77         48.83         4.74 o
   0   3  10         12.63         13.53         1.64 o
   1   3  10         30.18         35.80         4.14 o
   2   3  10         26.14         27.32         3.78 o
   3   3  10          1.00          0.45         0.86 o
   4   3  10          5.42          4.28         1.11 o
   5   3  10         72.24         77.32         8.99 o
   6   3  10         61.91         66.18         4.59 o
   7   3  10          1.27          2.67         1.15 o
   8   3  10          3.04          3.20         1.16 o
 -10   4  10          8.12          9.47         3.80 o
  -9   4  10         45.39         50.13         4.84 o
  -8   4  10         15.51          7.90         2.40 o
  -7   4  10          3.70          2.33         1.36 o
  -6   4  10          4.73          3.72         0.93 o
  -5   4  10          0.13          0.91         0.65 o
  -4   4  10          4.92          4.24         1.11 o
  -3   4  10          9.92         11.02         1.63 o
  -2   4  10        153.55        155.19         6.20 o
  -1   4  10        140.30        154.07        13.03 o
   0   4  10          0.78          1.01         0.87 o
   1   4  10          3.42          2.88         0.83 o
   2   4  10          2.22          0.00         0.80 o
   3   4  10         77.68         68.35         6.55 o
   4   4  10          2.74          3.80         1.89 o
   5   4  10         33.70         35.84         5.29 o
   6   4  10          0.01          1.24         1.67 o
   7   4  10          0.04          2.62         1.96 o
  -9   5  10          1.78          1.09         0.83 o
  -8   5  10          8.52         10.66         1.68 o
  -7   5  10          0.98          2.23         1.02 o
  -6   5  10         61.96         65.99         4.29 o
  -5   5  10          3.80          3.71         1.22 o
  -4   5  10          0.89          1.42         0.75 o
  -3   5  10          3.24          5.43         2.03 o
  -2   5  10          4.14          4.95         1.67 o
  -1   5  10          0.17          1.53         1.69 o
   0   5  10         12.75         14.04         1.85 o
   1   5  10          5.04          4.59         1.14 o
   2   5  10          0.20          0.45         0.72 o
   3   5  10          2.89          3.84         1.88 o
   4   5  10         10.67          7.57         2.45 o
   5   5  10         18.34         16.19         3.59 o
  -7   6  10          6.44          6.53         1.32 o
  -6   6  10          0.17          0.58         0.65 o
  -5   6  10         26.21         28.49         2.99 o
  -4   6  10          3.61          4.61         2.67 o
  -3   6  10         15.95         19.06         2.51 o
  -2   6  10          0.28          0.00         0.74 o
  -1   6  10          2.05          2.95         1.64 o
   0   6  10          0.26          2.27         1.61 o
   1   6  10          9.43         13.24         2.10 o
   2   6  10          1.94          2.51         0.95 o
   3   6  10          0.37          0.00         0.61 o
  -5   0  11          2.12          1.54         0.39 o
  -3   0  11        141.52        166.93         9.31 o
  -1   0  11        117.70        122.41         7.38 o
   1   0  11        166.28        158.84         7.68 o
   3   0  11          1.05          1.44         1.45 o
   5   0  11          7.02          6.36         1.81 o
   7   0  11         13.81         10.07         2.86 o
 -12   1  11          3.37          3.38         2.33 o
  -7   1  11         12.41         11.90         2.97 o
  -6   1  11         20.04         19.84         3.39 o
  -5   1  11          3.11          3.39         0.73 o
  -4   1  11          0.67          0.00         0.83 o
  -3   1  11        173.89        180.03         6.87 o
  -2   1  11         27.78         32.11         2.73 o
  -1   1  11          3.31          3.22         0.57 o
   0   1  11         98.63         95.13         2.75 o
   1   1  11         25.79         28.32         2.03 o
   2   1  11        196.81        190.05         5.92 o
   3   1  11         47.56         46.14         2.64 o
   4   1  11         23.75         23.80         3.27 o
   5   1  11          0.68          2.27         1.14 o
   6   1  11         84.02         97.30         5.79 o
   7   1  11          3.70          5.57         1.45 o
   8   1  11         14.24         14.26         3.03 o
 -12   2  11         13.34         15.08         4.43 o
  -8   2  11          0.04          2.01         1.71 o
  -7   2  11        107.64        116.18         9.02 o
  -6   2  11         38.85         48.50         5.49 o
  -5   2  11         13.12         12.68         1.33 o
  -4   2  11        130.73        118.24         5.02 o
  -3   2  11         67.80         68.44         5.96 o
  -2   2  11          0.83          0.37         0.44 o
  -1   2  11          8.01         10.03         1.09 o
   0   2  11         69.28         70.15         2.71 o
   1   2  11          1.15          1.11         0.65 o
   2   2  11         27.74         25.67         1.90 o
   3   2  11        114.41        118.72         4.90 o
   4   2  11          3.47          3.96         0.81 o
   5   2  11         11.04         13.52         2.64 o
   6   2  11         42.05         40.54         4.83 o
   7   2  11         22.26         20.01         2.75 o
   8   2  11          0.51          0.64         0.97 o
 -11   3  11         32.10         33.27         6.44 o
  -9   3  11         27.21         31.47         5.17 o
  -8   3  11          7.55          9.04         2.58 o
  -7   3  11          8.67         12.77         3.14 o
  -6   3  11          5.22          7.85         1.24 o
  -5   3  11         98.66        105.05         7.87 o
  -4   3  11          0.37          0.69         0.56 o
  -3   3  11          4.95          3.57         1.59 o
  -2   3  11          0.50          1.34         0.69 o
  -1   3  11         41.85         46.33         2.52 o
   0   3  11          4.65          4.31         1.54 o
   1   3  11         69.77         69.07         6.10 o
   2   3  11          8.61          9.15         2.26 o
   3   3  11          7.64          6.18         2.15 o
   4   3  11         10.88          9.61         1.74 o
   5   3  11          6.63          7.64         1.67 o
   6   3  11          2.43          3.75         1.33 o
   7   3  11         10.83         13.99         2.38 o
 -10   4  11         22.75         16.51         4.43 o
  -9   4  11         64.20         62.93         7.39 o
  -8   4  11          4.04          4.19         2.14 o
  -7   4  11          6.16          6.68         1.44 o
  -6   4  11          0.00          1.50         0.84 o
  -5   4  11          9.43         11.65         1.65 o
  -4   4  11         11.56         10.61         1.55 o
  -3   4  11          0.48          0.76         0.94 o
  -2   4  11         19.29         23.41         2.45 o
  -1   4  11         25.97         24.98         2.40 o
   0   4  11         82.20         80.57         9.11 o
   1   4  11          0.08          1.69         1.01 o
   2   4  11          3.32          4.40         1.95 o
   3   4  11         22.16         24.10         3.92 o
   4   4  11          8.74         10.47         2.83 o
   5   4  11          6.12          3.88         1.72 o
   6   4  11         14.65         18.75         4.06 o
  -9   5  11         27.55         23.97         3.54 o
  -8   5  11         13.97         13.22         3.29 o
  -7   5  11          3.12          5.56         2.21 o
  -6   5  11          0.04          0.87         1.38 o
  -5   5  11          3.17          1.73         0.73 o
  -4   5  11          1.14          0.98         0.70 o
  -3   5  11         11.90         10.01         2.77 o
  -2   5  11         27.63         26.14         2.80 o
  -1   5  11        208.28        226.63        11.30 o
   0   5  11         21.09         21.11         2.34 o
   1   5  11          5.42          4.71         1.16 o
   2   5  11         19.22         22.70         2.68 o
   3   5  11         27.92         32.94         5.29 o
   4   5  11          9.25          8.76         2.47 o
   5   5  11          0.27          0.53         0.90 o
  -6   6  11          1.22          4.01         2.06 o
  -5   6  11         75.48         68.26         7.35 o
  -4   6  11         55.18         46.69         6.08 o
  -3   6  11         26.92         28.91         4.71 o
  -2   6  11          1.71          3.08         1.09 o
  -1   6  11         26.81         32.53         4.58 o
   0   6  11         26.09         28.15         4.16 o
   1   6  11          0.48          0.13         0.82 o
   2   6  11          4.88          5.62         1.46 o
  -6   0  12          0.32          0.00         1.61 o
  -4   0  12         37.06         37.05         4.67 o
  -2   0  12        121.70        121.06         7.86 o
   0   0  12         44.85         45.73         4.60 o
   2   0  12         99.46         95.48         4.79 o
   4   0  12          7.76          8.61         2.52 o
   6   0  12          1.94          2.64         1.91 o
  -7   1  12         13.37         11.22         3.04 o
  -6   1  12          1.46          0.43         1.39 o
  -5   1  12         42.25         37.98         4.86 o
  -4   1  12          0.26          1.06         1.17 o
  -3   1  12         48.42         46.62         4.40 o
  -2   1  12          1.22          0.79         1.55 o
  -1   1  12         55.44         56.01         2.37 o
   0   1  12         71.21         72.76         2.43 o
   1   1  12          1.02          0.53         0.51 o
   2   1  12         51.17         46.79         2.74 o
   3   1  12         32.26         30.75         2.56 o
   4   1  12         49.41         50.88         3.00 o
   5   1  12          4.09          4.63         1.58 o
   6   1  12          3.47          5.39         1.68 o
   7   1  12          0.20          0.00         0.77 o
 -12   2  12          3.64          3.58         2.36 o
  -8   2  12          8.60         11.66         3.08 o
  -7   2  12          6.02          4.75         2.16 o
  -6   2  12         36.17         32.68         4.73 o
  -5   2  12         43.12         45.47         5.31 o
  -4   2  12         89.89        100.07         7.71 o
  -3   2  12         12.54         11.24         2.69 o
  -2   2  12         23.71         27.64         2.08 o
  -1   2  12          3.26          3.30         0.78 o
   0   2  12         23.67         24.91         1.57 o
   1   2  12          2.32          2.56         0.86 o
   2   2  12          4.85          6.55         1.29 o
   3   2  12          0.81          1.10         0.61 o
   4   2  12          7.12          7.78         1.65 o
   5   2  12         75.92         85.05         5.30 o
   6   2  12         83.10         78.88         5.39 o
   7   2  12         12.08         13.92         3.09 o
  -9   3  12         40.97         43.96         6.29 o
  -8   3  12          0.96          0.00         1.92 o
  -7   3  12          3.85          3.01         1.85 o
  -6   3  12          0.04          4.76         1.69 o
  -5   3  12          7.81          9.03         2.52 o
  -4   3  12         10.31         12.87         3.02 o
  -3   3  12          0.69          5.90         2.34 o
  -2   3  12         92.64         97.03         4.57 o
  -1   3  12         89.82         97.78         7.52 o
   0   3  12         79.76         95.24         4.54 o
   1   3  12          0.29          2.62         1.81 o
   2   3  12         21.50         20.81         3.76 o
   3   3  12          0.59          2.91         1.89 o
   4   3  12         38.91         36.37         5.19 o
   5   3  12          0.08          2.41         1.12 o
   6   3  12          0.88          0.92         0.73 o
  -9   4  12         65.64         62.99         7.49 o
  -8   4  12          7.27          7.89         2.76 o
  -7   4  12         25.02         35.42         5.22 o
  -6   4  12          0.04          0.86         2.04 o
  -5   4  12          2.84          0.97         0.81 o
  -4   4  12         20.37         23.07         3.93 o
  -3   4  12          0.07          0.00         1.36 o
  -2   4  12          4.86          5.88         1.27 o
  -1   4  12          7.40          9.68         1.60 o
   0   4  12          0.02          1.30         0.88 o
   1   4  12          0.48          1.90         0.94 o
   2   4  12          0.13          1.86         1.58 o
   3   4  12          1.17          3.95         1.95 o
   4   4  12          0.71          2.18         1.72 o
   5   4  12          5.06          6.69         2.43 o
  -8   5  12          1.33          0.00         1.25 o
  -7   5  12          0.25          1.37         1.65 o
  -6   5  12         18.32         18.81         4.04 o
  -5   5  12          2.75          0.00         1.56 o
  -4   5  12         22.84         18.86         3.82 o
  -3   5  12          0.20          0.05         0.87 o
  -2   5  12          1.90          1.10         1.75 o
  -1   5  12        122.50        137.21         8.69 o
   0   5  12          0.52          1.42         1.03 o
   1   5  12          0.63          0.35         1.44 o
   2   5  12         51.38         57.18         4.34 o
   3   5  12          1.69          1.79         1.16 o
   4   5  12          3.84          2.65         1.51 o
  -5   6  12          2.07          1.31         1.87 o
  -4   6  12         31.38         31.68         5.03 o
  -3   6  12         38.59         43.35         5.83 o
  -2   6  12          0.49          0.92         0.89 o
  -1   6  12         68.63         70.05         5.07 o
   0   6  12          2.04          3.71         1.63 o
   1   6  12          0.12          0.00         0.70 o
  -5   0  13         12.96         17.07         3.33 o
  -3   0  13         22.70         18.07         3.25 o
  -1   0  13         47.49         46.74         4.92 o
   1   0  13         25.38         22.53         2.36 o
   3   0  13        129.71        137.88         6.19 o
   5   0  13         21.22         23.71         4.12 o
   7   0  13          5.65          8.09         2.73 o
  -7   1  13         11.78          8.73         2.65 o
  -6   1  13         26.16         23.40         4.07 o
  -5   1  13          0.01          0.00         0.76 o
  -4   1  13         42.25         39.13         6.65 o
  -3   1  13        174.52        171.33         8.43 o
  -2   1  13          8.86          8.14         3.07 o
  -1   1  13          6.75          6.10         0.76 o
   0   1  13         50.96         49.27         2.90 o
   1   1  13         19.58         19.51         1.84 o
   2   1  13          4.61          5.05         0.93 o
   3   1  13          0.01          0.13         0.64 o
   4   1  13         34.27         30.99         2.42 o
   5   1  13          6.25          9.13         2.54 o
   6   1  13         10.63         14.38         2.52 o
   7   1  13         13.73         15.88         2.56 o
  -8   2  13          5.53          7.98         2.74 o
  -7   2  13          6.75          2.21         1.65 o
  -6   2  13          1.68          3.68         1.71 o
  -5   2  13         10.94         11.67         3.02 o
  -4   2  13          0.03          0.00         1.04 o
  -3   2  13          5.20          1.68         1.64 o
  -2   2  13         36.62         37.58         2.52 o
  -1   2  13          4.32          4.73         0.82 o
   0   2  13         73.19         78.03         3.61 o
   1   2  13          1.09          0.23         0.67 o
   2   2  13          1.60          1.37         1.50 o
   3   2  13          1.91          1.10         1.33 o
   4   2  13          2.88          3.14         1.05 o
   5   2  13          2.72          2.83         1.23 o
   6   2  13          2.26          4.50         1.52 o
  -9   3  13          5.63          8.97         3.19 o
  -8   3  13          8.97         10.59         3.14 o
  -7   3  13          5.23          4.00         1.96 o
  -6   3  13          1.39          3.49         2.13 o
  -5   3  13         18.73         20.54         3.82 o
  -4   3  13         45.35         52.33         6.08 o
  -3   3  13          2.18          3.64         1.78 o
  -2   3  13          1.50          2.51         0.93 o
  -1   3  13          9.74         12.73         1.72 o
   0   3  13         17.37         21.14         2.22 o
   1   3  13          0.40          0.86         0.72 o
   2   3  13         43.03         41.42         5.11 o
   3   3  13          0.06          1.43         1.39 o
   4   3  13         15.46         19.36         3.83 o
   5   3  13         30.66         32.40         3.51 o
  -9   4  13          6.37          6.52         2.70 o
  -8   4  13         10.44          7.71         2.51 o
  -7   4  13          4.95          9.91         3.18 o
  -6   4  13         42.28         38.22         5.60 o
  -5   4  13         14.40         14.03         3.26 o
  -4   4  13          7.07          3.84         1.78 o
  -3   4  13          6.80          4.50         1.61 o
  -2   4  13         17.65         19.97         2.45 o
  -1   4  13          0.66          0.09         1.12 o
   0   4  13          0.24          0.45         0.63 o
   1   4  13          0.01          0.27         0.79 o
   2   4  13         15.18         16.34         2.33 o
   3   4  13          0.00          0.66         1.56 o
   4   4  13        150.68        139.24        10.65 o
  -8   5  13          3.61          3.36         1.86 o
  -7   5  13          6.08          6.44         2.64 o
  -6   5  13          2.49          3.07         1.67 o
  -5   5  13          6.52          6.48         2.26 o
  -4   5  13         44.73         48.83         6.27 o
  -3   5  13          0.10          0.71         0.89 o
  -2   5  13          2.66          6.68         1.63 o
  -1   5  13         17.39         25.31         2.90 o
   0   5  13          0.46          0.00         0.70 o
   1   5  13          1.47          1.94         1.67 o
   2   5  13          5.16          7.82         1.77 o
   3   5  13         28.58         31.05         5.73 o
  -4   6  13         14.86         12.48         3.36 o
  -3   6  13          4.70          6.44         2.44 o
  -2   6  13          2.46          2.54         1.09 o
  -1   6  13          2.86          2.82         1.33 o
  -6   0  14         20.42         20.00         3.92 o
  -4   0  14         42.76         36.04         4.97 o
  -2   0  14        143.70        125.97         8.71 o
   0   0  14          2.55          2.29         1.39 o
   2   0  14          9.35         11.38         1.90 o
   4   0  14         43.59         40.91         3.51 o
   6   0  14          0.63          0.91         1.10 o
  -8   1  14          0.19          0.00         1.26 o
  -7   1  14         15.79         16.71         3.76 o
  -6   1  14         11.68         13.32         3.13 o
  -5   1  14         11.76         10.70         1.82 o
  -4   1  14         92.08         96.24        13.86 o
  -3   1  14        392.64        378.23        13.25 o
  -2   1  14        180.09        170.24         7.23 o
  -1   1  14         26.08         20.38         2.43 o
   0   1  14          0.88          1.83         1.19 o
   1   1  14          5.68          5.89         1.11 o
   2   1  14         13.64          9.41         1.21 o
   3   1  14          4.55          3.56         0.92 o
   4   1  14          1.42          1.00         0.58 o
   5   1  14         14.15         13.02         2.29 o
   6   1  14         18.00         19.78         2.83 o
  -9   2  14         13.82         10.10         3.30 o
  -8   2  14          4.06          5.27         2.38 o
  -7   2  14          0.78          0.00         1.43 o
  -6   2  14         16.43         20.25         4.02 o
  -5   2  14          0.28          0.99         1.93 o
  -4   2  14          1.41          2.86         1.80 o
  -3   2  14          3.42          2.90         1.84 o
  -2   2  14          1.34          0.33         1.60 o
  -1   2  14         66.06         61.62         4.19 o
   0   2  14          4.93          6.15         1.20 o
   1   2  14         29.49         25.01         2.15 o
   2   2  14          3.47          5.34         1.27 o
   3   2  14          4.24          4.23         2.03 o
   4   2  14          0.73          0.85         0.77 o
   5   2  14         24.36         24.69         3.05 o
  -9   3  14         22.41         26.01         5.01 o
  -8   3  14          0.95          0.20         1.04 o
  -7   3  14         26.33         22.49         4.44 o
  -6   3  14         31.88         40.54         5.75 o
  -5   3  14         15.09         10.87         2.93 o
  -4   3  14          1.76          2.10         1.48 o
  -3   3  14          8.44          9.14         2.66 o
  -2   3  14          6.27          3.99         1.72 o
  -1   3  14          0.31          0.38         0.54 o
   0   3  14          7.71          8.41         1.27 o
   1   3  14         33.25         40.16         6.86 o
   2   3  14          6.62          2.26         1.40 o
   3   3  14         29.92         28.63         4.70 o
   4   3  14         26.97         26.72         4.82 o
   5   3  14          1.53          1.59         1.22 o
  -9   4  14          0.02          0.00         1.35 o
  -8   4  14          1.03          0.77         1.10 o
  -7   4  14          0.06          0.00         0.98 o
  -6   4  14         12.25         16.47         3.79 o
  -5   4  14          0.00          0.00         1.44 o
  -4   4  14          3.87          4.28         1.86 o
  -3   4  14          9.69         13.48         3.23 o
  -2   4  14         13.82         18.81         2.37 o
  -1   4  14          5.96          6.90         2.77 o
   0   4  14          1.80          1.67         0.84 o
   1   4  14          3.96          5.26         1.29 o
   2   4  14          1.18          0.80         0.81 o
   3   4  14          5.81          9.08         2.85 o
  -7   5  14          6.19          5.14         2.41 o
  -6   5  14          1.20          1.66         0.95 o
  -5   5  14          0.04          1.48         1.24 o
  -4   5  14         40.82         49.34         6.41 o
  -3   5  14          7.09          6.74         2.42 o
  -2   5  14          1.91          1.49         1.96 o
  -1   5  14          0.01          0.89         1.01 o
   0   5  14          2.43          3.87         1.79 o
   1   5  14          1.26          2.51         1.04 o
  -7   0  15         50.63         44.79         6.26 o
  -5   0  15          7.32          9.02         2.78 o
  -3   0  15        788.60        786.40        25.95 o
  -1   0  15          0.01          0.00         1.22 o
   1   0  15         29.46         24.23         3.84 o
   3   0  15          0.18          1.72         0.97 o
   5   0  15          0.08          0.36         1.04 o
  -8   1  15          2.15          1.86         1.50 o
  -7   1  15         17.54         19.11         4.09 o
  -6   1  15          4.11          7.52         2.52 o
  -5   1  15         11.13         10.80         3.57 o
  -4   1  15         11.66          8.31         3.33 o
  -3   1  15          8.44         13.85         3.38 o
  -2   1  15          9.63          8.62         1.80 o
  -1   1  15          3.12          2.14         0.86 o
   0   1  15          0.02          0.00         1.16 o
   1   1  15          2.44          2.89         0.95 o
   2   1  15          2.44          2.45         0.78 o
   3   1  15          3.55          1.25         0.64 o
   4   1  15          7.30          7.51         1.82 o
   5   1  15         37.87         39.94         4.11 o
  -9   2  15          8.70         12.80         3.66 o
  -8   2  15          0.97          0.00         1.05 o
  -7   2  15          3.16          3.76         1.89 o
  -6   2  15         12.45         13.00         3.30 o
  -5   2  15          8.40          8.67         2.80 o
  -4   2  15          0.86          0.85         1.22 o
  -3   2  15          2.16          0.00         1.79 o
  -2   2  15          6.44          6.80         2.02 o
  -1   2  15          2.32          1.52         1.19 o
   0   2  15          0.03          0.74         0.67 o
   1   2  15          2.74          2.58         0.80 o
   2   2  15          8.32          6.24         1.66 o
   3   2  15          0.05          0.00         0.85 o
   4   2  15          0.54          0.32         1.08 o
  -9   3  15         14.86         22.82         4.96 o
  -8   3  15          0.27          2.28         1.93 o
  -7   3  15          0.38          0.00         2.19 o
  -6   3  15          4.67          2.88         2.10 o
  -5   3  15          4.24          7.57         2.44 o
  -4   3  15          4.57          3.02         1.78 o
  -3   3  15          3.28          1.71         1.41 o
  -2   3  15          6.02          7.35         2.79 o
  -1   3  15          0.46          0.41         1.46 o
   0   3  15          3.49          2.78         3.35 o
   1   3  15          4.61          6.91         1.72 o
   2   3  15          1.25          1.51         1.17 o
   3   3  15          0.31          4.34         2.30 o
   4   3  15          9.73          9.87         3.09 o
  -8   4  15          0.20          0.00         1.24 o
  -7   4  15          0.17          0.51         1.32 o
  -6   4  15          0.07          5.26         2.63 o
  -5   4  15          2.10          0.88         1.17 o
  -4   4  15          1.23          3.55         2.08 o
  -3   4  15         22.14         24.78         4.45 o
  -2   4  15         52.06         61.66         6.93 o
  -1   4  15          0.88          5.34         2.33 o
   0   4  15          0.71          1.81         1.61 o
   1   4  15          0.03          0.00         1.10 o
   2   4  15         25.88         26.61         4.51 o
  -5   5  15          0.21          1.13         1.67 o
  -4   5  15          0.93          3.06         2.05 o
  -3   5  15          3.26          1.69         1.93 o
  -2   5  15          0.27          0.00         1.53 o
  -1   5  15          6.14          4.57         2.31 o
  -6   0  16          3.46          5.53         2.55 o
  -4   0  16         22.40         20.03         4.07 o
  -2   0  16          4.72          7.22         2.47 o
   0   0  16          4.78          7.42         2.39 o
   2   0  16          0.14          0.77         0.87 o
   4   0  16          6.19          6.78         1.64 o
  -8   1  16          5.08          3.60         1.87 o
  -7   1  16          0.02          0.86         1.84 o
  -6   1  16          0.20          1.17         1.19 o
  -5   1  16          4.60          3.73         1.25 o
  -4   1  16         18.21         21.42         2.89 o
  -3   1  16          3.42          4.15         3.98 o
  -2   1  16          1.56          1.12         0.83 o
  -1   1  16         14.08         11.79         3.12 o
   0   1  16          1.57          1.52         0.99 o
   1   1  16         22.45         16.15         2.33 o
   2   1  16         12.20          9.31         1.44 o
   3   1  16          1.65          3.35         1.03 o
   4   1  16          0.02          0.87         0.94 o
  -9   2  16          0.56          0.00         1.13 o
  -8   2  16          8.60          6.74         2.59 o
  -7   2  16          4.87          3.42         2.16 o
  -6   2  16          2.43          4.36         2.35 o
  -5   2  16         15.68         14.13         3.55 o
  -4   2  16         20.12         22.90         4.25 o
  -3   2  16          0.67          0.00         1.44 o
  -2   2  16          0.69          1.44         1.77 o
  -1   2  16         13.90         13.96         2.18 o
   0   2  16          0.18          0.00         0.57 o
   1   2  16          2.02          2.93         1.25 o
   2   2  16         17.78         19.55         2.73 o
   3   2  16          0.04          0.82         2.34 o
  -8   3  16          0.01          2.84         2.21 o
  -7   3  16          0.02          2.90         2.31 o
  -6   3  16         13.06         14.26         3.67 o
  -5   3  16          0.55          0.00         1.30 o
  -4   3  16          1.55          0.67         1.43 o
  -3   3  16          1.20          3.54         2.33 o
  -2   3  16          7.45          7.38         2.59 o
  -1   3  16          0.42          0.46         1.04 o
   0   3  16          4.99          8.05         2.49 o
   1   3  16          0.73          1.16         2.06 o
   2   3  16          1.63          0.56         0.78 o
  -7   4  16          0.10          3.61         2.55 o
  -6   4  16          0.73          2.95         2.11 o
  -5   4  16          0.01          0.80         1.10 o
  -4   4  16          0.99          2.08         1.71 o
  -3   4  16          5.43          5.13         2.67 o
  -2   4  16          2.71          0.55         1.06 o
  -1   4  16         21.88         22.76         4.52 o
   0   4  16          0.10          3.58         2.15 o
   1   4  16          3.27          6.47         1.65 o
  -7   0  17          0.19          0.00         1.71 o
  -5   0  17          4.85          5.77         2.07 o
  -3   0  17         28.62         29.54         4.85 o
  -1   0  17          3.22          6.61         2.26 o
   1   0  17         14.10          9.12         2.67 o
   3   0  17          2.56          2.76         1.22 o
  -8   1  17          3.34          1.20         1.47 o
  -7   1  17          0.29          0.00         1.52 o
  -6   1  17          4.02          2.65         1.56 o
  -5   1  17          0.47          0.30         1.10 o
  -4   1  17          9.64          9.25         2.03 o
  -3   1  17          0.10          0.98         1.01 o
  -2   1  17          7.15          4.83         1.38 o
  -1   1  17         11.40          7.88         2.12 o
   0   1  17          0.21          0.95         0.78 o
   1   1  17          3.62          4.81         3.13 o
   2   1  17          3.98          4.03         1.14 o
   3   1  17          9.74         10.15         2.04 o
  -9   2  17          2.15          0.66         1.09 o
  -8   2  17          1.12          0.21         1.41 o
  -7   2  17          2.66          4.39         2.24 o
  -6   2  17          2.12          0.24         1.06 o
  -5   2  17         13.60         14.61         3.81 o
  -4   2  17          0.37          1.22         1.88 o
  -3   2  17          4.32          3.19         1.52 o
  -2   2  17          0.06          2.07         1.05 o
  -1   2  17          4.05          2.75         0.87 o
   0   2  17          0.00          0.00         0.90 o
   1   2  17          3.18          0.00         1.07 o
   2   2  17          0.08          1.11         3.10 o
  -7   3  17          0.01          2.15         2.10 o
  -6   3  17          0.18          2.70         2.32 o
  -5   3  17          6.60          4.33         2.36 o
  -4   3  17          0.32          0.00         1.93 o
  -3   3  17          3.06          3.00         2.13 o
  -2   3  17          7.48          9.49         2.96 o
  -1   3  17          8.99          5.60         2.53 o
   0   3  17          1.55          0.75         1.14 o
   1   3  17          2.29          0.77         1.34 o
  -5   4  17          2.61          3.80         2.23 o
  -4   4  17          1.44          0.80         1.27 o
  -3   4  17          0.72          2.56         1.55 o
  -2   4  17          1.33          3.14         2.36 o
  -6   0  18          2.37          1.92         1.48 o
  -4   0  18         10.73          7.45         2.90 o
  -2   0  18          7.56          7.29         2.50 o
   0   0  18          1.24          1.82         0.82 o
   2   0  18         13.67          9.68         2.81 o
  -8   1  18          0.30          1.41         1.68 o
  -7   1  18          1.97          0.78         0.87 o
  -6   1  18          0.46          1.23         1.50 o
  -5   1  18          8.22          7.29         2.80 o
  -4   1  18         32.34         25.71         3.39 o
  -3   1  18          5.93          7.04         1.91 o
  -2   1  18          2.67          3.78         1.58 o
  -1   1  18         10.45          5.64         1.58 o
   0   1  18          4.68          1.32         1.70 o
   1   1  18          0.01          0.21         0.82 o
  -7   2  18          0.00          0.00         1.29 o
  -6   2  18          1.55          5.66         2.67 o
  -5   2  18          0.02          5.32         2.54 o
  -4   2  18          6.44          7.44         3.23 o
  -3   2  18         13.52         12.06         3.39 o
  -2   2  18          1.52          3.13         2.23 o
  -1   2  18          6.16          3.99         1.39 o
   0   2  18          0.00          0.00         0.85 o
   1   2  18          2.38          2.21         1.68 o
  -6   3  18          0.79          1.49         2.05 o
  -5   3  18          3.73          8.61         2.85 o
  -4   3  18          0.16          0.44         1.24 o
  -3   3  18          1.27          4.39         2.40 o
  -2   3  18          0.25          0.00         1.23 o
  -1   3  18          2.87          5.62         2.26 o
  -7   0  19          0.01          0.00         1.87 o
  -5   0  19          8.43          5.92         2.55 o
  -3   0  19         17.73         11.68         3.35 o
  -1   0  19          0.51          0.00         1.09 o
  -7   1  19          0.03          1.19         1.75 o
  -6   1  19          3.07          1.43         1.86 o
  -5   1  19          9.32          7.49         2.02 o
  -4   1  19         43.83         29.74         3.70 o
  -3   1  19         21.85         17.56         3.64 o
  -2   1  19          1.16          1.01         1.43 o
  -1   1  19          0.00          0.52         1.84 o
  -5   2  19          0.01          3.41         2.38 o
  -4   2  19          0.13          0.53         1.63 o
  -3   2  19          0.01          5.15         2.39 o
  -2   2  19          8.68          8.32         1.96 o
                                                
