# Supplementary material for: Do carboximide–carboxylic acid combinations form co-crystals? The role of hydroxyl substitution on the formation of co-crystals and eutectics
Source: IUCrJ. 2015 Apr 10;2(Pt 3):341–51. doi: 10.1107/S2052252515002651 (PMC4420544; doi:10.1107/S2052252515002651)
Supplement: Supplementary file 9 [file m-02-00341-MM-24DHBAsup9.hkl]

#
# h,k,l, Fc-squared, Fo-squared, sigma(Fo-squared), status flag
#
data_MM-24DHBA
_shelx_title 'MM-24DHBA'
_shelx_refln_list_code          4
_shelx_F_calc_maximum      692.67
_exptl_crystal_F_000      1040.00
_reflns_d_resolution_high  0.8107

loop_
 _space_group_symop_operation_xyz
 'x, y, z'
 '-x+1/2, y, -z'
 'x+1/2, y+1/2, z+1/2'
 '-x+1, y+1/2, -z+1/2'
 '-x, -y, -z'
 'x-1/2, -y, z'
 '-x+1/2, -y+1/2, -z+1/2'
 'x, -y+1/2, z+1/2'

_cell_length_a    12.5506
_cell_length_b     6.6807
_cell_length_c    26.1586
_cell_angle_alpha  90.000
_cell_angle_beta   98.815
_cell_angle_gamma  90.000

_shelx_F_squared_multiplier     1.000

loop_
 _refln_index_h
 _refln_index_k
 _refln_index_l
 _refln_F_squared_calc
 _refln_F_squared_meas
 _refln_F_squared_sigma
 _refln_observed_status
   2   0   0       1354.29       1424.10        14.43 o
   4   0   0      28947.49      32049.78       262.88 o
   6   0   0        882.13        878.55        18.00 o
   8   0   0       4093.17       4355.34        56.42 o
  10   0   0         17.59         21.97         6.33 o
  12   0   0        466.09        490.58        30.99 o
  14   0   0         65.50         75.54        14.79 o
   1   1   0      19578.73      20193.72        82.82 o
   3   1   0       4376.51       4809.07        26.65 o
   5   1   0        490.82        550.62         8.48 o
   7   1   0        569.35        663.03        11.90 o
   9   1   0        567.08        599.60        12.43 o
  11   1   0        645.36        687.10        17.40 o
  13   1   0        555.30        606.50        26.03 o
  15   1   0          6.24         21.80        11.56 o
   0   2   0       5589.06       5933.07        75.16 o
   2   2   0       4456.23       4734.79        30.87 o
   4   2   0       1009.79       1107.50        11.07 o
   6   2   0        416.64        458.65         9.77 o
   8   2   0         36.97         64.20         4.21 o
  10   2   0        964.73       1097.59        24.47 o
  12   2   0        247.19        248.69        15.56 o
  14   2   0        981.61       1170.82        40.85 o
   1   3   0       8772.84       9277.16        68.15 o
   3   3   0        203.51        254.22        11.35 o
   5   3   0         51.12         73.26         5.41 o
   7   3   0       2807.40       3083.26        35.09 o
   9   3   0         92.56        116.13         9.97 o
  11   3   0         62.29         59.13         8.89 o
  13   3   0        203.21        196.59        15.81 o
   0   4   0        269.72        286.44        12.84 o
   2   4   0       2167.84       2288.40        34.83 o
   4   4   0        286.68        351.57        11.35 o
   6   4   0        570.74        595.03        15.12 o
   8   4   0        269.09        284.34        13.60 o
  10   4   0         24.53         33.06         8.40 o
  12   4   0         74.93         77.62        10.29 o
   1   5   0       1602.55       1466.99        25.64 o
   3   5   0       1056.41        938.30        30.65 o
   5   5   0       1624.11       1713.11        32.58 o
   7   5   0       4578.01       4673.21        67.47 o
   9   5   0        297.60        421.22        24.13 o
  11   5   0        117.78        149.72        16.49 o
   0   6   0         72.84        105.50        14.97 o
   2   6   0        795.44        793.82        26.28 o
   4   6   0       3641.17       3746.77        60.50 o
   6   6   0         50.24         59.82         9.11 o
   8   6   0        260.68        257.93        21.09 o
  10   6   0        100.47         88.14        13.49 o
   1   7   0         52.52         53.17        11.38 o
   3   7   0       1055.90       1105.52        37.50 o
   5   7   0         69.26         92.81        13.74 o
   7   7   0        326.12        369.07        28.23 o
   0   8   0        194.24        172.60        33.77 o
   2   8   0         14.48         47.60        13.75 o
 -14   1   1        128.71        139.23        13.10 o
 -12   1   1        143.26        115.64         9.81 o
 -10   1   1         78.99         64.81         5.62 o
  -8   1   1       1404.93       1286.17        18.70 o
  -6   1   1       6360.35       5693.75        40.78 o
  -4   1   1         60.00         34.44         2.17 o
  -2   1   1        921.92        755.54         7.13 o
   0   1   1        776.03        585.86         7.32 o
   2   1   1      21237.61      16973.48        60.93 o
   4   1   1       5842.79       5154.85        28.57 o
   6   1   1         12.19         23.85         3.05 o
   8   1   1        110.94        110.12         5.78 o
  10   1   1        504.94        465.91        13.46 o
  12   1   1         39.32         31.71         7.87 o
  14   1   1         76.24         71.48        10.85 o
 -13   2   1         59.04         51.92         9.45 o
 -11   2   1        972.51        905.75        24.70 o
  -9   2   1        226.01        211.08         8.13 o
  -7   2   1        806.23        650.48        14.41 o
  -5   2   1       1213.86        917.41        15.20 o
  -3   2   1        299.26        213.92         5.91 o
  -1   2   1        139.06         98.06         3.57 o
   1   2   1       2455.46       1906.97        15.81 o
   3   2   1       3707.60       2798.50        19.08 o
   5   2   1        107.09        117.35         3.75 o
   7   2   1       3403.16       2905.40        38.47 o
   9   2   1         55.05         54.63         4.79 o
  11   2   1        170.48        170.72        14.03 o
  13   2   1         89.73         99.35        12.62 o
 -14   3   1        547.24        560.41        29.67 o
 -12   3   1        143.86        177.16        15.88 o
 -10   3   1       1704.49       1586.09        34.12 o
  -8   3   1         60.28         37.69         4.75 o
  -6   3   1          4.81         13.79         2.53 o
  -4   3   1       1882.95       1708.94        20.49 o
  -2   3   1         13.39         21.18         2.66 o
   0   3   1       2905.80       2665.94        32.39 o
   2   3   1        120.03        153.95         5.06 o
   4   3   1         50.89         41.90         4.25 o
   6   3   1       5133.69       4749.43        36.26 o
   8   3   1        460.51        349.31        13.04 o
  10   3   1       1191.61       1141.52        30.56 o
  12   3   1        337.14        314.17        18.02 o
  14   3   1         92.44         92.54        13.00 o
 -13   4   1         89.65         72.47        11.28 o
 -11   4   1        110.87        114.38        11.08 o
  -9   4   1        239.51        232.61        12.81 o
  -7   4   1        567.43        495.23        15.46 o
  -5   4   1         94.52         98.01         6.29 o
  -3   4   1        900.17        745.82        14.71 o
  -1   4   1       1055.03        858.49        15.41 o
   1   4   1        105.69         91.69         5.50 o
   3   4   1        891.61        765.24        14.04 o
   5   4   1        358.80        410.29        13.51 o
   7   4   1        261.72        259.12        11.33 o
   9   4   1         65.34         68.69         7.63 o
  11   4   1         43.11         37.72        12.53 o
  13   4   1         50.46         32.08         9.75 o
 -12   5   1         24.63         27.94        10.32 o
 -10   5   1        506.11        458.62        25.84 o
  -8   5   1        596.26        592.41        26.17 o
  -6   5   1       1549.43       1538.13        32.40 o
  -4   5   1       3349.80       3045.41        50.44 o
  -2   5   1         43.97         50.69         4.43 o
   0   5   1       3739.07       3411.19        44.87 o
   2   5   1       2838.17       2797.37        35.49 o
   4   5   1        824.78        702.75        19.43 o
   6   5   1        487.37        464.91        22.28 o
   8   5   1         63.02         38.76         8.76 o
  10   5   1          2.06         12.41         9.13 o
  12   5   1        144.13        155.66        17.56 o
  -9   6   1       1234.20       1238.60        45.63 o
  -7   6   1        659.89        665.94        28.89 o
  -5   6   1       3669.75       3599.15        60.54 o
  -3   6   1          0.14          7.60         6.48 o
  -1   6   1        337.02        310.43        16.61 o
   1   6   1       6944.97       7030.86        86.19 o
   3   6   1        773.96        754.88        25.44 o
   5   6   1        987.73        975.40        30.50 o
   7   6   1          0.60         16.40        10.49 o
   9   6   1        592.90        686.59        34.12 o
  -8   7   1          3.97         18.06        10.46 o
  -6   7   1          0.88         13.06         9.89 o
  -4   7   1         65.00         54.45         9.69 o
  -2   7   1         18.98         35.28        13.70 o
   0   7   1         15.33         15.74         7.48 o
   2   7   1         70.62         59.86        10.31 o
   4   7   1         20.87         32.29         9.70 o
   6   7   1        263.41        265.64        21.08 o
  -3   8   1        347.52        385.87        24.71 o
  -1   8   1        640.96        750.05        42.01 o
   1   8   1        134.72        168.91        19.63 o
   3   8   1        440.38        516.20        28.10 o
 -14   0   2          0.42         12.42        10.80 o
 -12   0   2        713.41        787.25        29.35 o
 -10   0   2        215.46        232.93        12.78 o
  -8   0   2      24366.83      26548.65       245.20 o
  -6   0   2       1840.40       1827.45        43.65 o
  -4   0   2     479786.38     509351.81      3599.91 o
  -2   0   2        471.52        527.86         6.87 o
   2   0   2        149.81        124.68         3.84 o
   4   0   2      16060.84      17805.59       145.13 o
   6   0   2        160.88        229.82         7.62 o
   8   0   2       1967.50       1909.19        29.58 o
  10   0   2         13.87         27.94         5.17 o
  12   0   2        787.94        798.24        37.19 o
  14   0   2        665.80        693.04        38.80 o
 -15   1   2        166.51        185.27        16.87 o
 -13   1   2         76.42         74.01        10.15 o
 -11   1   2        651.59        636.03        17.76 o
  -9   1   2         16.97         20.89         4.63 o
  -7   1   2        192.20        268.92        12.47 o
  -5   1   2       2811.42       2946.13        21.97 o
  -3   1   2      29344.50      31568.63       124.34 o
  -1   1   2       8735.76       9581.41        48.02 o
   1   1   2       5351.26       5228.31        22.12 o
   3   1   2          3.60         61.44         2.56 o
   5   1   2       3992.44       4304.68        27.92 o
   7   1   2       2165.62       2436.67        23.91 o
   9   1   2       1554.54       1633.00        21.31 o
  11   1   2        110.93        123.10         7.75 o
  13   1   2        144.22        160.94        14.34 o
  15   1   2          6.23          7.46         8.11 o
 -14   2   2        400.03        398.77        23.78 o
 -12   2   2          7.99          3.92         6.47 o
 -10   2   2        114.29        118.76         7.52 o
  -8   2   2        771.79        765.10        19.03 o
  -6   2   2        415.68        390.60         8.84 o
  -4   2   2       2763.06       2942.93        23.21 o
  -2   2   2       8258.09       8927.99        44.43 o
   0   2   2        150.93        234.07         5.23 o
   2   2   2        798.28        899.47         8.81 o
   4   2   2        168.26        210.12         5.17 o
   6   2   2       3432.28       3885.84        28.88 o
   8   2   2        795.82        854.12        13.99 o
  10   2   2       3051.09       3253.82        41.08 o
  12   2   2        133.52        151.98        15.67 o
  14   2   2          5.37         25.64        10.18 o
 -13   3   2          8.66         39.03         8.83 o
 -11   3   2        933.31       1045.50        28.93 o
  -9   3   2        119.53        121.46         9.41 o
  -7   3   2         59.13         73.80         6.02 o
  -5   3   2       5781.67       5950.14        55.65 o
  -3   3   2       4567.08       4599.84        49.48 o
  -1   3   2        283.06        289.15        11.28 o
   1   3   2       1710.04       1814.93        22.60 o
   3   3   2       6100.51       6490.26        66.79 o
   5   3   2        246.82        248.91         6.91 o
   7   3   2        499.40        619.65        12.50 o
   9   3   2        446.82        462.54        18.37 o
  11   3   2        971.40       1080.71        31.11 o
  13   3   2        510.15        509.63        27.96 o
 -12   4   2         55.84         45.92        12.45 o
 -10   4   2        116.56        132.59        10.98 o
  -8   4   2        235.83        231.39        12.00 o
  -6   4   2        184.97        182.61         8.12 o
  -4   4   2        172.80        189.28         8.35 o
  -2   4   2       4550.75       4742.32        48.01 o
   0   4   2         68.26         73.39         7.67 o
   2   4   2        969.91       1020.11        17.28 o
   4   4   2       1097.15       1259.12        19.46 o
   6   4   2          2.45          2.65         2.65 o
   8   4   2         92.66         97.40         8.33 o
  10   4   2          7.71         24.50         7.29 o
  12   4   2         64.74         63.23        11.02 o
 -11   5   2       1885.30       1944.62        54.92 o
  -9   5   2        566.45        635.21        26.66 o
  -7   5   2         87.06         92.88         9.37 o
  -5   5   2       1232.88       1211.22        23.97 o
  -3   5   2        967.10        888.84        19.54 o
  -1   5   2       3100.80       3107.11        37.55 o
   1   5   2       2828.01       2796.69        35.99 o
   3   5   2       7387.27       7390.72        64.44 o
   5   5   2        129.45        176.83        12.34 o
   7   5   2         18.10         31.50         7.40 o
   9   5   2        101.93         94.37        12.01 o
  11   5   2          0.94          0.00         9.63 o
 -10   6   2         14.39         29.32        11.13 o
  -8   6   2       2014.42       2190.21        54.24 o
  -6   6   2        635.81        652.15        25.86 o
  -4   6   2         73.69         95.57        11.93 o
  -2   6   2        569.60        619.05        23.50 o
   0   6   2       4623.19       4721.12        71.98 o
   2   6   2        460.99        498.49        26.45 o
   4   6   2         41.04         39.11         9.78 o
   6   6   2        111.28        122.90        17.58 o
   8   6   2       1022.47       1049.37        40.63 o
  10   6   2         79.65         71.82        13.11 o
  -7   7   2        557.94        636.39        33.01 o
  -5   7   2         18.84         20.99         8.74 o
  -3   7   2         73.44         71.54        10.60 o
  -1   7   2       1316.68       1367.66        41.71 o
   1   7   2        176.50        152.12        15.23 o
   3   7   2        324.73        337.28        20.62 o
   5   7   2         53.75         38.19         9.39 o
   7   7   2          4.66         15.04        11.14 o
  -2   8   2         41.02         94.56        14.58 o
   0   8   2        167.24        182.24        24.86 o
   2   8   2        711.78        943.19        40.71 o
 -14   1   3        135.25        130.17        13.12 o
 -12   1   3        292.21        260.36        14.27 o
 -10   1   3       1284.73       1104.68        22.67 o
  -8   1   3          0.63          1.17         3.60 o
  -6   1   3       2436.68       2138.15        19.01 o
  -4   1   3       1286.18       1072.61         9.28 o
  -2   1   3      17449.01      13845.13        64.66 o
   0   1   3      10798.71       8822.98        44.64 o
   2   1   3       1260.43       1165.08         9.51 o
   4   1   3         23.49         28.04         2.28 o
   6   1   3       2121.46       1749.90        17.99 o
   8   1   3         32.24         33.87         3.81 o
  10   1   3        386.29        338.33        12.02 o
  12   1   3        155.80        153.86        13.49 o
  14   1   3         32.16         30.10        10.55 o
 -13   2   3        142.75        125.87        11.44 o
 -11   2   3        131.05        152.05        10.62 o
  -9   2   3        226.92        178.90         9.52 o
  -7   2   3        119.45         97.70         5.54 o
  -5   2   3          1.08          5.11         1.66 o
  -3   2   3        992.64        732.16         9.15 o
  -1   2   3       6974.09       5349.36        37.54 o
   1   2   3         37.60         19.16         2.24 o
   3   2   3       9351.97       7911.75        43.07 o
   5   2   3         83.17         85.74         3.89 o
   7   2   3         79.26         88.09         4.44 o
   9   2   3        156.17        158.85         8.02 o
  11   2   3         66.28         59.40         7.85 o
  13   2   3        125.19         63.80        12.99 o
 -14   3   3        558.97        481.70        24.10 o
 -12   3   3          4.78         17.31         6.94 o
 -10   3   3          0.74         19.16         6.63 o
  -8   3   3        472.98        416.48        12.11 o
  -6   3   3         31.72         24.97         3.75 o
  -4   3   3       1527.50       1346.34        18.06 o
  -2   3   3        603.74        697.62        13.22 o
   0   3   3         29.19         60.45         4.64 o
   2   3   3      11144.15      10877.89        73.54 o
   4   3   3        938.59        827.54        16.10 o
   6   3   3       2534.62       2392.95        23.30 o
   8   3   3       1313.55       1317.09        24.54 o
  10   3   3        390.57        368.54        17.65 o
  12   3   3        743.47        706.56        26.30 o
 -13   4   3        106.11        113.89        14.11 o
 -11   4   3        306.46        276.69        15.82 o
  -9   4   3        110.15        120.64         9.67 o
  -7   4   3        520.14        465.55        14.61 o
  -5   4   3        673.12        576.78        14.05 o
  -3   4   3        118.63        100.57         6.75 o
  -1   4   3        774.26        693.24        17.38 o
   1   4   3        271.23        355.40        12.81 o
   3   4   3        477.26        480.05        11.17 o
   5   4   3          0.91          4.47         2.94 o
   7   4   3         18.74         21.61         4.87 o
   9   4   3        264.12        301.09        15.81 o
  11   4   3         62.01         48.87         7.88 o
  13   4   3         18.97         24.40        12.54 o
 -12   5   3        378.48        360.46        25.54 o
 -10   5   3        597.99        603.49        29.55 o
  -8   5   3       2229.35       2180.46        45.88 o
  -6   5   3        280.44        274.77        14.02 o
  -4   5   3       2583.68       2406.75        32.10 o
  -2   5   3       3298.16       3200.35        45.43 o
   0   5   3        708.65        654.23        18.23 o
   2   5   3        264.38        214.88        12.63 o
   4   5   3         84.38         69.04         6.02 o
   6   5   3         75.23         62.76         8.22 o
   8   5   3        106.73         88.53        12.42 o
  10   5   3        375.26        357.21        23.10 o
  -9   6   3       1254.54       1211.83        45.20 o
  -7   6   3        370.29        364.29        21.56 o
  -5   6   3        649.41        632.55        24.82 o
  -3   6   3       7587.14       7560.41        97.60 o
  -1   6   3        499.71        517.63        22.75 o
   1   6   3        279.04        259.41        14.70 o
   3   6   3         25.63         17.26         8.03 o
   5   6   3       1104.79       1109.62        32.60 o
   7   6   3        720.79        695.90        32.77 o
   9   6   3         40.90          6.06         9.78 o
  -8   7   3         75.28         52.60        13.41 o
  -6   7   3         92.14         65.71        12.62 o
  -4   7   3          3.65         12.68         9.36 o
  -2   7   3        110.91        120.30        15.46 o
   0   7   3         41.33         31.06         6.89 o
   2   7   3        232.61        240.13        17.75 o
   4   7   3          1.22          1.37         8.70 o
   6   7   3         70.43         46.87        13.79 o
  -3   8   3        164.51        180.25        18.03 o
  -1   8   3        223.93        279.50        26.48 o
   1   8   3        220.02        323.86        26.14 o
   3   8   3          3.57         27.73         9.89 o
 -14   0   4         11.55         30.64        17.00 o
 -12   0   4      14117.73      15175.30       258.20 o
 -10   0   4       1046.58       1039.57        30.31 o
  -8   0   4      90785.03      96984.98       655.50 o
  -6   0   4        510.24        499.49        11.85 o
  -4   0   4      12275.37      13076.24        84.04 o
  -2   0   4       1043.47       1150.86        13.35 o
   0   0   4      21142.54      22057.77       167.96 o
   2   0   4       1761.54       1917.02        18.26 o
   4   0   4       6085.99       6269.81        53.69 o
   6   0   4        817.07        975.09        17.06 o
   8   0   4       4118.38       3961.91        44.92 o
  10   0   4       1320.65       1328.79        28.67 o
  12   0   4        232.67        252.17        22.51 o
  14   0   4        899.35        899.68        50.10 o
 -15   1   4        421.05        326.46        21.83 o
 -13   1   4         11.06         12.28         7.17 o
 -11   1   4        127.30        149.86         9.53 o
  -9   1   4        318.81        325.35        11.32 o
  -7   1   4      14486.88      15957.52       135.18 o
  -5   1   4       2789.04       3284.53        22.28 o
  -3   1   4       4193.33       4744.70        24.94 o
  -1   1   4       1351.90       1270.71        11.89 o
   1   1   4      12100.64      13095.33        55.06 o
   3   1   4       5604.14       6257.44        35.50 o
   5   1   4       3720.75       3943.07        33.14 o
   7   1   4        496.51        499.86        10.68 o
   9   1   4        818.62        842.92        19.21 o
  11   1   4         68.63         87.77         8.09 o
  13   1   4        187.56        170.38        15.97 o
 -14   2   4          6.01         12.37         9.12 o
 -12   2   4        309.61        314.86        15.56 o
 -10   2   4         16.82         28.03         6.69 o
  -8   2   4        483.80        487.14        12.69 o
  -6   2   4       3993.35       4064.05        27.31 o
  -4   2   4         55.66         68.50         3.36 o
  -2   2   4        407.50        520.88        10.01 o
   0   2   4        229.47        287.01         6.56 o
   2   2   4      10851.83      12024.76        67.13 o
   4   2   4       2161.68       2374.76        17.78 o
   6   2   4       8387.34       8542.96        55.72 o
   8   2   4         13.34         35.61         4.17 o
  10   2   4        136.60        154.02         9.33 o
  12   2   4        349.01        351.63        20.61 o
  14   2   4          8.85         25.41         9.97 o
 -13   3   4        215.58        197.75        14.86 o
 -11   3   4         27.50         31.97         6.48 o
  -9   3   4       2082.33       2119.73        38.19 o
  -7   3   4        827.96        792.62        14.32 o
  -5   3   4         51.05         86.49         4.09 o
  -3   3   4       3369.36       3523.44        37.93 o
  -1   3   4       4751.21       5005.35        55.19 o
   1   3   4         99.65         92.00         5.48 o
   3   3   4       3460.18       4026.72        33.65 o
   5   3   4        669.85        730.63        12.03 o
   7   3   4       2147.12       2160.63        26.40 o
   9   3   4       2052.16       2122.06        38.47 o
  11   3   4        872.45        890.60        28.40 o
  13   3   4        121.73        115.10        17.01 o
 -12   4   4        127.35        111.38        12.55 o
 -10   4   4         24.57         21.68         6.63 o
  -8   4   4         55.81         47.06         6.88 o
  -6   4   4       3144.79       3197.94        42.31 o
  -4   4   4         65.05         73.92         5.04 o
  -2   4   4        441.09        415.79        15.65 o
   0   4   4       2590.83       2934.63        38.97 o
   2   4   4        153.93        185.32         8.78 o
   4   4   4         92.22         75.30         4.73 o
   6   4   4         16.86         29.51         4.76 o
   8   4   4         43.69         77.40         8.48 o
  10   4   4         48.04         41.94         8.45 o
  12   4   4        169.02        170.26        16.47 o
 -11   5   4          4.15         22.29        15.78 o
  -9   5   4        604.98        679.71        25.62 o
  -7   5   4        228.32        206.29        12.72 o
  -5   5   4       3598.23       3603.94        44.72 o
  -3   5   4       2742.18       2877.41        43.85 o
  -1   5   4       6153.89       6033.14        58.57 o
   1   5   4          8.81         30.58         5.14 o
   3   5   4         89.02         97.34         7.32 o
   5   5   4        113.91        120.13         8.90 o
   7   5   4          3.53         28.91         7.31 o
   9   5   4        121.07        140.22        16.04 o
  11   5   4          7.48         10.46         8.77 o
 -10   6   4        327.21        394.60        27.06 o
  -8   6   4         68.51        102.36        12.81 o
  -6   6   4        239.91        267.69        17.69 o
  -4   6   4       3765.75       3830.27        70.64 o
  -2   6   4        948.13       1008.97        28.07 o
   0   6   4         27.48          8.20         5.87 o
   2   6   4         49.11         45.84         7.58 o
   4   6   4       1076.74       1077.16        34.35 o
   6   6   4         87.06         97.46        10.94 o
   8   6   4       1157.26       1107.01        42.39 o
  10   6   4       1094.45       1064.82        49.91 o
  -7   7   4         56.09         67.91        13.63 o
  -5   7   4       1027.77       1076.58        38.48 o
  -3   7   4        252.24        261.29        21.20 o
  -1   7   4        183.33        179.78        15.44 o
   1   7   4         16.77         30.78         8.03 o
   3   7   4         29.64         29.81         9.58 o
   5   7   4        134.01        144.76        14.92 o
   7   7   4        628.73        727.25        68.20 o
  -2   8   4        666.98        786.61        38.82 o
   0   8   4         77.78         82.93        15.08 o
   2   8   4         84.57         91.81        12.27 o
 -14   1   5        211.21        194.55        15.31 o
 -12   1   5          6.26          9.30         6.18 o
 -10   1   5       1667.13       1482.14        26.83 o
  -8   1   5        715.58        646.41        10.88 o
  -6   1   5       3614.85       3070.40        23.18 o
  -4   1   5       4527.98       3882.92        26.71 o
  -2   1   5       3460.42       2937.04        19.91 o
   0   1   5         46.69         29.02         2.84 o
   2   1   5       5867.41       4428.35        24.61 o
   4   1   5          0.32          6.67         2.31 o
   6   1   5       1483.76       1235.46        16.49 o
   8   1   5        173.51        171.11         6.84 o
  10   1   5          3.30         10.51         4.57 o
  12   1   5        437.83        477.41        23.09 o
  14   1   5        209.88        209.41        19.08 o
 -15   2   5         21.19         50.01        11.41 o
 -13   2   5         18.00         35.32         8.18 o
 -11   2   5         22.68         17.99         5.82 o
  -9   2   5          9.83          9.55         3.56 o
  -7   2   5         71.15         47.70         3.64 o
  -5   2   5       4397.09       3565.61        28.38 o
  -3   2   5        323.79        243.07         7.38 o
  -1   2   5      10305.10       9177.66        64.22 o
   1   2   5        230.96        230.44         6.28 o
   3   2   5          2.98          7.83         2.35 o
   5   2   5        238.21        209.98         6.54 o
   7   2   5         44.04         33.92         3.35 o
   9   2   5        205.63        204.98         8.61 o
  11   2   5        123.33        111.46        12.00 o
  13   2   5          0.91         10.27         9.68 o
 -14   3   5          0.65         18.38         9.52 o
 -12   3   5         56.67         68.03         8.83 o
 -10   3   5          6.24          2.75         5.90 o
  -8   3   5        298.16        253.30         9.95 o
  -6   3   5        787.95        783.33        14.19 o
  -4   3   5        184.44        202.67         7.46 o
  -2   3   5      10233.23       9759.25       105.09 o
   0   3   5        409.81        430.08        12.41 o
   2   3   5       3844.92       3526.89        31.67 o
   4   3   5       4889.34       4894.19        37.66 o
   6   3   5       1196.34       1079.12        18.26 o
   8   3   5        982.07        844.69        19.06 o
  10   3   5        313.37        309.16        18.67 o
  12   3   5        414.19        408.78        23.71 o
 -13   4   5        126.05        100.41        10.98 o
 -11   4   5        282.11        272.92        17.66 o
  -9   4   5        320.44        289.76        14.17 o
  -7   4   5         85.33         83.76         8.67 o
  -5   4   5        305.81        313.25        10.32 o
  -3   4   5         68.05        104.90         7.18 o
  -1   4   5        473.83        499.94        13.20 o
   1   4   5        148.88        134.93         7.36 o
   3   4   5          5.14         17.96         2.81 o
   5   4   5        836.18        911.48        19.79 o
   7   4   5         48.29         38.40         5.04 o
   9   4   5          9.68         23.39         8.97 o
  11   4   5        103.11        124.73        14.20 o
 -12   5   5       1271.40       1254.32        45.14 o
 -10   5   5        478.01        459.77        30.05 o
  -8   5   5       1199.76       1155.24        33.47 o
  -6   5   5       2618.14       2536.57        42.03 o
  -4   5   5        286.72        278.34        12.08 o
  -2   5   5         66.54         39.11         6.27 o
   0   5   5         45.85         21.65         4.50 o
   2   5   5        372.16        339.80        14.40 o
   4   5   5          4.73         12.06         4.68 o
   6   5   5        699.05        656.14        22.16 o
   8   5   5        536.22        521.32        27.59 o
  10   5   5        224.68        213.35        18.29 o
  -9   6   5        467.97        476.15        26.59 o
  -7   6   5       4968.93       4947.50        96.90 o
  -5   6   5        187.09        183.53        13.96 o
  -3   6   5          7.22         15.48         7.34 o
  -1   6   5        119.91        106.92        13.69 o
   1   6   5       1079.25       1034.97        29.39 o
   3   6   5        904.26        883.19        27.70 o
   5   6   5        481.73        482.94        23.62 o
   7   6   5        134.06        170.84        16.72 o
   9   6   5        576.85        611.11        32.77 o
  -8   7   5         39.83         33.48        18.13 o
  -6   7   5         42.08         53.99        11.10 o
  -4   7   5         47.11         56.35        12.09 o
  -2   7   5        116.27        133.18        13.98 o
   0   7   5          2.86         22.86         7.05 o
   2   7   5        164.46        144.53        17.95 o
   4   7   5          8.48         16.40         9.26 o
   6   7   5         20.35         31.15        11.30 o
  -3   8   5        403.49        558.54        31.42 o
  -1   8   5         10.27         76.53        14.53 o
   1   8   5         72.40        102.22        16.87 o
 -14   0   6        467.97        449.34        31.61 o
 -12   0   6      16109.43      17549.31       237.81 o
 -10   0   6        677.63        704.53        20.23 o
  -8   0   6      11695.11      12263.15       209.04 o
  -6   0   6       1116.79       1400.58        22.22 o
  -4   0   6       3439.78       3845.64        31.09 o
  -2   0   6       1432.37       1535.30        22.05 o
   0   0   6       7735.17       7949.60        70.95 o
   2   0   6       2975.54       3708.43        32.92 o
   4   0   6      14011.96      14358.97        92.99 o
   6   0   6       1409.97       1428.69        21.33 o
   8   0   6       1559.45       1648.87        24.29 o
  10   0   6       3808.01       4115.49        77.26 o
  12   0   6        160.46        140.68        15.54 o
  14   0   6        593.02        560.30        49.95 o
 -15   1   6        494.67        530.22        25.70 o
 -13   1   6         57.08         54.15        11.05 o
 -11   1   6       6698.81       7078.84        64.61 o
  -9   1   6        555.03        557.81        13.38 o
  -7   1   6       1142.20       1387.68        15.19 o
  -5   1   6       1722.00       1824.16        16.75 o
  -3   1   6      10685.11      11544.07        67.94 o
  -1   1   6       5806.44       6262.77        38.06 o
   1   1   6       4100.87       4196.84        25.66 o
   3   1   6        861.30        971.03        10.87 o
   5   1   6       3708.11       3803.25        32.28 o
   7   1   6        658.25        639.99        12.38 o
   9   1   6        575.35        574.49        15.27 o
  11   1   6        191.73        224.54        13.91 o
  13   1   6        289.04        325.57        22.63 o
 -14   2   6        109.96        107.74        11.54 o
 -12   2   6         25.68         27.47         6.74 o
 -10   2   6        906.25        867.28        21.46 o
  -8   2   6        172.74        178.05         6.71 o
  -6   2   6         57.06        147.72         5.99 o
  -4   2   6         36.71         63.55         4.14 o
  -2   2   6      12588.03      13978.06        83.43 o
   0   2   6       3099.15       3312.58        28.37 o
   2   2   6      11900.03      13706.49        71.86 o
   4   2   6        204.92        184.24         6.25 o
   6   2   6       1518.00       1686.33        22.94 o
   8   2   6       1330.81       1279.20        22.88 o
  10   2   6         85.68         73.33         7.46 o
  12   2   6          0.58          9.70        11.72 o
  14   2   6        116.16        111.49        15.43 o
 -13   3   6        608.27        620.84        26.27 o
 -11   3   6         33.23         24.37         7.07 o
  -9   3   6          0.57         48.71         9.70 o
  -7   3   6       1862.24       1882.55        28.69 o
  -5   3   6        930.52        966.16        16.97 o
  -3   3   6         39.41         89.57         5.64 o
  -1   3   6       8194.85       9120.21        70.71 o
   1   3   6        397.71        491.66        14.47 o
   3   3   6       3270.49       3568.28        34.33 o
   5   3   6       6117.74       6726.52        55.80 o
   7   3   6       1776.18       1803.48        29.89 o
   9   3   6         44.19         58.46         8.06 o
  11   3   6        903.21        868.24        30.42 o
  13   3   6         85.42        102.49        14.42 o
 -12   4   6          6.61          4.34         5.95 o
 -10   4   6       1075.88       1151.68        30.50 o
  -8   4   6        362.76        366.22        13.43 o
  -6   4   6         19.40         16.11         2.42 o
  -4   4   6       2592.27       2788.48        39.05 o
  -2   4   6        367.90        413.79        10.94 o
   0   4   6         37.14         22.78         3.99 o
   2   4   6         29.81         31.36         6.05 o
   4   4   6          2.18         10.38         3.42 o
   6   4   6        116.49        115.66         8.44 o
   8   4   6        575.97        596.37        20.30 o
  10   4   6        189.61        206.79        20.32 o
  12   4   6          9.25         25.90         9.85 o
 -11   5   6          7.81         16.37         8.96 o
  -9   5   6       2385.04       2482.51        47.03 o
  -7   5   6       1685.58       1794.33        33.92 o
  -5   5   6       2348.58       2342.65        38.94 o
  -3   5   6          7.59          6.34         3.07 o
  -1   5   6        554.20        549.62        15.10 o
   1   5   6         71.26        105.88         9.67 o
   3   5   6          7.24         13.51         5.17 o
   5   5   6          5.01         20.09         5.55 o
   7   5   6        134.45         99.34        12.21 o
   9   5   6       1634.81       1705.99        51.45 o
  11   5   6        403.01        410.06        28.81 o
 -10   6   6         65.16         96.59        15.84 o
  -8   6   6       2134.85       2198.34        55.47 o
  -6   6   6        935.40        959.56        31.60 o
  -4   6   6        150.97        144.29        14.46 o
  -2   6   6          4.59         14.13         7.02 o
   0   6   6        486.29        463.38        20.11 o
   2   6   6         41.95         65.18         8.42 o
   4   6   6       2974.74       2825.64        60.77 o
   6   6   6       1622.66       1588.05        46.00 o
   8   6   6         57.50         73.77        15.99 o
  -7   7   6        244.27        217.88        20.61 o
  -5   7   6         47.32         73.73        13.81 o
  -3   7   6          0.71         13.64         9.69 o
  -1   7   6         64.75         86.73        10.77 o
   1   7   6        163.80        148.83        12.69 o
   3   7   6        654.00        753.58        31.12 o
   5   7   6         10.70         37.38        11.78 o
   7   7   6         56.82         41.53        13.01 o
  -2   8   6         22.79         79.66        15.72 o
   0   8   6        254.20        352.97        31.28 o
 -14   1   7        944.43        774.29        27.78 o
 -12   1   7        386.54        383.00        19.93 o
 -10   1   7        503.64        411.30        12.73 o
  -8   1   7        961.85        864.11        12.75 o
  -6   1   7       1964.64       1778.77        17.07 o
  -4   1   7        135.43        111.23         3.98 o
  -2   1   7       5322.98       3941.09        23.62 o
   0   1   7         70.40         29.73         2.97 o
   2   1   7       2762.70       2584.11        19.89 o
   4   1   7         20.71         26.08         3.45 o
   6   1   7        193.49        168.79         6.83 o
   8   1   7       2098.47       1976.98        32.19 o
  10   1   7        859.40        733.52        25.95 o
  12   1   7        262.18        233.19        16.89 o
  14   1   7        220.06        167.81        25.36 o
 -13   2   7          6.06          8.75         7.65 o
 -11   2   7          0.11         13.23         5.82 o
  -9   2   7       1489.72       1255.21        23.33 o
  -7   2   7        171.40        139.41         5.85 o
  -5   2   7       3567.20       3287.45        28.79 o
  -3   2   7        166.81        189.81         6.25 o
  -1   2   7        167.94         87.08         5.46 o
   1   2   7         79.48         87.33         4.52 o
   3   2   7        112.02        190.06         6.20 o
   5   2   7        159.70        224.22         9.11 o
   7   2   7        839.41        816.84        16.39 o
   9   2   7        242.78        229.93        10.77 o
  11   2   7        173.15        200.31        17.35 o
  13   2   7        117.89        113.27        15.54 o
 -14   3   7          0.19         11.34         8.88 o
 -12   3   7         28.40         41.91         8.07 o
 -10   3   7        570.49        536.41        20.32 o
  -8   3   7        104.70        104.66         7.04 o
  -6   3   7       4124.44       3815.08        44.69 o
  -4   3   7         22.84         34.93         3.73 o
  -2   3   7       2811.52       2613.43        29.72 o
   0   3   7       9508.56       9544.47        73.61 o
   2   3   7       2095.76       1789.09        24.04 o
   4   3   7        831.85        796.20        14.10 o
   6   3   7        103.94         91.99         5.26 o
   8   3   7       1349.77       1304.80        25.77 o
  10   3   7        639.02        578.44        23.29 o
  12   3   7         74.47         77.58        12.76 o
 -13   4   7        116.51        130.00        13.53 o
 -11   4   7         30.35         33.55         8.40 o
  -9   4   7         42.29         55.48         6.74 o
  -7   4   7          5.37         18.60         5.15 o
  -5   4   7        235.68        238.83         8.98 o
  -3   4   7        470.39        480.85        16.98 o
  -1   4   7         11.26         31.78         5.15 o
   1   4   7       1360.68       1488.41        27.85 o
   3   4   7          5.08         10.48         3.44 o
   5   4   7         31.79         25.58         4.74 o
   7   4   7        651.23        670.49        19.76 o
   9   4   7         92.62         63.18        10.68 o
  11   4   7        193.84        179.75        16.28 o
 -12   5   7        433.25        475.42        26.40 o
 -10   5   7       1717.52       1686.81        39.89 o
  -8   5   7         54.45         65.81         8.71 o
  -6   5   7          5.12         11.84         5.03 o
  -4   5   7          6.80          2.33         4.51 o
  -2   5   7        553.17        469.38        14.12 o
   0   5   7         97.37        104.66         7.35 o
   2   5   7        731.35        676.08        20.40 o
   4   5   7       1575.40       1507.16        33.39 o
   6   5   7         37.70         53.59         7.40 o
   8   5   7        368.45        322.48        21.31 o
  10   5   7       2055.26       2029.75        58.80 o
  -9   6   7         69.64         58.11        11.66 o
  -7   6   7        245.24        241.60        18.26 o
  -5   6   7        236.73        214.42        16.19 o
  -3   6   7        464.64        469.41        24.56 o
  -1   6   7        567.97        550.41        22.18 o
   1   6   7       1238.94       1215.47        34.58 o
   3   6   7        776.60        712.28        28.11 o
   5   6   7        593.30        583.67        25.67 o
   7   6   7        451.14        403.68        27.17 o
   9   6   7        142.60        135.68        16.75 o
  -6   7   7         43.40         27.54         8.85 o
  -4   7   7          9.53          6.42         9.48 o
  -2   7   7        201.39        173.61        15.41 o
   0   7   7         52.41         72.09        10.52 o
   2   7   7         26.57         48.24         8.95 o
   4   7   7         13.56          2.99         7.87 o
   6   7   7         41.97         65.52        14.38 o
  -1   8   7         40.08         30.30        13.44 o
   1   8   7       1576.35       1932.02        63.61 o
 -14   0   8        910.53        850.71        43.74 o
 -12   0   8       5645.06       6005.32       103.46 o
 -10   0   8       1137.62       1084.20        45.70 o
  -8   0   8         29.88         66.85         6.36 o
  -6   0   8        250.00        303.36        10.09 o
  -4   0   8       1846.23       2048.31        25.66 o
  -2   0   8       2240.43       2709.37        34.15 o
   0   0   8      19707.73      21026.07       133.23 o
   2   0   8         39.59         28.99         3.56 o
   4   0   8       7438.47       7983.53        65.74 o
   6   0   8      13141.94      14598.21       111.98 o
   8   0   8        129.47        141.36         9.10 o
  10   0   8        606.61        594.40        27.53 o
  12   0   8       3633.61       3901.20        95.18 o
  14   0   8         50.26         58.75        21.96 o
 -15   1   8       3138.91       2891.73        60.64 o
 -13   1   8        133.52        112.08        12.73 o
 -11   1   8        281.69        344.02        14.14 o
  -9   1   8        768.62        844.02        13.18 o
  -7   1   8       3681.36       3770.33        29.06 o
  -5   1   8       2370.87       2702.26        21.48 o
  -3   1   8        846.41        848.71        11.59 o
  -1   1   8        305.04        323.38         6.81 o
   1   1   8       8536.79       8669.93        55.75 o
   3   1   8       3380.57       3466.31        27.93 o
   5   1   8       1453.32       1612.49        20.76 o
   7   1   8        472.03        480.21        12.13 o
   9   1   8         81.96        156.41        10.74 o
  11   1   8        541.01        526.44        23.03 o
  13   1   8         54.08         60.18        10.75 o
 -14   2   8        112.07         94.00        12.04 o
 -12   2   8        140.66        119.59         9.90 o
 -10   2   8         16.13         30.87         4.95 o
  -8   2   8          3.17         16.60         3.68 o
  -6   2   8       5470.25       5815.09        41.96 o
  -4   2   8       1450.10       1598.18        19.37 o
  -2   2   8       4797.42       5490.89        61.23 o
   0   2   8        989.64        962.60        15.46 o
   2   2   8       6821.18       7787.90        52.50 o
   4   2   8       2651.50       2830.72        30.50 o
   6   2   8        296.32        275.40        10.46 o
   8   2   8         31.43         42.27         5.34 o
  10   2   8        278.46        276.00        13.54 o
  12   2   8         40.75         52.20        13.74 o
 -13   3   8         27.98         38.00         8.47 o
 -11   3   8        469.16        508.56        20.60 o
  -9   3   8          0.71         18.37         6.47 o
  -7   3   8        287.73        337.02         9.61 o
  -5   3   8       6276.13       6861.35        58.75 o
  -3   3   8         13.67         70.28         5.90 o
  -1   3   8       1943.86       2147.34        27.76 o
   1   3   8       9832.28      11058.96        87.19 o
   3   3   8       2540.39       2652.09        28.29 o
   5   3   8        123.93        138.08         7.18 o
   7   3   8       2748.98       2741.06        39.49 o
   9   3   8        342.00        391.67        18.44 o
  11   3   8         56.08         67.53        16.69 o
  13   3   8         71.72         64.01        18.57 o
 -12   4   8        476.33        477.61        21.33 o
 -10   4   8         14.70         17.02         6.79 o
  -8   4   8       1359.53       1441.72        28.32 o
  -6   4   8        245.37        263.34         8.49 o
  -4   4   8          0.22         31.83         6.36 o
  -2   4   8         35.54         47.04         5.10 o
   0   4   8        152.05        141.66        10.34 o
   2   4   8        259.70        227.70         9.91 o
   4   4   8        943.49        993.10        18.26 o
   6   4   8        228.70        283.17        12.39 o
   8   4   8        216.76        228.22        13.35 o
  10   4   8         56.44         66.08        11.76 o
  12   4   8         64.69         55.83        19.40 o
 -11   5   8        832.00        896.92        38.72 o
  -9   5   8        416.88        442.84        20.11 o
  -7   5   8         10.75          9.36         5.47 o
  -5   5   8        764.48        788.60        21.50 o
  -3   5   8         14.66         23.38         6.37 o
  -1   5   8          7.15          4.20         4.28 o
   1   5   8         78.77        110.00         7.55 o
   3   5   8        519.61        495.78        17.74 o
   5   5   8       2898.37       2785.79        47.34 o
   7   5   8        671.81        620.46        28.82 o
   9   5   8         89.04        131.43        17.42 o
 -10   6   8        636.50        752.09        36.90 o
  -8   6   8        170.35        170.90        16.74 o
  -6   6   8          0.03          6.05         7.00 o
  -4   6   8         33.26         28.41         8.90 o
  -2   6   8          0.36         22.50         7.77 o
   0   6   8       4339.23       4157.27        67.21 o
   2   6   8       1481.19       1356.29        30.09 o
   4   6   8          3.21         15.00         7.96 o
   6   6   8        388.52        456.67        23.38 o
   8   6   8        192.95        205.98        24.33 o
  -7   7   8          1.13         16.11        11.50 o
  -5   7   8         83.06        104.95        13.46 o
  -3   7   8        111.40        134.38        15.28 o
  -1   7   8        442.98        495.81        30.55 o
   1   7   8         18.98         21.37        10.91 o
   3   7   8        246.52        180.90        16.98 o
   5   7   8        140.12        186.62        21.08 o
 -14   1   9         49.68         56.35        10.69 o
 -12   1   9        186.36        191.22        12.96 o
 -10   1   9        687.69        602.71        13.80 o
  -8   1   9        102.33         89.55         4.72 o
  -6   1   9       1600.53       1236.30        15.08 o
  -4   1   9         49.24         21.69         3.06 o
  -2   1   9       1427.00       1384.54        15.67 o
   0   1   9        169.38        152.67         5.82 o
   2   1   9       1931.49       1935.62        20.59 o
   4   1   9       6254.47       5863.12        62.09 o
   6   1   9       2256.62       1985.89        25.85 o
   8   1   9        208.78        190.09        11.35 o
  10   1   9        120.06        107.54         9.53 o
  12   1   9        183.97        181.71        15.69 o
 -13   2   9        464.52        430.61        20.58 o
 -11   2   9         29.60         40.73         7.29 o
  -9   2   9        786.29        729.19        18.01 o
  -7   2   9         29.49         49.35         4.76 o
  -5   2   9         97.72         59.71         4.24 o
  -3   2   9         12.12         21.55         3.22 o
  -1   2   9       1561.88       1722.55        23.60 o
   1   2   9         11.65         61.79         5.37 o
   3   2   9       2686.58       2382.98        26.91 o
   5   2   9       1811.90       1622.07        27.42 o
   7   2   9         96.87        111.48         7.80 o
   9   2   9         96.81        117.88         9.40 o
  11   2   9        106.94        125.86        13.26 o
  13   2   9        164.94        133.52        21.69 o
 -14   3   9        311.45        290.68        24.84 o
 -12   3   9         10.00         15.28         6.43 o
 -10   3   9       1210.19       1119.34        28.88 o
  -8   3   9        431.97        422.73        15.28 o
  -6   3   9       1014.26        958.13        17.44 o
  -4   3   9       6700.86       6466.19        54.22 o
  -2   3   9       1349.08       1138.12        17.91 o
   0   3   9        142.28        214.53        10.29 o
   2   3   9         87.52        107.89         6.76 o
   4   3   9       2803.12       2506.05        33.42 o
   6   3   9       1588.41       1475.80        27.22 o
   8   3   9         44.77         37.60         7.35 o
  10   3   9          5.91         21.92         8.02 o
  12   3   9        216.76        205.17        24.22 o
 -13   4   9          0.47         27.98         8.85 o
 -11   4   9          0.34          4.18         6.32 o
  -9   4   9         84.64         70.94         8.51 o
  -7   4   9        507.55        534.94        16.78 o
  -5   4   9         47.94         52.01         5.86 o
  -3   4   9        959.63       1005.04        23.35 o
  -1   4   9        252.50        232.92         9.79 o
   1   4   9        380.87        355.38        13.71 o
   3   4   9       1696.01       1545.17        31.84 o
   5   4   9          1.43          5.69         4.96 o
   7   4   9        111.77        149.54        10.11 o
   9   4   9        142.81        131.64        13.48 o
  11   4   9         68.38         71.23        12.72 o
 -12   5   9          3.68         14.56         9.01 o
 -10   5   9          2.99          6.46         6.43 o
  -8   5   9          0.41          4.81         7.40 o
  -6   5   9        411.34        362.91        14.36 o
  -4   5   9        329.82        305.86        14.14 o
  -2   5   9        318.47        301.94        16.19 o
   0   5   9       2190.09       2024.87        33.25 o
   2   5   9         90.01         92.43         8.61 o
   4   5   9        247.81        249.77        15.79 o
   6   5   9       4268.01       4051.05        85.23 o
   8   5   9         14.93         27.22         8.75 o
  10   5   9        796.75        704.83        53.50 o
  -9   6   9        267.07        264.55        20.33 o
  -7   6   9         53.62         40.60        10.61 o
  -5   6   9        144.23        162.65        16.32 o
  -3   6   9       1366.85       1295.08        38.56 o
  -1   6   9       1460.57       1404.99        37.96 o
   1   6   9        259.85        222.04        14.40 o
   3   6   9        230.36        238.86        15.28 o
   5   6   9         50.30         24.80         9.55 o
   7   6   9        463.85        406.80        27.78 o
  -6   7   9        150.55        134.54        14.80 o
  -4   7   9         70.69         98.03        13.62 o
  -2   7   9         34.11         56.86        10.32 o
   0   7   9         21.60          9.98         8.90 o
   2   7   9         13.44          4.36         8.17 o
   4   7   9          7.75         36.17        10.18 o
   6   7   9        105.01        114.01        18.70 o
 -14   0  10        930.28        874.03        53.02 o
 -12   0  10         82.23         74.64        19.41 o
 -10   0  10        119.29        103.51         9.01 o
  -8   0  10        132.92        159.38        10.83 o
  -6   0  10        346.27        439.83        15.16 o
  -4   0  10       7845.92       8102.54        84.62 o
  -2   0  10       1074.44       1272.88        25.17 o
   0   0  10      15667.30      16884.94       150.53 o
   2   0  10      26358.76      30214.27       222.65 o
   4   0  10       3491.65       3937.03        45.88 o
   6   0  10        306.08        373.02        12.62 o
   8   0  10       9925.78      10767.94       154.55 o
  10   0  10        242.11        230.86        18.10 o
  12   0  10        181.02        208.13        21.08 o
 -15   1  10         26.63         39.66        11.32 o
 -13   1  10        259.99        300.64        18.88 o
 -11   1  10        787.83        818.34        29.53 o
  -9   1  10        659.31        672.51        13.47 o
  -7   1  10          0.55         11.00         3.17 o
  -5   1  10          1.90          7.50         3.05 o
  -3   1  10       7096.67       7224.80        60.20 o
  -1   1  10       5328.41       5553.03        49.63 o
   1   1  10       2173.62       2503.78        34.74 o
   3   1  10        418.52        407.46        10.61 o
   5   1  10        108.79        144.34         8.11 o
   7   1  10       1654.71       1766.14        30.48 o
   9   1  10        222.96        213.57        10.01 o
  11   1  10        347.93        385.55        18.17 o
  13   1  10        125.66        123.39        16.09 o
 -14   2  10         15.66         25.61         7.99 o
 -12   2  10         47.45         63.08         9.67 o
 -10   2  10       1567.62       1622.62        27.38 o
  -8   2  10        504.88        597.94        15.09 o
  -6   2  10        267.20        249.52         9.08 o
  -4   2  10        840.62        844.14        17.35 o
  -2   2  10       9596.27      10857.12        77.28 o
   0   2  10       1792.06       2182.57        37.98 o
   2   2  10        366.05        442.41        12.08 o
   4   2  10        332.82        354.22        10.23 o
   6   2  10        545.12        539.11        17.12 o
   8   2  10         53.87         40.83         5.71 o
  10   2  10         49.79         60.42         8.32 o
  12   2  10        402.71        453.38        28.18 o
 -13   3  10        112.93        115.82        13.17 o
 -11   3  10        325.58        383.26        17.83 o
  -9   3  10       2566.33       2744.36        46.74 o
  -7   3  10         80.26        149.07         7.44 o
  -5   3  10        323.51        318.69         9.89 o
  -3   3  10       6230.26       6975.25        56.96 o
  -1   3  10       1678.20       1772.52        25.76 o
   1   3  10       1683.53       1857.06        28.37 o
   3   3  10       5261.30       5149.47        51.56 o
   5   3  10        805.05        849.12        24.96 o
   7   3  10        423.78        429.16        15.42 o
   9   3  10         91.98        100.62        12.95 o
  11   3  10         56.74         74.25        11.55 o
 -12   4  10        465.80        499.69        22.17 o
 -10   4  10         71.19         98.65         9.24 o
  -8   4  10         35.52         40.80         7.28 o
  -6   4  10         29.00         34.01         4.98 o
  -4   4  10        268.07        247.96        10.64 o
  -2   4  10        339.16        315.21        10.77 o
   0   4  10        556.52        558.56        20.29 o
   2   4  10        199.28        215.68         8.72 o
   4   4  10       1075.87       1138.22        23.40 o
   6   4  10        147.20        162.85        11.61 o
   8   4  10        148.16        138.98        11.40 o
  10   4  10          3.89         22.08         8.86 o
 -11   5  10          2.19          9.35         7.05 o
  -9   5  10        528.82        570.76        22.25 o
  -7   5  10          0.35          8.61         6.32 o
  -5   5  10          2.58          3.35         4.71 o
  -3   5  10        178.59        205.17        11.81 o
  -1   5  10        833.58        784.51        23.97 o
   1   5  10       2653.06       2418.49        41.08 o
   3   5  10        594.70        581.71        21.53 o
   5   5  10        951.70        989.91        26.66 o
   7   5  10          7.17         21.48        10.28 o
   9   5  10       1367.82       1368.87        56.19 o
 -10   6  10          0.70         11.14         9.62 o
  -8   6  10         31.02         52.96        10.50 o
  -6   6  10         19.13         34.42         9.42 o
  -4   6  10       3466.37       3379.90        74.95 o
  -2   6  10        705.10        640.22        25.78 o
   0   6  10        284.00        262.61        15.63 o
   2   6  10       1192.15       1306.14        30.07 o
   4   6  10        690.09        741.45        28.76 o
   6   6  10          7.41         10.86         9.60 o
   8   6  10        478.35        530.37        36.36 o
  -7   7  10         41.07         60.65        12.87 o
  -5   7  10        186.43        256.93        20.92 o
  -3   7  10         39.26         33.22         8.74 o
  -1   7  10        415.09        361.95        21.94 o
   1   7  10        116.88        146.95        16.16 o
   3   7  10        164.64        152.19        16.44 o
   5   7  10         85.87        107.10        15.88 o
 -14   1  11        227.34        228.07        16.65 o
 -12   1  11         62.56         28.78         7.36 o
 -10   1  11        264.84        249.31        10.61 o
  -8   1  11         20.31         20.79         3.51 o
  -6   1  11        162.03        179.22         6.90 o
  -4   1  11        279.69        261.97         9.02 o
  -2   1  11       3670.36       3541.89        32.00 o
   0   1  11       7834.16       7392.05        88.63 o
   2   1  11       3036.14       2735.10        31.13 o
   4   1  11         25.96         15.92         3.65 o
   6   1  11          4.32          2.29         4.36 o
   8   1  11        320.15        345.17        13.70 o
  10   1  11        366.38        335.01        16.98 o
  12   1  11         44.11         64.23        13.60 o
 -13   2  11        186.79        159.21        15.95 o
 -11   2  11          0.09          5.44         5.39 o
  -9   2  11          4.14         14.25         4.44 o
  -7   2  11        108.78        108.05         5.76 o
  -5   2  11       2170.38       2119.01        32.19 o
  -3   2  11        109.03         66.27         5.24 o
  -1   2  11       2728.42       2355.20        30.04 o
   1   2  11       4209.91       3836.99        37.68 o
   3   2  11         15.49         20.58         4.88 o
   5   2  11          0.01          2.32         4.47 o
   7   2  11        471.13        450.20        15.96 o
   9   2  11        456.82        411.64        16.81 o
  11   2  11          6.81         15.81         8.73 o
  13   2  11         16.97         27.16        13.54 o
 -14   3  11        337.46        328.45        21.80 o
 -12   3  11        608.32        529.31        21.05 o
 -10   3  11        265.31        244.56        14.74 o
  -8   3  11       2470.37       2260.79        34.50 o
  -6   3  11        275.02        232.60         9.03 o
  -4   3  11         43.34         60.15         5.06 o
  -2   3  11        763.15        765.07        20.57 o
   0   3  11       2722.09       2473.56        50.32 o
   2   3  11       1938.48       1850.92        29.52 o
   4   3  11          2.89         12.14         4.86 o
   6   3  11        205.92        222.42        12.09 o
   8   3  11        324.72        321.09        15.18 o
  10   3  11          0.42          5.85         7.67 o
  12   3  11        978.72        964.82        54.75 o
 -13   4  11         38.87         58.01        10.54 o
 -11   4  11        397.67        421.93        18.74 o
  -9   4  11         85.54         89.23         9.40 o
  -7   4  11        362.93        367.98        14.73 o
  -5   4  11        470.75        436.58        16.12 o
  -3   4  11        751.70        729.09        16.94 o
  -1   4  11       1882.02       1702.63        26.80 o
   1   4  11         46.09         46.99         6.40 o
   3   4  11          1.52         10.06         4.49 o
   5   4  11        377.83        318.55        13.57 o
   7   4  11        416.29        349.62        16.71 o
   9   4  11        169.26        178.40        17.35 o
  11   4  11        105.26        122.78        24.07 o
 -10   5  11        201.70        219.32        14.57 o
  -8   5  11        392.87        390.74        19.35 o
  -6   5  11         22.15         16.40         6.16 o
  -4   5  11       1427.04       1254.65        32.11 o
  -2   5  11        599.68        551.12        21.29 o
   0   5  11          7.50         20.05         7.03 o
   2   5  11       5718.54       5289.86        64.83 o
   4   5  11         97.55        162.30        11.71 o
   6   5  11        327.10        287.85        16.39 o
   8   5  11         14.12          8.93         9.18 o
  10   5  11        405.27        342.56        29.68 o
  -9   6  11          2.03         11.16         8.84 o
  -7   6  11        778.86        749.77        28.41 o
  -5   6  11       1344.30       1251.26        46.14 o
  -3   6  11         12.82         13.34         7.00 o
  -1   6  11          7.29         18.24         7.47 o
   1   6  11          2.73          5.11         6.83 o
   3   6  11        972.91        769.71        29.20 o
   5   6  11         26.98         46.18        11.26 o
   7   6  11         89.20         76.20        14.70 o
  -6   7  11         42.45         51.78        11.63 o
  -4   7  11         50.45         49.73        10.19 o
  -2   7  11          0.07          0.00         8.62 o
   0   7  11          0.00          8.25         7.63 o
   2   7  11        236.97        251.57        20.82 o
   4   7  11         84.83        114.78        15.45 o
 -14   0  12         53.27         73.22        12.82 o
 -12   0  12          2.05         25.48         9.41 o
 -10   0  12          5.41         19.57         6.20 o
  -8   0  12       1192.95       1235.80        29.54 o
  -6   0  12       1204.75       1297.39        29.31 o
  -4   0  12      10603.63      11056.34       110.27 o
  -2   0  12      18070.52      20237.77       208.22 o
   0   0  12      12001.34      14541.29       138.32 o
   2   0  12          0.54          4.86         3.99 o
   4   0  12      19164.25      21729.14       163.59 o
   6   0  12       1048.34       1139.87        23.97 o
   8   0  12          5.02         10.36         6.53 o
  10   0  12       2269.34       2359.63        72.90 o
  12   0  12         10.75         27.71        10.91 o
 -13   1  12        171.92        186.18        15.17 o
 -11   1  12         32.48         43.61         6.70 o
  -9   1  12          8.25         11.58         4.61 o
  -7   1  12       2525.06       2592.94        26.97 o
  -5   1  12       2451.72       2525.78        28.11 o
  -3   1  12       1316.67       1574.35        24.23 o
  -1   1  12          1.33         38.41         5.53 o
   1   1  12       1060.46       1141.51        18.22 o
   3   1  12       4873.97       5273.77        61.48 o
   5   1  12        474.39        456.33        12.76 o
   7   1  12       1067.31       1179.71        24.74 o
   9   1  12        195.33        210.73        11.45 o
  11   1  12         28.80         21.57         7.88 o
  13   1  12         40.22         24.27        12.01 o
 -14   2  12        362.60        419.46        23.78 o
 -12   2  12        244.22        259.89        16.20 o
 -10   2  12        106.03        116.67         8.21 o
  -8   2  12        214.94        183.62        10.20 o
  -6   2  12       4931.35       5331.91        48.49 o
  -4   2  12        214.99        291.23         8.90 o
  -2   2  12         62.29        112.64         7.45 o
   0   2  12       1002.97       1026.26        22.38 o
   2   2  12        657.03        713.13        16.01 o
   4   2  12         40.85         32.04         4.86 o
   6   2  12         42.38         52.65         6.77 o
   8   2  12       1203.52       1357.03        29.72 o
  10   2  12         33.35         29.18         8.73 o
  12   2  12        879.85        798.22        39.85 o
 -13   3  12        775.74        813.70        32.61 o
 -11   3  12        219.15        256.32        14.82 o
  -9   3  12          0.96         19.09         6.22 o
  -7   3  12       1764.34       1900.78        29.92 o
  -5   3  12        457.21        477.63        12.44 o
  -3   3  12       3333.85       3587.24        41.19 o
  -1   3  12       4406.83       4332.71        62.36 o
   1   3  12        913.94        919.14        19.03 o
   3   3  12       1629.03       1660.35        30.47 o
   5   3  12        112.27        108.66         8.38 o
   7   3  12        414.09        438.12        17.31 o
   9   3  12         26.19         27.91         7.45 o
  11   3  12       3028.18       2995.10        69.54 o
 -12   4  12         64.92         72.53        14.35 o
 -10   4  12         16.86         33.01         8.10 o
  -8   4  12        179.04        208.91        11.92 o
  -6   4  12        233.24        204.50        12.77 o
  -4   4  12         49.40         72.18         6.03 o
  -2   4  12        101.01        116.08         7.29 o
   0   4  12       2021.37       2064.26        47.71 o
   2   4  12        288.09        342.36        12.63 o
   4   4  12        382.72        353.94        15.29 o
   6   4  12          0.01         11.22         5.58 o
   8   4  12         64.73         69.18         8.55 o
  10   4  12        274.82        267.06        22.72 o
 -11   5  12          8.05         15.41         6.76 o
  -9   5  12          0.54         27.83         7.75 o
  -7   5  12        100.12        124.11        14.35 o
  -5   5  12        690.68        646.82        21.97 o
  -3   5  12       1091.55        937.52        25.38 o
  -1   5  12        210.37        227.91        12.69 o
   1   5  12       2372.00       2183.51        41.39 o
   3   5  12          3.02         13.32         8.91 o
   5   5  12       1297.31       1216.34        32.81 o
   7   5  12        316.67        330.78        21.61 o
   9   5  12         88.79         68.74        31.88 o
  -8   6  12       1692.10       1818.22        48.47 o
  -6   6  12        143.35        145.98        16.04 o
  -4   6  12        838.36        784.77        33.01 o
  -2   6  12       1539.69       1661.61        42.86 o
   0   6  12       1245.93       1326.86        36.14 o
   2   6  12         35.31         49.17         8.96 o
   4   6  12        924.25        896.52        42.69 o
   6   6  12        324.47        288.44        27.18 o
  -5   7  12        389.56        331.07        21.72 o
  -3   7  12         38.88         45.36        10.58 o
  -1   7  12         82.51         56.15        17.34 o
   1   7  12        193.23        210.64        20.69 o
   3   7  12         73.16         86.31        15.31 o
 -14   1  13         30.72         38.53         8.76 o
 -12   1  13         13.24          8.97         7.02 o
 -10   1  13          0.13          5.82         4.22 o
  -8   1  13        101.00         99.98         6.32 o
  -6   1  13       2149.06       1978.43        26.22 o
  -4   1  13       3331.21       3048.73        36.88 o
  -2   1  13       1104.20       1042.74        17.60 o
   0   1  13        106.40        172.37         7.54 o
   2   1  13        535.77        521.29        14.89 o
   4   1  13        301.05        341.66        12.24 o
   6   1  13        778.84        695.05        23.08 o
   8   1  13        200.13        213.95        11.21 o
  10   1  13        156.86        147.10        13.27 o
  12   1  13         85.35         78.99        15.76 o
 -13   2  13          5.99         16.75         7.92 o
 -11   2  13        189.37        160.64        11.68 o
  -9   2  13       1266.23       1132.68        23.16 o
  -7   2  13        174.50        157.01         9.86 o
  -5   2  13        738.07        608.39        14.57 o
  -3   2  13       3297.80       3105.79        38.29 o
  -1   2  13        489.36        491.19        15.67 o
   1   2  13        312.20        226.48         9.72 o
   3   2  13       1141.41       1155.16        21.86 o
   5   2  13        674.49        587.03        21.80 o
   7   2  13         83.51         77.83         8.23 o
   9   2  13          0.12          4.23         8.29 o
  11   2  13          3.52         29.34        10.21 o
 -12   3  13        657.92        661.81        28.18 o
 -10   3  13          4.10         14.65         6.59 o
  -8   3  13        149.96        159.69        10.03 o
  -6   3  13        863.60        854.17        17.41 o
  -4   3  13        903.58        736.84        15.79 o
  -2   3  13        754.75        728.98        19.01 o
   0   3  13         47.45         58.07         7.21 o
   2   3  13        803.68        701.65        18.49 o
   4   3  13        436.57        414.61        15.33 o
   6   3  13        232.96        192.93        12.17 o
   8   3  13       1962.37       1812.88        38.59 o
  10   3  13       3437.40       3094.40        74.54 o
 -11   4  13        100.05         98.86        10.41 o
  -9   4  13        335.74        353.13        16.44 o
  -7   4  13        591.65        558.87        19.22 o
  -5   4  13        862.90        812.94        19.12 o
  -3   4  13         89.55         64.43         6.69 o
  -1   4  13        311.91        280.08        14.60 o
   1   4  13        562.21        453.80        15.31 o
   3   4  13       1075.62        898.37        23.86 o
   5   4  13         65.76         71.53         8.70 o
   7   4  13        297.90        327.90        17.25 o
   9   4  13       2028.79       1765.31        50.65 o
 -10   5  13         25.94         27.50         8.28 o
  -8   5  13        457.03        383.26        19.07 o
  -6   5  13        899.37        895.89        25.04 o
  -4   5  13        137.03        156.22        10.60 o
  -2   5  13       4353.56       3923.43        54.65 o
   0   5  13        142.48        197.38        13.77 o
   2   5  13          1.98         21.29         7.17 o
   4   5  13         83.25         70.52         9.08 o
   6   5  13        850.35        828.09        27.89 o
   8   5  13         65.23         73.07        15.27 o
  -9   6  13        743.40        732.87        32.01 o
  -7   6  13         28.94         47.78        10.15 o
  -5   6  13         85.92        101.11        13.33 o
  -3   6  13          0.84         17.18         8.09 o
  -1   6  13       1244.75       1036.78        34.48 o
   1   6  13        105.40        139.31        11.99 o
   3   6  13         66.93         73.51        10.39 o
   5   6  13        638.48        540.70        28.28 o
   7   6  13         70.87         74.35        15.21 o
  -6   7  13          9.04         29.79        10.44 o
  -4   7  13          5.91          1.00         8.93 o
  -2   7  13        301.67        301.04        22.84 o
   0   7  13        209.95        235.09        20.76 o
   2   7  13        273.67        294.89        24.70 o
   4   7  13        146.28        239.92        24.66 o
 -14   0  14          9.18         28.07        11.46 o
 -12   0  14         72.29         48.25        12.58 o
 -10   0  14        503.91        532.55        21.47 o
  -8   0  14       3770.21       3967.42        53.86 o
  -6   0  14       4626.92       4964.06        79.55 o
  -4   0  14      12677.63      13781.88       128.84 o
  -2   0  14        319.35        309.86        15.33 o
   0   0  14      18856.06      22452.94       399.49 o
   2   0  14       2750.90       2917.29        57.01 o
   4   0  14        745.15        662.95        19.38 o
   6   0  14       3843.49       4020.19        75.02 o
   8   0  14         72.75         81.76        11.41 o
  10   0  14          4.58         12.30        11.83 o
  12   0  14        384.41        461.91        35.54 o
 -13   1  14          0.45         16.84         7.57 o
 -11   1  14        607.45        631.51        23.63 o
  -9   1  14        426.11        459.68        14.03 o
  -7   1  14        549.92        681.27        15.47 o
  -5   1  14        427.07        456.77        14.37 o
  -3   1  14       1424.19       1435.37        21.70 o
  -1   1  14       7081.94       7536.02        95.79 o
   1   1  14        499.17        585.57        16.47 o
   3   1  14       2313.49       2442.94        34.02 o
   5   1  14        160.35        153.54         8.65 o
   7   1  14        241.36        293.66        13.62 o
   9   1  14        414.60        408.75        16.94 o
  11   1  14        331.97        304.47        20.75 o
 -14   2  14        302.36        277.09        20.37 o
 -12   2  14         19.88         18.29         8.53 o
 -10   2  14       1460.74       1524.98        28.07 o
  -8   2  14         13.79         39.35         5.40 o
  -6   2  14         17.64         58.77         5.97 o
  -4   2  14        904.27        924.83        17.14 o
  -2   2  14        344.01        392.22        13.51 o
   0   2  14         10.26         42.78         5.80 o
   2   2  14          0.51         12.52         4.54 o
   4   2  14       2818.23       2799.04        37.41 o
   6   2  14          3.94          6.19         5.54 o
   8   2  14       1153.71       1072.93        34.75 o
  10   2  14       3886.01       4249.24        91.28 o
  12   2  14        169.69        212.10        23.62 o
 -13   3  14         24.02         13.06         7.71 o
 -11   3  14        266.65        319.14        17.56 o
  -9   3  14         65.70         69.87         8.00 o
  -7   3  14       2493.07       2502.11        44.22 o
  -5   3  14       1366.17       1340.23        22.36 o
  -3   3  14        303.43        312.65        12.69 o
  -1   3  14       2606.11       2590.12        40.25 o
   1   3  14         85.31         69.50         8.56 o
   3   3  14       1490.04       1459.91        28.03 o
   5   3  14         42.25         61.77         9.03 o
   7   3  14       3204.30       3267.55        51.07 o
   9   3  14        551.21        610.34        25.16 o
  11   3  14       3266.14       3172.73        90.11 o
 -12   4  14         84.19         93.15        12.29 o
 -10   4  14        103.69        101.99        10.19 o
  -8   4  14         22.10         51.95         7.61 o
  -6   4  14         38.93         37.25         6.98 o
  -4   4  14       1548.76       1591.13        29.22 o
  -2   4  14        249.74        299.68        12.72 o
   0   4  14        724.72        682.87        22.89 o
   2   4  14          1.22          1.80         5.73 o
   4   4  14         27.32         33.46         6.62 o
   6   4  14        561.08        551.18        21.97 o
   8   4  14       2687.08       2676.64        58.54 o
  10   4  14         17.71         45.43        14.96 o
 -11   5  14         22.19         39.33         8.52 o
  -9   5  14        388.69        374.73        19.83 o
  -7   5  14        193.28        210.00        14.71 o
  -5   5  14          9.13         34.76         6.62 o
  -3   5  14       2426.37       2266.26        45.65 o
  -1   5  14         18.49         25.11         7.14 o
   1   5  14        572.28        490.70        19.75 o
   3   5  14        745.76        751.01        26.03 o
   5   5  14        336.46        364.91        20.27 o
   7   5  14        482.28        445.99        27.50 o
   9   5  14         26.99         20.31        19.02 o
  -8   6  14       1054.28       1012.21        39.07 o
  -6   6  14       1019.90       1078.59        41.72 o
  -4   6  14       1249.03       1261.56        43.07 o
  -2   6  14        229.01        227.19        18.96 o
   0   6  14       1047.96       1006.37        33.40 o
   2   6  14        283.18        284.14        17.73 o
   4   6  14        439.77        398.32        26.64 o
   6   6  14          6.62         19.56        11.65 o
  -5   7  14         18.00         23.55        11.28 o
  -3   7  14        212.42        252.23        21.48 o
  -1   7  14         62.87         56.99        11.92 o
   1   7  14        112.19        158.39        19.70 o
   3   7  14        180.38        169.31        22.16 o
 -14   1  15         14.14         17.10         8.58 o
 -12   1  15         26.15         27.74         6.90 o
 -10   1  15        808.23        730.92        19.40 o
  -8   1  15        713.69        657.12        15.03 o
  -6   1  15         57.94         71.01         6.12 o
  -4   1  15        281.46        317.59        13.09 o
  -2   1  15       1252.47       1209.09        27.12 o
   0   1  15         55.70         45.17         4.70 o
   2   1  15       1004.99        926.17        22.27 o
   4   1  15        457.54        511.93        15.81 o
   6   1  15         37.93         56.38         7.31 o
   8   1  15        274.80        282.24        13.92 o
  10   1  15        816.55        806.12        32.42 o
  12   1  15         38.65         18.22        11.37 o
 -13   2  15        561.97        504.51        25.68 o
 -11   2  15        126.60        140.60        11.63 o
  -9   2  15         42.54         51.31         6.59 o
  -7   2  15       1219.15       1181.92        23.03 o
  -5   2  15        742.27        766.78        17.76 o
  -3   2  15        813.37        681.23        18.66 o
  -1   2  15       1165.87       1199.54        25.89 o
   1   2  15        414.73        421.32        13.11 o
   3   2  15        231.84        219.73        12.53 o
   5   2  15         20.74         18.64         5.34 o
   7   2  15          6.63         12.83         6.50 o
   9   2  15       2298.50       2171.09        53.55 o
  11   2  15        382.55        338.64        23.18 o
 -12   3  15         83.76         82.59        11.46 o
 -10   3  15        519.89        489.61        20.17 o
  -8   3  15         48.30         29.70         6.56 o
  -6   3  15         33.02         32.37         4.45 o
  -4   3  15        142.36        155.70         9.00 o
  -2   3  15       1025.97        924.57        22.81 o
   0   3  15        473.78        439.83        16.94 o
   2   3  15       1320.26       1167.40        29.72 o
   4   3  15       3316.61       3060.30        43.36 o
   6   3  15       6336.01       5538.60        72.46 o
   8   3  15       1338.37       1255.07        34.52 o
  10   3  15        773.77        725.21        32.36 o
 -11   4  15        309.82        293.05        17.23 o
  -9   4  15        166.63        154.73        11.22 o
  -7   4  15         53.27         55.88         8.21 o
  -5   4  15        744.41        645.07        19.04 o
  -3   4  15        428.77        361.21        13.49 o
  -1   4  15       1342.82       1104.82        26.91 o
   1   4  15          2.44         10.98         6.69 o
   3   4  15        541.93        543.67        19.11 o
   5   4  15       3217.57       2904.01        51.39 o
   7   4  15        524.11        552.11        22.91 o
   9   4  15        218.42        154.59        18.38 o
 -10   5  15        696.27        686.47        27.95 o
  -8   5  15        334.08        348.26        17.85 o
  -6   5  15       1852.32       1695.30        40.53 o
  -4   5  15         44.23         72.02         9.47 o
  -2   5  15        437.93        458.98        19.25 o
   0   5  15        275.88        280.53        16.53 o
   2   5  15       1037.12        894.60        28.92 o
   4   5  15        163.96        164.56        14.79 o
   6   5  15        193.89        210.27        16.01 o
   8   5  15        122.92        106.00        21.69 o
  -7   6  15          0.01         20.61         9.24 o
  -5   6  15       1056.90        848.28        47.48 o
  -3   6  15        138.62        158.30        16.70 o
  -1   6  15         45.33         53.26        14.33 o
   1   6  15        621.35        514.95        22.48 o
   3   6  15        133.15        130.76        19.30 o
   5   6  15          4.95          0.82         8.26 o
  -4   7  15        212.10        225.93        22.65 o
  -2   7  15        145.00        165.83        17.36 o
   0   7  15         88.05        164.86        17.83 o
   2   7  15         37.64         51.61        14.48 o
 -14   0  16        137.74         96.32        16.55 o
 -12   0  16       1098.16        957.91        44.34 o
 -10   0  16        808.50        784.54        28.84 o
  -8   0  16       6803.47       7279.45        85.03 o
  -6   0  16        280.59        262.19        16.18 o
  -4   0  16       7627.69       8771.09       126.46 o
  -2   0  16       2991.20       3160.21        77.76 o
   0   0  16       2066.02       2182.60        56.95 o
   2   0  16       3479.20       3778.44        71.09 o
   4   0  16         81.38        106.71        10.27 o
   6   0  16        380.94        352.02        19.63 o
   8   0  16        612.41        713.26        31.97 o
  10   0  16        504.18        554.71        51.90 o
  12   0  16        126.04        123.18        27.15 o
 -13   1  16         16.04         13.42         8.04 o
 -11   1  16        337.98        361.79        17.80 o
  -9   1  16        648.43        634.09        17.02 o
  -7   1  16        650.08        667.69        16.17 o
  -5   1  16       4390.24       4688.10        53.72 o
  -3   1  16        259.60        325.82        11.35 o
  -1   1  16       2363.58       2570.82        41.18 o
   1   1  16         31.93         25.90         6.57 o
   3   1  16        786.52        898.05        24.94 o
   5   1  16       1062.36       1048.79        23.30 o
   7   1  16       1124.72       1140.65        25.22 o
   9   1  16         26.85         33.08         7.24 o
  11   1  16        683.24        571.84        28.74 o
 -12   2  16         71.56         45.13        11.06 o
 -10   2  16         64.55        104.15         9.25 o
  -8   2  16        341.42        401.33        13.49 o
  -6   2  16         95.42        102.25         8.01 o
  -4   2  16          1.04         23.13         4.33 o
  -2   2  16         84.33         89.87         7.53 o
   0   2  16       3700.30       3591.30        42.32 o
   2   2  16         27.27         45.00         5.77 o
   4   2  16        876.18        818.65        21.76 o
   6   2  16       6457.34       6862.29        83.73 o
   8   2  16        580.93        657.64        24.28 o
  10   2  16        284.54        343.94        22.62 o
 -13   3  16         10.98         35.61        11.15 o
 -11   3  16       1126.78       1163.09        33.92 o
  -9   3  16        137.28        142.82        11.70 o
  -7   3  16          2.29         17.60         4.58 o
  -5   3  16       1624.45       1658.33        28.29 o
  -3   3  16         27.45         25.22         5.93 o
  -1   3  16       2798.72       2685.07        43.19 o
   1   3  16          8.14         37.82         7.46 o
   3   3  16       1741.68       1843.67        34.75 o
   5   3  16       1228.36       1247.94        30.69 o
   7   3  16       8280.97       8368.94       104.15 o
   9   3  16         65.89         73.39        11.29 o
 -12   4  16         78.84        120.61        14.04 o
 -10   4  16         23.58         28.07         7.90 o
  -8   4  16        551.64        554.98        19.32 o
  -6   4  16         67.62         66.73         7.99 o
  -4   4  16        805.52        791.10        20.82 o
  -2   4  16         58.35         60.21        10.98 o
   0   4  16        538.06        588.27        21.26 o
   2   4  16       1145.11       1196.74        32.05 o
   4   4  16       4474.90       4222.58        79.77 o
   6   4  16        249.14        319.05        19.00 o
   8   4  16         60.58         82.29        10.71 o
  -9   5  16         17.67         36.75         7.99 o
  -7   5  16       1253.66       1257.24        35.09 o
  -5   5  16         14.41         21.40         6.05 o
  -3   5  16         50.22         25.50         7.35 o
  -1   5  16       1009.85        962.29        28.37 o
   1   5  16        584.80        566.51        23.20 o
   3   5  16        371.63        318.48        17.54 o
   5   5  16         45.58         39.88         8.56 o
   7   5  16         93.06         73.40        12.55 o
  -8   6  16        780.55        835.17        36.27 o
  -6   6  16        401.63        463.39        28.91 o
  -4   6  16        689.83        663.54        31.85 o
  -2   6  16        165.10        139.52        14.02 o
   0   6  16        281.66        255.38        19.03 o
   2   6  16          0.27         10.79         7.37 o
   4   6  16        133.16        173.16        16.99 o
   6   6  16        604.82        639.96        40.66 o
  -3   7  16         23.53         48.46        12.20 o
  -1   7  16        129.15         87.32        12.72 o
   1   7  16          0.86         49.56        10.10 o
 -14   1  17        280.05        244.56        18.23 o
 -12   1  17        111.40        105.64        10.61 o
 -10   1  17          8.14         17.68         5.63 o
  -8   1  17        167.43        167.21         9.39 o
  -6   1  17        914.39        855.98        19.99 o
  -4   1  17         19.21         29.44         5.58 o
  -2   1  17        631.17        562.20        16.39 o
   0   1  17        483.84        564.30        17.77 o
   2   1  17         20.42         20.14         8.49 o
   4   1  17        568.52        541.36        18.31 o
   6   1  17       1929.06       1726.51        31.28 o
   8   1  17         19.46         31.42         6.68 o
  10   1  17         93.72         89.35        15.17 o
 -13   2  17         23.03         17.15         8.80 o
 -11   2  17        313.37        280.17        15.89 o
  -9   2  17        514.22        480.66        21.38 o
  -7   2  17        698.35        645.61        18.14 o
  -5   2  17        445.77        377.91        12.87 o
  -3   2  17         52.57         70.72         8.58 o
  -1   2  17        236.67        193.52        10.68 o
   1   2  17          1.78          7.95         3.94 o
   3   2  17         53.77         59.44         8.86 o
   5   2  17       5311.18       4919.75        74.09 o
   7   2  17        551.23        523.33        20.07 o
   9   2  17       1298.81       1260.25        51.14 o
  11   2  17          0.92         23.14        10.42 o
 -12   3  17         28.13         23.21         9.19 o
 -10   3  17         42.63         62.39         8.90 o
  -8   3  17        118.18        119.39        10.45 o
  -6   3  17        504.93        492.82        16.21 o
  -4   3  17        349.47        328.81        14.13 o
  -2   3  17       2632.15       2380.44        40.92 o
   0   3  17       3641.12       3438.17        51.22 o
   2   3  17       7947.98       7049.53        79.41 o
   4   3  17        595.97        563.95        19.51 o
   6   3  17        765.77        712.75        24.46 o
   8   3  17       1710.30       1660.65        39.32 o
  10   3  17        232.64        278.88        21.94 o
 -11   4  17         13.66          8.00         7.74 o
  -9   4  17        709.18        689.62        23.71 o
  -7   4  17        160.63        157.18        12.50 o
  -5   4  17        812.35        738.23        20.95 o
  -3   4  17        163.25        123.90         8.99 o
  -1   4  17        538.76        604.20        20.77 o
   1   4  17       3712.33       3405.17        51.25 o
   3   4  17        747.02        788.41        26.63 o
   5   4  17        124.87        145.58        14.19 o
   7   4  17          5.40         27.20         9.19 o
   9   4  17         75.68         79.99        15.25 o
 -10   5  17        459.53        465.13        23.58 o
  -8   5  17          4.55         26.22         8.20 o
  -6   5  17        877.73        874.05        32.08 o
  -4   5  17        479.42        450.65        19.20 o
  -2   5  17        696.31        627.34        24.04 o
   0   5  17        234.02        235.96        14.92 o
   2   5  17        319.39        335.88        18.58 o
   4   5  17        125.21        130.03        14.97 o
   6   5  17        335.10        337.77        21.62 o
  -7   6  17        102.67         76.83        11.59 o
  -5   6  17         28.00         37.40        11.73 o
  -3   6  17        385.80        304.46        19.88 o
  -1   6  17        161.62        165.22        14.21 o
   1   6  17          3.09         16.93         8.62 o
   3   6  17        221.86        229.12        18.24 o
   5   6  17         22.33         52.31        13.41 o
 -14   0  18        167.58        146.07        26.87 o
 -12   0  18       3223.83       3284.10        85.48 o
 -10   0  18         48.41         57.24         9.38 o
  -8   0  18       2071.52       2349.84        48.49 o
  -6   0  18       1409.33       1421.10        37.81 o
  -4   0  18       1639.12       1653.76        34.00 o
  -2   0  18       1040.41       1115.61        41.89 o
   0   0  18          0.19         19.15         8.68 o
   2   0  18       1569.91       1536.22        51.14 o
   4   0  18        434.62        480.20        27.55 o
   6   0  18        937.15        965.58        35.78 o
   8   0  18          0.46         39.76        13.61 o
  10   0  18       1261.10       1441.82        86.33 o
 -13   1  18        449.44        420.02        22.73 o
 -11   1  18        205.92        226.82        14.32 o
  -9   1  18       1664.30       1750.35        28.64 o
  -7   1  18        116.54        149.40        11.08 o
  -5   1  18       1073.76       1174.15        24.85 o
  -3   1  18          0.81          9.18         4.53 o
  -1   1  18       1142.97       1253.11        30.41 o
   1   1  18        950.00        947.19        26.24 o
   3   1  18       2259.98       2248.17        38.62 o
   5   1  18       1092.98       1048.89        23.84 o
   7   1  18        705.47        727.07        23.71 o
   9   1  18       1756.45       1946.93        63.84 o
  11   1  18        268.17        324.39        34.39 o
 -12   2  18         65.51         82.13        11.53 o
 -10   2  18         28.70         41.01         7.16 o
  -8   2  18          0.11         22.43         5.62 o
  -6   2  18        117.81        127.32         8.74 o
  -4   2  18       2397.19       2302.31        42.22 o
  -2   2  18        240.82        270.63        13.31 o
   0   2  18        165.09        133.49         8.64 o
   2   2  18       7978.65       8280.46       101.79 o
   4   2  18       1519.12       1697.04        38.75 o
   6   2  18          7.28         32.93         9.08 o
   8   2  18         21.22         34.11         9.85 o
  10   2  18       1352.62       1486.19        55.92 o
 -11   3  18         56.98         66.40        10.03 o
  -9   3  18        426.24        430.09        18.97 o
  -7   3  18          6.50          3.26         5.01 o
  -5   3  18       2738.11       2753.85        43.88 o
  -3   3  18         21.94         66.80         8.33 o
  -1   3  18        136.12        280.45        15.77 o
   1   3  18       2207.92       2232.93        45.94 o
   3   3  18      13208.11      13087.83       120.81 o
   5   3  18        169.47        188.99        13.68 o
   7   3  18         20.70         46.86         9.21 o
   9   3  18        146.82        135.83        16.83 o
 -10   4  18          1.44         20.12         7.78 o
  -8   4  18        555.78        538.64        21.74 o
  -6   4  18        183.07        181.66        12.38 o
  -4   4  18       1267.79       1312.53        29.58 o
  -2   4  18       1479.18       1545.08        35.02 o
   0   4  18       4510.27       4252.96        62.93 o
   2   4  18        635.11        684.33        22.87 o
   4   4  18          9.24         14.93         7.96 o
   6   4  18        682.28        649.36        27.84 o
   8   4  18          5.83         20.96        10.02 o
  -9   5  18          1.93          7.00         7.43 o
  -7   5  18         14.78         47.73        10.42 o
  -5   5  18        849.36        814.06        30.25 o
  -3   5  18        556.52        584.55        24.66 o
  -1   5  18        160.24        125.16        11.88 o
   1   5  18         28.85         21.28         7.08 o
   3   5  18        173.37        149.69        14.22 o
   5   5  18          6.19         22.56         8.76 o
   7   5  18         22.11          8.89         9.79 o
  -6   6  18         61.88         77.10        12.97 o
  -4   6  18        120.74         94.82        14.21 o
  -2   6  18         18.64         35.03        10.27 o
   0   6  18        147.81        168.57        14.43 o
   2   6  18        876.80        838.74        36.60 o
   4   6  18          5.19         15.26        11.90 o
 -12   1  19         47.43         35.47         7.36 o
 -10   1  19        440.92        391.86        15.59 o
  -8   1  19         88.29         89.85         8.83 o
  -6   1  19        238.49        220.09        12.22 o
  -4   1  19        221.41        239.22        11.85 o
  -2   1  19        186.29        162.87         8.19 o
   0   1  19        646.42        628.42        19.85 o
   2   1  19       2980.10       2605.53        50.56 o
   4   1  19          2.25         11.07         6.87 o
   6   1  19         28.83         23.19         6.38 o
   8   1  19        624.13        574.05        23.61 o
  10   1  19          3.58         27.01        13.59 o
 -13   2  19        228.52        224.04        19.86 o
 -11   2  19        410.89        381.49        20.20 o
  -9   2  19         48.05         49.61         7.18 o
  -7   2  19          0.36          9.40         4.82 o
  -5   2  19        121.24         86.47         8.95 o
  -3   2  19         96.84        105.46        10.49 o
  -1   2  19        129.73        100.02         9.63 o
   1   2  19       8193.37       7511.08       109.71 o
   3   2  19        651.13        603.21        22.78 o
   5   2  19       1249.16       1181.92        32.84 o
   7   2  19          0.50         10.28         8.11 o
   9   2  19          9.76         13.40        10.11 o
 -12   3  19         40.27         56.17        10.94 o
 -10   3  19         91.55         87.26        10.46 o
  -8   3  19        215.14        227.28        14.95 o
  -6   3  19       2630.83       2418.90        39.71 o
  -4   3  19       2255.72       2134.46        38.72 o
  -2   3  19       5976.82       5399.12        89.01 o
   0   3  19          1.07         39.48         8.53 o
   2   3  19        669.90        680.49        24.54 o
   4   3  19       4034.97       3827.27        58.90 o
   6   3  19        537.89        477.81        22.46 o
   8   3  19        308.70        297.09        23.00 o
 -11   4  19         26.22         20.76         7.34 o
  -9   4  19        274.39        281.34        17.54 o
  -7   4  19        375.01        314.32        16.80 o
  -5   4  19        301.53        350.06        17.34 o
  -3   4  19       2834.32       2691.67        47.45 o
  -1   4  19        680.80        690.37        24.40 o
   1   4  19         35.90         31.75         7.32 o
   3   4  19          0.98         13.15         7.04 o
   5   4  19        228.32        229.89        16.13 o
   7   4  19        188.71        168.62        15.61 o
  -8   5  19        480.29        495.86        24.22 o
  -6   5  19        255.25        217.84        18.11 o
  -4   5  19        194.94        189.09        14.31 o
  -2   5  19        278.39        283.64        17.97 o
   0   5  19         98.68        103.47        10.95 o
   2   5  19        568.91        561.85        23.40 o
   4   5  19        190.47        157.46        14.84 o
   6   5  19          2.76         26.09         9.61 o
  -5   6  19        111.37        111.76        16.91 o
  -3   6  19         15.07         24.57         9.52 o
  -1   6  19        161.51        179.57        15.81 o
   1   6  19         25.01         29.31        13.30 o
   3   6  19          1.50          7.76         8.96 o
 -12   0  20        601.68        567.11        36.51 o
 -10   0  20        403.27        359.49        19.51 o
  -8   0  20        612.07        653.91        27.92 o
  -6   0  20         30.03         38.38         8.91 o
  -4   0  20         92.08         75.05         9.36 o
  -2   0  20       2317.46       2331.33        65.01 o
   0   0  20         38.63         67.64        14.87 o
   2   0  20       1024.60        919.29        41.30 o
   4   0  20        218.61        187.65        23.72 o
   6   0  20        980.30       1048.72        46.96 o
   8   0  20         25.60         31.20        12.59 o
  10   0  20        886.13        923.75        71.66 o
 -13   1  20        514.47        564.36        31.99 o
 -11   1  20         75.47         74.78         9.50 o
  -9   1  20        276.69        322.84        13.60 o
  -7   1  20          3.79         13.37         5.81 o
  -5   1  20        866.62        885.16        22.35 o
  -3   1  20        230.69        229.77        11.17 o
  -1   1  20       2408.02       2463.46        43.25 o
   1   1  20       3601.05       3719.66        68.80 o
   3   1  20        268.51        293.76        15.84 o
   5   1  20       3141.64       3442.87        71.59 o
   7   1  20       1020.71       1008.16        31.39 o
   9   1  20        409.30        453.76        25.73 o
 -12   2  20          0.14          0.00         8.37 o
 -10   2  20         55.55         62.79         8.89 o
  -8   2  20       1020.49        971.27        25.89 o
  -6   2  20        548.54        640.93        22.65 o
  -4   2  20         30.44         78.13        10.51 o
  -2   2  20       6212.78       6648.05        91.57 o
   0   2  20       2445.12       2724.81        56.48 o
   2   2  20        219.89        172.32        13.35 o
   4   2  20          0.34         18.68         7.51 o
   6   2  20       1792.13       1765.54        48.22 o
   8   2  20        445.63        429.93        24.83 o
 -11   3  20          7.25          3.72         7.06 o
  -9   3  20       1675.00       1703.37        44.41 o
  -7   3  20        118.42        146.90        11.27 o
  -5   3  20        240.48        341.66        23.39 o
  -3   3  20       2537.64       2502.61        44.15 o
  -1   3  20      11875.45      11748.21       116.75 o
   1   3  20        209.22        230.32        14.92 o
   3   3  20        378.23        419.99        19.84 o
   5   3  20        149.64        124.06        11.97 o
   7   3  20        327.05        317.89        19.72 o
   9   3  20          0.87         22.56        11.93 o
 -10   4  20        215.31        212.93        15.52 o
  -8   4  20       1470.56       1519.85        39.69 o
  -6   4  20       1104.62       1195.03        32.23 o
  -4   4  20       2584.68       2564.36        46.28 o
  -2   4  20        602.91        671.41        24.79 o
   0   4  20        258.81        255.51        15.32 o
   2   4  20        413.04        350.29        17.35 o
   4   4  20         19.11         33.29         8.84 o
   6   4  20        143.39        191.07        21.60 o
  -9   5  20        522.81        516.40        27.62 o
  -7   5  20        352.79        375.78        22.99 o
  -5   5  20         47.68         53.34        10.75 o
  -3   5  20          3.14          0.00         8.08 o
  -1   5  20        104.45         80.51         9.43 o
   1   5  20          2.91         29.40         8.58 o
   3   5  20          4.03          7.14         7.35 o
   5   5  20        146.71        210.64        16.52 o
  -4   6  20        116.32        183.99        18.55 o
  -2   6  20        694.70        634.78        30.43 o
   0   6  20          8.70         32.20         9.51 o
   2   6  20         48.95         47.04        11.66 o
 -12   1  21         83.35         74.20        11.08 o
 -10   1  21         79.73         79.68         8.63 o
  -8   1  21         47.95         31.10         6.29 o
  -6   1  21        277.95        260.90        12.26 o
  -4   1  21        419.41        442.71        16.62 o
  -2   1  21       2687.66       2384.27        41.82 o
   0   1  21          1.57         14.89         6.89 o
   2   1  21          3.11         30.50         7.87 o
   4   1  21       1160.12        969.80        28.66 o
   6   1  21          3.69          1.99         7.40 o
   8   1  21        124.56        150.70        13.55 o
 -11   2  21          3.53          6.00         7.09 o
  -9   2  21         59.31         59.77         9.16 o
  -7   2  21        386.47        397.01        16.91 o
  -5   2  21        179.39        172.33        13.88 o
  -3   2  21       6996.23       6363.08        85.45 o
  -1   2  21        599.59        590.89        23.28 o
   1   2  21        574.09        502.74        21.80 o
   3   2  21         38.13         46.68         8.30 o
   5   2  21         14.03         15.77         7.83 o
   7   2  21        450.91        415.83        22.84 o
   9   2  21         63.76         68.71        13.53 o
 -10   3  21       1773.40       1642.32        42.21 o
  -8   3  21        857.60        851.17        28.65 o
  -6   3  21       2957.52       2713.43        47.44 o
  -4   3  21        647.11        688.12        25.55 o
  -2   3  21        594.61        581.05        33.69 o
   0   3  21       5277.61       4944.84        73.89 o
   2   3  21        959.82        994.98        29.89 o
   4   3  21         43.73         49.22         9.16 o
   6   3  21        334.83        327.43        18.77 o
   8   3  21        579.02        573.31        32.57 o
  -9   4  21        125.59        132.48        14.34 o
  -7   4  21       1495.41       1405.23        37.18 o
  -5   4  21        432.02        406.34        19.57 o
  -3   4  21          0.00          7.46         7.03 o
  -1   4  21          1.62         17.55         7.46 o
   1   4  21        353.54        346.42        17.73 o
   3   4  21        347.76        299.38        18.06 o
   5   4  21        384.41        383.37        21.70 o
   7   4  21          7.39         25.17         9.49 o
  -8   5  21        102.29        119.48        18.95 o
  -6   5  21        142.69        146.42        15.13 o
  -4   5  21         59.53         66.77        10.86 o
  -2   5  21        539.79        583.21        27.94 o
   0   5  21        239.95        252.55        16.35 o
   2   5  21         58.56         45.07         9.49 o
   4   5  21        401.91        416.48        22.95 o
  -3   6  21         26.43         36.51        11.35 o
  -1   6  21         70.85         59.00        11.55 o
   1   6  21         13.63         22.46        14.73 o
 -12   0  22        202.66        225.02        26.45 o
 -10   0  22         59.84         50.20        10.04 o
  -8   0  22        144.02        123.21        14.83 o
  -6   0  22       1747.09       1734.45        47.84 o
  -4   0  22         73.62         62.65         8.10 o
  -2   0  22        520.94        460.59        30.55 o
   0   0  22        591.81        679.00        37.45 o
   2   0  22        176.90        198.89        21.33 o
   4   0  22        320.54        282.59        24.33 o
   6   0  22       2714.57       2413.49        87.23 o
   8   0  22       1511.16       1625.04        63.20 o
 -11   1  22          0.03          3.73         7.45 o
  -9   1  22        524.52        504.56        20.42 o
  -7   1  22          2.04          7.27         6.18 o
  -5   1  22       1420.13       1512.36        31.73 o
  -3   1  22       4007.67       4157.98        66.50 o
  -1   1  22          3.16         13.14         7.31 o
   1   1  22       2769.14       3099.03        52.32 o
   3   1  22       1998.03       1767.59        39.46 o
   5   1  22        140.98        144.21        12.06 o
   7   1  22        241.26        239.25        19.29 o
   9   1  22         43.49         53.97        18.74 o
 -12   2  22        373.63        303.36        22.00 o
 -10   2  22        664.77        698.24        24.95 o
  -8   2  22        232.29        289.07        16.40 o
  -6   2  22       3128.49       3411.72        53.41 o
  -4   2  22       2350.37       2510.35        51.53 o
  -2   2  22        689.75        623.30        24.26 o
   0   2  22         26.27         43.62         9.16 o
   2   2  22       1323.83       1299.21        35.98 o
   4   2  22        816.17        756.97        27.83 o
   6   2  22        245.77        226.55        23.12 o
   8   2  22        142.07        160.20        15.62 o
 -11   3  22        201.15        215.39        17.89 o
  -9   3  22        781.23        839.70        27.86 o
  -7   3  22       1934.19       1821.02        46.89 o
  -5   3  22       5958.69       5953.85       102.33 o
  -3   3  22         90.59        127.77        13.54 o
  -1   3  22       1651.80       1680.90        41.22 o
   1   3  22         50.92         35.05         8.83 o
   3   3  22        248.49        211.02        18.03 o
   5   3  22         25.77         20.97         8.41 o
   7   3  22        272.19        315.98        24.37 o
  -8   4  22        862.66        859.07        29.28 o
  -6   4  22        231.74        251.34        16.58 o
  -4   4  22        572.15        515.37        23.60 o
  -2   4  22         62.25         44.06         8.79 o
   0   4  22         20.21         28.80         7.98 o
   2   4  22        459.87        492.82        21.22 o
   4   4  22        473.58        471.75        23.57 o
   6   4  22        378.96        381.93        21.88 o
  -7   5  22          1.44         22.13         9.84 o
  -5   5  22          9.74         21.34         8.28 o
  -3   5  22          9.82         58.50        16.04 o
  -1   5  22         79.13         80.15        13.13 o
   1   5  22        209.06        265.69        17.53 o
   3   5  22         81.72         39.47         9.23 o
  -2   6  22         84.51         82.36        13.36 o
 -12   1  23          3.23         13.54         8.76 o
 -10   1  23        259.95        262.55        14.33 o
  -8   1  23        228.28        219.50        13.65 o
  -6   1  23       1562.77       1495.66        38.62 o
  -4   1  23         20.63         19.38         8.29 o
  -2   1  23         49.15         38.04        10.09 o
   0   1  23       1367.65       1140.55        33.59 o
   2   1  23          2.91         14.07         8.48 o
   4   1  23         29.80         44.75         8.76 o
   6   1  23        393.85        288.14        18.51 o
   8   1  23        425.30        392.04        22.53 o
 -11   2  23        513.07        479.30        24.67 o
  -9   2  23        172.56        165.34        13.34 o
  -7   2  23       3472.54       3259.20        53.49 o
  -5   2  23        443.05        421.20        21.45 o
  -3   2  23         35.39         30.14         8.91 o
  -1   2  23        185.09        174.90        13.94 o
   1   2  23         27.11         18.19         8.07 o
   3   2  23        760.71        747.60        28.26 o
   5   2  23         77.97         83.78        10.62 o
   7   2  23         27.22         30.42         8.63 o
 -10   3  23       1246.13       1167.54        34.43 o
  -8   3  23       1332.50       1335.84        41.45 o
  -6   3  23        560.53        571.52        22.64 o
  -4   3  23       3804.58       3573.85        62.29 o
  -2   3  23       1100.89       1084.59        33.70 o
   0   3  23         64.56         41.36         8.79 o
   2   3  23        224.76        212.64        16.08 o
   4   3  23        810.50        780.51        30.11 o
   6   3  23         16.19          4.23         8.73 o
  -9   4  23        232.35        188.40        18.82 o
  -7   4  23         28.21         36.97        10.54 o
  -5   4  23         10.29         10.61         6.95 o
  -3   4  23        269.90        277.12        17.84 o
  -1   4  23        435.27        401.09        20.02 o
   1   4  23        284.93        293.52        17.02 o
   3   4  23         36.51         44.49        10.37 o
   5   4  23          0.02         12.91         9.61 o
  -6   5  23        291.53        289.02        20.41 o
  -4   5  23        243.09        282.11        30.87 o
  -2   5  23        245.24        240.27        17.63 o
   0   5  23        484.10        539.52        24.17 o
   2   5  23        144.18        138.06        14.49 o
 -10   0  24        923.27        914.52        37.38 o
  -8   0  24        236.95        229.48        29.10 o
  -6   0  24         73.92         88.35        13.25 o
  -4   0  24        386.89        361.02        24.40 o
  -2   0  24        153.79        150.71        19.07 o
   0   0  24       1294.13       1196.12        51.52 o
   2   0  24       4896.01       4501.11       114.86 o
   4   0  24       2313.34       2343.65        76.30 o
   6   0  24       1070.45       1044.05        67.44 o
   8   0  24         90.38         43.39        13.53 o
 -11   1  24         19.74         31.66         9.56 o
  -9   1  24        556.74        561.39        24.87 o
  -7   1  24       2109.97       2304.98        54.07 o
  -5   1  24        282.57        281.25        22.21 o
  -3   1  24       1054.15       1203.01        47.69 o
  -1   1  24       2069.59       1904.22        46.09 o
   1   1  24          2.02         12.37         8.37 o
   3   1  24        105.12        112.93        12.53 o
   5   1  24         62.17         43.98        10.40 o
   7   1  24        113.82        150.34        15.27 o
 -10   2  24       1182.85       1328.00        35.52 o
  -8   2  24       1628.11       1678.44        45.73 o
  -6   2  24        720.66        679.03        25.90 o
  -4   2  24         76.20         81.01        17.40 o
  -2   2  24        399.53        407.46        20.95 o
   0   2  24        799.96        791.62        29.13 o
   2   2  24        710.81        727.86        28.34 o
   4   2  24         15.65         27.61         9.01 o
   6   2  24         66.55         67.41        10.64 o
  -9   3  24       1856.81       1864.86        47.43 o
  -7   3  24          0.59         28.17        10.14 o
  -5   3  24       2131.44       2114.60        47.90 o
  -3   3  24          1.33         30.86         7.87 o
  -1   3  24         46.56         38.68         9.22 o
   1   3  24         83.65         80.75        11.19 o
   3   3  24        221.19        256.16        18.02 o
   5   3  24          0.55          4.81         9.06 o
  -8   4  24        549.10        495.35        31.28 o
  -6   4  24         10.29         39.06         9.96 o
  -4   4  24          3.32         24.73         9.69 o
  -2   4  24        643.61        658.28        27.66 o
   0   4  24        639.46        672.37        26.52 o
   2   4  24        336.89        363.83        20.34 o
   4   4  24        373.82        425.57        22.40 o
  -5   5  24        126.54         95.55        14.07 o
  -3   5  24        165.98        221.86        22.15 o
  -1   5  24         71.81         38.43         9.90 o
   1   5  24         50.58         88.82        13.42 o
 -10   1  25        715.78        681.12        26.60 o
  -8   1  25         52.24         45.29         8.87 o
  -6   1  25         58.59         67.73        10.82 o
  -4   1  25        834.74        775.05        29.70 o
  -2   1  25         67.15         57.18        12.47 o
   0   1  25         22.85          2.83         7.62 o
   2   1  25        588.47        495.22        24.99 o
   4   1  25        530.07        479.01        25.09 o
   6   1  25         22.92         31.29         8.56 o
  -9   2  25        303.12        300.24        18.12 o
  -7   2  25         56.42         58.62         9.96 o
  -5   2  25        343.86        311.61        19.12 o
  -3   2  25         45.28         48.56         9.37 o
  -1   2  25        765.80        749.24        28.96 o
   1   2  25         48.40         36.26         8.42 o
   3   2  25         16.87         27.89         8.50 o
   5   2  25        130.59        127.74        13.36 o
   7   2  25        626.17        579.74        27.14 o
  -8   3  25       1679.40       1515.39        43.00 o
  -6   3  25        744.00        671.99        28.49 o
  -4   3  25        301.82        300.81        19.89 o
  -2   3  25         74.34         67.45        10.50 o
   0   3  25        615.16        601.94        26.64 o
   2   3  25          3.22         13.27         8.03 o
   4   3  25         10.06         14.40         8.59 o
   6   3  25         70.65         73.76        12.81 o
  -7   4  25        112.03        123.17        14.13 o
  -5   4  25        362.53        347.23        22.23 o
  -3   4  25        139.83        121.19        13.84 o
  -1   4  25         74.84         82.17        11.58 o
   1   4  25          2.66         14.51         7.87 o
   3   4  25        134.68        106.11        15.53 o
  -4   5  25        475.73        457.53        27.63 o
  -2   5  25         66.50         85.23        13.01 o
   0   5  25        359.50        439.15        26.91 o
 -10   0  26         13.15         25.77        20.20 o
  -8   0  26         48.31         75.75        16.18 o
  -6   0  26        902.55        948.45        46.87 o
  -4   0  26       2194.44       2143.90        71.21 o
  -2   0  26       4974.67       4693.08       109.94 o
   0   0  26       1995.49       2160.33        73.56 o
   2   0  26        716.35        661.88        41.31 o
   4   0  26        289.52        271.90        28.25 o
   6   0  26        132.25         94.69        20.96 o
  -9   1  26        513.40        504.49        25.68 o
  -7   1  26        145.75        178.56        15.24 o
  -5   1  26       1130.24       1027.32        32.38 o
  -3   1  26         20.42         40.01         9.96 o
  -1   1  26          2.76          8.64         8.25 o
   1   1  26         83.87         47.89        10.39 o
   3   1  26        260.96        311.92        20.70 o
   5   1  26         30.22         26.94         9.21 o
 -10   2  26        454.42        467.23        24.69 o
  -8   2  26         63.58         69.09        10.32 o
  -6   2  26         16.36          9.02         7.94 o
  -4   2  26        390.72        419.28        26.86 o
  -2   2  26        897.28        939.20        32.86 o
   0   2  26         38.62         19.38         8.03 o
   2   2  26         64.03         60.79        12.77 o
   4   2  26        281.22        251.67        17.42 o
   6   2  26        212.68        246.20        22.76 o
  -9   3  26       1440.60       1399.63        42.24 o
  -7   3  26         53.69         75.49        12.27 o
  -5   3  26         14.22         49.02        10.72 o
  -3   3  26        116.40         96.18        12.42 o
  -1   3  26        105.52         92.99        12.21 o
   1   3  26          1.57         30.32         9.11 o
   3   3  26        920.54        952.19        34.53 o
   5   3  26         13.03         19.09         8.64 o
  -6   4  26        501.24        512.14        28.79 o
  -4   4  26        491.19        593.35        31.78 o
  -2   4  26        188.21        195.43        16.59 o
   0   4  26        132.55        175.05        16.49 o
   2   4  26         32.07         49.95         9.83 o
 -10   1  27         33.82         66.14        11.98 o
  -8   1  27        239.37        255.55        21.48 o
  -6   1  27        174.15        151.62        14.49 o
  -4   1  27        185.58        153.40        15.03 o
  -2   1  27        551.70        468.06        24.30 o
   0   1  27        377.50        344.75        21.60 o
   2   1  27         42.67         59.99        10.90 o
   4   1  27        223.79        205.97        17.37 o
   6   1  27        154.44        154.59        16.62 o
  -9   2  27        360.13        370.58        23.39 o
  -7   2  27         61.24         67.34        10.50 o
  -5   2  27        478.17        425.77        22.18 o
  -3   2  27         12.97         12.64         9.06 o
  -1   2  27        139.93        135.95        15.89 o
   1   2  27        116.13        104.83        11.86 o
   3   2  27        693.92        706.57        28.67 o
   5   2  27        381.72        394.62        23.51 o
  -8   3  27        311.65        280.59        21.68 o
  -6   3  27          3.82         18.86        10.15 o
  -4   3  27        213.82        224.84        18.89 o
  -2   3  27          1.12         20.39         8.27 o
   0   3  27         49.95         67.71        10.38 o
   2   3  27         73.62         91.32        12.35 o
   4   3  27        162.51        255.80        19.12 o
  -5   4  27         75.61         97.07        15.79 o
  -3   4  27         18.64         18.54        10.78 o
  -1   4  27         52.31         81.75        12.79 o
   1   4  27        474.42        584.16        28.30 o
  -8   0  28       1988.51       2084.54        73.23 o
  -6   0  28       2936.81       3026.24        89.22 o
  -4   0  28        856.62        935.50        49.15 o
  -2   0  28        244.84        270.27        32.09 o
   0   0  28        382.41        437.23        35.37 o
   2   0  28        182.13        202.05        25.23 o
   4   0  28         45.08         44.81        18.24 o
  -9   1  28        313.92        278.63        21.31 o
  -7   1  28         17.55         18.15         8.06 o
  -5   1  28         40.06         53.00        10.58 o
  -3   1  28         80.62         75.49        11.97 o
  -1   1  28        277.89        365.17        22.90 o
   1   1  28        109.93         85.78        12.10 o
   3   1  28         23.91         48.96        11.49 o
   5   1  28        351.31        335.75        23.13 o
  -8   2  28         88.94         86.37        12.38 o
  -6   2  28        593.31        606.04        28.07 o
  -4   2  28        169.20        158.35        16.14 o
  -2   2  28         30.17         38.85        10.06 o
   0   2  28        253.94        214.85        17.49 o
   2   2  28        233.56        290.01        19.99 o
   4   2  28        242.92        309.22        21.44 o
  -7   3  28         86.05         73.74        12.21 o
  -5   3  28         24.01         29.10        10.51 o
  -3   3  28          4.44          3.58         8.17 o
  -1   3  28        610.68        659.97        29.70 o
   1   3  28          6.66         10.19         8.76 o
   3   3  28        770.46        908.08        35.61 o
  -2   4  28         41.62         51.77        10.77 o
  -8   1  29        264.13        236.55        21.89 o
  -6   1  29        311.41        255.60        18.85 o
  -4   1  29        131.13        144.36        14.72 o
  -2   1  29         56.12         48.86        10.54 o
   0   1  29        262.29        234.63        25.13 o
   2   1  29        199.16        292.51        21.69 o
   4   1  29         90.24         99.34        14.33 o
  -7   2  29          0.31          0.00         9.37 o
  -5   2  29        195.35        192.86        24.10 o
  -3   2  29         50.40         46.79         9.88 o
  -1   2  29        428.27        418.17        25.14 o
   1   2  29        417.48        398.48        23.29 o
   3   2  29        397.88        457.10        26.06 o
  -4   3  29         72.90         83.48        11.52 o
  -2   3  29         40.45         47.14         9.86 o
   0   3  29        160.28        242.65        19.13 o
  -6   0  30         33.90         51.31        15.31 o
  -4   0  30        233.49        255.97        27.65 o
  -2   0  30        175.19        156.80        23.94 o
   0   0  30        253.62        368.56        34.22 o
   2   0  30         45.39        112.31        21.55 o
  -7   1  30         50.92         68.58        11.54 o
  -5   1  30        133.50        196.05        17.45 o
  -3   1  30        148.80        144.43        15.96 o
  -1   1  30         42.58         69.43        12.60 o
   1   1  30        272.60        304.33        21.75 o
   3   1  30        754.07        819.42        35.91 o
  -6   2  30          5.04         30.01        10.39 o
  -4   2  30        158.90        155.85        15.74 o
  -2   2  30        143.83        184.83        17.54 o
   0   2  30        110.83        197.22        18.32 o
   2   2  30         86.25        132.14        20.82 o
  -3   3  30         39.49         48.19         9.40 o
  -6   1  31         46.77         44.42        10.94 o
  -4   1  31        184.13        202.49        18.37 o
  -2   1  31        192.81        290.55        21.73 o
   0   1  31         71.27         72.61        13.28 o
  -3   2  31        248.78        219.17        19.48 o
  -1   2  31        488.58        568.45        33.93 o
  -4   0  32        337.57        322.29        32.35 o
  -2   0  32        186.21        249.58        29.49 o
  -3   1  32         94.11        124.37        15.36 o
                                                
