# Supplementary material for: Do carboximide–carboxylic acid combinations form co-crystals? The role of hydroxyl substitution on the formation of co-crystals and eutectics
Source: IUCrJ. 2015 Apr 10;2(Pt 3):341–51. doi: 10.1107/S2052252515002651 (PMC4420544; doi:10.1107/S2052252515002651)
Supplement: Supplementary file 10 [file m-02-00341-MM-35DHBAsup10.hkl]

#
# h,k,l, Fc-squared, Fo-squared, sigma(Fo-squared), status flag
#
data_mm-35DHBA
_shelx_title ' MM-35DHBA in P-1'
_shelx_refln_list_code          4
_shelx_F_calc_maximum      362.42
_exptl_crystal_F_000       640.00
_reflns_d_resolution_high  0.8255

loop_
 _space_group_symop_operation_xyz
 'x, y, z'
 '-x, -y, -z'

_cell_length_a     9.3796
_cell_length_b    10.3981
_cell_length_c    15.6415
_cell_angle_alpha  80.620
_cell_angle_beta   72.913
_cell_angle_gamma  66.089

_shelx_F_squared_multiplier     1.000

loop_
 _refln_index_h
 _refln_index_k
 _refln_index_l
 _refln_F_squared_calc
 _refln_F_squared_meas
 _refln_F_squared_sigma
 _refln_observed_status
   1   0   0         85.89        104.94         5.08 o
   2   0   0        852.50        812.05        56.16 o
   3   0   0       1380.18       1207.25       161.10 o
   4   0   0        108.83         85.10        17.96 o
   5   0   0          6.92          2.72         5.93 o
   6   0   0         17.89         34.68        11.95 o
   7   0   0         39.58         43.10        13.67 o
   8   0   0        247.09        265.28        23.54 o
   9   0   0          1.42         35.37        25.01 o
  10   0   0         23.91         46.54        26.22 o
  -9   1   0         16.64         42.25        24.28 o
  -8   1   0        697.53        657.96        36.16 o
  -7   1   0         56.44         51.98        15.65 o
  -6   1   0        105.28        130.23        17.25 o
  -5   1   0        216.11        229.83        45.35 o
  -4   1   0        147.94        145.04        12.94 o
  -3   1   0        283.95        273.84        27.98 o
  -2   1   0       3584.12       3435.91       248.71 o
  -1   1   0       1071.77       1044.17        76.35 o
   1   1   0       2809.43       2550.10       207.59 o
   2   1   0         83.80         61.72         7.84 o
   3   1   0        856.28        748.97        35.29 o
   4   1   0        159.73        133.82        13.06 o
   5   1   0        214.44        180.33        24.13 o
   6   1   0         26.25         19.92         4.61 o
   7   1   0         93.17         89.51        12.07 o
   8   1   0         35.64         36.14        12.72 o
   9   1   0          1.10          0.00        24.68 o
  10   1   0        127.60         74.02        29.99 o
  -9   2   0         29.29         17.99        16.16 o
  -8   2   0         18.09         13.56        14.92 o
  -7   2   0         51.43         76.53        16.11 o
  -6   2   0        202.67        178.37        18.48 o
  -5   2   0          0.08          4.07         8.73 o
  -4   2   0        593.66        506.91        42.27 o
  -3   2   0        139.77        117.47        10.40 o
  -2   2   0        365.91        288.85        32.59 o
  -1   2   0      19281.05      17382.47       642.14 o
   0   2   0        351.44        343.33        21.21 o
   1   2   0        151.36        158.50        13.60 o
   2   2   0      14400.19      13669.07       832.63 o
   3   2   0         27.23         24.70         8.17 o
   4   2   0        325.19        173.35        28.71 o
   5   2   0        450.71        398.74        15.55 o
   6   2   0          0.15          0.00         5.84 o
   7   2   0          8.64          9.71         6.44 o
   8   2   0        867.41        644.69        73.43 o
   9   2   0          1.76          0.00        21.47 o
  10   2   0         33.75         22.71        29.44 o
  -8   3   0         21.59         37.86        16.80 o
  -7   3   0         19.93         26.53        15.52 o
  -6   3   0        392.42        404.82        25.15 o
  -5   3   0         28.26         28.62        13.08 o
  -4   3   0         25.23         18.86        10.80 o
  -3   3   0        231.82        226.83        17.46 o
  -2   3   0        373.89        361.21        26.85 o
  -1   3   0         28.05         26.75         6.02 o
   0   3   0     131347.45     130040.92      6524.83 o
   1   3   0         39.44         48.34         5.11 o
   2   3   0        521.94        520.71        19.63 o
   3   3   0         96.92        103.64         8.19 o
   4   3   0         19.39         12.03        14.25 o
   5   3   0        124.77         88.92        17.58 o
   6   3   0         40.83         41.37        16.35 o
   7   3   0          0.01          6.94        23.25 o
   8   3   0        100.69         87.06        24.81 o
   9   3   0         36.51         56.68        27.25 o
  10   3   0         15.51         31.77        35.39 o
  -8   4   0         96.27        105.17        23.77 o
  -7   4   0          0.64         27.20        18.29 o
  -6   4   0         46.99         45.15        15.01 o
  -5   4   0        104.78        105.51        15.62 o
  -4   4   0        120.55        145.94        15.15 o
  -3   4   0          3.08         11.31         9.44 o
  -2   4   0        952.08        909.96        36.37 o
  -1   4   0        258.48        267.48        14.49 o
   0   4   0          1.88          6.03         8.27 o
   1   4   0       2020.23       1981.81        93.72 o
   2   4   0         12.60         17.55         5.08 o
   3   4   0         25.80         31.47         4.85 o
   4   4   0        502.54        436.81        49.89 o
   5   4   0        275.26        301.14        23.62 o
   6   4   0         34.68         31.41        12.69 o
   7   4   0        163.81        135.81        25.35 o
   8   4   0         47.45         39.18        26.19 o
   9   4   0         51.27         50.37        26.08 o
  10   4   0        145.71        161.83        36.12 o
  -7   5   0          0.18         12.83        21.76 o
  -6   5   0         18.89         16.62        19.86 o
  -5   5   0         24.80         22.90        13.30 o
  -4   5   0          2.05          8.92        12.50 o
  -3   5   0         43.45         47.08        11.39 o
  -2   5   0          3.39          9.28         5.72 o
  -1   5   0       6839.12       6106.58        93.78 o
   0   5   0         33.90         20.64         8.50 o
   1   5   0         72.98         65.28         6.15 o
   2   5   0       1541.58       1618.01        60.61 o
   3   5   0         27.77         29.73         5.25 o
   4   5   0         19.45         15.19         4.74 o
   5   5   0       1609.95       1662.23        74.58 o
   6   5   0         54.87         60.35        17.43 o
   7   5   0         16.55          5.12        10.88 o
   8   5   0       1178.90       1202.06        65.84 o
   9   5   0          2.90          1.31        14.25 o
  10   5   0          5.37          5.67        32.38 o
  -6   6   0         83.11        115.38        39.79 o
  -5   6   0         14.35         13.99        22.99 o
  -4   6   0          6.03          0.00        17.49 o
  -3   6   0        322.45        309.71        24.08 o
  -2   6   0         71.48         80.19        16.62 o
  -1   6   0          7.57          0.00        13.34 o
   0   6   0      20694.39      20338.76       983.89 o
   1   6   0         15.28         25.99         9.88 o
   2   6   0         18.60         14.52         5.29 o
   3   6   0          0.21          0.00         6.38 o
   4   6   0         37.64         35.62         6.61 o
   5   6   0          9.24         11.05         5.47 o
   6   6   0         63.90         64.92        17.94 o
   7   6   0         29.43         17.12        15.95 o
   8   6   0        136.30        112.97        27.70 o
   9   6   0          4.67          7.01        23.50 o
  10   6   0         18.49         16.49        25.33 o
  -5   7   0          0.09          4.76        19.20 o
  -4   7   0          0.16          9.65        17.71 o
  -3   7   0        110.97        118.41        22.71 o
  -2   7   0         22.37         36.27        17.47 o
  -1   7   0         68.29         95.93        17.05 o
   0   7   0         71.57         72.45        14.78 o
   1   7   0        109.46        107.80        13.57 o
   2   7   0        130.15        121.52         8.83 o
   3   7   0        322.11        303.32        15.64 o
   4   7   0          4.12          1.75         7.26 o
   5   7   0         46.40         39.21         9.62 o
   6   7   0         23.22         15.26         6.11 o
   7   7   0        408.20        446.56        46.48 o
   8   7   0         20.16         32.05        25.93 o
   9   7   0          4.85         24.99        27.10 o
  10   7   0        104.86         69.73        39.24 o
  -5   8   0          1.29          0.00        22.95 o
  -4   8   0          8.77         39.44        23.19 o
  -3   8   0          0.00          6.81        19.41 o
  -2   8   0         36.81         29.71        17.36 o
  -1   8   0       2934.91       3038.25       119.64 o
   0   8   0        111.17        121.69        31.83 o
   1   8   0          2.14          7.10        11.17 o
   2   8   0        361.73        306.70        34.67 o
   3   8   0         22.71         31.83         6.08 o
   4   8   0         46.44         58.60         8.66 o
   5   8   0        534.70        544.89        23.46 o
   6   8   0         20.79         26.19        18.35 o
   7   8   0        154.88        140.42        24.79 o
   8   8   0        408.05        352.49        35.84 o
   9   8   0          1.34         25.46        23.30 o
  10   8   0         31.63          0.00        34.05 o
  -3   9   0          0.26          0.00        37.86 o
  -2   9   0          3.09          0.00        28.28 o
  -1   9   0         84.70        115.86        39.43 o
   0   9   0       2339.41       2446.38       166.36 o
   1   9   0         19.03         22.71        23.73 o
   2   9   0         64.58         89.47        17.88 o
   3   9   0         13.39          1.74         9.11 o
   4   9   0         15.65          9.95        10.40 o
   5   9   0         19.31         29.08        10.57 o
   6   9   0         42.73         44.57        22.03 o
   7   9   0          6.41          7.64        21.15 o
   8   9   0         23.63         15.81        22.89 o
   9   9   0         10.74          8.72        24.66 o
  -2  10   0          4.84          0.00        35.53 o
  -1  10   0         41.74         60.26        31.89 o
   0  10   0         13.58         72.33        48.62 o
   1  10   0         59.80         42.47        25.62 o
   2  10   0         60.59         74.67        18.21 o
   3  10   0         25.32         33.84        16.06 o
   4  10   0         13.02         24.47        15.61 o
   5  10   0         11.42         15.99        11.42 o
   6  10   0          4.42          3.19        18.32 o
   7  10   0        211.02        198.17        28.06 o
   8  10   0         10.41         14.24        22.25 o
   9  10   0          0.93          2.93        25.89 o
  -1  11   0        673.94        888.85        89.28 o
   0  11   0         27.39        223.98        38.70 o
   1  11   0         57.79         89.02        29.90 o
   2  11   0         44.40         68.69        29.71 o
   3  11   0          7.08         15.20        23.22 o
   4  11   0          0.47          4.64        19.67 o
   5  11   0        189.10        211.14        30.93 o
   6  11   0         23.89         57.67        30.35 o
   7  11   0         59.47        138.14        54.08 o
   8  11   0         59.77         42.52        22.88 o
   2  12   0          1.29          0.00        28.74 o
   3  12   0          3.74         29.66        49.85 o
   4  12   0          5.12         23.65        25.80 o
   5  12   0          0.13          0.00        41.93 o
   6  12   0         35.06         74.09        42.52 o
  -6 -12   1         18.96         49.63        41.17 o
  -5 -12   1         17.11         33.91        38.15 o
  -4 -12   1          3.56         19.48        22.49 o
  -3 -12   1         38.41         46.38        27.33 o
  -2 -12   1          3.28         17.70        28.77 o
  -7 -11   1         31.75         30.25        36.40 o
  -6 -11   1          0.65          0.00        25.80 o
  -5 -11   1          3.06          0.00        24.33 o
  -4 -11   1          2.18         13.55        16.94 o
  -3 -11   1          4.02         14.30        23.71 o
  -2 -11   1         22.36          5.65        24.93 o
  -1 -11   1          1.85          0.00        33.27 o
   0 -11   1          0.32          7.61        28.87 o
  -8 -10   1          0.12         24.42        24.29 o
  -7 -10   1          3.74         28.39        21.17 o
  -6 -10   1          0.40          0.00        18.79 o
  -5 -10   1          2.73         16.38        11.85 o
  -4 -10   1        269.32        259.71        25.52 o
  -3 -10   1          7.81         14.97        16.57 o
  -2 -10   1          0.54          0.00        17.23 o
  -1 -10   1          0.49          0.00        25.23 o
   0 -10   1          9.58          8.57        27.81 o
   1 -10   1          4.66          8.27        28.34 o
   2 -10   1        964.33       1005.01        87.43 o
  -9  -9   1         38.55         51.36        28.94 o
  -8  -9   1         62.69         79.67        25.90 o
  -7  -9   1          0.03          0.00        23.16 o
  -6  -9   1         24.88         42.02        20.85 o
  -5  -9   1          1.71          0.03        10.64 o
  -4  -9   1          5.18          7.88        11.07 o
  -3  -9   1         22.89         21.10         9.48 o
  -2  -9   1          0.27         13.77        19.95 o
  -1  -9   1         46.65         50.21        23.63 o
   0  -9   1          2.00         80.93        27.60 o
   1  -9   1          0.02         31.39        26.74 o
   2  -9   1          3.93         11.51        26.26 o
   3  -9   1         32.03         13.99        32.12 o
 -10  -8   1          6.98         16.34        23.66 o
  -9  -8   1          5.14         29.70        26.01 o
  -8  -8   1         62.16         69.98        24.33 o
  -7  -8   1         63.45         66.12        22.88 o
  -6  -8   1         10.30         30.04        19.79 o
  -5  -8   1         17.10         18.32        10.38 o
  -4  -8   1         63.01         52.25        10.20 o
  -3  -8   1          6.30          9.90         7.31 o
  -2  -8   1          2.32          0.00         6.49 o
  -1  -8   1          0.51         10.52        11.77 o
   0  -8   1         36.09         37.20        14.66 o
   1  -8   1       1273.60       1215.54        76.77 o
   2  -8   1        138.09        198.53        38.37 o
   3  -8   1          8.18         33.27        19.45 o
   4  -8   1          0.01          0.00        21.88 o
   5  -8   1          1.96          0.00        23.15 o
 -10  -7   1          0.27          4.58        34.47 o
  -9  -7   1         27.67         18.96        28.89 o
  -8  -7   1         13.01         41.79        23.40 o
  -7  -7   1          5.61         20.21        21.54 o
  -6  -7   1          0.34          9.03        17.53 o
  -5  -7   1          0.16          7.07         7.56 o
  -4  -7   1        856.91        879.52        35.14 o
  -3  -7   1         24.15         32.79         7.70 o
  -2  -7   1          2.23          6.18         6.18 o
  -1  -7   1          0.34          6.00        10.79 o
   0  -7   1          0.16          0.92        12.75 o
   1  -7   1        101.87        125.81        17.45 o
   2  -7   1       1726.08       1665.69        88.98 o
   3  -7   1         49.12         60.44        18.76 o
   4  -7   1          2.02         12.44        20.10 o
   5  -7   1          2.83          2.44        19.25 o
   6  -7   1          0.41         11.84        23.39 o
 -10  -6   1         29.03         20.89        30.92 o
  -9  -6   1         53.92         45.90        28.12 o
  -8  -6   1         50.10         65.24        23.58 o
  -7  -6   1          2.69         15.03        19.43 o
  -6  -6   1          6.78         27.50        18.07 o
  -5  -6   1         22.86         25.21         5.24 o
  -4  -6   1          0.02          0.00         6.89 o
  -3  -6   1         17.48         21.63         6.97 o
  -2  -6   1        383.02        385.36        17.96 o
  -1  -6   1        141.56        119.28        15.60 o
   0  -6   1         11.22         92.43        33.98 o
   1  -6   1        231.89        233.96        21.06 o
   2  -6   1          2.74          8.96        15.17 o
   3  -6   1         36.11         39.88        17.77 o
   4  -6   1        119.82        118.79        19.64 o
   5  -6   1          0.01         13.29        17.88 o
   6  -6   1          0.55          1.81        19.99 o
 -10  -5   1         25.44         18.16        19.71 o
  -9  -5   1          0.00         10.97        18.62 o
  -8  -5   1         55.95         96.64        25.89 o
  -7  -5   1         15.70         37.80        21.44 o
  -6  -5   1          0.11          7.38        19.63 o
  -5  -5   1          8.61          6.03         4.31 o
  -4  -5   1         35.61         39.90         5.62 o
  -3  -5   1          9.11         14.93         5.62 o
  -2  -5   1        628.15        654.66        38.06 o
  -1  -5   1        162.66        150.04        14.44 o
   0  -5   1        134.88        122.52        12.07 o
   1  -5   1       3905.83       3684.04       275.43 o
   2  -5   1          0.43          2.67         5.00 o
   3  -5   1          0.04          6.59         8.78 o
   4  -5   1        347.61        344.85        27.26 o
   5  -5   1         60.26         36.99        13.24 o
   6  -5   1          0.01          0.00        18.77 o
   7  -5   1         60.13         75.44        22.50 o
 -10  -4   1          0.03         11.68        20.87 o
  -9  -4   1        216.12        188.48        32.62 o
  -8  -4   1         22.01         28.46        22.47 o
  -7  -4   1         33.66         35.79        17.40 o
  -6  -4   1          8.30          7.16        18.79 o
  -5  -4   1         83.85         90.93        17.56 o
  -4  -4   1        993.29       1065.53        46.30 o
  -3  -4   1         56.53         50.32         5.73 o
  -2  -4   1         24.28         34.85         5.91 o
  -1  -4   1        270.42        241.95        14.31 o
   0  -4   1        306.56        283.91        14.79 o
   1  -4   1        146.31        121.85        12.04 o
   2  -4   1       4473.05       4142.43       198.03 o
   3  -4   1         84.47         81.52        11.68 o
   4  -4   1         36.23         53.98        12.06 o
   5  -4   1         37.33         17.65        12.68 o
   6  -4   1         14.90         11.83        14.18 o
   7  -4   1         25.02         31.74        14.89 o
   8  -4   1         50.09         78.93        23.88 o
 -10  -3   1         30.54         26.50        32.50 o
  -9  -3   1         66.74         55.36        25.21 o
  -8  -3   1          2.51          1.18        27.12 o
  -7  -3   1          3.45          1.84         2.44 o
  -6  -3   1          0.01          0.94         3.36 o
  -5  -3   1         15.97          6.27        16.45 o
  -4  -3   1          0.18          9.81        12.66 o
  -3  -3   1        396.00        386.17        28.45 o
  -2  -3   1        174.99        179.65         8.05 o
  -1  -3   1         76.97        101.18         8.55 o
   0  -3   1        964.42       1066.95        44.23 o
   1  -3   1         39.46         45.74         6.57 o
   2  -3   1         97.54        112.74        11.74 o
   3  -3   1        717.84        689.71        41.48 o
   4  -3   1          0.01          1.45         9.49 o
   5  -3   1        102.30        121.53        12.71 o
   6  -3   1        227.70        210.73        31.06 o
   7  -3   1         18.97         38.45        14.95 o
   8  -3   1         15.36         46.77        16.98 o
 -10  -2   1          0.38          0.00        32.17 o
  -9  -2   1          2.56         18.22        27.89 o
  -8  -2   1          1.49         11.76        27.76 o
  -7  -2   1         96.24         74.96        11.36 o
  -6  -2   1          4.08          7.08         7.71 o
  -5  -2   1        135.28        143.87        12.54 o
  -4  -2   1        798.05        552.20        50.71 o
  -3  -2   1        314.34        273.55        24.27 o
  -2  -2   1        739.08        672.30        46.44 o
  -1  -2   1        177.51        133.84        11.15 o
   0  -2   1         57.42         83.00         6.61 o
   1  -2   1      14705.68      14445.32       303.79 o
   2  -2   1         23.37         17.00         6.02 o
   3  -2   1        141.48        119.50        15.66 o
   4  -2   1       1084.03        817.71        80.68 o
   5  -2   1          0.67          8.37         8.45 o
   6  -2   1         79.22         86.59        15.00 o
   7  -2   1          1.45          6.67        15.15 o
   8  -2   1          0.14          5.63        16.20 o
   9  -2   1         23.09         28.72        17.45 o
 -10  -1   1          4.85         36.34        29.14 o
  -9  -1   1        139.94        104.44        27.92 o
  -8  -1   1          4.05          4.79        10.41 o
  -7  -1   1         17.65         24.66         8.59 o
  -6  -1   1         76.04         67.29         6.69 o
  -5  -1   1        186.82        210.29        13.59 o
  -4  -1   1       1745.19       1506.17       145.23 o
  -3  -1   1        268.83        212.88        13.84 o
  -2  -1   1         19.16          7.88         8.10 o
  -1  -1   1       3323.29       3127.33       270.97 o
   0  -1   1          8.29          3.97         2.36 o
   1  -1   1          1.99          0.00         2.23 o
   2  -1   1       5472.35       5655.29       285.80 o
   3  -1   1          2.22          0.00         5.73 o
   4  -1   1        121.20        110.82        20.34 o
   5  -1   1        118.39        139.05        16.14 o
   6  -1   1         25.40         19.38        12.64 o
   7  -1   1         24.04         10.53        13.66 o
   8  -1   1         14.44          0.00        15.91 o
   9  -1   1          0.02          2.59        23.21 o
  -9   0   1         12.24          6.51        29.61 o
  -8   0   1          4.74         20.60        15.92 o
  -7   0   1          0.18          2.66        11.46 o
  -6   0   1        155.95        153.12        19.76 o
  -5   0   1         36.68         50.57         7.94 o
  -4   0   1         72.37         74.35         7.27 o
  -3   0   1        568.32        543.34        51.61 o
  -2   0   1       1938.50       1915.93       107.21 o
  -1   0   1        160.08        210.35        12.44 o
   1   0   1          5.71          4.38         2.76 o
   2   0   1        710.89        716.32        52.40 o
   3   0   1       3336.16       3825.67       125.27 o
   4   0   1        124.16        121.32        10.46 o
   5   0   1        253.79        251.10        16.91 o
   6   0   1        223.97        211.49        17.70 o
   7   0   1          1.46          3.09        12.96 o
   8   0   1         27.52          9.49        10.66 o
   9   0   1         28.60          2.73        22.02 o
  10   0   1         17.90          5.82        26.50 o
  -9   1   1          0.55          8.80        29.99 o
  -8   1   1          0.54          0.00        17.75 o
  -7   1   1          8.24          1.71        14.87 o
  -6   1   1          0.19          1.68        13.46 o
  -5   1   1       1114.48       1240.49        86.21 o
  -4   1   1        206.78        211.13        19.11 o
  -3   1   1        330.36        349.52        29.26 o
  -2   1   1       2996.77       2822.68       395.33 o
  -1   1   1        629.47        613.39        34.04 o
   0   1   1          5.62          2.91         3.57 o
   1   1   1       3282.78       3238.35        69.28 o
   2   1   1        151.73        124.73        11.41 o
   3   1   1        641.93        572.77        21.02 o
   4   1   1       5099.88       4381.34       237.96 o
   5   1   1        211.19        148.07        18.72 o
   6   1   1        111.13        107.91        12.85 o
   7   1   1         51.31         40.27        12.29 o
   8   1   1          2.15         16.33        12.25 o
   9   1   1          0.00          4.65        27.28 o
  10   1   1         19.51         31.61        39.61 o
  -9   2   1        113.28        221.19        31.12 o
  -8   2   1         16.81          7.26        16.50 o
  -7   2   1          0.46          0.00        14.25 o
  -6   2   1          2.35          0.00        15.00 o
  -5   2   1         82.27         76.47        12.31 o
  -4   2   1        254.04        269.44        22.37 o
  -3   2   1         16.75         15.92         8.34 o
  -2   2   1        121.35        113.74        11.54 o
  -1   2   1       2411.41       2161.29       136.27 o
   0   2   1       1159.65        999.37        85.37 o
   1   2   1        375.53        376.52        17.37 o
   2   2   1      11683.01      11905.09       424.95 o
   3   2   1         17.30         16.33         3.68 o
   4   2   1        281.35        221.96        20.39 o
   5   2   1         95.91        109.42         6.47 o
   6   2   1         20.06         16.71         4.29 o
   7   2   1         14.29          9.88         5.05 o
   8   2   1        254.76        188.37        29.37 o
   9   2   1          0.85         18.45        26.33 o
  10   2   1         24.16         18.46        23.79 o
  -8   3   1          5.81         23.35        17.68 o
  -7   3   1         12.60         12.34        16.21 o
  -6   3   1          2.24          0.00        14.87 o
  -5   3   1          0.25          5.85        13.05 o
  -4   3   1        249.11        259.05        21.03 o
  -3   3   1       1686.06       1640.74        63.31 o
  -2   3   1        181.25        181.05        10.33 o
  -1   3   1        446.36        477.34        28.65 o
   0   3   1       1403.01       1168.99        48.47 o
   1   3   1       3201.21       3097.21       142.85 o
   2   3   1        189.23        216.90         9.47 o
   3   3   1      13263.49      13650.90       473.34 o
   4   3   1          1.85          6.76         3.70 o
   5   3   1        382.47        323.23        23.67 o
   6   3   1       1454.54       1302.43        60.29 o
   7   3   1         22.43         18.99        19.26 o
   8   3   1         13.30          9.10        25.88 o
   9   3   1        167.48        157.83        31.82 o
  10   3   1         11.56          2.00        20.35 o
  -8   4   1          5.25         16.28        22.61 o
  -7   4   1         31.19         20.69        16.89 o
  -6   4   1          2.58         21.20        15.32 o
  -5   4   1        238.30        240.38        20.15 o
  -4   4   1        172.18        150.65        16.04 o
  -3   4   1          0.06          1.47         9.45 o
  -2   4   1        220.13        226.56        12.72 o
  -1   4   1         32.27         34.31         6.18 o
   0   4   1        371.54        302.13        18.79 o
   1   4   1       3223.75       2727.83       143.07 o
   2   4   1        262.20        255.73        16.22 o
   3   4   1        241.50        269.57        11.90 o
   4   4   1        915.32        991.86        71.86 o
   5   4   1         27.83         30.41         6.24 o
   6   4   1        279.49        229.05        22.60 o
   7   4   1        234.59        187.11        27.89 o
   8   4   1         18.02         15.60        21.41 o
   9   4   1         24.93          7.60        14.64 o
  10   4   1          1.29          8.22        29.94 o
  -7   5   1          9.79         40.44        22.16 o
  -6   5   1         60.74         57.15        19.61 o
  -5   5   1         47.70         58.97        14.74 o
  -4   5   1        604.69        573.94        26.45 o
  -3   5   1         38.13         48.55        12.10 o
  -2   5   1          1.61          4.20         8.26 o
  -1   5   1       3234.22       3014.13       138.66 o
   0   5   1         31.88         37.38         9.96 o
   1   5   1         20.36         15.61         5.34 o
   2   5   1        169.60        139.25         8.86 o
   3   5   1         27.03         27.75         6.30 o
   4   5   1        116.26        123.18         8.10 o
   5   5   1          1.94          5.74         7.07 o
   6   5   1         18.97         12.86         5.42 o
   7   5   1         92.05        131.42        21.85 o
   8   5   1         45.97         52.58        24.35 o
   9   5   1          0.44          0.00        27.83 o
  10   5   1          0.01          0.00        20.78 o
  11   5   1        137.77        211.03        39.32 o
  -6   6   1          1.84         14.10        24.38 o
  -5   6   1         80.10         74.83        41.44 o
  -4   6   1         30.57         31.73        24.91 o
  -3   6   1         72.37         98.38        18.81 o
  -2   6   1         28.20         25.04        13.48 o
  -1   6   1          0.10          0.00         9.96 o
   0   6   1          0.31          8.44         8.54 o
   1   6   1        772.39        702.41        25.92 o
   2   6   1         14.65          7.37         4.86 o
   3   6   1       2063.32       1830.13       131.45 o
   4   6   1          0.30          0.00         7.28 o
   5   6   1         10.14         10.36         5.56 o
   6   6   1        566.31        570.84        22.04 o
   7   6   1         24.04         34.03        19.55 o
   8   6   1         60.59         47.92        18.38 o
   9   6   1         25.35         23.91        25.90 o
  10   6   1          7.95          3.76        29.39 o
  -5   7   1        230.51        214.12        30.32 o
  -4   7   1          0.00         10.85        17.44 o
  -3   7   1         12.70         13.10        18.84 o
  -2   7   1        500.23        424.39        66.95 o
  -1   7   1          1.54          1.39        14.42 o
   0   7   1         50.62         52.54        10.36 o
   1   7   1        276.90        240.62        22.49 o
   2   7   1         23.38         29.46         5.72 o
   3   7   1         26.59         23.54         4.65 o
   4   7   1        440.80        396.75        14.27 o
   5   7   1         14.20         15.41         7.31 o
   6   7   1          0.20          0.00         7.43 o
   7   7   1        214.90        222.23        26.93 o
   8   7   1         56.44         69.20        22.75 o
   9   7   1          0.04          0.00        26.06 o
  10   7   1         12.80         13.98        28.99 o
  -4   8   1         90.35        134.17        27.01 o
  -3   8   1          8.19         16.12        19.48 o
  -2   8   1         57.84         51.24        18.55 o
  -1   8   1        609.19        620.11        90.30 o
   0   8   1          8.33         46.86        14.47 o
   1   8   1         56.27         53.89        11.18 o
   2   8   1         25.28         27.84         7.94 o
   3   8   1          9.44          3.04         8.70 o
   4   8   1          1.03          5.18         5.45 o
   5   8   1         28.73         19.18        10.21 o
   6   8   1          1.57          7.39         7.84 o
   7   8   1          0.80          0.00        21.64 o
   8   8   1         24.64         19.19        22.76 o
   9   8   1          8.36          0.00        26.25 o
  10   8   1          1.65          0.00        29.60 o
  -3   9   1         53.14         69.92        40.21 o
  -2   9   1          4.30          8.49        28.03 o
  -1   9   1         42.33         44.52        26.73 o
   0   9   1         20.79         44.72        27.06 o
   1   9   1         84.77         85.49        25.50 o
   2   9   1         39.88         41.14        15.12 o
   3   9   1        538.06        516.33        20.08 o
   4   9   1          8.78         11.65        10.37 o
   5   9   1         22.22         27.01        10.29 o
   6   9   1        348.15        358.86        29.39 o
   7   9   1          1.11         11.15        19.66 o
   8   9   1          1.71          7.42        20.91 o
   9   9   1         24.96         36.06        23.51 o
  10   9   1          0.70          4.38        23.88 o
  -2  10   1        102.04         80.99        38.03 o
  -1  10   1         39.71          7.32        29.47 o
   0  10   1        168.11        247.25        39.62 o
   1  10   1        186.43        197.09        34.12 o
   2  10   1          0.86          0.00        23.81 o
   3  10   1         38.34         71.28        21.38 o
   4  10   1          3.44          8.89        14.21 o
   5  10   1         11.60         16.66        11.28 o
   6  10   1          3.87          4.38        17.19 o
   7  10   1        169.20        228.42        33.32 o
   8  10   1         16.32         12.70        21.54 o
   9  10   1          3.66          0.00        25.83 o
  -1  11   1        353.15        524.04       129.69 o
   0  11   1         18.94         47.43        32.08 o
   1  11   1         20.84         27.99        28.75 o
   2  11   1         10.47         22.70        27.47 o
   3  11   1         26.20         35.94        26.32 o
   4  11   1          5.27          9.39        21.15 o
   5  11   1         40.69         65.29        20.06 o
   6  11   1          9.27          0.00        59.00 o
   7  11   1         24.85         25.82        19.54 o
   8  11   1          0.26          0.00        22.01 o
   2  12   1         11.09         14.41        28.34 o
   3  12   1         53.72         46.32        26.61 o
   4  12   1         16.63         36.09        23.85 o
   5  12   1          0.63         16.95        40.40 o
   6  12   1         55.22         48.60        40.34 o
  -5 -12   2          0.83          0.00        41.92 o
  -4 -12   2         15.02         17.09        25.01 o
  -3 -12   2        141.78        196.94        34.80 o
  -7 -11   2         99.24        161.21        40.56 o
  -6 -11   2         25.10         40.36        28.07 o
  -5 -11   2          0.75          6.08        26.13 o
  -4 -11   2         27.56         16.50        17.09 o
  -3 -11   2         41.22         41.54        23.03 o
  -2 -11   2         92.22         84.69        37.95 o
  -1 -11   2         20.74         17.25        28.42 o
   0 -11   2         14.28         31.29        29.43 o
  -8 -10   2          0.31          7.00        26.15 o
  -7 -10   2         53.79         91.17        27.52 o
  -6 -10   2         24.63         47.99        21.71 o
  -5 -10   2          2.80          2.39        16.55 o
  -4 -10   2        114.46        153.33        21.57 o
  -3 -10   2        201.06        234.71        26.09 o
  -2 -10   2         15.21         30.10        23.93 o
  -1 -10   2         74.55         72.04        26.85 o
   0 -10   2          0.11         23.90        26.35 o
   1 -10   2         21.17        126.52        92.94 o
   2 -10   2          0.34         12.72        39.23 o
  -9  -9   2         41.87         83.68        29.43 o
  -8  -9   2        279.12        346.86        37.59 o
  -7  -9   2         39.63         72.54        24.06 o
  -6  -9   2         24.32         13.99        21.99 o
  -5  -9   2         31.83         29.14        12.60 o
  -4  -9   2          9.66          4.69         9.99 o
  -3  -9   2        659.84        635.04        31.11 o
  -2  -9   2         21.88         24.56        13.33 o
  -1  -9   2         40.80         42.04        16.04 o
   0  -9   2          3.03         11.72        15.33 o
   1  -9   2          3.02         16.42        17.11 o
   2  -9   2         39.24         41.70        18.05 o
   3  -9   2         51.63         24.00        34.24 o
  -9  -8   2          0.27          0.00        28.27 o
  -8  -8   2        530.27        576.10        44.32 o
  -7  -8   2         93.34         99.20        24.67 o
  -6  -8   2          0.71         12.58        20.59 o
  -5  -8   2        103.19         85.33        13.88 o
  -4  -8   2         12.10         28.28        10.08 o
  -3  -8   2        152.69        155.44        13.06 o
  -2  -8   2         84.41         63.88         9.47 o
  -1  -8   2         23.09         21.65        13.70 o
   0  -8   2         81.35         91.78        17.71 o
   1  -8   2        892.62        890.23        48.86 o
   2  -8   2         58.13         62.02        18.65 o
   3  -8   2          0.77          8.19        19.63 o
   4  -8   2          9.68         25.44        22.89 o
   5  -8   2         18.82         43.29        22.60 o
 -10  -7   2         12.94          1.18        13.71 o
  -9  -7   2        200.34        208.45        88.74 o
  -8  -7   2        128.75        150.50        31.69 o
  -7  -7   2         47.24         53.15        22.26 o
  -6  -7   2        254.11        250.25        28.15 o
  -5  -7   2         29.00         36.21        11.07 o
  -4  -7   2        100.29         94.11        11.55 o
  -3  -7   2        413.88        427.81        19.51 o
  -2  -7   2         32.63         23.07         9.01 o
  -1  -7   2        328.65        252.74        30.33 o
   0  -7   2          0.59          0.00        13.66 o
   1  -7   2         22.81         55.31        15.84 o
   2  -7   2        144.81        220.13        47.52 o
   3  -7   2          6.26          8.25        18.29 o
   4  -7   2          0.12          0.00        19.94 o
   5  -7   2         24.72         26.91        23.11 o
   6  -7   2          7.36          0.75        21.19 o
 -10  -6   2         35.63         36.44        33.03 o
  -9  -6   2         75.34         20.08        30.58 o
  -8  -6   2        625.11        463.35        51.09 o
  -7  -6   2          0.01          0.00        21.78 o
  -6  -6   2        350.21        208.09        49.80 o
  -5  -6   2        381.39        355.35        18.64 o
  -4  -6   2          6.07         10.05         7.80 o
  -3  -6   2       1648.68       1695.42        70.70 o
  -2  -6   2        100.25        120.13         9.68 o
  -1  -6   2        134.28        124.93         8.72 o
   0  -6   2         73.76         69.94        14.01 o
   1  -6   2         26.80         59.92        14.98 o
   2  -6   2        202.16        170.80        20.43 o
   3  -6   2          0.23          0.00        18.13 o
   4  -6   2         67.60         99.42        19.51 o
   5  -6   2          2.44         11.04        17.90 o
   6  -6   2          1.37          0.00        19.26 o
 -10  -5   2         16.56         25.00        22.44 o
  -9  -5   2          0.01         19.03        29.13 o
  -8  -5   2       1006.79        760.32        80.73 o
  -7  -5   2        124.60         85.20        31.17 o
  -6  -5   2         93.65         51.67        16.22 o
  -5  -5   2       1191.05       1198.05        82.27 o
  -4  -5   2         26.51         33.83         6.85 o
  -3  -5   2        425.38        458.51        28.12 o
  -2  -5   2        254.61        293.61        21.22 o
  -1  -5   2         32.25         35.94         8.33 o
   0  -5   2        189.76        151.61        21.70 o
   1  -5   2       2802.93       2584.75       147.89 o
   2  -5   2         16.01         22.69        16.98 o
   3  -5   2         69.69         60.28         9.78 o
   4  -5   2         91.37         91.22        13.21 o
   5  -5   2        156.42        157.13        16.42 o
   6  -5   2          0.01          0.00        17.62 o
   7  -5   2         12.01         31.54        20.90 o
 -10  -4   2         58.49         59.00        30.03 o
  -9  -4   2        311.43        250.54        37.40 o
  -8  -4   2        428.17        310.98        41.94 o
  -7  -4   2         13.30          6.25        13.59 o
  -6  -4   2        345.31        224.76        85.78 o
  -5  -4   2        282.85        254.83        20.65 o
  -4  -4   2          3.68         11.27         6.57 o
  -3  -4   2       1331.34       1467.64        73.32 o
  -2  -4   2         23.92         41.85         7.27 o
  -1  -4   2        185.72        200.91        16.57 o
   0  -4   2        303.44        302.67        18.50 o
   1  -4   2         67.64         56.80         9.84 o
   2  -4   2       2266.96       1927.31        50.94 o
   3  -4   2        100.39         98.24        11.64 o
   4  -4   2          8.81         16.31         9.60 o
   5  -4   2         40.23         33.91        12.84 o
   6  -4   2         58.16         60.67        14.98 o
   7  -4   2          3.66          6.94        15.81 o
   8  -4   2         96.09         69.87        23.40 o
 -10  -3   2         36.44         38.71        49.15 o
  -9  -3   2         99.99         47.44        25.20 o
  -8  -3   2        598.88        436.58        42.10 o
  -7  -3   2         38.01         36.04         7.03 o
  -6  -3   2        891.21        645.90        24.82 o
  -5  -3   2       1431.51       1239.91        77.34 o
  -4  -3   2         28.70         26.31         5.89 o
  -3  -3   2       3219.27       3337.25       142.05 o
  -2  -3   2         16.16         17.30         5.92 o
  -1  -3   2        152.54        176.33         9.50 o
   0  -3   2         67.06         92.19         7.82 o
   1  -3   2        112.48        111.09         9.58 o
   2  -3   2        106.79         91.96         7.88 o
   3  -3   2       1160.82       1091.30        26.25 o
   4  -3   2         91.47        101.68        12.58 o
   5  -3   2          9.33          4.17        10.06 o
   6  -3   2          7.44         12.91        13.55 o
   7  -3   2         38.29         31.44        16.06 o
   8  -3   2         11.53         36.30        16.76 o
 -10  -2   2          9.37         14.14        35.52 o
  -9  -2   2         15.72         20.96        42.18 o
  -8  -2   2        892.92        739.31        80.90 o
  -7  -2   2        202.27        169.52        13.46 o
  -6  -2   2        157.31        156.52        20.91 o
  -5  -2   2       3478.16       2981.83       115.56 o
  -4  -2   2         49.85         42.60        23.97 o
  -3  -2   2        932.36        808.26        75.10 o
  -2  -2   2          7.69         11.42         5.76 o
  -1  -2   2         84.33         86.88        13.28 o
   0  -2   2        165.01        175.54         8.99 o
   1  -2   2       2439.21       2394.73        77.58 o
   2  -2   2          6.80          8.43         5.67 o
   3  -2   2         29.29         26.04         8.44 o
   4  -2   2         80.79         92.35        14.00 o
   5  -2   2          0.01         11.34         8.55 o
   6  -2   2         27.37         32.76        13.04 o
   7  -2   2          0.15         15.92        13.98 o
   8  -2   2         11.19         24.99        15.88 o
   9  -2   2         16.57         34.29        17.96 o
  -9  -1   2        258.78        212.48        64.40 o
  -8  -1   2        307.54        326.56        30.08 o
  -7  -1   2         34.91         16.71         9.27 o
  -6  -1   2          8.97          8.03         5.60 o
  -5  -1   2        544.66        531.88        27.77 o
  -4  -1   2        542.88        499.15        48.07 o
  -3  -1   2        167.87        166.74        11.73 o
  -2  -1   2        176.03        169.56         9.47 o
  -1  -1   2        330.09        349.83        18.20 o
   0  -1   2          1.24          0.00         4.47 o
   1  -1   2        199.03        165.80         6.95 o
   2  -1   2       5468.41       5173.01       206.99 o
   3  -1   2         39.88         44.47         7.08 o
   4  -1   2         18.36         15.60         6.38 o
   5  -1   2       1202.10       1025.85        87.03 o
   6  -1   2         15.01         28.48        11.35 o
   7  -1   2         17.40         44.07        13.68 o
   8  -1   2        260.69        182.37        20.93 o
   9  -1   2          0.01         10.99        16.29 o
  -9   0   2         86.20         90.45        32.98 o
  -8   0   2        430.97        455.46        50.36 o
  -7   0   2         36.96         29.31        10.73 o
  -6   0   2        174.06        144.56        14.26 o
  -5   0   2        990.74       1000.51        94.48 o
  -4   0   2         43.49         38.81         6.98 o
  -3   0   2        584.91        773.85        60.29 o
  -2   0   2        720.80        821.81        58.82 o
  -1   0   2        113.80        161.90         9.33 o
   0   0   2         34.96         27.01         4.57 o
   1   0   2        378.37        331.48        13.62 o
   2   0   2        257.69        206.25         7.54 o
   3   0   2       4138.34       4429.21       220.31 o
   4   0   2         27.13         30.10         7.75 o
   5   0   2        101.08        105.74        12.72 o
   6   0   2        377.37        346.67        23.94 o
   7   0   2          3.53          8.17        13.22 o
   8   0   2         82.13        132.35        18.33 o
   9   0   2        185.88        245.02        58.13 o
  10   0   2          1.31         11.74        25.76 o
  -9   1   2         15.93         49.16        30.40 o
  -8   1   2        454.27        566.73        53.91 o
  -7   1   2         22.55         28.90        14.70 o
  -6   1   2         20.06         29.32        11.36 o
  -5   1   2       1599.90       1403.34       196.90 o
  -4   1   2         12.15         16.49         7.37 o
  -3   1   2        175.11        224.68        16.77 o
  -2   1   2        143.95        184.39        14.70 o
  -1   1   2       1288.94       1466.57        63.92 o
   0   1   2         90.64         89.85         5.13 o
   1   1   2       3244.66       3370.80        95.05 o
   2   1   2       1172.90       1088.89        39.97 o
   3   1   2        347.49        380.83        18.55 o
   4   1   2        472.94        675.16        57.50 o
   5   1   2         13.43          3.89         5.84 o
   6   1   2         80.75         84.16         9.55 o
   7   1   2        442.25        503.62        24.63 o
   8   1   2          1.25          0.00        11.75 o
   9   1   2          4.77          0.00        20.45 o
  10   1   2        109.95        131.54        33.16 o
  -8   2   2        141.61        193.98        28.65 o
  -7   2   2          2.97         16.23        15.71 o
  -6   2   2          4.49          6.38        15.65 o
  -5   2   2        359.02        358.68        24.19 o
  -4   2   2         24.04         32.24         9.44 o
  -3   2   2         23.69         20.83         9.64 o
  -2   2   2         90.42        100.81         8.74 o
  -1   2   2       1110.56       1122.38        72.00 o
   0   2   2       1923.18       1866.33       145.27 o
   1   2   2         84.08         90.79         7.01 o
   2   2   2      12722.43      13775.58       327.74 o
   3   2   2        645.54        578.30        22.19 o
   4   2   2        239.12        273.86         9.66 o
   5   2   2       2036.44       1651.87       131.48 o
   6   2   2         13.51         14.33         5.17 o
   7   2   2         53.55         55.66         8.23 o
   8   2   2          2.29          1.20         7.45 o
   9   2   2         13.29         20.99        25.49 o
  10   2   2         21.30         33.63        24.37 o
  -8   3   2         85.67         83.90        19.26 o
  -7   3   2         56.24         63.07        17.59 o
  -6   3   2         19.39         22.76        14.84 o
  -5   3   2        885.93        888.02        55.67 o
  -4   3   2         37.16         31.30        11.61 o
  -3   3   2        204.64        232.97        28.99 o
  -2   3   2        297.77        293.52        21.29 o
  -1   3   2         48.13         32.89         7.00 o
   0   3   2        722.47        761.59        67.13 o
   1   3   2        605.61        539.33        52.57 o
   2   3   2        270.20        313.59        19.51 o
   3   3   2      11966.28      12515.96       707.30 o
   4   3   2         77.89         81.37         7.49 o
   5   3   2        336.87        321.63        18.21 o
   6   3   2        375.61        301.48        41.12 o
   7   3   2         11.21          8.75         4.42 o
   8   3   2         23.49         23.17        22.10 o
   9   3   2          2.60         12.59        27.08 o
  10   3   2          8.41          4.51        29.53 o
  11   3   2         10.11         13.86        46.22 o
  -7   4   2         32.56         57.99        17.20 o
  -6   4   2          6.20          6.55        16.32 o
  -5   4   2        877.09        766.91        38.54 o
  -4   4   2        197.78        211.74        17.94 o
  -3   4   2         14.78         13.34         9.95 o
  -2   4   2        115.56        173.19        13.61 o
  -1   4   2        415.08        425.73        16.51 o
   0   4   2        185.67        187.51         8.11 o
   1   4   2        615.61        461.11        42.83 o
   2   4   2         93.67         91.89        10.77 o
   3   4   2        147.96        157.22         9.13 o
   4   4   2       3014.70       3226.68       156.68 o
   5   4   2         50.56         42.79         6.33 o
   6   4   2        134.78        124.93        15.15 o
   7   4   2        506.77        436.06        36.35 o
   8   4   2         27.77         27.37        23.84 o
   9   4   2          0.85          0.00        19.45 o
  10   4   2         38.08         50.51        33.98 o
  11   4   2          0.01          0.09        16.86 o
  -7   5   2         14.41         44.08        21.96 o
  -6   5   2         46.81         54.34        20.95 o
  -5   5   2        193.84        208.21        22.18 o
  -4   5   2         75.85         56.02        13.22 o
  -3   5   2         58.61         50.25        11.66 o
  -2   5   2         22.97         30.15         9.81 o
  -1   5   2        220.51        177.18        13.35 o
   0   5   2        539.99        477.29        46.87 o
   1   5   2         72.26         54.67         5.39 o
   2   5   2        513.44        518.87        22.37 o
   3   5   2         33.09         28.32         5.24 o
   4   5   2         94.88         89.90         7.83 o
   5   5   2       3600.72       2814.64       321.66 o
   6   5   2         11.40          5.93         6.10 o
   7   5   2        196.80        202.36        56.64 o
   8   5   2         38.61         32.91        23.70 o
   9   5   2          4.48          6.52        24.23 o
  10   5   2          1.39         15.75        28.84 o
  11   5   2        203.46        215.72        38.81 o
  -6   6   2         41.04         89.81        30.86 o
  -5   6   2         98.33        119.82        26.19 o
  -4   6   2         19.32         42.75        20.04 o
  -3   6   2         58.87         70.75        14.21 o
  -2   6   2        266.08        248.18        15.05 o
  -1   6   2        266.74        151.12        50.99 o
   0   6   2         37.40         40.24         8.22 o
   1   6   2        101.23         82.11         7.17 o
   2   6   2        206.17        185.86         9.56 o
   3   6   2       1160.71       1090.85        49.85 o
   4   6   2        178.55        170.42        10.22 o
   5   6   2         22.64         20.37         6.87 o
   6   6   2        734.91        686.92        32.15 o
   7   6   2         10.24         21.39        19.41 o
   8   6   2         33.67         45.17        22.81 o
   9   6   2         20.15         19.01        24.94 o
  10   6   2          0.12          0.00        30.51 o
  11   6   2          0.06          6.80        28.43 o
  -5   7   2        125.82        147.33        45.12 o
  -4   7   2          4.41          2.54        31.24 o
  -3   7   2          3.14          0.00        20.72 o
  -2   7   2         18.26         23.96        26.10 o
  -1   7   2        188.07        196.93        18.11 o
   0   7   2         14.39         21.58         8.37 o
   1   7   2         48.37         60.82         7.82 o
   2   7   2         21.93         10.18         6.77 o
   3   7   2        253.89        263.78        15.58 o
   4   7   2         25.13         32.75         7.28 o
   5   7   2          0.54          3.58         7.27 o
   6   7   2         21.25         15.86         6.05 o
   7   7   2       1127.57       1062.13        82.00 o
   8   7   2          5.57          0.00        20.03 o
   9   7   2         36.30         22.96        19.06 o
  10   7   2        116.97        122.20        30.99 o
  -4   8   2          2.59         17.39        22.14 o
  -3   8   2         20.70          9.95        20.07 o
  -2   8   2          0.05         15.18        16.90 o
  -1   8   2        402.19        398.82        57.80 o
   0   8   2        277.10        312.07        22.56 o
   1   8   2         21.60         18.26         8.82 o
   2   8   2         70.11         67.94        11.59 o
   3   8   2          1.30          0.00         8.12 o
   4   8   2         10.27         13.45         9.90 o
   5   8   2        204.55        207.56        15.68 o
   6   8   2         26.50         30.99         9.12 o
   7   8   2         12.70         20.40        19.97 o
   8   8   2          0.16          4.06        28.00 o
   9   8   2         22.72         23.04        20.29 o
  10   8   2          0.88          3.06        29.00 o
  -3   9   2          0.27         29.41        40.39 o
  -2   9   2          0.27          0.00        37.29 o
  -1   9   2          5.92         12.96        30.24 o
   0   9   2        335.13        319.38        40.48 o
   1   9   2         24.16         34.18        25.60 o
   2   9   2          0.06          5.27        12.63 o
   3   9   2        223.45        189.03        25.31 o
   4   9   2         45.13         53.64        11.22 o
   5   9   2          6.30          5.12        10.65 o
   6   9   2          2.44         11.10        17.53 o
   7   9   2         50.43         58.71        19.30 o
   8   9   2          5.23         18.99        21.26 o
   9   9   2        125.98         78.69        24.60 o
  10   9   2          2.39         46.38        26.46 o
  -2  10   2         25.23         22.90        40.40 o
  -1  10   2          0.08         10.29        33.95 o
   0  10   2         10.06          0.00        28.92 o
   1  10   2        102.21        117.11        30.74 o
   2  10   2          0.45         16.06        24.22 o
   3  10   2         10.20         12.69        21.46 o
   4  10   2          0.41          0.00        19.63 o
   5  10   2          2.39          0.00        11.41 o
   6  10   2          9.49          3.50        16.84 o
   7  10   2        438.87        468.20        73.82 o
   8  10   2          7.14         25.28        20.75 o
   9  10   2          0.69          0.00        25.63 o
   0  11   2         39.86        101.82        32.51 o
   1  11   2          4.20         11.50        27.70 o
   2  11   2         16.64         63.53        28.10 o
   3  11   2          3.21         13.86        22.66 o
   4  11   2         13.52         22.89        29.18 o
   5  11   2          2.38         13.50        18.46 o
   6  11   2         25.24         24.91        60.65 o
   7  11   2         52.40         32.75        24.40 o
   8  11   2         12.09          9.75        21.19 o
   2  12   2         36.02         20.41        36.63 o
   3  12   2          1.03          0.00        27.14 o
   4  12   2          0.05          0.00        22.31 o
   5  12   2         57.67         38.08        43.32 o
   6  12   2          5.25         24.15        40.61 o
   7  12   2         25.03          4.18        72.64 o
  -7 -11   3        264.65        254.96        47.04 o
  -6 -11   3          0.20          0.00        27.54 o
  -5 -11   3         20.14         30.34        25.59 o
  -4 -11   3         48.84         58.50        18.41 o
  -3 -11   3          0.07          0.00        19.64 o
  -2 -11   3         10.78         18.40        25.78 o
  -1 -11   3         29.68         45.95        37.38 o
   0 -11   3          3.44          1.92        29.17 o
  -8 -10   3          4.12         13.51        28.34 o
  -7 -10   3        121.52        133.46        27.72 o
  -6 -10   3          0.18         20.39        21.43 o
  -5 -10   3         45.39         51.73        16.26 o
  -4 -10   3         77.64         65.65        16.90 o
  -3 -10   3        204.30        207.65        24.84 o
  -2 -10   3          4.04         23.99        23.46 o
  -1 -10   3         13.62         21.23        24.47 o
   0 -10   3         39.50         50.05        27.14 o
   1 -10   3          7.91          0.01        29.74 o
   2 -10   3         68.40         80.78        33.16 o
  -9  -9   3         17.60         20.02        27.10 o
  -8  -9   3         22.10         44.23        26.91 o
  -7  -9   3        180.88        201.37        30.66 o
  -6  -9   3         39.16         59.28        22.22 o
  -5  -9   3         32.91         44.09        13.29 o
  -4  -9   3        153.47        143.49        14.02 o
  -3  -9   3        469.51        444.93        25.85 o
  -2  -9   3         81.93         51.72        16.47 o
  -1  -9   3         16.86         16.78        15.83 o
   0  -9   3          1.08          7.54        16.11 o
   1  -9   3         34.36         45.18        17.88 o
   2  -9   3          6.15         29.14        20.52 o
   3  -9   3          9.44          0.00        22.40 o
  -9  -8   3         11.48          0.00        32.07 o
  -8  -8   3         30.29         86.84        26.43 o
  -7  -8   3        514.73        548.29        40.84 o
  -6  -8   3         26.70         36.54        20.75 o
  -5  -8   3         73.01         75.69        12.81 o
  -4  -8   3        155.17        134.17        14.68 o
  -3  -8   3         48.34         50.14        10.91 o
  -2  -8   3          0.09          6.54         9.41 o
  -1  -8   3         20.73         24.99        17.42 o
   0  -8   3          3.59          8.74        14.43 o
   1  -8   3         94.92        124.54        21.23 o
   2  -8   3          3.44         13.37        18.16 o
   3  -8   3          0.90         10.52        21.05 o
   4  -8   3          8.49         14.34        21.81 o
   5  -8   3          0.11         21.45        27.47 o
  -9  -7   3         22.24          1.86        13.68 o
  -8  -7   3         90.80        112.11        28.17 o
  -7  -7   3        351.51        342.69        42.38 o
  -6  -7   3         47.48         59.63        21.68 o
  -5  -7   3         42.02         49.87        11.80 o
  -4  -7   3        452.35        444.34        20.77 o
  -3  -7   3       1529.43       1434.74        74.74 o
  -2  -7   3          4.69         18.24         9.80 o
  -1  -7   3         37.86         38.49         8.32 o
   0  -7   3        103.66        119.82        17.38 o
   1  -7   3         57.06         68.05        17.15 o
   2  -7   3        112.17        138.29        21.24 o
   3  -7   3          8.08          3.66        19.41 o
   4  -7   3          0.18          0.00        20.74 o
   5  -7   3         67.27        121.36        26.06 o
   6  -7   3          9.59         44.15        25.29 o
 -10  -6   3          1.94         37.51        29.64 o
  -9  -6   3          3.82          0.00        30.28 o
  -8  -6   3         64.26         50.09        23.11 o
  -7  -6   3         43.86         26.32        17.88 o
  -6  -6   3         14.73         22.91        15.45 o
  -5  -6   3        256.65        238.26        16.02 o
  -4  -6   3        449.13        433.76        19.33 o
  -3  -6   3       1805.27       1731.03       116.85 o
  -2  -6   3          9.94          7.77        11.61 o
  -1  -6   3          1.61          8.88        11.74 o
   0  -6   3         39.47         39.20         6.01 o
   1  -6   3        209.46        191.80        19.91 o
   2  -6   3         33.57         28.69        15.07 o
   3  -6   3          0.35         23.67        17.65 o
   4  -6   3         59.95         54.97        20.17 o
   5  -6   3          1.81          7.28        18.06 o
   6  -6   3          4.72          4.46        20.92 o
 -10  -5   3         19.94          0.00        36.14 o
  -9  -5   3         18.03         19.66        30.36 o
  -8  -5   3         11.95         10.79        24.80 o
  -7  -5   3        801.84        602.45        90.68 o
  -6  -5   3          0.91          6.82         5.38 o
  -5  -5   3        216.67        229.57        14.06 o
  -4  -5   3        754.96        907.88        47.13 o
  -3  -5   3        455.61        466.46        20.80 o
  -2  -5   3          3.71          1.29        10.61 o
  -1  -5   3          0.25         22.02        10.78 o
   0  -5   3         54.79         62.19         8.08 o
   1  -5   3        409.92        348.05        17.63 o
   2  -5   3         18.85         19.68         7.26 o
   3  -5   3        111.43         61.03        16.51 o
   4  -5   3         24.33         21.27        11.07 o
   5  -5   3          1.52         10.20        12.36 o
   6  -5   3          4.51         39.61        19.00 o
   7  -5   3         94.95        126.26        23.80 o
 -10  -4   3          1.88          3.00        25.01 o
  -9  -4   3         71.39         31.89        26.02 o
  -8  -4   3         88.49         58.25        25.89 o
  -7  -4   3        211.42        119.44        25.95 o
  -6  -4   3        441.25        395.95        45.65 o
  -5  -4   3        102.63         79.98        12.85 o
  -4  -4   3       1349.06       1575.00        59.89 o
  -3  -4   3       4064.69       4592.75        78.78 o
  -2  -4   3          4.97         11.18         8.20 o
  -1  -4   3         57.01         67.75         9.72 o
   0  -4   3        101.38        105.66        13.71 o
   1  -4   3        217.67        197.63        14.07 o
   2  -4   3        288.32        262.09        20.02 o
   3  -4   3          3.94         12.98         7.71 o
   4  -4   3         84.04         68.34        11.84 o
   5  -4   3        261.59        275.05        17.91 o
   6  -4   3         76.54        116.27        15.06 o
   7  -4   3          3.17          3.66        14.03 o
   8  -4   3         14.07          6.77        19.21 o
 -10  -3   3          2.32         16.06        32.92 o
  -9  -3   3         93.06         90.56        29.66 o
  -8  -3   3         73.34         70.06        24.82 o
  -7  -3   3          1.19         10.76         8.50 o
  -6  -3   3         97.18         98.19        11.93 o
  -5  -3   3        266.40        260.37        29.31 o
  -4  -3   3        431.20        359.72        55.79 o
  -3  -3   3       4759.08       5305.56       259.61 o
  -2  -3   3         11.77         23.04         6.72 o
  -1  -3   3         15.72         27.67         6.90 o
   0  -3   3        395.60        413.53        28.99 o
   1  -3   3       1359.82       1326.17        80.66 o
   2  -3   3        154.51        150.72         9.51 o
   3  -3   3         15.43         23.39         7.89 o
   4  -3   3         81.60         67.52        10.28 o
   5  -3   3         19.17         15.49         9.13 o
   6  -3   3         60.53         82.11        15.48 o
   7  -3   3         53.03         82.78        15.93 o
   8  -3   3          3.94          3.19        16.47 o
  -9  -2   3         30.67         25.56        24.36 o
  -8  -2   3          0.54          9.32        24.05 o
  -7  -2   3        658.16        595.20        47.62 o
  -6  -2   3          1.78         11.30        10.08 o
  -5  -2   3        506.03        334.57        29.90 o
  -4  -2   3       2763.47       2331.78       131.81 o
  -3  -2   3       1007.86        984.74        73.39 o
  -2  -2   3         23.12         16.90         6.88 o
  -1  -2   3        737.56        753.30        37.39 o
   0  -2   3        470.37        507.96        26.12 o
   1  -2   3       1339.49       1425.78        36.90 o
   2  -2   3       1340.86       1248.49        66.43 o
   3  -2   3        261.68        283.28        12.57 o
   4  -2   3        487.30        426.86        19.79 o
   5  -2   3        219.56        160.47        23.67 o
   6  -2   3         45.07         56.30        13.32 o
   7  -2   3        558.93        652.69        36.77 o
   8  -2   3        225.25        193.99        20.94 o
   9  -2   3          8.72         26.26        16.88 o
  -9  -1   3        109.82         69.21        27.70 o
  -8  -1   3         28.64         12.66        11.82 o
  -7  -1   3         24.30         19.53        11.34 o
  -6  -1   3        812.81        833.74        28.61 o
  -5  -1   3        394.30        400.68        17.18 o
  -4  -1   3       1430.08       1617.00        36.02 o
  -3  -1   3       3454.20       4063.06       109.61 o
  -2  -1   3         21.68         20.00         6.96 o
  -1  -1   3       1027.25       1103.60        51.66 o
   0  -1   3       2185.48       2360.51        75.61 o
   1  -1   3         75.92         91.75         6.09 o
   2  -1   3       2235.37       2277.30        83.62 o
   3  -1   3        510.64        553.72        32.93 o
   4  -1   3        299.34        296.00        23.28 o
   5  -1   3       1637.25       1451.09        81.83 o
   6  -1   3          5.73          9.53        12.01 o
   7  -1   3          2.61         12.11        13.16 o
   8  -1   3        253.28        263.68        30.84 o
   9  -1   3          4.75         28.28        15.87 o
  -9   0   3        153.51        135.14        33.91 o
  -8   0   3         23.07         27.66        14.77 o
  -7   0   3         16.28         19.49        12.47 o
  -6   0   3        100.61         91.00        10.23 o
  -5   0   3         10.01         12.45         6.04 o
  -4   0   3        202.43        176.31        15.80 o
  -3   0   3       5007.34       5637.97       375.81 o
  -2   0   3        116.04        106.66         7.28 o
  -1   0   3        741.30       1032.60        75.48 o
   0   0   3       4855.19       6229.52       361.27 o
   1   0   3          0.88          4.28         4.77 o
   2   0   3        354.33        369.06        12.82 o
   3   0   3        513.53        602.80        53.23 o
   4   0   3       1188.25       1214.36        90.44 o
   5   0   3         13.34          4.51         9.36 o
   6   0   3         12.71         11.02        10.60 o
   7   0   3          2.70          0.00        12.90 o
   8   0   3          2.06          0.00        14.24 o
   9   0   3        164.56        181.27        20.01 o
  10   0   3         33.35         36.47        23.19 o
  -9   1   3         16.20         26.53        27.53 o
  -8   1   3          0.55          0.00        18.39 o
  -7   1   3        163.87        181.77        22.25 o
  -6   1   3          1.55          9.22         8.49 o
  -5   1   3        172.26        185.91        24.22 o
  -4   1   3       4166.05       3654.95       611.90 o
  -3   1   3        256.21        278.80        45.85 o
  -2   1   3        351.31        367.55        32.26 o
  -1   1   3        271.48        340.37        20.91 o
   0   1   3       1475.36       1656.62        87.30 o
   1   1   3        439.70        415.80        15.80 o
   2   1   3        270.47        300.53         8.00 o
   3   1   3         77.06        131.07         9.14 o
   4   1   3       3549.17       3766.09       288.31 o
   5   1   3        125.37        149.62        14.80 o
   6   1   3          5.46          3.72         9.50 o
   7   1   3        597.64        608.43        27.73 o
   8   1   3         66.43         49.28        13.15 o
   9   1   3         56.46        117.55        30.79 o
  10   1   3        140.94         79.21        27.74 o
  -8   2   3          5.60         20.58        18.02 o
  -7   2   3          4.39         29.68        17.22 o
  -6   2   3        198.12        252.62        23.90 o
  -5   2   3        168.24        181.01        25.36 o
  -4   2   3       1341.14       1178.20       162.95 o
  -3   2   3        164.12        139.61        24.23 o
  -2   2   3          0.35          4.44         8.87 o
  -1   2   3        548.84        666.87        29.42 o
   0   2   3        197.86        177.45        10.19 o
   1   2   3        470.14        411.32        17.96 o
   2   2   3        130.41        159.85         7.71 o
   3   2   3          0.63          4.58         4.05 o
   4   2   3        194.36        217.48        11.55 o
   5   2   3       2192.14       2263.32        70.73 o
   6   2   3          3.91          4.00         5.26 o
   7   2   3          0.88          0.00         6.45 o
   8   2   3        152.49        119.26        11.73 o
   9   2   3         47.45         51.44        24.43 o
  10   2   3         11.71         54.16        27.41 o
  -8   3   3          3.81          9.73        18.92 o
  -7   3   3         17.73         29.96        16.37 o
  -6   3   3          0.62          4.30        15.25 o
  -5   3   3         55.31         66.78        15.19 o
  -4   3   3         24.29         35.02        12.57 o
  -3   3   3        546.58        476.53        63.64 o
  -2   3   3          0.59          0.00         8.42 o
  -1   3   3        623.88        706.41        29.39 o
   0   3   3       1550.09       1513.33        38.98 o
   1   3   3        117.11        130.62        13.71 o
   2   3   3         29.59         31.39         4.25 o
   3   3   3        304.89        346.37        13.43 o
   4   3   3        530.71        519.41        15.11 o
   5   3   3        207.48        217.96        10.30 o
   6   3   3        257.55        239.35        12.15 o
   7   3   3         85.73         84.57        13.76 o
   8   3   3         28.71         58.55        16.70 o
   9   3   3        212.89        204.01        52.87 o
  10   3   3          0.64         12.97        28.32 o
  11   3   3         18.81         29.00        31.99 o
  -7   4   3         38.49         63.70        24.43 o
  -6   4   3         20.96         34.26        15.49 o
  -5   4   3        105.69        126.78        17.24 o
  -4   4   3        973.30       1095.64        48.20 o
  -3   4   3          3.95          9.02        12.72 o
  -2   4   3          0.10          1.45         8.85 o
  -1   4   3        326.15        303.26        13.81 o
   0   4   3        225.54        230.99        22.99 o
   1   4   3        408.22        317.14        27.59 o
   2   4   3        756.78        744.83        24.85 o
   3   4   3          1.78          7.70         4.36 o
   4   4   3        724.06        759.70        25.54 o
   5   4   3        246.66        249.10        25.56 o
   6   4   3        132.40        144.36        10.97 o
   7   4   3       1054.51        976.04        62.58 o
   8   4   3        150.95        122.18        26.41 o
   9   4   3         21.97         35.75        22.87 o
  10   4   3         25.32          3.58        27.70 o
  11   4   3          1.70         24.82        30.50 o
  -7   5   3          0.38         16.47        23.05 o
  -6   5   3         47.89         74.39        20.70 o
  -5   5   3         66.16         79.32        14.92 o
  -4   5   3        208.28        258.34        24.07 o
  -3   5   3         71.56         77.08        12.64 o
  -2   5   3         34.42         48.34        11.61 o
  -1   5   3        752.99        767.28        36.73 o
   0   5   3        100.59         82.24         6.43 o
   1   5   3        288.47        256.79        38.77 o
   2   5   3        269.53        202.60        17.35 o
   3   5   3        241.45        251.61        10.81 o
   4   5   3         65.90         60.42         7.38 o
   5   5   3       3613.80       3705.08       132.97 o
   6   5   3         45.72         50.72         7.28 o
   7   5   3         46.15         41.87         8.79 o
   8   5   3        261.05        252.65        33.28 o
   9   5   3          1.84          9.50        21.35 o
  10   5   3         16.02         39.92        28.27 o
  11   5   3         51.42         27.28        28.13 o
  -6   6   3          0.11         19.26        28.77 o
  -5   6   3          4.16         11.56        19.65 o
  -4   6   3         19.10         34.22        20.52 o
  -3   6   3        199.33        191.98        18.24 o
  -2   6   3         96.34         83.14        11.79 o
  -1   6   3         63.65         60.75         8.31 o
   0   6   3        748.28        641.36        65.56 o
   1   6   3         46.09         29.39         6.49 o
   2   6   3         22.43         18.72         5.42 o
   3   6   3          0.65          6.24         8.07 o
   4   6   3        862.69        772.38        64.45 o
   5   6   3          0.97         10.10         7.07 o
   6   6   3       2756.76       2030.88       333.65 o
   7   6   3        117.25         90.40        20.14 o
   8   6   3         96.00        151.59        25.53 o
   9   6   3          0.00          7.79        24.79 o
  10   6   3         13.38         28.90        28.89 o
  11   6   3          2.17         20.10        30.98 o
  -5   7   3          2.24          0.00        37.82 o
  -4   7   3        326.75        414.99        58.73 o
  -3   7   3          4.06         14.03        31.42 o
  -2   7   3        150.36        184.60        32.83 o
  -1   7   3          0.06          7.98        24.87 o
   0   7   3         10.40          3.23         6.14 o
   1   7   3        616.72        450.68        35.24 o
   2   7   3         12.89         12.71         5.30 o
   3   7   3         42.78         38.06         9.43 o
   4   7   3        624.79        613.50        62.99 o
   5   7   3         28.44         34.21         7.34 o
   6   7   3         51.85         43.33         8.64 o
   7   7   3        178.25        129.97        23.38 o
   8   7   3         38.43         43.98        20.68 o
   9   7   3         11.84         21.61        21.60 o
  10   7   3         61.58         77.42        30.20 o
  11   7   3          7.96          0.00        35.63 o
  -4   8   3        101.80        178.06        48.13 o
  -3   8   3          2.45         33.34        37.02 o
  -2   8   3         36.71         44.97        17.44 o
  -1   8   3          0.34          4.53        16.17 o
   0   8   3          0.88          6.87        12.26 o
   1   8   3          0.22          8.21         5.01 o
   2   8   3         37.24         25.82        10.68 o
   3   8   3          5.97         11.03         6.90 o
   4   8   3         32.23         46.42        10.45 o
   5   8   3        234.26        200.31        16.19 o
   6   8   3          2.43         11.79         9.11 o
   7   8   3        493.08        499.51        39.03 o
   8   8   3          0.73         10.13        21.65 o
   9   8   3          2.74         10.14        21.64 o
  10   8   3         44.66         58.39        25.86 o
  -3   9   3          3.07         35.54        41.50 o
  -2   9   3          0.08          0.00        38.46 o
  -1   9   3         11.61         30.46        28.04 o
   0   9   3          0.25          0.00        28.84 o
   1   9   3         17.91         22.04        24.70 o
   2   9   3          0.74         26.98        21.28 o
   3   9   3         25.48         29.67         8.65 o
   4   9   3        107.09        105.68        12.33 o
   5   9   3          1.18         11.11        10.10 o
   6   9   3       1375.05       1395.31        43.42 o
   7   9   3        194.13        205.48        26.86 o
   8   9   3          0.05         23.77        21.26 o
   9   9   3          0.32          0.00        21.94 o
  10   9   3          6.53         18.95        25.60 o
  -2  10   3         15.16         17.02        40.80 o
  -1  10   3         16.61         21.04        32.14 o
   0  10   3          0.29          0.00        30.66 o
   1  10   3          0.26          0.00        27.82 o
   2  10   3          0.05         13.97        25.08 o
   3  10   3         13.09         25.53        26.54 o
   4  10   3          7.25          3.66        20.98 o
   5  10   3          7.88         13.05        12.05 o
   6  10   3        156.00        155.48        20.58 o
   7  10   3        291.36        297.56        28.61 o
   8  10   3          9.18          2.07        20.35 o
   9  10   3         19.77         43.41        23.29 o
   0  11   3         12.75         51.61        32.75 o
   1  11   3         14.91          0.00        29.88 o
   2  11   3          6.02         11.02        29.85 o
   3  11   3          0.93          1.29        25.41 o
   4  11   3          0.60         19.72        21.70 o
   5  11   3          4.58          0.00        18.36 o
   6  11   3         47.90         74.78        64.03 o
   7  11   3        193.30        176.44        30.72 o
   8  11   3          8.87         39.91        28.23 o
   2  12   3         28.64         31.57        30.23 o
   3  12   3         36.82         45.77        28.36 o
   4  12   3          6.87          9.96        23.37 o
   5  12   3         16.76          0.00        39.36 o
   6  12   3        873.00        812.21       154.76 o
   7  12   3         69.19         90.55        73.03 o
  -6 -11   4          9.20          0.00        29.96 o
  -5 -11   4          4.75         41.11        28.07 o
  -4 -11   4         33.67         32.96        18.82 o
  -3 -11   4         12.03         16.24        19.65 o
  -2 -11   4          3.39          9.43        24.45 o
  -1 -11   4         23.08         57.74        27.42 o
   0 -11   4         10.88          8.80        29.15 o
  -7 -10   4         56.97         69.47        25.26 o
  -6 -10   4         42.79         59.62        23.89 o
  -5 -10   4          2.22          3.45        15.93 o
  -4 -10   4          2.34          0.00        16.72 o
  -3 -10   4          6.05          7.06        18.44 o
  -2 -10   4        232.85        279.72        35.85 o
  -1 -10   4          2.59         12.62        25.61 o
   0 -10   4          8.10         18.55        27.18 o
   1 -10   4          0.11         15.37        28.97 o
   2 -10   4          9.86         35.08        34.30 o
  -8  -9   4         50.05         57.86        25.61 o
  -7  -9   4         13.24         32.38        25.36 o
  -6  -9   4          5.52         21.35        22.19 o
  -5  -9   4         13.62         20.19        13.02 o
  -4  -9   4         70.59         83.55        13.11 o
  -3  -9   4        116.11        115.65        14.18 o
  -2  -9   4         21.96         13.39        16.33 o
  -1  -9   4         35.68         54.48        15.86 o
   0  -9   4         29.67          7.80        17.24 o
   1  -9   4        249.19        274.38        27.30 o
   2  -9   4          0.74          0.00        20.78 o
   3  -9   4         58.55         94.43        25.52 o
  -9  -8   4         18.22         10.35        32.45 o
  -8  -8   4         74.90         76.13        26.06 o
  -7  -8   4        505.01        493.89        57.50 o
  -6  -8   4          0.28         30.96        22.13 o
  -5  -8   4         78.05         82.59        14.43 o
  -4  -8   4         91.57        111.10        13.18 o
  -3  -8   4          0.84          5.28        10.99 o
  -2  -8   4         10.10         12.23        10.53 o
  -1  -8   4         78.82         81.18        17.30 o
   0  -8   4          1.06          8.04        15.22 o
   1  -8   4        101.76        147.78        27.52 o
   2  -8   4         16.68         18.25        17.78 o
   3  -8   4          0.89         11.31        20.54 o
   4  -8   4          9.24         18.22        23.59 o
  -9  -7   4        227.44        225.93        86.76 o
  -8  -7   4          0.73         13.96        27.61 o
  -7  -7   4         27.36          0.00        24.96 o
  -6  -7   4          0.47          2.33        22.77 o
  -5  -7   4          6.30          0.00        16.68 o
  -4  -7   4         20.11         18.89        10.71 o
  -3  -7   4         25.13         27.48        10.49 o
  -2  -7   4        287.90        269.80        21.79 o
  -1  -7   4         47.92         41.79        14.07 o
   0  -7   4         42.89         41.29        12.33 o
   1  -7   4         62.31         63.73        15.83 o
   2  -7   4         27.53         31.46        17.07 o
   3  -7   4         65.79         83.53        21.36 o
   4  -7   4          0.89          0.00        22.90 o
   5  -7   4          1.98         22.83        23.37 o
   6  -7   4          1.99         11.47        24.65 o
  -9  -6   4         23.02         32.32        29.34 o
  -8  -6   4         67.40         33.59        29.15 o
  -7  -6   4        199.78        158.39        27.03 o
  -6  -6   4          2.66          4.61        21.33 o
  -5  -6   4          8.98          6.53        16.29 o
  -4  -6   4        167.10        176.16        28.14 o
  -3  -6   4        473.98        428.78        41.16 o
  -2  -6   4        182.02        192.07        23.60 o
  -1  -6   4        108.21        115.64        19.97 o
   0  -6   4        117.94        118.59        13.32 o
   1  -6   4        756.63        673.07        55.22 o
   2  -6   4          0.25          0.27         6.80 o
   3  -6   4        324.70        302.13        31.78 o
   4  -6   4          7.54         14.72        19.06 o
   5  -6   4          2.20          2.38        21.56 o
   6  -6   4         15.93         12.32        20.45 o
  -9  -5   4          4.86          8.17        32.50 o
  -8  -5   4         18.85         27.24        28.09 o
  -7  -5   4        622.03        438.71        43.98 o
  -6  -5   4         98.93         73.22        19.71 o
  -5  -5   4         49.24         56.40        12.23 o
  -4  -5   4         45.14         58.27        19.33 o
  -3  -5   4          0.58         27.85        11.43 o
  -2  -5   4        227.29        240.84        23.37 o
  -1  -5   4         16.78         26.97        11.32 o
   0  -5   4        147.78        139.01        11.17 o
   1  -5   4        733.61        811.53        24.45 o
   2  -5   4         18.13         26.41         9.01 o
   3  -5   4         26.56         17.11        10.19 o
   4  -5   4        118.44         92.35        12.78 o
   5  -5   4         20.54          4.09        12.67 o
   6  -5   4          2.73          0.00        19.03 o
   7  -5   4         33.30         30.36        20.87 o
  -9  -4   4        179.47        131.58        33.61 o
  -8  -4   4          0.26          0.00         7.93 o
  -7  -4   4        122.14         66.01        24.31 o
  -6  -4   4          5.81          1.88         3.45 o
  -5  -4   4        330.72        244.07        45.47 o
  -4  -4   4         18.41         31.78         9.32 o
  -3  -4   4        512.67        513.75        27.01 o
  -2  -4   4         26.98         27.68        12.57 o
  -1  -4   4         13.14         14.67        10.90 o
   0  -4   4       1771.67       1763.55        74.33 o
   1  -4   4        269.51        259.19        13.81 o
   2  -4   4         67.45         72.79        10.66 o
   3  -4   4        203.39        195.86        12.37 o
   4  -4   4          2.13          0.69        10.50 o
   5  -4   4         54.15         67.43        13.63 o
   6  -4   4          1.33          7.96        13.41 o
   7  -4   4          6.06         19.73        17.82 o
   8  -4   4       1101.82       1209.32        97.70 o
  -9  -3   4         31.76         51.22        26.88 o
  -8  -3   4        145.23         71.04        35.93 o
  -7  -3   4        134.21        111.59        14.86 o
  -6  -3   4         25.55         27.65        19.95 o
  -5  -3   4         64.00         75.98        17.98 o
  -4  -3   4         42.70         52.66         6.53 o
  -3  -3   4        691.00        779.26        32.86 o
  -2  -3   4       2469.24       2623.71       138.32 o
  -1  -3   4         81.72        107.36        12.63 o
   0  -3   4       2209.67       2201.07        58.74 o
   1  -3   4       1087.05       1061.40        37.45 o
   2  -3   4         22.56         37.12         7.61 o
   3  -3   4       1060.11       1077.97        63.54 o
   4  -3   4         47.03         64.43        12.38 o
   5  -3   4         28.39          5.76        10.86 o
   6  -3   4         95.74        134.03        14.88 o
   7  -3   4        237.37        316.36        21.63 o
   8  -3   4         68.19         45.43        15.03 o
  -9  -2   4          9.20          1.27        33.40 o
  -8  -2   4          0.54          0.00        25.62 o
  -7  -2   4        306.88        246.74        17.98 o
  -6  -2   4        105.70         94.32        14.94 o
  -5  -2   4         54.39         57.75        28.77 o
  -4  -2   4         29.26         14.40         7.05 o
  -3  -2   4        378.84        430.02        29.04 o
  -2  -2   4       2331.54       2718.51       116.16 o
  -1  -2   4         39.05         59.96        10.65 o
   0  -2   4       1138.68       1249.69        75.24 o
   1  -2   4       1052.01       1014.31        35.65 o
   2  -2   4         54.22         61.25         8.49 o
   3  -2   4         73.03         76.98         8.94 o
   4  -2   4        419.75        387.18        17.09 o
   5  -2   4          0.01         11.24         9.80 o
   6  -2   4         25.26         16.76        11.03 o
   7  -2   4        174.83        171.76        17.42 o
   8  -2   4        213.22        208.58        19.24 o
   9  -2   4         51.85         84.22        16.59 o
  -9  -1   4         23.37         19.50        24.82 o
  -8  -1   4          6.12         16.28        24.43 o
  -7  -1   4        122.23        113.38        18.65 o
  -6  -1   4          2.79          1.64         6.28 o
  -5  -1   4        408.31        414.31        27.44 o
  -4  -1   4        141.09        180.23        22.08 o
  -3  -1   4        751.49        943.33        38.41 o
  -2  -1   4        975.36       1303.56        59.19 o
  -1  -1   4        250.64        315.63        12.73 o
   0  -1   4       6367.47       6920.57       444.44 o
   1  -1   4        554.70        550.22        31.06 o
   2  -1   4         41.88         41.95         6.38 o
   3  -1   4         21.71         36.84         8.43 o
   4  -1   4          7.83         12.86         8.20 o
   5  -1   4        336.79        297.54        15.88 o
   6  -1   4        160.87        160.02        15.90 o
   7  -1   4         98.18        139.92        16.88 o
   8  -1   4       3090.27       3000.64       205.65 o
   9  -1   4        234.14        272.05        24.25 o
  -9   0   4         35.05         41.01        29.71 o
  -8   0   4        331.26        236.30        37.14 o
  -7   0   4         34.90         20.43        13.14 o
  -6   0   4         69.11         71.46        13.84 o
  -5   0   4         34.46         34.41         9.29 o
  -4   0   4        325.40        372.88        47.03 o
  -3   0   4        546.25        653.05        49.25 o
  -2   0   4       3865.85       5230.74       325.42 o
  -1   0   4         60.65         70.59         8.33 o
   0   0   4       8007.95       9299.22       462.54 o
   1   0   4       1808.25       2111.35       122.32 o
   2   0   4         19.02         22.79         5.00 o
   3   0   4        554.49        613.81        28.02 o
   4   0   4          9.31         18.40         5.99 o
   5   0   4         37.94         22.20         9.47 o
   6   0   4        580.25        555.73        23.42 o
   7   0   4        127.57        173.60        16.89 o
   8   0   4        227.83        187.46        18.91 o
   9   0   4        945.85        994.65        76.99 o
  10   0   4          2.97         10.88        24.49 o
  -8   1   4          2.60          1.44         7.80 o
  -7   1   4         46.70         50.46        18.42 o
  -6   1   4         27.84         39.13        13.71 o
  -5   1   4          3.67         24.60        13.29 o
  -4   1   4        124.02        104.83        16.40 o
  -3   1   4        425.19        447.74        77.37 o
  -2   1   4       3592.71       4634.44       310.90 o
  -1   1   4        212.35        264.96        23.40 o
   0   1   4       1139.35       1277.46        91.50 o
   1   1   4        807.85        997.79        64.60 o
   2   1   4          9.95         19.51         4.42 o
   3   1   4         68.82         65.41         5.51 o
   4   1   4         88.21         88.49         7.83 o
   5   1   4        128.68        157.97        14.47 o
   6   1   4          2.84          4.49         9.93 o
   7   1   4        330.62        291.75        20.61 o
   8   1   4       1320.15       1287.24        41.46 o
   9   1   4        105.65        119.06        17.96 o
  10   1   4         16.12         47.07        28.53 o
  -8   2   4          0.10         12.09        19.73 o
  -7   2   4         58.09         55.66        18.56 o
  -6   2   4         39.64         50.83        15.29 o
  -5   2   4        146.35        152.93        25.44 o
  -4   2   4         67.48         64.54        15.64 o
  -3   2   4         26.46         17.45        13.28 o
  -2   2   4       1049.80       1175.71       111.14 o
  -1   2   4        864.88       1023.06        19.37 o
   0   2   4       8662.98       9517.36       438.21 o
   1   2   4        521.90        566.86        22.00 o
   2   2   4          7.42         14.41         4.24 o
   3   2   4        399.29        458.82        24.50 o
   4   2   4         74.64         72.54         7.56 o
   5   2   4          2.64         10.19         5.92 o
   6   2   4         46.06         50.95         6.90 o
   7   2   4        112.56        106.75         9.09 o
   8   2   4       7751.86       8242.71       281.11 o
   9   2   4         58.97         63.94        22.98 o
  10   2   4         36.28         61.59        26.26 o
  -8   3   4        289.43        382.86        32.84 o
  -7   3   4          0.12          4.57        17.01 o
  -6   3   4         51.03         55.61        17.01 o
  -5   3   4         25.97         39.04        13.35 o
  -4   3   4        151.98        145.43        22.17 o
  -3   3   4          8.43          7.26        12.11 o
  -2   3   4        542.82        522.71        48.52 o
  -1   3   4        108.21        104.21         8.52 o
   0   3   4       6871.35       6029.06       300.72 o
   1   3   4         50.32         55.94         5.92 o
   2   3   4         64.49         79.93         4.84 o
   3   3   4        695.82        728.40        34.65 o
   4   3   4        140.71        137.56         9.11 o
   5   3   4         16.19         35.61         6.15 o
   6   3   4        405.54        451.93        20.17 o
   7   3   4        434.01        397.03        15.30 o
   8   3   4        641.57        609.56        37.16 o
   9   3   4        535.22        597.61        47.29 o
  10   3   4         39.50         62.75        31.76 o
  11   3   4          1.07          0.00        29.74 o
  -7   4   4          2.69          0.00        17.69 o
  -6   4   4          0.38         12.24        15.62 o
  -5   4   4          0.50         20.39        14.50 o
  -4   4   4         15.93         23.58        13.04 o
  -3   4   4         90.70         95.31        16.11 o
  -2   4   4        340.12        350.28        27.84 o
  -1   4   4         45.89         68.30         8.45 o
   0   4   4        149.59        161.38        18.07 o
   1   4   4          6.25         12.75         5.68 o
   2   4   4       1245.65       1107.55        66.28 o
   3   4   4         80.17         73.97         6.77 o
   4   4   4        379.23        416.07        26.88 o
   5   4   4          9.33          3.99         6.19 o
   6   4   4         91.25         87.86         8.61 o
   7   4   4       1202.75       1065.22       127.77 o
   8   4   4       1473.58       1502.08        38.11 o
   9   4   4         58.24         61.46        24.43 o
  10   4   4        260.24        258.76        37.84 o
  11   4   4          4.45         16.39        27.56 o
  -6   5   4         71.42         89.64        22.09 o
  -5   5   4         46.45         74.30        16.20 o
  -4   5   4         61.60         85.73        15.16 o
  -3   5   4         10.50         10.16        13.88 o
  -2   5   4        176.23        150.19        13.28 o
  -1   5   4          0.22          4.31         7.32 o
   0   5   4       1751.09       1542.36       117.90 o
   1   5   4         32.16         38.14         6.09 o
   2   5   4        112.28        145.72        18.98 o
   3   5   4        125.31        127.35         9.18 o
   4   5   4         60.24         57.16         6.95 o
   5   5   4         30.23         17.17        10.00 o
   6   5   4         98.12         86.11         5.88 o
   7   5   4         23.32         23.14        10.19 o
   8   5   4       7928.09       8963.97       584.90 o
   9   5   4         85.65        114.07        25.30 o
  10   5   4         31.13         45.20        31.86 o
  11   5   4         15.67         24.43        27.80 o
  -6   6   4          0.61          0.00        30.18 o
  -5   6   4          0.07          3.72        26.85 o
  -4   6   4         59.67         69.36        19.70 o
  -3   6   4          8.79         18.84        12.56 o
  -2   6   4        149.06        105.32        18.63 o
  -1   6   4         50.18         46.34         8.94 o
   0   6   4        626.45        627.93        25.33 o
   1   6   4         55.00         48.80         7.12 o
   2   6   4          0.47          1.40         7.32 o
   3   6   4          5.73          4.12         6.82 o
   4   6   4        131.38        119.48         8.41 o
   5   6   4          0.78          4.46         6.80 o
   6   6   4        679.86        704.19        29.67 o
   7   6   4        307.78        284.76        17.92 o
   8   6   4        744.43        746.42        50.82 o
   9   6   4        343.76        369.02        38.96 o
  10   6   4         10.32         27.88        23.77 o
  11   6   4          6.73         41.76        26.55 o
  -5   7   4         12.65          0.76        35.87 o
  -4   7   4         18.46         30.62        37.90 o
  -3   7   4         39.77         47.31        31.38 o
  -2   7   4         43.43         45.10        30.50 o
  -1   7   4          0.27          6.28        32.00 o
   0   7   4         14.06         26.16        13.94 o
   1   7   4         46.73         52.98         7.49 o
   2   7   4        696.77        706.75        49.91 o
   3   7   4         12.53         14.62         7.06 o
   4   7   4          4.19          9.02         8.97 o
   5   7   4         60.77         63.01         6.62 o
   6   7   4         14.91         12.92         7.97 o
   7   7   4        622.78        646.27        82.31 o
   8   7   4       1189.60       1219.65        52.24 o
   9   7   4          0.52          0.44        21.93 o
  10   7   4        161.94        198.04        32.87 o
  11   7   4         15.91         10.34        30.40 o
  -4   8   4          1.50          0.00        34.48 o
  -3   8   4         19.17         20.00        37.04 o
  -2   8   4         39.34         42.33        30.50 o
  -1   8   4          1.34         12.02        28.75 o
   0   8   4        510.28        461.59        74.02 o
   1   8   4          9.90         12.79        24.18 o
   2   8   4          0.00         26.24        20.90 o
   3   8   4         17.98         14.41         7.71 o
   4   8   4          7.19         15.88         9.86 o
   5   8   4        114.89        102.87        12.92 o
   6   8   4         52.92         53.31         9.59 o
   7   8   4         40.24         56.88        18.49 o
   8   8   4       5862.69       6072.58       229.32 o
   9   8   4         22.20         14.80        21.40 o
  10   8   4         16.07          4.87        22.55 o
  -3   9   4          1.32          0.00        37.22 o
  -2   9   4          1.87         11.57        40.42 o
  -1   9   4         38.29         54.08        31.23 o
   0   9   4        244.73        295.72        43.83 o
   1   9   4         61.13         68.40        25.97 o
   2   9   4         78.07         68.75        24.25 o
   3   9   4         14.78         12.82        21.20 o
   4   9   4         27.09         39.33         9.14 o
   5   9   4         22.25         22.21        10.15 o
   6   9   4          7.00         11.40        14.36 o
   7   9   4        589.84        630.52        36.87 o
   8   9   4        131.18        111.06        28.77 o
   9   9   4          7.73         22.00        21.70 o
  10   9   4         13.42         42.72        25.04 o
  -2  10   4          6.81          0.00        39.52 o
  -1  10   4         32.80         40.06        32.41 o
   0  10   4          2.55          0.00        30.06 o
   1  10   4         14.40          4.87        28.15 o
   2  10   4        448.98        514.42        46.62 o
   3  10   4          6.18          7.13        24.38 o
   4  10   4         16.31         44.85        20.36 o
   5  10   4          0.11          2.15        11.86 o
   6  10   4          4.86         18.80        20.01 o
   7  10   4        984.37        924.60        47.29 o
   8  10   4        299.15        302.45        61.57 o
   9  10   4         14.79         28.14        22.23 o
   0  11   4          8.86         54.77        77.25 o
   1  11   4          0.00          0.00        28.20 o
   2  11   4        117.34         81.15        29.89 o
   3  11   4          6.51          0.00        24.96 o
   4  11   4         25.80         61.65        24.68 o
   5  11   4          0.54          0.55        19.42 o
   6  11   4         27.94         16.47        59.17 o
   7  11   4          1.50         23.75        24.50 o
   8  11   4       1416.08       1456.74       387.84 o
   9  11   4         22.53         47.59        29.99 o
   2  12   4         18.32          9.88        29.72 o
   3  12   4         25.64         45.12        29.08 o
   4  12   4          8.52         44.31        26.74 o
   5  12   4          0.73          6.23        19.82 o
   6  12   4          5.65         16.99        38.84 o
   7  12   4        300.71        371.09        90.65 o
  -5 -11   5          7.60         14.92        30.41 o
  -4 -11   5        187.31        208.48        24.98 o
  -3 -11   5         30.19         42.51        22.62 o
  -2 -11   5         58.28         64.09        25.68 o
  -1 -11   5         13.14         34.72        26.08 o
  -7 -10   5          5.62         16.64        25.75 o
  -6 -10   5        206.27        235.17        27.72 o
  -5 -10   5          2.27          0.00        26.60 o
  -4 -10   5         51.90         54.42        18.02 o
  -3 -10   5          8.55          9.70        19.63 o
  -2 -10   5         42.03         61.21        23.52 o
  -1 -10   5         45.16         19.38        23.94 o
   0 -10   5         12.57         25.89        25.95 o
   1 -10   5          4.66          7.77        32.37 o
   2 -10   5         12.69          8.11        34.46 o
  -8  -9   5         13.15         28.28        28.37 o
  -7  -9   5         12.12         39.35        26.71 o
  -6  -9   5         55.02         39.63        24.30 o
  -5  -9   5          1.24         13.27        16.55 o
  -4  -9   5          2.66         15.32        12.92 o
  -3  -9   5         18.60         22.92        15.29 o
  -2  -9   5         37.56         55.13        16.84 o
  -1  -9   5        131.55        133.70        47.66 o
   0  -9   5        155.11        225.85        24.88 o
   1  -9   5          3.74         16.55        17.69 o
   2  -9   5         47.49         54.61        20.63 o
   3  -9   5          0.33         11.43        23.72 o
  -8  -8   5          9.97          6.93        27.23 o
  -7  -8   5          0.10         10.87        26.17 o
  -6  -8   5         75.29         76.70        24.35 o
  -5  -8   5          3.41          0.00        12.90 o
  -4  -8   5       1055.14       1064.77        47.50 o
  -3  -8   5          7.87          4.34        11.81 o
  -2  -8   5          8.91         14.03        11.34 o
  -1  -8   5         45.28         47.52        15.55 o
   0  -8   5         36.34         42.04        16.44 o
   1  -8   5          8.97         13.21        17.40 o
   2  -8   5         26.33         39.45        20.99 o
   3  -8   5         10.74          5.14        20.44 o
   4  -8   5        136.33        170.25        29.55 o
  -9  -7   5          6.40         20.96        34.75 o
  -8  -7   5         10.28          0.00        34.29 o
  -7  -7   5         21.33         32.17        24.98 o
  -6  -7   5        238.49        300.86        38.98 o
  -5  -7   5         13.51          7.23        18.20 o
  -4  -7   5        126.61        142.97        19.29 o
  -3  -7   5          1.45          8.84        13.24 o
  -2  -7   5         64.14         55.58        15.14 o
  -1  -7   5          0.18          1.09        14.06 o
   0  -7   5          0.69         19.96        16.30 o
   1  -7   5        178.36        149.45        36.09 o
   2  -7   5         58.83         73.37        19.93 o
   3  -7   5         77.79         46.17        20.59 o
   4  -7   5         26.93         22.20        21.83 o
   5  -7   5         11.74          3.55        23.08 o
  -9  -6   5          1.07          8.13        36.10 o
  -8  -6   5          0.34         10.65        35.85 o
  -7  -6   5          3.78          0.00        30.66 o
  -6  -6   5        189.77        171.49        26.41 o
  -5  -6   5         20.41         17.62        23.39 o
  -4  -6   5        120.71        122.28        24.00 o
  -3  -6   5         61.59         47.36        12.52 o
  -2  -6   5        564.57        527.77        50.73 o
  -1  -6   5        327.12        322.64        22.87 o
   0  -6   5        183.42        203.88        19.20 o
   1  -6   5          2.16          4.69         8.95 o
   2  -6   5          0.95          5.67        16.82 o
   3  -6   5          4.85          3.93        19.19 o
   4  -6   5         66.62         92.32        21.58 o
   5  -6   5          7.13         16.27        22.36 o
   6  -6   5          0.66          0.48        24.22 o
  -9  -5   5         10.02         18.03        24.10 o
  -8  -5   5          0.80         24.48        25.70 o
  -7  -5   5         24.85         15.22        25.85 o
  -6  -5   5         12.23         17.07        24.26 o
  -5  -5   5         78.69         94.41        12.16 o
  -4  -5   5       3106.08       3465.72       167.94 o
  -3  -5   5         58.55         72.58        13.67 o
  -2  -5   5          2.91          2.04        11.51 o
  -1  -5   5        218.77        226.53        18.64 o
   0  -5   5         65.46         77.59        14.04 o
   1  -5   5         12.92         13.51         8.99 o
   2  -5   5         40.88         34.22        10.28 o
   3  -5   5          0.64         11.81        11.34 o
   4  -5   5        331.85        286.93        40.61 o
   5  -5   5         22.63          0.99        18.54 o
   6  -5   5          0.13          1.57        18.94 o
   7  -5   5          7.13          0.00        20.05 o
  -9  -4   5          2.54         19.51        31.37 o
  -8  -4   5          2.56          0.00        34.23 o
  -7  -4   5          1.34          2.46        29.09 o
  -6  -4   5        204.61        185.31        49.70 o
  -5  -4   5        182.57        152.35        13.36 o
  -4  -4   5        624.28        649.88        30.33 o
  -3  -4   5          3.76         24.82        17.31 o
  -2  -4   5        374.78        327.95        32.87 o
  -1  -4   5         18.19         12.05        11.74 o
   0  -4   5        121.79        129.14        14.80 o
   1  -4   5        265.98        256.83        14.31 o
   2  -4   5          0.37          0.35         9.65 o
   3  -4   5        135.59        143.86        14.24 o
   4  -4   5         35.70         41.14        11.22 o
   5  -4   5         40.74         36.30        12.01 o
   6  -4   5         15.33          7.30        13.90 o
   7  -4   5          0.52          0.00        18.32 o
   8  -4   5          2.80         26.92        21.62 o
  -9  -3   5          2.25          9.12        33.18 o
  -8  -3   5         58.40         34.38        27.71 o
  -7  -3   5          0.11          0.36         2.91 o
  -6  -3   5          3.45          0.00        38.96 o
  -5  -3   5        198.01        203.81        13.71 o
  -4  -3   5          0.04         10.45         8.68 o
  -3  -3   5          0.99          1.07         8.67 o
  -2  -3   5       1986.08       2311.02        61.20 o
  -1  -3   5        785.17        815.34        73.23 o
   0  -3   5        450.53        403.33        20.32 o
   1  -3   5        248.80        305.13        15.21 o
   2  -3   5          3.76          0.77         9.15 o
   3  -3   5        205.66        214.46        14.74 o
   4  -3   5        335.12        353.64        18.97 o
   5  -3   5         27.35         30.95        11.94 o
   6  -3   5         17.24         32.33        12.08 o
   7  -3   5          0.78         15.39        13.83 o
   8  -3   5          9.68          4.22        14.57 o
  -9  -2   5          0.13         18.74        28.36 o
  -8  -2   5          0.57         19.95        32.75 o
  -7  -2   5        189.97        201.92        19.42 o
  -6  -2   5         11.83         25.26        20.36 o
  -5  -2   5         28.53         27.70         7.49 o
  -4  -2   5       4992.87       4940.57       583.12 o
  -3  -2   5        219.87        220.85        15.47 o
  -2  -2   5        157.19        157.78        12.78 o
  -1  -2   5       1145.72       1293.09        64.73 o
   0  -2   5         77.68         80.76        11.97 o
   1  -2   5         18.20         27.59         8.80 o
   2  -2   5          1.12          6.53         8.00 o
   3  -2   5          0.69          6.15         8.87 o
   4  -2   5        489.35        446.82        22.62 o
   5  -2   5         50.58         47.79        10.90 o
   6  -2   5         16.87         15.76        11.29 o
   7  -2   5         42.24         38.61        13.01 o
   8  -2   5         77.30         78.55        15.51 o
   9  -2   5         57.83         88.03        17.66 o
  -9  -1   5          1.89         19.97        33.55 o
  -8  -1   5         32.86         55.67        29.61 o
  -7  -1   5         13.13          8.56        14.92 o
  -6  -1   5        114.33        136.55        18.44 o
  -5  -1   5        289.89        338.95        32.43 o
  -4  -1   5        238.30        267.09        18.68 o
  -3  -1   5          4.60         39.02         7.48 o
  -2  -1   5          2.71         14.45         9.21 o
  -1  -1   5        110.98        102.56        32.08 o
   0  -1   5        525.42        526.84        54.99 o
   1  -1   5         81.47         65.58         9.06 o
   2  -1   5          5.87         16.25         7.64 o
   3  -1   5        417.40        443.40        24.01 o
   4  -1   5        122.20        119.81        11.23 o
   5  -1   5        242.24        206.15        14.19 o
   6  -1   5        148.41        121.72        13.31 o
   7  -1   5          2.28          7.36        11.54 o
   8  -1   5          3.05          8.27        13.13 o
   9  -1   5        206.10        267.02        21.18 o
  -8   0   5         42.59         73.82        34.55 o
  -7   0   5         22.71         30.90        14.94 o
  -6   0   5         24.97         30.38        12.82 o
  -5   0   5        369.63        430.18        35.60 o
  -4   0   5          0.44          0.00         7.41 o
  -3   0   5        100.66        125.75        13.79 o
  -2   0   5       1958.36       2718.49       210.99 o
  -1   0   5         14.38         20.51         6.75 o
   0   0   5        576.75        797.06        39.06 o
   1   0   5        219.36        287.41        22.68 o
   2   0   5          9.48         29.27         6.06 o
   3   0   5        674.11        668.90        29.17 o
   4   0   5       1491.87       1410.03        60.87 o
   5   0   5          7.38          6.35         6.05 o
   6   0   5         89.62         99.07        11.68 o
   7   0   5         63.28         85.13        12.99 o
   8   0   5         82.92         89.59        15.58 o
   9   0   5        728.46        728.95        57.72 o
  10   0   5          1.01         19.21        19.58 o
  -8   1   5         16.62         14.54        18.02 o
  -7   1   5        190.65        214.71        25.22 o
  -6   1   5         17.14          1.34         9.91 o
  -5   1   5        180.38        175.98        46.44 o
  -4   1   5       3065.44       2811.67       547.08 o
  -3   1   5        399.96        394.37        21.10 o
  -2   1   5         75.36        110.01        14.09 o
  -1   1   5       3086.92       3805.36       196.62 o
   0   1   5        195.74        236.19        19.17 o
   1   1   5        442.89        559.32        32.67 o
   2   1   5         13.69         32.56         5.59 o
   3   1   5        231.58        260.23        13.08 o
   4   1   5        985.37       1010.66        42.72 o
   5   1   5         71.26         84.99        12.83 o
   6   1   5         77.18         59.37        11.81 o
   7   1   5        199.80        209.91        18.60 o
   8   1   5         44.65         29.16        13.30 o
   9   1   5        136.31        178.68        22.59 o
  10   1   5         97.32         60.94        23.41 o
  -8   2   5          0.41          7.42        19.92 o
  -7   2   5         31.70         56.75        19.36 o
  -6   2   5         53.32         66.57        16.77 o
  -5   2   5        175.56        159.58        21.17 o
  -4   2   5         30.91          8.16        15.80 o
  -3   2   5          8.64          5.76        17.48 o
  -2   2   5        262.90        267.54        48.79 o
  -1   2   5          9.69         22.48         9.23 o
   0   2   5        289.04        276.18        13.51 o
   1   2   5         31.07         47.78         7.38 o
   2   2   5         76.90         81.79         5.73 o
   3   2   5       3236.02       4068.98       175.46 o
   4   2   5        174.76        176.49         8.78 o
   5   2   5        450.46        576.75        32.10 o
   6   2   5        823.14        836.32        38.27 o
   7   2   5         19.01         37.95         9.01 o
   8   2   5          6.44         22.16        10.31 o
   9   2   5        135.08        134.25        27.12 o
  10   2   5          9.15          0.58        26.56 o
  -7   3   5          0.38         17.19        18.00 o
  -6   3   5         36.73         29.59        15.24 o
  -5   3   5        228.17        199.46        24.41 o
  -4   3   5          0.91          5.60        16.77 o
  -3   3   5        109.28         94.04        17.55 o
  -2   3   5        379.52        406.09        55.58 o
  -1   3   5         43.52         41.05         9.36 o
   0   3   5        670.43        671.44        22.39 o
   1   3   5          0.00         13.15         5.73 o
   2   3   5         22.16         39.49         5.56 o
   3   3   5       1804.81       1994.33        49.23 o
   4   3   5        555.96        666.84        44.42 o
   5   3   5         58.76         68.06         7.11 o
   6   3   5        453.16        548.47        30.25 o
   7   3   5         40.37         55.25         7.59 o
   8   3   5         53.73         65.94        14.48 o
   9   3   5        589.67        596.47        91.17 o
  10   3   5         16.81         33.63        25.85 o
  11   3   5          2.33          0.30        28.00 o
  -7   4   5        108.39        110.32        24.94 o
  -6   4   5          0.05         10.37        17.67 o
  -5   4   5        157.56        150.18        19.43 o
  -4   4   5        668.46        475.34        60.16 o
  -3   4   5        107.83         84.44        15.51 o
  -2   4   5         43.03         58.27        10.54 o
  -1   4   5       2774.24       2545.36       129.84 o
   0   4   5        273.97        240.69        27.60 o
   1   4   5        722.00        726.99        34.63 o
   2   4   5         24.11         16.07         4.88 o
   3   4   5        978.49       1038.27        29.07 o
   4   4   5        122.08        136.06        10.04 o
   5   4   5        933.01       1074.12        53.80 o
   6   4   5         99.90        126.56         9.56 o
   7   4   5        225.86        243.41        22.32 o
   8   4   5        112.91        112.36        14.31 o
   9   4   5         70.70        103.32        26.01 o
  10   4   5        100.18         84.35        27.93 o
  11   4   5          9.08          0.00        27.99 o
  -6   5   5          5.01         33.59        28.69 o
  -5   5   5         20.09         18.98        15.78 o
  -4   5   5          0.04         15.90        13.68 o
  -3   5   5          0.14          0.00        15.16 o
  -2   5   5        223.86        188.49        15.65 o
  -1   5   5          0.00          0.00         7.30 o
   0   5   5          7.08         12.43         9.06 o
   1   5   5         11.09         12.50         6.29 o
   2   5   5        394.09        308.91        13.89 o
   3   5   5       1311.92       1162.11        37.45 o
   4   5   5         12.06         16.70         5.94 o
   5   5   5       1467.49       1472.26        45.96 o
   6   5   5        181.73        188.99        11.54 o
   7   5   5         79.47         68.31        12.03 o
   8   5   5          0.76         24.70        17.47 o
   9   5   5        315.67        322.35        35.55 o
  10   5   5          7.44          0.00        26.74 o
  11   5   5         32.65         33.75        27.19 o
  -5   6   5         65.38         83.00        29.95 o
  -4   6   5          0.12          0.00        26.84 o
  -3   6   5         70.35        104.17        19.30 o
  -2   6   5         78.04         63.29        16.10 o
  -1   6   5         10.98         11.02         7.02 o
   0   6   5         23.81         28.68         8.95 o
   1   6   5        253.74        252.52        13.46 o
   2   6   5         13.22         14.82        12.39 o
   3   6   5        637.76        516.90        26.84 o
   4   6   5        804.89        638.95        36.46 o
   5   6   5        213.53        193.49        11.65 o
   6   6   5         74.60         65.89         8.16 o
   7   6   5        329.78        298.15        28.50 o
   8   6   5          0.39         16.58        14.31 o
   9   6   5        389.46        412.30        39.84 o
  10   6   5          0.05          4.50        26.79 o
  11   6   5         12.74         46.91        26.46 o
  -5   7   5         22.27         11.18        39.98 o
  -4   7   5        101.72        140.63        42.52 o
  -3   7   5         12.64          3.67        34.23 o
  -2   7   5          0.91          4.26        32.80 o
  -1   7   5        414.28        426.79        60.89 o
   0   7   5         79.19        130.85        46.28 o
   1   7   5          4.58         18.90         7.50 o
   2   7   5         18.94         19.58        19.21 o
   3   7   5        438.90        319.11        79.55 o
   4   7   5        125.40        141.60        11.08 o
   5   7   5        132.77        138.20        13.00 o
   6   7   5         24.38         28.82         6.86 o
   7   7   5        746.33        789.74        30.88 o
   8   7   5          1.21          0.00        17.55 o
   9   7   5          8.70         16.61        21.74 o
  10   7   5         26.15         20.37        25.52 o
  11   7   5          0.00          0.00        29.55 o
  -4   8   5          4.25          0.00        41.01 o
  -3   8   5         14.91         28.74        38.92 o
  -2   8   5        131.69        189.74        43.94 o
  -1   8   5         24.00         30.12        41.12 o
   0   8   5         24.24         28.97        26.26 o
   1   8   5          7.99         15.38        24.50 o
   2   8   5         30.49         33.17        20.41 o
   3   8   5        633.30        673.82       117.59 o
   4   8   5          8.18         13.12         8.02 o
   5   8   5        416.44        409.51        22.37 o
   6   8   5        203.41        204.41        19.06 o
   7   8   5         51.55         48.08        14.80 o
   8   8   5        135.46        176.07        31.22 o
   9   8   5        176.20        175.16        27.38 o
  10   8   5         12.47         28.67        28.38 o
  -3   9   5          0.20         18.29        40.15 o
  -2   9   5         90.95        119.85        42.75 o
  -1   9   5         14.21          6.32        31.13 o
   0   9   5         31.87         26.98        27.66 o
   1   9   5          0.01          9.86        26.33 o
   2   9   5          0.06          7.69        23.82 o
   3   9   5        446.07        421.65        38.56 o
   4   9   5        210.10        182.23        24.97 o
   5   9   5         63.57         71.05        11.50 o
   6   9   5        206.46        215.74        17.22 o
   7   9   5        103.23        107.24        20.63 o
   8   9   5          4.55          6.90        19.41 o
   9   9   5          6.16         24.14        21.00 o
  10   9   5          0.12          7.37        24.46 o
  -1  10   5        108.67        106.70        41.26 o
   0  10   5         35.46         61.37        31.06 o
   1  10   5         14.91         40.97        28.24 o
   2  10   5         13.07         19.54        26.31 o
   3  10   5         34.85         62.71        24.83 o
   4  10   5          9.51         17.85        21.29 o
   5  10   5         46.87         83.15        14.36 o
   6  10   5          0.95          1.74        13.97 o
   7  10   5        240.50        164.27        38.45 o
   8  10   5          0.09          6.12        19.18 o
   9  10   5         12.15          0.00        22.04 o
   0  11   5          0.65         24.29        34.09 o
   1  11   5         22.17         17.81        31.39 o
   2  11   5        107.77        166.74        34.72 o
   3  11   5         98.85         80.97        28.69 o
   4  11   5         33.42         36.73        24.48 o
   5  11   5        193.04        226.28        28.78 o
   6  11   5         28.10         20.00        62.35 o
   7  11   5         27.61         43.85        25.38 o
   8  11   5         10.66         47.48        27.63 o
   9  11   5        182.45        186.31        51.69 o
   2  12   5          0.37         30.49        31.94 o
   3  12   5         17.92         26.88        29.98 o
   4  12   5        107.25        148.00        32.26 o
   5  12   5          1.30          8.53        22.98 o
   6  12   5         65.23         47.14        38.17 o
   7  12   5        108.67         99.34        68.60 o
  -4 -11   6          0.78          4.51        29.57 o
  -3 -11   6          5.83         11.40        22.83 o
  -2 -11   6         23.50         44.42        35.93 o
  -6 -10   6          3.34         20.04        22.92 o
  -5 -10   6          8.42          0.00        29.57 o
  -4 -10   6          6.22         13.43        18.30 o
  -3 -10   6          0.97          1.09        21.05 o
  -2 -10   6         41.02         48.36        25.49 o
  -1 -10   6         21.19         28.82        23.96 o
   0 -10   6        184.44        243.13        55.06 o
   1 -10   6          0.51         19.57        29.35 o
  -7  -9   6          1.79          3.65        25.97 o
  -6  -9   6         14.40         50.48        22.35 o
  -5  -9   6        231.10        255.04        24.25 o
  -4  -9   6          5.22         13.34        13.31 o
  -3  -9   6          7.31          6.92        13.48 o
  -2  -9   6        116.33        129.25        24.49 o
  -1  -9   6          9.63         21.08        18.73 o
   0  -9   6        402.42        362.26        30.43 o
   1  -9   6        200.38        205.39        37.94 o
   2  -9   6          0.18         10.86        21.88 o
   3  -9   6          0.08          5.79        22.59 o
  -8  -8   6         39.00         53.29        28.13 o
  -7  -8   6         15.87         19.29        25.65 o
  -6  -8   6          0.55         12.72        21.43 o
  -5  -8   6         44.19         58.11        20.26 o
  -4  -8   6         65.84         60.82        13.07 o
  -3  -8   6         85.33         90.07        17.50 o
  -2  -8   6          0.62          0.00        16.98 o
  -1  -8   6        265.60        268.18        25.89 o
   0  -8   6         56.94         57.92        17.38 o
   1  -8   6          4.25         13.54        17.47 o
   2  -8   6          9.20         19.16        21.24 o
   3  -8   6          5.91          0.00        23.09 o
   4  -8   6          6.31         19.65        23.03 o
  -8  -7   6         40.85         58.45        34.75 o
  -7  -7   6          2.30          0.00        25.21 o
  -6  -7   6         53.68         53.10        23.20 o
  -5  -7   6          9.32          0.00        23.58 o
  -4  -7   6         10.16          7.27        23.87 o
  -3  -7   6        127.38        118.08        15.61 o
  -2  -7   6          4.74          9.02        15.35 o
  -1  -7   6          2.98         12.61        15.67 o
   0  -7   6        959.69        989.56        41.09 o
   1  -7   6        190.41        186.95        28.75 o
   2  -7   6        148.87        180.79        26.15 o
   3  -7   6         43.15         96.14        23.93 o
   4  -7   6          0.48          0.00        21.62 o
   5  -7   6         84.75         99.97        26.21 o
  -9  -6   6          5.43          7.81        36.37 o
  -8  -6   6        110.77         85.11        31.14 o
  -7  -6   6          0.77         11.88        28.79 o
  -6  -6   6         28.95         49.93        30.69 o
  -5  -6   6        327.36        374.71        35.11 o
  -4  -6   6        108.50        131.88        28.49 o
  -3  -6   6          4.11         10.82        11.99 o
  -2  -6   6        103.90        103.02        16.66 o
  -1  -6   6          4.51          0.00        14.61 o
   0  -6   6        774.94        690.75        38.07 o
   1  -6   6        773.24        702.96        48.80 o
   2  -6   6        113.28        116.22        21.46 o
   3  -6   6         55.08         67.01        19.77 o
   4  -6   6         56.74         74.85        21.37 o
   5  -6   6          3.17         19.10        22.31 o
   6  -6   6         17.43         30.37        22.35 o
  -9  -5   6         46.41         36.30        31.03 o
  -8  -5   6          0.81          0.00        33.47 o
  -7  -5   6         22.98         20.46        33.03 o
  -6  -5   6          6.50          0.81        47.01 o
  -5  -5   6         32.33         17.55         9.85 o
  -4  -5   6        382.99        376.25        33.08 o
  -3  -5   6         19.16         15.34        19.04 o
  -2  -5   6         22.63         20.51        12.32 o
  -1  -5   6       1627.87       1593.90        58.42 o
   0  -5   6          6.29         11.63        13.46 o
   1  -5   6         10.04          4.75        14.70 o
   2  -5   6        136.44        105.07        19.49 o
   3  -5   6         42.31         46.52        17.76 o
   4  -5   6          2.73         18.36        18.89 o
   5  -5   6        771.00        784.67        47.65 o
   6  -5   6         41.58         43.42        18.92 o
   7  -5   6          8.46         14.16        21.68 o
  -9  -4   6        112.04        172.21        84.52 o
  -8  -4   6          0.33          0.00        34.05 o
  -7  -4   6         14.33          4.20        25.82 o
  -6  -4   6        202.64        170.03        51.08 o
  -5  -4   6         40.89         45.31        11.35 o
  -4  -4   6         46.39         54.13        11.37 o
  -3  -4   6        757.19        795.19        48.75 o
  -2  -4   6         46.07         42.10        16.49 o
  -1  -4   6          0.76          1.13        12.23 o
   0  -4   6       5400.77       4951.89       166.24 o
   1  -4   6        425.52        374.15        22.78 o
   2  -4   6        240.63        215.09        30.55 o
   3  -4   6          0.67          4.74        16.08 o
   4  -4   6         38.65         45.16        11.44 o
   5  -4   6        203.40        235.15        18.57 o
   6  -4   6         38.00         72.71        15.45 o
   7  -4   6          5.97          1.17        19.31 o
   8  -4   6          0.20          0.00        20.56 o
  -9  -3   6          1.97         21.50        38.13 o
  -8  -3   6        134.70        187.64        63.91 o
  -7  -3   6         27.37         34.02        26.29 o
  -6  -3   6          0.11          4.03        37.37 o
  -5  -3   6        185.24        206.65        16.67 o
  -4  -3   6         48.51         47.03        10.93 o
  -3  -3   6         78.50         84.13        12.18 o
  -2  -3   6         34.41         55.21        16.55 o
  -1  -3   6        138.13        132.97        14.29 o
   0  -3   6       2517.18       2370.78       100.90 o
   1  -3   6       1979.91       1783.50        95.43 o
   2  -3   6         50.63         50.86        14.07 o
   3  -3   6        108.69        119.87        13.73 o
   4  -3   6          8.68         10.27        11.63 o
   5  -3   6         66.35         51.01        12.48 o
   6  -3   6          8.90          3.73        12.49 o
   7  -3   6         46.46         29.22        13.72 o
   8  -3   6         20.58         18.05        14.72 o
  -9  -2   6          2.23          0.00        27.44 o
  -8  -2   6         18.14          7.55        29.91 o
  -7  -2   6         18.04         19.48        13.90 o
  -6  -2   6          9.04          2.35        23.72 o
  -5  -2   6          0.58          3.71        15.67 o
  -4  -2   6        629.45        704.19        53.35 o
  -3  -2   6        485.76        478.11        29.42 o
  -2  -2   6         12.64         13.91         9.70 o
  -1  -2   6       5813.25       6420.86       288.47 o
   0  -2   6        135.65        156.00        14.84 o
   1  -2   6          0.45          0.00        11.01 o
   2  -2   6       2610.14       2312.17       272.03 o
   3  -2   6         19.69         22.69        10.63 o
   4  -2   6         24.15         18.66        10.21 o
   5  -2   6       1297.01       1173.59        36.84 o
   6  -2   6         41.59         53.98        12.39 o
   7  -2   6         34.35         27.12        12.67 o
   8  -2   6          2.86          0.00        13.94 o
   9  -2   6         52.98        100.83        18.12 o
  -8  -1   6         21.16         21.34        26.08 o
  -7  -1   6          2.78         10.95        14.79 o
  -6  -1   6        263.11        237.22        32.47 o
  -5  -1   6          1.44          5.09         6.60 o
  -4  -1   6         51.23         51.69         8.86 o
  -3  -1   6        646.37        806.28        50.40 o
  -2  -1   6        558.17        729.47        26.09 o
  -1  -1   6        412.33        533.85        28.67 o
   0  -1   6      16950.01      18991.68      1256.96 o
   1  -1   6        870.88        873.87        29.60 o
   2  -1   6       1114.47       1088.95       127.29 o
   3  -1   6       1316.37       1456.25        75.95 o
   4  -1   6         31.11         35.47         9.54 o
   5  -1   6        523.93        510.75        20.41 o
   6  -1   6         49.92         73.16         8.62 o
   7  -1   6          5.67         17.79        11.80 o
   8  -1   6         14.28         10.02        13.29 o
   9  -1   6         56.30         80.27        15.57 o
  -8   0   6         83.12         96.65        34.12 o
  -7   0   6          5.21          0.00        14.48 o
  -6   0   6          1.74         19.59        16.52 o
  -5   0   6          0.22          7.05        23.49 o
  -4   0   6         89.08        116.45        25.68 o
  -3   0   6         15.45         27.68        10.68 o
  -2   0   6        297.94        434.69        20.40 o
  -1   0   6          0.03          6.58         5.29 o
   0   0   6       2172.76       2452.50        52.67 o
   1   0   6       2454.73       2442.26        35.41 o
   2   0   6         14.00         23.33        10.35 o
   3   0   6        971.03       1032.86        26.05 o
   4   0   6        206.23        210.40        11.68 o
   5   0   6         61.51         57.11         8.38 o
   6   0   6          0.66          2.46         5.46 o
   7   0   6          8.56          5.42        11.22 o
   8   0   6         28.58         21.06        11.99 o
   9   0   6         89.81         91.91        15.49 o
  10   0   6          6.61         16.83        19.12 o
  -8   1   6          1.55          3.88        30.63 o
  -7   1   6         29.96         50.65        24.37 o
  -6   1   6         28.01         37.20        22.93 o
  -5   1   6          0.16          0.00        17.21 o
  -4   1   6        230.01        281.90        20.87 o
  -3   1   6        151.11        128.30        18.09 o
  -2   1   6        106.98        129.80        15.35 o
  -1   1   6       9644.26      12370.43       325.21 o
   0   1   6       1910.48       2092.31        77.07 o
   1   1   6         55.95         56.11         8.06 o
   2   1   6       5500.75       5916.84       192.51 o
   3   1   6        125.86        212.89        15.46 o
   4   1   6         93.88        101.31         9.33 o
   5   1   6        689.85        703.31        18.48 o
   6   1   6         32.74         27.98         9.69 o
   7   1   6         26.31         25.23        10.57 o
   8   1   6          1.82          0.30        11.78 o
   9   1   6         17.95         48.11        13.74 o
  10   1   6        172.81        184.23        24.03 o
  -7   2   6         38.76         56.74        20.16 o
  -6   2   6        311.02        305.84        51.38 o
  -5   2   6          9.83          2.82        17.63 o
  -4   2   6        161.53        170.57        30.50 o
  -3   2   6         34.57         28.67        12.76 o
  -2   2   6        600.04        684.16        53.56 o
  -1   2   6        277.61        310.05        16.63 o
   0   2   6      13635.88      14161.33       703.40 o
   1   2   6          0.54          8.90         7.59 o
   2   2   6       1643.07       1865.99        82.19 o
   3   2   6       5795.66       6861.82       394.85 o
   4   2   6         19.68         25.46         7.67 o
   5   2   6        229.72        258.29        13.73 o
   6   2   6         94.37        112.83        12.83 o
   7   2   6          0.68          0.00        10.94 o
   8   2   6         25.32         36.36         9.60 o
   9   2   6         46.83         71.74        11.59 o
  10   2   6          1.08          9.80        17.99 o
  -7   3   6          3.22          0.00        18.52 o
  -6   3   6         76.92         95.99        25.59 o
  -5   3   6        113.17        115.90        25.46 o
  -4   3   6        120.86         86.15        19.36 o
  -3   3   6         50.62         55.94        16.78 o
  -2   3   6         90.19         70.38        13.66 o
  -1   3   6          3.16          4.50        10.82 o
   0   3   6       1038.14        972.81        41.59 o
   1   3   6       1479.17       1238.15        60.84 o
   2   3   6        376.66        384.30        15.10 o
   3   3   6       1969.80       2219.62        63.48 o
   4   3   6        243.37        260.75        12.34 o
   5   3   6         16.04         24.77         6.84 o
   6   3   6         20.55         39.03         7.22 o
   7   3   6        124.74        147.42        14.28 o
   8   3   6          2.13          5.15        10.50 o
   9   3   6         40.34         61.22        14.78 o
  10   3   6        137.01        165.02        24.42 o
  11   3   6          8.74          8.43        21.18 o
  -6   4   6          1.73         29.45        17.95 o
  -5   4   6          4.61          0.37        14.46 o
  -4   4   6          5.20         20.96        14.59 o
  -3   4   6         18.15         23.00        14.38 o
  -2   4   6        150.02        146.41        15.97 o
  -1   4   6       5929.71       5660.46       227.49 o
   0   4   6       1032.89        910.25        75.10 o
   1   4   6         19.85         16.29         4.18 o
   2   4   6       1434.90       1327.06        85.87 o
   3   4   6        692.55        707.30        20.03 o
   4   4   6        320.04        339.09        17.98 o
   5   4   6        267.32        323.16        15.11 o
   6   4   6          0.02          1.61         6.70 o
   7   4   6         26.47         25.90         7.00 o
   8   4   6         12.74         13.28        10.94 o
   9   4   6          5.88          4.73        22.20 o
  10   4   6        279.72        313.62        43.24 o
  11   4   6         16.06         22.07        21.33 o
  -6   5   6        190.84        183.43        52.34 o
  -5   5   6          9.49         14.82        20.19 o
  -4   5   6        138.15        162.76        23.07 o
  -3   5   6          5.10         17.28        14.71 o
  -2   5   6        176.29        140.38        15.28 o
  -1   5   6        119.74        110.83        16.24 o
   0   5   6       2889.35       2513.44       114.49 o
   1   5   6        160.62        174.94        14.07 o
   2   5   6        854.84        872.40        56.77 o
   3   5   6       4983.90       4647.02       133.24 o
   4   5   6         74.75         73.12         7.75 o
   5   5   6         84.47         94.45        12.43 o
   6   5   6          5.40          4.42         7.00 o
   7   5   6         23.46         43.77        10.01 o
   8   5   6          5.76          0.94         8.76 o
   9   5   6         10.86         17.20        21.60 o
  10   5   6         36.59         43.59        24.99 o
  11   5   6         41.79         88.98        28.19 o
  -5   6   6         80.79        125.22        32.74 o
  -4   6   6         11.40         25.09        28.29 o
  -3   6   6         31.28         43.95        23.05 o
  -2   6   6          6.86          0.19        12.64 o
  -1   6   6          2.37         15.13         8.64 o
   0   6   6        119.12        106.89        23.93 o
   1   6   6        694.59        610.04        31.49 o
   2   6   6         85.14         74.03         7.56 o
   3   6   6       1332.57        947.45        81.97 o
   4   6   6        246.61        237.23        15.03 o
   5   6   6         39.23         26.43         7.56 o
   6   6   6         42.19         61.36         9.69 o
   7   6   6         86.12         84.91        11.47 o
   8   6   6          0.34          0.00         8.40 o
   9   6   6         16.33         28.17        16.68 o
  10   6   6         81.09        105.26        27.09 o
  11   6   6          1.06          6.76        27.31 o
  -4   7   6          3.14         19.50        41.10 o
  -3   7   6          0.10         11.13        34.94 o
  -2   7   6         95.71        109.55        38.59 o
  -1   7   6       1614.57       1832.30       265.40 o
   0   7   6        148.89        165.42        29.85 o
   1   7   6         72.27         65.37        22.30 o
   2   7   6         36.21         24.81        14.42 o
   3   7   6        367.81        328.30        18.49 o
   4   7   6        271.16        257.26        17.29 o
   5   7   6         19.02         16.74         5.22 o
   6   7   6         69.43         75.08         8.73 o
   7   7   6          0.49          9.46         7.53 o
   8   7   6          0.35          0.00         8.10 o
   9   7   6          0.16         16.31        13.49 o
  10   7   6        104.35         92.23        19.07 o
  11   7   6          7.69         16.17        19.54 o
  -3   8   6          0.05         16.34        37.52 o
  -2   8   6         27.31         39.90        37.91 o
  -1   8   6          8.34         26.44        29.81 o
   0   8   6        564.22        491.59       113.28 o
   1   8   6         73.26         87.48        25.70 o
   2   8   6          6.75          0.00        21.08 o
   3   8   6        995.52        937.71        59.32 o
   4   8   6         56.66         40.54         7.37 o
   5   8   6          0.30          0.15         9.45 o
   6   8   6         40.14         32.02         5.67 o
   7   8   6          6.45         13.80        10.46 o
   8   8   6          0.36          0.00        12.44 o
   9   8   6          5.40          9.83        13.39 o
  10   8   6         51.81         56.98        25.35 o
  -2   9   6          1.04         10.93        35.94 o
  -1   9   6          1.02         21.55        30.21 o
   0   9   6         36.87         44.43        30.66 o
   1   9   6         51.00         58.22        34.14 o
   2   9   6          0.22         14.13        25.03 o
   3   9   6        122.36        108.09        25.55 o
   4   9   6         11.50          7.60        11.96 o
   5   9   6         13.48         15.00         8.91 o
   6   9   6         31.23         19.09        11.01 o
   7   9   6        252.30        213.08        26.47 o
   8   9   6          1.43         22.60        17.69 o
   9   9   6          2.73         19.33        20.90 o
  10   9   6         73.08         65.74        22.49 o
  -1  10   6        465.47        678.73       130.30 o
   0  10   6         30.15         43.00        30.79 o
   1  10   6          0.78         28.12        30.44 o
   2  10   6         59.06         70.25        27.81 o
   3  10   6         92.76         75.39        25.78 o
   4  10   6          1.09         11.51        23.37 o
   5  10   6          0.77         16.63        12.54 o
   6  10   6         26.23         59.11        15.70 o
   7  10   6         15.31         15.51        21.42 o
   8  10   6         96.83        111.77        29.28 o
   9  10   6          5.18         26.38        20.73 o
   0  11   6         50.75         45.57        32.48 o
   1  11   6         38.45         35.75        31.66 o
   2  11   6          0.03         20.40        29.39 o
   3  11   6        323.24        388.69        52.07 o
   4  11   6          8.55         14.19        24.31 o
   5  11   6          8.59         27.41        20.84 o
   6  11   6          3.39          0.00        55.51 o
   7  11   6          4.21          4.98        23.61 o
   8  11   6         30.87         27.40        25.19 o
   9  11   6         58.38         70.58        28.29 o
   3  12   6         63.00         71.08        29.73 o
   4  12   6         28.14         13.65        27.69 o
   5  12   6          0.11          9.08        22.42 o
   6  12   6         80.35        104.61        38.98 o
   7  12   6         54.62        113.45        70.74 o
  -5 -10   7          6.48         12.71        30.19 o
  -4 -10   7         51.11         52.33        19.73 o
  -3 -10   7         34.56         42.24        21.24 o
  -2 -10   7         39.29         32.43        24.29 o
  -1 -10   7         27.84          2.09        26.04 o
   0 -10   7          0.13         21.93        27.37 o
   1 -10   7         16.35         33.51        28.85 o
  -6  -9   7          0.31          0.00        22.97 o
  -5  -9   7          0.44          1.30        19.40 o
  -4  -9   7         34.76         20.66        13.81 o
  -3  -9   7         10.77         11.29        17.67 o
  -2  -9   7         10.36         14.83        18.39 o
  -1  -9   7         15.07         27.94        19.10 o
   0  -9   7         14.04         24.87        19.81 o
   1  -9   7        423.87        441.95        84.81 o
   2  -9   7          4.66          0.00        23.11 o
  -7  -8   7        105.56        128.58        28.94 o
  -6  -8   7         13.09          0.00        22.46 o
  -5  -8   7         18.35         20.18        20.57 o
  -4  -8   7        556.10        586.99        29.89 o
  -3  -8   7          0.37          4.54        15.45 o
  -2  -8   7         60.25         65.18        18.51 o
  -1  -8   7         54.24         72.18        19.45 o
   0  -8   7         17.67         13.84        17.11 o
   1  -8   7         15.32          6.40        17.83 o
   2  -8   7        140.93        169.54        27.34 o
   3  -8   7          5.24          8.81        22.23 o
   4  -8   7          2.63         17.25        23.73 o
  -8  -7   7          2.54          0.00        34.08 o
  -7  -7   7         43.03         40.05        26.91 o
  -6  -7   7         15.80          6.79        20.95 o
  -5  -7   7          0.74         19.14        25.02 o
  -4  -7   7          7.52         11.13        19.73 o
  -3  -7   7        106.90        118.21        16.29 o
  -2  -7   7          3.98         10.83        16.52 o
  -1  -7   7         15.61         22.82        17.14 o
   0  -7   7         54.04         60.09        17.89 o
   1  -7   7        219.74        216.74        29.49 o
   2  -7   7        198.12        166.03        25.86 o
   3  -7   7          1.84          7.40        20.89 o
   4  -7   7          3.08          7.84        21.93 o
   5  -7   7         33.34         76.46        24.04 o
  -8  -6   7          7.41          4.03        22.85 o
  -7  -6   7          0.59         12.78        31.46 o
  -6  -6   7         70.15         62.72        29.80 o
  -5  -6   7         18.81         12.89        23.58 o
  -4  -6   7          0.82          4.13        23.60 o
  -3  -6   7         19.83         23.62        16.21 o
  -2  -6   7         62.18         72.19        16.32 o
  -1  -6   7          5.00          0.00        15.32 o
   0  -6   7         24.77         24.60        15.34 o
   1  -6   7       2289.61       2156.87       110.30 o
   2  -6   7         21.52         14.53        17.70 o
   3  -6   7        183.83        171.85        37.33 o
   4  -6   7        394.64        471.22        39.15 o
   5  -6   7         47.43         62.72        21.73 o
   6  -6   7          3.01          4.69        24.28 o
  -8  -5   7          8.33         12.92        34.72 o
  -7  -5   7        309.26        339.10        49.87 o
  -6  -5   7         15.26          8.46        46.86 o
  -5  -5   7         30.97         47.58        11.51 o
  -4  -5   7       1196.41       1310.78       112.00 o
  -3  -5   7         98.13        116.96        22.42 o
  -2  -5   7          3.96         15.34        11.73 o
  -1  -5   7         97.79        104.23        16.88 o
   0  -5   7         11.01         13.47        14.07 o
   1  -5   7         54.18         49.79        14.31 o
   2  -5   7         11.31         13.16        16.74 o
   3  -5   7        219.60        179.88        24.81 o
   4  -5   7         12.59         40.28        20.90 o
   5  -5   7        243.03        207.13        28.98 o
   6  -5   7          8.69         19.30        22.00 o
   7  -5   7          2.21         23.87        23.64 o
  -8  -4   7          9.75         25.02        34.39 o
  -7  -4   7          4.71          0.00        50.17 o
  -6  -4   7        227.54        212.42        59.25 o
  -5  -4   7         16.26         19.43        11.39 o
  -4  -4   7         53.66         56.53        12.74 o
  -3  -4   7        154.90        188.94        23.68 o
  -2  -4   7         94.53         81.37        17.99 o
  -1  -4   7          0.64          3.89        12.36 o
   0  -4   7        279.04        269.53        20.60 o
   1  -4   7        221.51        207.52        20.19 o
   2  -4   7         66.26         72.58        17.48 o
   3  -4   7         20.74         37.18        16.89 o
   4  -4   7        335.80        355.76        31.08 o
   5  -4   7        184.61        197.44        27.09 o
   6  -4   7        144.95        171.96        18.74 o
   7  -4   7          2.90         10.54        19.62 o
   8  -4   7          0.05         31.26        22.14 o
  -8  -3   7          3.08         29.25        35.26 o
  -7  -3   7        104.40        147.01        31.31 o
  -6  -3   7          2.79          0.00        47.27 o
  -5  -3   7         91.74         94.18        14.49 o
  -4  -3   7         45.73         50.82        13.28 o
  -3  -3   7        143.10        158.94        14.94 o
  -2  -3   7         90.96         92.82        18.57 o
  -1  -3   7        168.26        162.68        19.77 o
   0  -3   7          2.53          9.34        11.67 o
   1  -3   7       7662.42       6440.25       595.62 o
   2  -3   7          8.49         18.06        13.82 o
   3  -3   7        136.60        149.55        20.68 o
   4  -3   7       1799.51       1698.83        48.08 o
   5  -3   7          3.78          0.00        12.20 o
   6  -3   7          9.60         25.77        13.23 o
   7  -3   7         16.68         16.08        14.52 o
   8  -3   7          3.02         16.65        15.41 o
  -8  -2   7         12.79          0.00        33.54 o
  -7  -2   7        254.92        265.21        27.03 o
  -6  -2   7         82.53         93.38        27.13 o
  -5  -2   7          2.59          4.95        12.60 o
  -4  -2   7        901.60       1017.77       100.84 o
  -3  -2   7         30.55         39.08        10.41 o
  -2  -2   7        267.00        322.54        29.77 o
  -1  -2   7        129.73        148.08        10.61 o
   0  -2   7         27.57         25.54        13.31 o
   1  -2   7         25.84         41.11        11.49 o
   2  -2   7        536.16        640.71        78.95 o
   3  -2   7        148.31        138.40        14.45 o
   4  -2   7         46.34         29.20        11.14 o
   5  -2   7       1102.65       1048.55        33.11 o
   6  -2   7         31.83         36.47        13.11 o
   7  -2   7          6.50         20.67        12.88 o
   8  -2   7        114.12         74.58        15.78 o
   9  -2   7         10.30         15.02        16.57 o
  -8  -1   7          8.07          2.46        25.78 o
  -7  -1   7          4.29         14.24        16.04 o
  -6  -1   7        395.37        353.00        75.63 o
  -5  -1   7         41.58         50.30        12.29 o
  -4  -1   7          7.67          3.56        10.63 o
  -3  -1   7          7.66          9.41         9.83 o
  -2  -1   7        190.41        201.25        13.74 o
  -1  -1   7        122.79        116.93        18.00 o
   0  -1   7        191.02        234.56        20.95 o
   1  -1   7        476.59        515.99        29.93 o
   2  -1   7         85.33        110.30        22.55 o
   3  -1   7        417.82        418.20        25.61 o
   4  -1   7        779.13        750.99        25.86 o
   5  -1   7        156.96        148.28        13.74 o
   6  -1   7        223.54        208.67        21.16 o
   7  -1   7          1.27          0.00        12.53 o
   8  -1   7         14.80         22.80        13.63 o
   9  -1   7         76.69        100.90        17.27 o
  -8   0   7          0.06          9.52        32.15 o
  -7   0   7          6.94          2.95        14.39 o
  -6   0   7         41.71         42.55        18.07 o
  -5   0   7        846.26        816.26        67.39 o
  -4   0   7         19.00          4.30        10.87 o
  -3   0   7          5.37          9.00         9.33 o
  -2   0   7         93.14        113.78        11.68 o
  -1   0   7        356.20        371.28        14.33 o
   0   0   7         67.79         71.20        15.91 o
   1   0   7      10039.53      10285.54       198.11 o
   2   0   7        233.97        300.25        42.97 o
   3   0   7        355.06        351.84        19.43 o
   4   0   7       4425.34       4394.27        91.82 o
   5   0   7         35.54         22.35         8.28 o
   6   0   7         10.87         17.44         7.62 o
   7   0   7         21.65         18.74        11.50 o
   8   0   7          0.08          7.02        12.76 o
   9   0   7          2.88          3.27        14.32 o
  10   0   7          7.54          1.53        19.46 o
  -8   1   7          1.85         15.94        30.81 o
  -7   1   7         71.10         80.72        21.27 o
  -6   1   7         20.84         40.38        19.61 o
  -5   1   7         61.13         63.49        26.13 o
  -4   1   7        295.61        294.14        22.78 o
  -3   1   7         17.55         27.39        13.09 o
  -2   1   7          1.95          4.55         9.48 o
  -1   1   7       1487.66       1836.39        35.42 o
   0   1   7        345.06        365.30        33.05 o
   1   1   7        128.86        150.63        15.84 o
   2   1   7       2297.28       3014.00       108.79 o
   3   1   7         24.88         22.82         8.32 o
   4   1   7        102.19        105.93         9.80 o
   5   1   7       2778.58       2774.64       144.31 o
   6   1   7         46.01         59.43         8.90 o
   7   1   7         50.35         65.56        12.11 o
   8   1   7        174.75        134.69        15.33 o
   9   1   7         11.08          7.07        10.32 o
  10   1   7          0.00          0.13        18.82 o
  -7   2   7         29.65         43.58        21.74 o
  -6   2   7        122.62        131.90        34.36 o
  -5   2   7          2.07          2.50        13.64 o
  -4   2   7         10.57         10.94        22.50 o
  -3   2   7        267.25        249.45        27.39 o
  -2   2   7         78.53         75.01        15.24 o
  -1   2   7        101.95        107.29        11.34 o
   0   2   7         11.30         15.06        10.37 o
   1   2   7        160.25        164.35        10.53 o
   2   2   7         10.52         25.71         8.75 o
   3   2   7       1106.33       1275.13        79.32 o
   4   2   7        613.04        598.61        27.30 o
   5   2   7        390.17        403.63        15.54 o
   6   2   7         57.68         68.94         9.42 o
   7   2   7          9.27          9.86        10.47 o
   8   2   7        115.45        149.43        15.16 o
   9   2   7         45.10         56.96        11.05 o
  10   2   7          5.63          5.95        18.21 o
  -7   3   7         12.26         25.42        20.26 o
  -6   3   7          1.06         17.84        18.17 o
  -5   3   7        978.54        882.79       110.64 o
  -4   3   7          0.69          0.00        18.46 o
  -3   3   7          1.02         10.08        14.06 o
  -2   3   7        184.97        196.16        19.49 o
  -1   3   7        316.49        319.22        19.36 o
   0   3   7         22.02         25.38         8.17 o
   1   3   7       4246.52       4098.43       105.71 o
   2   3   7          8.75         10.81         7.21 o
   3   3   7        323.29        293.86        10.52 o
   4   3   7       4744.79       5324.68       148.07 o
   5   3   7         74.26        108.31        10.71 o
   6   3   7          1.03          5.00         8.75 o
   7   3   7         61.65         62.88        11.54 o
   8   3   7          0.37         20.01        12.04 o
   9   3   7          0.36          2.72         8.95 o
  10   3   7          7.21          0.00        19.43 o
  11   3   7         20.77          0.00        20.60 o
  -6   4   7         86.86         83.97        19.76 o
  -5   4   7          2.46         12.83        17.94 o
  -4   4   7        178.72        134.45        35.14 o
  -3   4   7         82.11         55.26        15.31 o
  -2   4   7         36.45         33.45        11.56 o
  -1   4   7       1338.83       1207.16        80.86 o
   0   4   7        116.12        115.37        10.07 o
   1   4   7          5.50         15.52         5.92 o
   2   4   7       1827.15       1859.29        90.85 o
   3   4   7        278.20        275.43        14.79 o
   4   4   7         47.30         69.96         9.05 o
   5   4   7       1859.98       2014.29        78.84 o
   6   4   7          2.53          7.19         9.04 o
   7   4   7         19.74         19.01        10.23 o
   8   4   7        138.74        153.93        15.61 o
   9   4   7          0.25          0.00        10.99 o
  10   4   7          8.89          8.44        19.50 o
  11   4   7         18.82          4.19        20.15 o
  -6   5   7          0.19          7.55        27.66 o
  -5   5   7         15.71          6.92        21.31 o
  -4   5   7         63.07         40.97        17.03 o
  -3   5   7        156.20        129.35        17.78 o
  -2   5   7         30.59         32.53        12.43 o
  -1   5   7        206.55        210.47        14.77 o
   0   5   7          6.63          5.66         6.55 o
   1   5   7        219.48        203.28        14.01 o
   2   5   7          1.25          0.00         4.14 o
   3   5   7        549.32        609.70        39.83 o
   4   5   7          0.02         15.00         6.38 o
   5   5   7        571.44        594.44        40.17 o
   6   5   7          4.45          3.38         9.01 o
   7   5   7         47.51         53.83        10.74 o
   8   5   7        141.69        160.26        20.69 o
   9   5   7          5.29         13.72        11.56 o
  10   5   7          0.25          5.94        18.94 o
  11   5   7          2.95         16.80        19.95 o
  -5   6   7        526.81        683.02       162.54 o
  -4   6   7         20.68         21.27        26.67 o
  -3   6   7         25.09         13.55        25.09 o
  -2   6   7        280.58        131.53        39.89 o
  -1   6   7         83.88         63.66        10.37 o
   0   6   7         23.76         17.07        15.39 o
   1   6   7        785.25        704.78        66.67 o
   2   6   7         55.01         50.55         9.24 o
   3   6   7        252.38        239.20        19.27 o
   4   6   7       2153.21       1984.81        54.68 o
   5   6   7         45.17         40.62         8.25 o
   6   6   7         11.12          6.43         8.61 o
   7   6   7        298.44        307.44        17.38 o
   8   6   7          0.53          7.25        10.72 o
   9   6   7          2.74          9.24        15.51 o
  10   6   7         11.50          4.27        17.43 o
  11   6   7          5.46          4.86        20.51 o
  -4   7   7         98.51        128.40        46.82 o
  -3   7   7          1.92          4.87        42.46 o
  -2   7   7         23.36         27.32        31.22 o
  -1   7   7        539.77        659.50        85.16 o
   0   7   7         12.58         28.61        25.47 o
   1   7   7         14.06         10.83        24.82 o
   2   7   7        428.46        473.65        29.57 o
   3   7   7        175.13        160.43        23.93 o
   4   7   7          0.09          8.85         6.81 o
   5   7   7        447.65        427.13        41.84 o
   6   7   7          0.56          6.58         7.84 o
   7   7   7         12.46         22.78        12.01 o
   8   7   7        240.06        264.03        16.95 o
   9   7   7          2.03          1.63        14.25 o
  10   7   7          5.32          6.27        17.18 o
  11   7   7         35.20         30.99        18.79 o
  -3   8   7         51.51         63.96        42.57 o
  -2   8   7          0.61          8.34        40.51 o
  -1   8   7         92.24        105.22        31.12 o
   0   8   7         29.04         48.09        28.36 o
   1   8   7         42.65         60.52        26.38 o
   2   8   7          1.03          0.00        23.55 o
   3   8   7         56.08         81.99        23.02 o
   4   8   7         76.60         66.93        13.41 o
   5   8   7        431.75        421.84        18.12 o
   6   8   7         43.56         44.83         9.97 o
   7   8   7        140.89        146.70        16.65 o
   8   8   7        186.60        178.50        18.11 o
   9   8   7         68.15         58.07        19.88 o
  10   8   7          0.05          6.38        22.12 o
  -2   9   7        197.01        252.96        55.10 o
  -1   9   7          0.65          6.19        32.00 o
   0   9   7          8.23          0.00        31.60 o
   1   9   7         57.18         44.41        27.27 o
   2   9   7         29.20         53.27        24.17 o
   3   9   7         31.34         26.34        22.01 o
   4   9   7        816.47        646.52       105.27 o
   5   9   7          7.19          6.98        14.30 o
   6   9   7         62.98         85.33        16.49 o
   7   9   7         62.36         69.03        15.86 o
   8   9   7          9.38         19.21        17.15 o
   9   9   7         54.56         64.97        20.99 o
  10   9   7         17.74         43.83        21.46 o
  -1  10   7        155.91        188.73        40.75 o
   0  10   7          1.07         23.60        31.94 o
   1  10   7          8.68         32.48        29.74 o
   2  10   7          1.98          0.00        27.49 o
   3  10   7         16.76         24.76        24.70 o
   4  10   7         18.00         21.04        24.55 o
   5  10   7          7.40         34.38        13.67 o
   6  10   7          6.59          4.33        15.32 o
   7  10   7          2.20         27.95        20.81 o
   8  10   7         24.20         38.90        25.76 o
   9  10   7         11.14         25.38        26.80 o
   1  11   7          7.69          2.42        31.07 o
   2  11   7          6.28         15.38        30.27 o
   3  11   7         53.66         81.19        41.76 o
   4  11   7         38.53         41.78        24.91 o
   5  11   7         43.94         53.61        23.30 o
   6  11   7         11.21          0.00        58.40 o
   7  11   7         55.83         29.33        24.34 o
   8  11   7         42.46         70.27        27.21 o
   3  12   7         21.21         53.46        32.34 o
   4  12   7         94.25        127.14        32.86 o
   5  12   7          0.22         22.01        22.32 o
   6  12   7          5.83          0.00        38.96 o
   7  12   7         16.10         34.68        66.86 o
  -4 -10   8         53.51         63.40        30.34 o
  -3 -10   8        541.46        490.45        46.18 o
  -2 -10   8         19.79         22.05        26.82 o
  -1 -10   8          1.31         16.96        26.31 o
   0 -10   8         55.88         53.26        26.85 o
  -6  -9   8          5.78         21.82        20.69 o
  -5  -9   8         70.04         85.07        19.48 o
  -4  -9   8         49.75         78.37        17.26 o
  -3  -9   8        107.74         85.95        17.85 o
  -2  -9   8        272.54        221.72        27.31 o
  -1  -9   8         24.35         28.31        21.17 o
   0  -9   8         31.17         44.52        20.73 o
   1  -9   8        248.76        219.00        28.60 o
   2  -9   8          0.08          2.42        20.86 o
  -7  -8   8        106.62        160.26        38.89 o
  -6  -8   8          1.71          7.40        22.30 o
  -5  -8   8          0.02          2.44        22.18 o
  -4  -8   8         22.71         38.47        21.39 o
  -3  -8   8          3.03          0.00        15.76 o
  -2  -8   8          7.46         15.92        19.50 o
  -1  -8   8        148.46        145.87        32.05 o
   0  -8   8         21.52         18.92        18.55 o
   1  -8   8         18.90         43.52        19.72 o
   2  -8   8          3.07          9.48        21.68 o
   3  -8   8          4.94          6.03        22.32 o
   4  -8   8          0.00          2.01        25.54 o
  -7  -7   8          7.47         14.32        34.95 o
  -6  -7   8         21.61         29.32        27.70 o
  -5  -7   8         12.50         27.94        26.46 o
  -4  -7   8          2.05         26.56        20.30 o
  -3  -7   8       1303.79       1281.29        87.86 o
  -2  -7   8        102.66        102.65        19.68 o
  -1  -7   8         73.75         82.21        19.40 o
   0  -7   8        307.36        263.55        41.03 o
   1  -7   8         16.55         20.59        18.56 o
   2  -7   8        116.04         82.01        29.31 o
   3  -7   8          0.78          0.65        22.19 o
   4  -7   8          5.92         10.65        23.24 o
   5  -7   8          8.79         27.54        24.98 o
  -8  -6   8         12.77          0.00        36.52 o
  -7  -6   8         22.43         37.83        32.54 o
  -6  -6   8         78.51         87.15        35.88 o
  -5  -6   8        514.85        630.32        46.34 o
  -4  -6   8         17.39         36.76        23.17 o
  -3  -6   8          5.61         18.58        16.81 o
  -2  -6   8        442.57        450.66        32.93 o
  -1  -6   8          0.01          0.00        16.65 o
   0  -6   8          3.21         24.55        15.81 o
   1  -6   8        350.17        293.24        25.96 o
   2  -6   8         28.68         45.91        18.24 o
   3  -6   8        101.18         78.81        21.72 o
   4  -6   8          3.95          0.00        20.92 o
   5  -6   8         13.52         26.15        22.85 o
   6  -6   8          1.07         11.12        22.78 o
  -8  -5   8         61.46         97.61        38.81 o
  -7  -5   8        176.39        327.97        73.37 o
  -6  -5   8          1.36          0.00        50.00 o
  -5  -5   8          8.73          8.99        23.18 o
  -4  -5   8         96.21        113.63        16.69 o
  -3  -5   8         22.25         34.37        15.57 o
  -2  -5   8        113.49        105.19        18.02 o
  -1  -5   8        565.37        479.96        28.55 o
   0  -5   8          3.35         25.26        14.50 o
   1  -5   8         57.95         60.85        16.40 o
   2  -5   8          0.85          7.74        17.63 o
   3  -5   8         45.29         30.59        19.28 o
   4  -5   8        102.90         98.93        23.15 o
   5  -5   8          1.04          9.94        22.37 o
   6  -5   8         21.09         47.31        22.23 o
   7  -5   8          0.04          4.17        23.72 o
  -8  -4   8          5.22          3.57        27.20 o
  -7  -4   8         37.64         78.47        54.23 o
  -6  -4   8        157.92        257.33        60.93 o
  -5  -4   8        128.42        164.33        41.16 o
  -4  -4   8         32.81         43.08        14.03 o
  -3  -4   8        794.67        881.84        41.25 o
  -2  -4   8          1.12          4.29        13.05 o
  -1  -4   8          0.02          0.00        17.39 o
   0  -4   8        490.16        465.15        26.47 o
   1  -4   8          4.85          0.00        15.80 o
   2  -4   8          5.08          0.00        17.23 o
   3  -4   8          0.31          3.50        17.12 o
   4  -4   8        181.03        197.17        26.31 o
   5  -4   8        239.08        231.91        21.35 o
   6  -4   8         59.05         67.57        16.16 o
   7  -4   8          4.05          3.81        19.14 o
   8  -4   8          0.12          0.00        22.93 o
  -8  -3   8        125.46        130.15        37.11 o
  -7  -3   8         56.15         74.20        30.61 o
  -6  -3   8          0.95         33.07        45.56 o
  -5  -3   8        798.19        899.71        46.28 o
  -4  -3   8         18.88         25.32        13.38 o
  -3  -3   8        248.61        258.73        25.77 o
  -2  -3   8       1647.06       1703.03        64.79 o
  -1  -3   8        107.99        116.32        13.71 o
   0  -3   8         45.11         64.70        16.94 o
   1  -3   8        624.68        583.18        44.44 o
   2  -3   8          0.84          0.86        15.58 o
   3  -3   8         27.93         29.80        15.55 o
   4  -3   8         12.83          3.13        17.13 o
   5  -3   8         27.07         17.36        13.42 o
   6  -3   8         51.94        103.86        16.26 o
   7  -3   8        115.26        158.17        19.33 o
   8  -3   8         26.06         22.96        15.68 o
  -8  -2   8          6.20         20.27        31.32 o
  -7  -2   8         30.60         97.41        30.10 o
  -6  -2   8        107.63        114.92        30.45 o
  -5  -2   8        208.78        239.39        27.73 o
  -4  -2   8        221.73        226.08        27.18 o
  -3  -2   8          4.79          8.26        12.04 o
  -2  -2   8         29.44         43.75        15.45 o
  -1  -2   8        523.34        524.66        27.05 o
   0  -2   8        182.82        164.93        32.74 o
   1  -2   8          4.20         11.21        10.67 o
   2  -2   8         40.12         49.68        15.93 o
   3  -2   8          1.60          3.75        14.63 o
   4  -2   8         15.26          6.05        11.87 o
   5  -2   8         57.49         78.31        13.74 o
   6  -2   8        203.31        197.64        18.63 o
   7  -2   8         21.10         68.54        14.96 o
   8  -2   8         36.55         19.26        16.49 o
   9  -2   8          0.12          0.00        16.52 o
  -8  -1   8         16.90         38.17        44.00 o
  -7  -1   8          4.49         10.17        18.20 o
  -6  -1   8        218.09        227.65        34.98 o
  -5  -1   8         68.60         78.06        14.74 o
  -4  -1   8         64.45         72.33        14.67 o
  -3  -1   8        440.91        547.17        24.11 o
  -2  -1   8         87.30        126.12        17.39 o
  -1  -1   8        331.31        349.20        26.51 o
   0  -1   8        563.49        620.44        32.94 o
   1  -1   8         87.74         97.60        10.91 o
   2  -1   8         43.55         39.96        13.71 o
   3  -1   8          0.37          4.34        13.98 o
   4  -1   8         98.85         84.34        13.49 o
   5  -1   8        196.88        181.66        16.45 o
   6  -1   8         10.74         11.76         9.95 o
   7  -1   8         68.35         89.77        14.44 o
   8  -1   8          5.91          0.83        14.02 o
   9  -1   8        192.10        169.55        19.37 o
  -7   0   8          0.64         23.16        20.72 o
  -6   0   8        147.49         83.68        28.42 o
  -5   0   8       1037.55       1032.22       112.27 o
  -4   0   8         62.79         77.97        16.08 o
  -3   0   8         11.14         12.63        10.28 o
  -2   0   8       1642.55       1798.33        71.78 o
  -1   0   8         55.72         50.49        16.28 o
   0   0   8        190.14        196.89        24.86 o
   1   0   8        805.19        885.04        37.03 o
   2   0   8        117.60        112.48        22.45 o
   3   0   8        107.72         86.39        11.38 o
   4   0   8         11.39         11.30         9.69 o
   5   0   8         20.81         22.53         9.15 o
   6   0   8         39.36         52.38        10.02 o
   7   0   8        130.01        161.96        15.80 o
   8   0   8          7.27          0.00        13.18 o
   9   0   8          2.11         15.43        14.25 o
  10   0   8          0.79         30.82        19.54 o
  -7   1   8          6.57         26.00        20.42 o
  -6   1   8         29.35         44.54        20.90 o
  -5   1   8        109.60        141.23        31.25 o
  -4   1   8        165.62        125.76        19.47 o
  -3   1   8         69.13         72.25        15.66 o
  -2   1   8          9.61         15.28         9.70 o
  -1   1   8        150.72        179.56        11.92 o
   0   1   8        338.14        331.45        21.97 o
   1   1   8        210.76        147.93        19.82 o
   2   1   8        275.11        349.88        26.02 o
   3   1   8         50.68         51.21         9.26 o
   4   1   8         47.66         44.26         9.80 o
   5   1   8        312.28        303.00        14.68 o
   6   1   8         96.47        106.26        10.81 o
   7   1   8          2.27          1.48        10.16 o
   8   1   8        332.61        307.11        17.84 o
   9   1   8         20.63         26.76        11.27 o
  10   1   8          0.75          7.41        19.59 o
  -7   2   8         16.33          3.14        18.31 o
  -6   2   8        386.13        325.02        32.47 o
  -5   2   8        313.38        298.68        30.79 o
  -4   2   8          9.03          6.91         9.33 o
  -3   2   8        198.55        148.17        19.92 o
  -2   2   8          0.71          0.42        12.38 o
  -1   2   8          0.50         10.49         9.31 o
   0   2   8        476.82        479.51        34.43 o
   1   2   8        274.70        281.77        12.90 o
   2   2   8         30.49         27.56         9.95 o
   3   2   8          4.87          2.78         8.57 o
   4   2   8         92.67        108.74         9.99 o
   5   2   8        191.43        193.19        12.30 o
   6   2   8        498.62        467.50        23.02 o
   7   2   8        106.77        111.29        13.49 o
   8   2   8         11.42          8.86        12.27 o
   9   2   8        123.50        107.95        16.13 o
  10   2   8          2.86         34.38        21.07 o
  -6   3   8         51.88         36.30        28.88 o
  -5   3   8        759.08        783.24       110.48 o
  -4   3   8         12.48          6.65        19.49 o
  -3   3   8         13.12         12.36        14.81 o
  -2   3   8        410.20        415.21        32.42 o
  -1   3   8          4.59         10.78        13.66 o
   0   3   8          7.22          8.39        10.17 o
   1   3   8        121.78        114.30        13.31 o
   2   3   8        202.96        211.64        17.29 o
   3   3   8         20.27         25.95         8.88 o
   4   3   8          9.86          7.03         6.79 o
   5   3   8         37.13         36.22         8.30 o
   6   3   8        110.70        118.85        12.10 o
   7   3   8          8.69         30.17        11.53 o
   8   3   8         16.84         22.38        12.53 o
   9   3   8          8.66         19.58        12.46 o
  10   3   8          6.30         36.58        17.02 o
  11   3   8          0.21         18.63        19.36 o
  -6   4   8        123.93        173.24        27.95 o
  -5   4   8        223.59        204.67        24.36 o
  -4   4   8         74.42         48.98        18.17 o
  -3   4   8          1.65          8.34        15.37 o
  -2   4   8          2.07         11.36        11.83 o
  -1   4   8          8.46          9.67        12.18 o
   0   4   8        391.36        359.59        14.97 o
   1   4   8         25.91         19.53         9.66 o
   2   4   8         43.25         27.68         8.43 o
   3   4   8         47.76         55.50         8.41 o
   4   4   8          3.67         20.15         8.42 o
   5   4   8        449.28        486.45        19.42 o
   6   4   8          1.14          7.44        10.05 o
   7   4   8          7.29         20.97        11.23 o
   8   4   8        830.99        865.65        30.98 o
   9   4   8         18.11         15.07        11.77 o
  10   4   8          0.14          5.08        19.24 o
  11   4   8         12.36         20.86        21.35 o
  -5   5   8         71.70         88.96        27.25 o
  -4   5   8         73.90         51.43        22.46 o
  -3   5   8         35.80         23.71        14.97 o
  -2   5   8         70.64         61.87        14.58 o
  -1   5   8         21.48         33.66        10.83 o
   0   5   8        421.30        371.90        48.68 o
   1   5   8        141.22        112.43        17.65 o
   2   5   8         50.03         44.94         6.87 o
   3   5   8          2.01         10.26         7.31 o
   4   5   8         45.03         45.39         7.45 o
   5   5   8         30.01         24.46         8.69 o
   6   5   8        746.14        823.29        39.60 o
   7   5   8         34.79         25.24        10.78 o
   8   5   8         68.12         77.53        13.45 o
   9   5   8          6.93         22.17        11.77 o
  10   5   8          0.80          9.19        18.13 o
  11   5   8         14.40         25.79        18.73 o
  -5   6   8        390.34        515.40       102.88 o
  -4   6   8          0.06          7.40        25.80 o
  -3   6   8         17.74         31.99        24.25 o
  -2   6   8         58.07         45.31        21.24 o
  -1   6   8         27.74         18.27        23.29 o
   0   6   8         69.56         65.18        19.17 o
   1   6   8          8.37          9.80        16.99 o
   2   6   8        129.48        135.28        12.25 o
   3   6   8         28.32         36.20         5.05 o
   4   6   8         89.90         83.33         9.01 o
   5   6   8         13.03         17.35         8.28 o
   6   6   8        110.51        110.17        11.79 o
   7   6   8          5.78         20.63        10.13 o
   8   6   8         13.36         12.17        10.70 o
   9   6   8          1.73         12.29        12.02 o
  10   6   8         50.27         74.43        18.93 o
  11   6   8          0.13         19.33        19.56 o
  -4   7   8         28.52         31.42        41.54 o
  -3   7   8         16.54          0.00        38.59 o
  -2   7   8         35.27          5.52        36.57 o
  -1   7   8          0.19          3.66        25.57 o
   0   7   8        261.38        296.28        38.61 o
   1   7   8         88.38        105.84        20.20 o
   2   7   8         41.93         35.23        19.32 o
   3   7   8         23.22         25.90        18.78 o
   4   7   8          9.55         25.14         9.72 o
   5   7   8        110.43         99.79         9.71 o
   6   7   8         48.37         43.99         9.29 o
   7   7   8         16.09         20.40         9.58 o
   8   7   8        548.74        570.38        27.22 o
   9   7   8          4.53         11.12        15.01 o
  10   7   8          5.77          9.70        17.04 o
  11   7   8          0.94          3.33        19.17 o
  -3   8   8          2.83          0.00        44.63 o
  -2   8   8          0.49         19.95        38.27 o
  -1   8   8         37.13         79.21        67.45 o
   0   8   8        351.36        311.91       119.13 o
   1   8   8         40.83         60.76        26.13 o
   2   8   8         84.59         93.33        20.54 o
   3   8   8         12.91         42.48        17.02 o
   4   8   8         48.48         65.91        18.02 o
   5   8   8          6.45         12.41         9.19 o
   6   8   8        209.59        189.17        22.87 o
   7   8   8          0.61          2.36        10.28 o
   8   8   8         86.85         91.48        15.41 o
   9   8   8          1.42          6.79        19.53 o
  10   8   8          0.00         11.02        23.58 o
  -2   9   8          1.80         25.40        43.83 o
  -1   9   8          1.90          8.01        32.87 o
   0   9   8         51.84        125.63        70.75 o
   1   9   8         14.58         14.96        27.94 o
   2   9   8         26.73         18.64        24.64 o
   3   9   8         20.21         10.35        25.20 o
   4   9   8        111.07         71.44        20.50 o
   5   9   8         26.23         28.91        13.92 o
   6   9   8         50.72         39.46        13.54 o
   7   9   8          3.06          0.00        16.51 o
   8   9   8          1.19         23.23        13.27 o
   9   9   8          3.74          7.37        18.30 o
  10   9   8         34.02         29.54        21.62 o
   0  10   8         43.56         72.21        32.40 o
   1  10   8         48.24         64.10        32.03 o
   2  10   8         54.97         46.73        29.02 o
   3  10   8          3.75          6.49        27.32 o
   4  10   8          1.79         10.87        20.95 o
   5  10   8          0.86          0.00        18.85 o
   6  10   8         36.19         35.02        15.42 o
   7  10   8         12.72         19.94        21.62 o
   8  10   8        235.25        254.56        83.30 o
   9  10   8         17.42         46.69        39.10 o
   1  11   8          3.89          0.00        34.85 o
   2  11   8         35.67         44.83        39.73 o
   3  11   8          0.44          0.00        29.11 o
   4  11   8          9.08         10.74        26.02 o
   5  11   8          0.12          1.44        22.60 o
   6  11   8          0.00          6.21        20.73 o
   7  11   8          2.66          0.00        21.29 o
   8  11   8         57.29         59.19        25.36 o
   4  12   8          7.18         40.74        28.77 o
   5  12   8          6.91         14.32        25.18 o
   6  12   8          0.14          0.00        40.04 o
  -5  -9   9          1.38          0.00        25.29 o
  -4  -9   9        411.69        451.36        37.03 o
  -3  -9   9         20.16         50.85        17.78 o
  -2  -9   9         76.66         68.89        21.24 o
  -1  -9   9          9.39          7.41        20.15 o
   0  -9   9          3.19          8.76        21.65 o
   1  -9   9          9.62          0.00        23.15 o
  -6  -8   9         39.83         25.37        28.76 o
  -5  -8   9         24.20         43.78        22.61 o
  -4  -8   9       3177.83       3438.35        84.42 o
  -3  -8   9        398.32        389.38        32.08 o
  -2  -8   9        109.62        107.59        21.94 o
  -1  -8   9         10.42         30.92        21.91 o
   0  -8   9         28.25         32.35        20.68 o
   1  -8   9         10.86          7.60        22.09 o
   2  -8   9        169.00        127.71        26.70 o
   3  -8   9          4.32          0.30        23.97 o
  -7  -7   9          1.89         23.89        35.11 o
  -6  -7   9        295.32        251.32        48.22 o
  -5  -7   9         56.16         86.10        27.50 o
  -4  -7   9        264.62        288.35        28.13 o
  -3  -7   9       1120.84       1162.76        61.02 o
  -2  -7   9          5.62         10.80        18.07 o
  -1  -7   9        136.83        149.64        33.16 o
   0  -7   9         20.78         16.37        18.39 o
   1  -7   9          1.86          0.00        18.79 o
   2  -7   9         20.58         39.19        19.71 o
   3  -7   9          0.10         14.75        21.77 o
   4  -7   9          1.57         10.41        23.97 o
  -7  -6   9        100.54        164.19        63.62 o
  -6  -6   9         44.06         31.08        38.99 o
  -5  -6   9        112.07        112.79        25.41 o
  -4  -6   9       1361.39       1367.41       105.33 o
  -3  -6   9         40.15         43.95        17.39 o
  -2  -6   9          3.60          1.67        17.59 o
  -1  -6   9        178.60        184.94        24.04 o
   0  -6   9         87.45        109.44        20.57 o
   1  -6   9         21.25         20.78        19.89 o
   2  -6   9         53.27         39.51        20.79 o
   3  -6   9         32.53         31.84        21.52 o
   4  -6   9        232.40        308.18        35.34 o
   5  -6   9         15.04         12.45        24.62 o
   6  -6   9          0.00         20.74        24.79 o
  -7  -5   9          0.24          0.00        56.94 o
  -6  -5   9         58.96         50.77        38.92 o
  -5  -5   9         15.42         18.37        37.88 o
  -4  -5   9       7387.04       7953.30       339.63 o
  -3  -5   9        428.18        477.35        36.59 o
  -2  -5   9          1.23          9.19        16.19 o
  -1  -5   9         38.42         41.54        15.54 o
   0  -5   9          4.07         15.71        15.68 o
   1  -5   9         29.42         15.12        18.39 o
   2  -5   9        568.76        557.84        78.41 o
   3  -5   9         60.64         20.37        18.91 o
   4  -5   9         44.39         31.05        34.29 o
   5  -5   9         47.57         73.40        24.97 o
   6  -5   9          0.11          0.00        23.24 o
   7  -5   9          0.00         17.27        24.75 o
  -7  -4   9         48.29         41.78        52.78 o
  -6  -4   9        604.74        540.97        81.32 o
  -5  -4   9        151.56        121.49        50.34 o
  -4  -4   9       1223.43       1174.22        45.64 o
  -3  -4   9       1760.70       1837.29       114.24 o
  -2  -4   9          7.64         11.10        13.42 o
  -1  -4   9         10.40         13.74        17.32 o
   0  -4   9          0.00          7.10        14.47 o
   1  -4   9         15.94         19.09        16.80 o
   2  -4   9         27.47         20.92        17.22 o
   3  -4   9         80.27         92.78        21.56 o
   4  -4   9          2.77          0.00        18.91 o
   5  -4   9        107.82         82.03        24.63 o
   6  -4   9         61.37         45.54        15.50 o
   7  -4   9          4.88          5.90        24.00 o
  -7  -3   9         24.20         16.18        27.46 o
  -6  -3   9          3.16         12.48        50.78 o
  -5  -3   9        236.77        259.50        66.39 o
  -4  -3   9       2492.65       2839.74        80.90 o
  -3  -3   9          8.15         13.74        15.27 o
  -2  -3   9         19.04         24.51         8.87 o
  -1  -3   9         55.75         48.50        11.21 o
   0  -3   9          8.17         17.93        14.30 o
   1  -3   9          5.20         24.11        16.10 o
   2  -3   9          0.01          7.79        16.60 o
   3  -3   9         13.84         11.19        17.80 o
   4  -3   9       1877.66       1756.16        62.64 o
   5  -3   9        113.89        125.33        17.72 o
   6  -3   9         91.90         52.76        15.88 o
   7  -3   9         27.28         18.16        15.19 o
   8  -3   9         24.31         23.60        16.18 o
  -7  -2   9        127.66        147.94        35.20 o
  -6  -2   9        182.52        220.42        36.41 o
  -5  -2   9        305.65        311.10        30.29 o
  -4  -2   9      12666.48      14970.01      1066.77 o
  -3  -2   9        356.44        410.89        43.70 o
  -2  -2   9        166.44        179.71        23.05 o
  -1  -2   9        421.01        391.77        13.75 o
   0  -2   9         38.65         37.35        15.14 o
   1  -2   9         28.05         28.36        11.23 o
   2  -2   9        609.67        580.70        34.32 o
   3  -2   9         17.33         17.08        14.97 o
   4  -2   9          2.41          8.34        17.22 o
   5  -2   9         47.34         63.65        14.51 o
   6  -2   9         48.15         58.58        14.51 o
   7  -2   9         38.89         52.61        15.14 o
   8  -2   9         45.62         70.77        17.19 o
   9  -2   9         10.04         15.05        17.38 o
  -7  -1   9          7.89          0.00        30.39 o
  -6  -1   9        230.73        284.86        83.58 o
  -5  -1   9         71.05         71.18        15.99 o
  -4  -1   9        676.11        968.30        66.24 o
  -3  -1   9        732.41        777.35        31.65 o
  -2  -1   9          4.82          9.12        14.21 o
  -1  -1   9        140.98        148.16        20.85 o
   0  -1   9         19.95         32.63        15.32 o
   1  -1   9        132.67        133.18        11.28 o
   2  -1   9         28.46         38.48        13.33 o
   3  -1   9          5.78         11.46        16.13 o
   4  -1   9         52.43         38.49        12.27 o
   5  -1   9          3.61          9.57        12.33 o
   6  -1   9        452.08        328.16        29.32 o
   7  -1   9        138.61        123.08        19.96 o
   8  -1   9         84.91        123.66        16.90 o
   9  -1   9         22.70         46.22        16.55 o
  -7   0   9         26.83         33.80        24.70 o
  -6   0   9        200.95        151.53        45.01 o
  -5   0   9        822.73        779.53       102.98 o
  -4   0   9       3492.95       3758.96       331.99 o
  -3   0   9         60.46         84.00        12.90 o
  -2   0   9        355.30        376.31        15.71 o
  -1   0   9         43.89         40.23        14.77 o
   0   0   9        241.44        266.41        21.57 o
   1   0   9         66.10         84.96        14.93 o
   2   0   9         98.12         91.71        11.50 o
   3   0   9          6.39          7.16        10.59 o
   4   0   9       5405.36       4952.70       225.98 o
   5   0   9         16.93         25.85        10.65 o
   6   0   9         20.08         16.96        10.36 o
   7   0   9         80.77         68.36        13.41 o
   8   0   9          4.80          4.15        14.00 o
   9   0   9          1.46         15.17        14.36 o
  10   0   9         17.06         12.42        15.65 o
  -7   1   9         76.94         73.05        28.57 o
  -6   1   9         28.48         28.18        22.69 o
  -5   1   9         26.51         27.88        27.58 o
  -4   1   9       8732.40       7779.64       662.65 o
  -3   1   9          0.00          6.40        13.83 o
  -2   1   9         17.97         20.83        10.55 o
  -1   1   9        121.73        128.56        17.87 o
   0   1   9         13.66         19.45        13.61 o
   1   1   9        375.98        372.91        23.83 o
   2   1   9        148.44        195.72        27.36 o
   3   1   9        196.86        222.95        13.84 o
   4   1   9         47.58         47.82        11.27 o
   5   1   9         80.59         99.84        12.20 o
   6   1   9          3.82          8.72         9.51 o
   7   1   9          2.80         10.31         8.73 o
   8   1   9         41.53         56.72        12.10 o
   9   1   9         85.77        119.65        14.54 o
  10   1   9          0.87         13.34        19.48 o
  -6   2   9        111.96        116.90        24.26 o
  -5   2   9        296.89        223.67        36.11 o
  -4   2   9        764.96        705.51        43.37 o
  -3   2   9        243.68        269.42        31.09 o
  -2   2   9        242.72        244.68        16.64 o
  -1   2   9          3.34          8.86        13.12 o
   0   2   9          0.72          3.82        13.67 o
   1   2   9          7.18          7.92         6.63 o
   2   2   9        108.53         87.45         7.77 o
   3   2   9        729.94        807.95        47.80 o
   4   2   9          0.57          9.64        10.60 o
   5   2   9         17.98         25.94         9.12 o
   6   2   9        919.55        854.04        29.11 o
   7   2   9         70.54         64.68        10.86 o
   8   2   9         21.54         38.38        12.71 o
   9   2   9         25.92         54.71        15.57 o
  10   2   9          0.53          6.18        18.07 o
  -6   3   9         19.22         74.90        23.41 o
  -5   3   9        707.92        840.35       144.10 o
  -4   3   9       1300.49       1110.01       204.25 o
  -3   3   9         18.68         11.61        16.79 o
  -2   3   9        342.19        332.78        26.06 o
  -1   3   9        119.60        104.76        15.85 o
   0   3   9          5.36          4.30        10.61 o
   1   3   9        574.75        618.75        31.76 o
   2   3   9        171.72        156.19        14.61 o
   3   3   9         78.11         96.96        12.79 o
   4   3   9       4840.36       4626.97       206.07 o
   5   3   9         44.36         43.00         8.86 o
   6   3   9         15.24         24.18         9.50 o
   7   3   9        170.62        147.56        13.04 o
   8   3   9          1.01         14.00        12.19 o
   9   3   9          0.27          0.00        12.90 o
  10   3   9         14.05         15.80        17.70 o
  -5   4   9         79.33         57.30        24.44 o
  -4   4   9       3400.37       3103.66        93.49 o
  -3   4   9         30.68         19.27        18.11 o
  -2   4   9          1.43         17.29        13.14 o
  -1   4   9          1.50         13.83        10.93 o
   0   4   9         48.92         41.45         9.03 o
   1   4   9         83.02         71.41        13.91 o
   2   4   9          0.55          8.96         8.16 o
   3   4   9        100.46        117.65        14.44 o
   4   4   9          1.23          6.28         9.39 o
   5   4   9        203.17        200.87        11.72 o
   6   4   9          4.92         19.23        10.19 o
   7   4   9         26.41         29.17        11.84 o
   8   4   9          1.62          7.17        12.19 o
   9   4   9         49.61         56.77        16.47 o
  10   4   9          2.35          5.53        17.44 o
  11   4   9        146.86        191.04        24.42 o
  -5   5   9        136.38        181.28        29.93 o
  -4   5   9         80.90        106.81        24.83 o
  -3   5   9         90.37         84.50        21.84 o
  -2   5   9          4.83         10.13        12.60 o
  -1   5   9         25.25         14.57        10.61 o
   0   5   9         23.92         28.54        11.10 o
   1   5   9         10.71         14.34         7.05 o
   2   5   9          3.02          2.62         7.75 o
   3   5   9       1352.75       1288.72        85.69 o
   4   5   9        224.15        232.61        15.40 o
   5   5   9          1.18          3.15         9.23 o
   6   5   9        341.14        370.10        18.47 o
   7   5   9         12.94         22.53        11.28 o
   8   5   9          4.10          4.64        12.30 o
   9   5   9         17.03         18.46        13.23 o
  10   5   9          2.83          6.48        18.17 o
  11   5   9         39.93         65.11        21.30 o
  -4   6   9        651.72        674.33       118.95 o
  -3   6   9          1.74          7.94        22.07 o
  -2   6   9         70.22         70.02        26.60 o
  -1   6   9          0.20          3.28        20.02 o
   0   6   9          0.09         10.35        18.68 o
   1   6   9        553.47        514.63        64.49 o
   2   6   9         74.76         58.05        14.45 o
   3   6   9         27.17         17.63         6.56 o
   4   6   9       1826.67       1325.40       151.76 o
   5   6   9         20.85         15.66         9.06 o
   6   6   9          8.85         16.20         9.56 o
   7   6   9        147.51        155.58        20.18 o
   8   6   9          4.63          4.74        11.48 o
   9   6   9          4.18          6.12        12.77 o
  10   6   9          0.80          0.00        17.45 o
  11   6   9          0.36          7.12        20.20 o
  -3   7   9          1.61         25.87        42.18 o
  -2   7   9         59.38         78.22        40.76 o
  -1   7   9          0.80         25.80        36.28 o
   0   7   9          1.35          0.00        26.44 o
   1   7   9         13.85         23.03        18.82 o
   2   7   9         11.82         16.12        20.53 o
   3   7   9         68.10         45.92        12.53 o
   4   7   9         34.74         34.35        12.19 o
   5   7   9         65.52         71.58         9.86 o
   6   7   9         25.91         39.92        10.24 o
   7   7   9         75.60         69.58        11.32 o
   8   7   9         28.54         65.04        12.75 o
   9   7   9          3.12         12.02        11.92 o
  10   7   9          0.00          0.00        16.63 o
  -2   8   9         20.69          5.33        37.88 o
  -1   8   9          6.52          2.65        37.59 o
   0   8   9          0.00          0.00        28.41 o
   1   8   9          0.05          0.00        26.63 o
   2   8   9          8.43          8.66        18.55 o
   3   8   9        543.18        592.45        48.52 o
   4   8   9        108.69         79.28        20.33 o
   5   8   9         26.15         30.28        14.57 o
   6   8   9         11.58         35.97        12.49 o
   7   8   9         18.03         20.03        12.83 o
   8   8   9          4.45          0.00        14.09 o
   9   8   9          8.59         15.26        14.86 o
  10   8   9          0.09          0.00        22.78 o
  -1   9   9          2.38         12.92        44.00 o
   0   9   9         26.51         27.26        28.87 o
   1   9   9        109.30        171.98        35.50 o
   2   9   9         29.73         54.29        25.95 o
   3   9   9         84.08         92.89        26.09 o
   4   9   9        378.30        370.59        37.85 o
   5   9   9          9.51         18.17        13.44 o
   6   9   9         27.06         20.50        13.78 o
   7   9   9        100.48        144.92        21.25 o
   8   9   9         29.61         36.39        12.68 o
   9   9   9         26.68         17.25        19.71 o
  10   9   9          0.08          2.97        20.79 o
   0  10   9          2.27         17.83        42.48 o
   1  10   9          0.29          2.57        30.98 o
   2  10   9          0.30          6.26        28.59 o
   3  10   9         11.46         55.45        25.96 o
   4  10   9         22.34         33.26        21.62 o
   5  10   9          0.31          0.00        20.62 o
   6  10   9         15.78         25.57        16.63 o
   7  10   9         78.16         66.70        26.09 o
   8  10   9         38.25         61.97        26.33 o
   9  10   9          0.62          3.99        26.09 o
   2  11   9          0.36          2.14        32.84 o
   3  11   9         88.31        114.53        31.74 o
   4  11   9         21.83         29.15        23.95 o
   5  11   9         21.60         26.77        23.19 o
   6  11   9         15.24         36.69        21.53 o
   7  11   9         26.67         55.66        23.96 o
   8  11   9          6.15          5.87        24.39 o
  -4  -9  10          0.10         29.65        41.68 o
  -3  -9  10         41.77         22.68        24.57 o
  -2  -9  10        586.14        570.19        68.78 o
  -1  -9  10          2.44         22.42        22.51 o
   0  -9  10         15.25         32.23        22.57 o
  -5  -8  10         24.63         53.05        54.37 o
  -4  -8  10         90.03        130.84        42.69 o
  -3  -8  10         30.99         54.46        20.49 o
  -2  -8  10        411.36        409.11        33.75 o
  -1  -8  10          7.29          1.35        20.66 o
   0  -8  10         14.52         24.99        20.07 o
   1  -8  10          0.31          0.00        23.26 o
   2  -8  10          3.07         20.44        24.33 o
   3  -8  10         13.28          6.18        23.60 o
  -6  -7  10          9.25         79.46        43.05 o
  -5  -7  10         44.97         68.34        42.87 o
  -4  -7  10          0.47          8.93        39.52 o
  -3  -7  10        257.79        294.58        28.10 o
  -2  -7  10        185.29        133.85        19.51 o
  -1  -7  10        104.69         98.74        22.00 o
   0  -7  10        121.69        114.13        21.71 o
   1  -7  10          0.06         15.83        22.04 o
   2  -7  10          0.17          0.00        22.08 o
   3  -7  10        196.55        203.24        45.83 o
   4  -7  10         35.25         40.66        25.30 o
  -6  -6  10         34.04         80.56        41.02 o
  -5  -6  10          1.54         26.39        40.11 o
  -4  -6  10         64.96         44.13        15.39 o
  -3  -6  10        281.68        331.18        42.55 o
  -2  -6  10       1323.52       1202.00        81.67 o
  -1  -6  10          2.00          8.86        17.18 o
   0  -6  10        167.08        151.28        22.22 o
   1  -6  10          8.14         24.84        21.08 o
   2  -6  10          0.22          0.00        21.19 o
   3  -6  10         10.05          2.03        21.15 o
   4  -6  10         40.17         51.39        25.23 o
   5  -6  10          2.08          0.00        25.58 o
  -7  -5  10         36.92         53.53        57.97 o
  -6  -5  10         94.36        106.80        39.46 o
  -5  -5  10         11.46         47.07        39.75 o
  -4  -5  10          1.37         14.29        15.22 o
  -3  -5  10        208.96        210.06        25.62 o
  -2  -5  10        116.42        158.79        20.74 o
  -1  -5  10        257.77        229.61        28.02 o
   0  -5  10        235.89        243.37        37.35 o
   1  -5  10        197.48        172.01        43.04 o
   2  -5  10         83.39         91.04        21.56 o
   3  -5  10         51.41         45.87        21.09 o
   4  -5  10         25.56         60.31        22.24 o
   5  -5  10         72.64         87.91        25.96 o
   6  -5  10          5.83          7.32        24.71 o
  -7  -4  10          2.12         27.18        28.44 o
  -6  -4  10         14.81          8.87        50.16 o
  -5  -4  10         70.05         72.70        39.28 o
  -4  -4  10          3.67          0.00        17.70 o
  -3  -4  10        680.87        694.83        24.91 o
  -2  -4  10        222.31        218.14        16.61 o
  -1  -4  10         24.40         26.09        12.64 o
   0  -4  10        276.85        271.75        25.90 o
   1  -4  10         65.09         51.32        19.80 o
   2  -4  10         88.67        101.79        21.75 o
   3  -4  10        158.70        146.37        24.75 o
   4  -4  10        108.71         78.48        22.75 o
   5  -4  10         23.39         47.13        22.22 o
   6  -4  10         26.20         45.30        23.06 o
   7  -4  10          6.45          3.60        23.06 o
  -7  -3  10          0.00          0.00        33.47 o
  -6  -3  10         10.24          0.00        32.76 o
  -5  -3  10         29.18         50.68        34.85 o
  -4  -3  10        157.22        182.33        22.31 o
  -3  -3  10        114.99        150.26        21.85 o
  -2  -3  10        556.66        600.46        69.69 o
  -1  -3  10        140.94        148.60        12.19 o
   0  -3  10         38.55         58.86        30.40 o
   1  -3  10          0.50         20.34        28.28 o
   2  -3  10        136.96        136.59        22.23 o
   3  -3  10         75.58         94.36        31.97 o
   4  -3  10         18.37         21.67        21.08 o
   5  -3  10         49.74         51.30        21.43 o
   6  -3  10         76.38         76.21        17.19 o
   7  -3  10         52.26         34.50        17.49 o
   8  -3  10         16.61         45.42        17.14 o
  -7  -2  10          0.05          5.39        28.26 o
  -6  -2  10         39.32         59.76        31.78 o
  -5  -2  10         96.78         96.53        26.79 o
  -4  -2  10          5.11          0.00        15.53 o
  -3  -2  10        616.55        703.78        41.25 o
  -2  -2  10        165.65        158.00        16.46 o
  -1  -2  10        473.69        559.51        36.52 o
   0  -2  10        309.36        155.13        56.01 o
   1  -2  10          0.29         34.70        27.89 o
   2  -2  10        418.06        348.36        43.11 o
   3  -2  10          1.03          0.00        16.76 o
   4  -2  10         43.69         21.78        17.26 o
   5  -2  10         98.99         82.97        17.10 o
   6  -2  10         72.57         94.45        17.48 o
   7  -2  10         71.02         26.72        15.86 o
   8  -2  10        457.05        565.57        32.30 o
  -7  -1  10         32.48         72.07        31.93 o
  -6  -1  10         70.23         97.78        31.29 o
  -5  -1  10          4.64          0.00        28.88 o
  -4  -1  10        111.62         92.32        18.02 o
  -3  -1  10        332.12        392.98        25.64 o
  -2  -1  10         53.01         53.07        14.68 o
  -1  -1  10        443.54        559.31        36.31 o
   0  -1  10       1568.53       1566.32       145.16 o
   1  -1  10         11.33          5.49         6.02 o
   2  -1  10         65.65         69.19        12.94 o
   3  -1  10        102.71        108.84        28.56 o
   4  -1  10         38.51         29.45        17.01 o
   5  -1  10         10.77         16.25        12.26 o
   6  -1  10         52.40         43.08        12.50 o
   7  -1  10          2.08         15.69        14.26 o
   8  -1  10         50.52         42.67        16.97 o
   9  -1  10        178.92        176.98        21.75 o
  -7   0  10          3.90         30.58        31.48 o
  -6   0  10         41.14         28.83        30.74 o
  -5   0  10         14.47         13.46        14.82 o
  -4   0  10          3.22         10.76        15.96 o
  -3   0  10        327.24        337.62        27.63 o
  -2   0  10        322.00        299.81        25.32 o
  -1   0  10        161.79        173.08        20.06 o
   0   0  10          1.98         19.19        14.74 o
   1   0  10        270.96        285.10        22.79 o
   2   0  10         73.18         62.34         8.97 o
   3   0  10         10.89          8.46        11.04 o
   4   0  10         67.37         76.39        15.18 o
   5   0  10         18.29          3.38        11.82 o
   6   0  10          1.40          0.00        13.09 o
   7   0  10        388.95        379.81        24.31 o
   8   0  10        136.12        139.10        17.78 o
   9   0  10         66.54         81.93        14.39 o
  -6   1  10          5.15          0.00        28.98 o
  -5   1  10         78.10         75.16        18.49 o
  -4   1  10        171.84        210.14        23.71 o
  -3   1  10        318.62        374.43        26.45 o
  -2   1  10         86.76         84.47        11.32 o
  -1   1  10       1178.14       1366.01        43.91 o
   0   1  10        506.25        527.54        44.97 o
   1   1  10         92.45         86.38        16.39 o
   2   1  10       1729.89       1683.65        46.33 o
   3   1  10         74.95         79.27        10.76 o
   4   1  10          7.27         13.52        11.35 o
   5   1  10        133.15        115.60        13.52 o
   6   1  10         13.76         11.92        11.26 o
   7   1  10         17.29          3.72        10.46 o
   8   1  10       1185.62       1281.51        73.45 o
   9   1  10         46.84         55.84        15.28 o
  10   1  10         14.02         44.28        15.48 o
  -6   2  10         26.82         32.70        23.97 o
  -5   2  10         38.67         42.37        28.85 o
  -4   2  10         34.59         28.23        17.20 o
  -3   2  10        255.87        265.99        25.13 o
  -2   2  10         92.52        105.88        13.25 o
  -1   2  10          9.48          5.27        14.77 o
   0   2  10        872.29        514.42       154.03 o
   1   2  10         99.73        105.01         8.11 o
   2   2  10         41.92         55.46         8.51 o
   3   2  10         35.30         32.68        13.20 o
   4   2  10        178.86        170.96        17.79 o
   5   2  10         11.93         17.14        11.38 o
   6   2  10         11.94         22.31         9.89 o
   7   2  10         12.13         11.94        10.70 o
   8   2  10          1.40         11.33        12.89 o
   9   2  10        268.98        308.35        33.03 o
  10   2  10         28.25         54.19        15.35 o
  -5   3  10        191.50        153.69        26.70 o
  -4   3  10          2.18         17.96        27.68 o
  -3   3  10          3.21         22.36        16.88 o
  -2   3  10         33.41         29.45        15.65 o
  -1   3  10        445.32        460.02        40.76 o
   0   3  10        133.29        126.93        16.88 o
   1   3  10        229.02        217.45        18.68 o
   2   3  10        502.80        517.42        48.98 o
   3   3  10        104.42        123.33        14.12 o
   4   3  10        174.84        154.20        14.83 o
   5   3  10        179.50        187.95        21.05 o
   6   3  10          0.32          4.70         9.72 o
   7   3  10       1154.99       1025.67        69.98 o
   8   3  10         75.88         95.84        13.18 o
   9   3  10         32.87         48.35        12.64 o
  10   3  10         72.81         47.74        14.18 o
  -5   4  10         24.98         54.71        26.16 o
  -4   4  10         39.25         22.00        22.95 o
  -3   4  10        394.46        358.68        26.13 o
  -2   4  10          0.02          3.81        13.69 o
  -1   4  10        671.69        693.02        48.49 o
   0   4  10         12.12         17.41         8.85 o
   1   4  10         42.20         47.98        13.61 o
   2   4  10       1227.84       1169.52        37.71 o
   3   4  10         97.52        103.52        14.90 o
   4   4  10        257.06        227.97        20.57 o
   5   4  10        168.66        167.02        13.39 o
   6   4  10         45.69         44.85         9.58 o
   7   4  10         36.60         54.20        10.65 o
   8   4  10       1563.96       1557.18       109.43 o
   9   4  10         19.42         28.54        12.80 o
  10   4  10          1.66         23.12        16.87 o
  -4   5  10          1.13          0.99        23.67 o
  -3   5  10         50.54         34.56        21.34 o
  -2   5  10         15.40         21.11        17.47 o
  -1   5  10         34.78         24.27        12.18 o
   0   5  10         95.35         89.37        13.64 o
   1   5  10         17.24         17.32        10.63 o
   2   5  10         21.30         43.93         9.47 o
   3   5  10        192.26        199.15        14.54 o
   4   5  10         99.48         88.70        14.33 o
   5   5  10         14.35         16.29         6.21 o
   6   5  10         26.90         23.09         9.84 o
   7   5  10          0.01         15.11        11.96 o
   8   5  10         17.02         24.95        12.54 o
   9   5  10        238.81        248.96        20.55 o
  10   5  10         20.23         13.25        18.94 o
  -4   6  10         32.11         73.27        33.47 o
  -3   6  10          5.98         10.11        28.58 o
  -2   6  10          6.02         30.93        21.28 o
  -1   6  10         32.15         22.76        24.84 o
   0   6  10          1.16          0.00        20.09 o
   1   6  10          9.77         25.29        18.94 o
   2   6  10        177.35        170.00        19.33 o
   3   6  10          0.02          8.13        11.92 o
   4   6  10        109.27         92.23        15.12 o
   5   6  10          8.91          5.19        10.65 o
   6   6  10         13.22         17.87        10.41 o
   7   6  10       1254.58       1265.82        58.25 o
   8   6  10         73.87         76.95        13.88 o
   9   6  10          8.94          8.70        11.80 o
  10   6  10         78.16         63.16        19.53 o
  -3   7  10         61.10        115.17        44.81 o
  -2   7  10         29.23         31.13        42.15 o
  -1   7  10        176.44        130.64        33.45 o
   0   7  10         38.92         50.93        21.11 o
   1   7  10          4.54         16.68        18.92 o
   2   7  10        277.50        333.66        62.24 o
   3   7  10         36.06         34.94        12.75 o
   4   7  10          8.67         11.30        13.73 o
   5   7  10         62.34         61.53        12.12 o
   6   7  10         45.93         44.27        10.86 o
   7   7  10          8.03         11.14        10.55 o
   8   7  10       1095.57       1145.21        81.04 o
   9   7  10          3.14         20.51        11.95 o
  10   7  10          1.23         13.15        16.47 o
  -2   8  10          0.30          0.00        41.63 o
  -1   8  10          9.12          0.92        38.52 o
   0   8  10          1.63          5.01        30.53 o
   1   8  10          1.23         15.10        20.27 o
   2   8  10         42.96         56.18        22.85 o
   3   8  10         96.07         97.38        26.48 o
   4   8  10        125.60        129.45        23.37 o
   5   8  10          6.16          2.46        16.11 o
   6   8  10         12.22         26.57        12.10 o
   7   8  10         43.37         45.22        13.91 o
   8   8  10         21.44         11.23        14.75 o
   9   8  10         85.41         82.05        17.16 o
  10   8  10          4.12          3.49        22.92 o
  -1   9  10         45.48         75.05        40.98 o
   0   9  10         12.89         26.12        31.37 o
   1   9  10          4.15          2.27        28.42 o
   2   9  10        239.22        260.04        38.50 o
   3   9  10          2.02          4.87        20.36 o
   4   9  10         19.89         31.81        16.76 o
   5   9  10         15.63         36.77        18.66 o
   6   9  10         12.00         21.78        16.24 o
   7   9  10        922.71        949.53        86.89 o
   8   9  10         10.15         23.70        16.97 o
   9   9  10          0.60          4.72        18.41 o
  10   9  10         19.41         27.41        21.57 o
   1  10  10          6.38          3.89        31.34 o
   2  10  10         90.65        102.99        36.61 o
   3  10  10         35.06         58.31        29.20 o
   4  10  10         13.90          7.31        22.96 o
   5  10  10         19.70         19.14        20.41 o
   6  10  10         51.30         66.41        15.92 o
   7  10  10         10.76         11.63        17.66 o
   8  10  10        295.79        379.08        46.91 o
   9  10  10          5.94         26.10        27.43 o
   3  11  10         52.61         56.95        29.97 o
   4  11  10         70.11         94.84        24.58 o
   5  11  10         12.25         41.06        22.48 o
   6  11  10          0.83          7.02        21.40 o
   7  11  10         42.52         42.59        24.21 o
  -4  -8  11        124.12        101.89        42.80 o
  -3  -8  11        120.67        128.71        40.63 o
  -2  -8  11          5.16         25.73        43.68 o
  -1  -8  11         12.63         37.68        20.41 o
   0  -8  11          7.48         25.27        20.83 o
   1  -8  11         38.16         32.02        24.81 o
   2  -8  11          1.14         37.64        24.63 o
  -5  -7  11          1.39         11.99        43.29 o
  -4  -7  11          5.66          4.38        41.61 o
  -3  -7  11        490.08        557.01        67.82 o
  -2  -7  11         42.22         26.13        44.52 o
  -1  -7  11         38.48         28.13        20.47 o
   0  -7  11         72.22         78.19        20.85 o
   1  -7  11          0.72          0.00        23.54 o
   2  -7  11         11.35         11.69        24.02 o
   3  -7  11         10.23         13.34        24.43 o
   4  -7  11         11.80         11.32        25.95 o
  -6  -6  11          8.32         10.78        44.38 o
  -5  -6  11         14.19         12.95        42.59 o
  -4  -6  11          5.67         19.41        40.74 o
  -3  -6  11        112.01         91.36        21.20 o
  -2  -6  11        532.00        447.22       278.18 o
  -1  -6  11         24.60         25.14        22.84 o
   0  -6  11         42.80         35.73        18.88 o
   1  -6  11         13.83         18.50        22.82 o
   2  -6  11          1.15          8.58        22.17 o
   3  -6  11          0.80         18.58        22.11 o
   4  -6  11        233.05        275.62        52.92 o
   5  -6  11          1.40          0.77        25.01 o
  -6  -5  11          5.54         22.77        42.04 o
  -5  -5  11         77.92         48.06        40.64 o
  -4  -5  11        123.64        147.65        23.41 o
  -3  -5  11         35.61         37.61        19.25 o
  -2  -5  11          1.29          0.33        12.59 o
  -1  -5  11        394.22        341.90        48.63 o
   0  -5  11          0.44          0.00        36.84 o
   1  -5  11        364.68        307.68        33.64 o
   2  -5  11         22.21         29.33        21.54 o
   3  -5  11         13.06         21.60        20.59 o
   4  -5  11          0.36         28.30        24.14 o
   5  -5  11          1.04         13.67        24.64 o
   6  -5  11         17.18         11.48        23.96 o
  -6  -4  11         32.24         30.51        57.38 o
  -5  -4  11         23.79         38.09        38.44 o
  -4  -4  11         43.52         44.27        17.71 o
  -3  -4  11        338.92        330.79        35.36 o
  -2  -4  11        117.44        107.22        16.64 o
  -1  -4  11         13.46         25.77        10.62 o
   0  -4  11         37.73         18.22        36.53 o
   1  -4  11          7.68         19.97        33.66 o
   2  -4  11        316.60        268.71        30.07 o
   3  -4  11          0.45          0.00        20.57 o
   4  -4  11         41.76         35.81        22.54 o
   5  -4  11         78.61         67.07        23.60 o
   6  -4  11          5.33         12.06        24.16 o
   7  -4  11          3.17          7.01        25.73 o
  -6  -3  11          3.68         15.52        31.20 o
  -5  -3  11         45.14         52.17        40.52 o
  -4  -3  11          0.74          7.55        16.89 o
  -3  -3  11        169.08        202.49        24.05 o
  -2  -3  11        573.21        366.55       125.34 o
  -1  -3  11        137.77        141.40        20.03 o
   0  -3  11         11.55         17.37        17.92 o
   1  -3  11        488.40        460.32        56.19 o
   2  -3  11         19.34         59.06        31.65 o
   3  -3  11        181.64        227.89        28.99 o
   4  -3  11        648.45        650.33        43.41 o
   5  -3  11          7.88          7.58        20.68 o
   6  -3  11          6.90         31.23        20.45 o
   7  -3  11          7.48         10.21        16.62 o
  -6  -2  11         24.07          0.00        33.12 o
  -5  -2  11         18.41         32.63        28.40 o
  -4  -2  11        206.12        220.07        24.61 o
  -3  -2  11          1.22          0.00        17.27 o
  -2  -2  11         34.52         33.06        18.10 o
  -1  -2  11        588.18        589.53        40.06 o
   0  -2  11         25.49         27.65        17.65 o
   1  -2  11         57.75         67.38        24.72 o
   2  -2  11         78.85         62.52        17.92 o
   3  -2  11          1.91          0.00        27.20 o
   4  -2  11         93.63        105.33        37.41 o
   5  -2  11         47.38         46.58        20.30 o
   6  -2  11         15.80         11.51        15.64 o
   7  -2  11         35.55         55.01        17.72 o
   8  -2  11          3.50         20.93        16.98 o
  -6  -1  11         10.46         41.51        34.25 o
  -5  -1  11        134.04        194.14        37.55 o
  -4  -1  11         12.20         27.25        13.85 o
  -3  -1  11        191.09        217.88        22.27 o
  -2  -1  11        172.79        207.14        29.09 o
  -1  -1  11        283.56        240.89        39.86 o
   0  -1  11         57.55         51.05        18.81 o
   1  -1  11        260.58        284.82        28.47 o
   2  -1  11         46.62         42.43         9.34 o
   3  -1  11        124.51        105.40        19.35 o
   4  -1  11        309.00        305.32        45.21 o
   5  -1  11          0.04          0.00        16.11 o
   6  -1  11        176.41        182.53        25.75 o
   7  -1  11         53.47         37.07        15.65 o
   8  -1  11         37.71         50.70        16.97 o
   9  -1  11        391.35        363.31        28.82 o
  -6   0  11         18.03         22.38        33.68 o
  -5   0  11         83.00         97.77        32.86 o
  -4   0  11          1.56          0.29        16.38 o
  -3   0  11          9.01         18.24        20.10 o
  -2   0  11        606.44        604.12        38.49 o
  -1   0  11        269.88        264.07        24.98 o
   0   0  11         96.91        120.17        19.06 o
   1   0  11        483.14        506.05        29.83 o
   2   0  11         46.58         37.31         7.24 o
   3   0  11          1.76         10.74         9.42 o
   4   0  11        664.73        650.07        32.53 o
   5   0  11          1.89         21.89        12.66 o
   6   0  11          7.55          7.88        12.68 o
   7   0  11          1.62          8.59        12.84 o
   8   0  11         18.75         44.67        14.11 o
   9   0  11         60.70         40.02        14.14 o
  -6   1  11         13.13          5.45        31.97 o
  -5   1  11          0.09          0.00        30.40 o
  -4   1  11          1.92          7.53        16.22 o
  -3   1  11         30.69         42.98        17.02 o
  -2   1  11         36.13         19.11        15.94 o
  -1   1  11        759.22        725.46        32.56 o
   0   1  11          3.56          8.28        15.45 o
   1   1  11        304.02        338.98        25.66 o
   2   1  11         42.39         35.89        14.81 o
   3   1  11        187.35        230.33        20.99 o
   4   1  11         41.65         56.93        16.13 o
   5   1  11          0.43          7.78        12.55 o
   6   1  11         24.05         33.79        12.90 o
   7   1  11         12.65         14.05        12.57 o
   8   1  11         30.89         51.69        14.91 o
   9   1  11          0.01          5.82        13.18 o
  10   1  11         16.15         13.99        16.11 o
  -5   2  11        180.32        183.37        42.28 o
  -4   2  11         65.17         84.54        19.15 o
  -3   2  11         28.48         41.59        17.72 o
  -2   2  11        329.07        328.98        28.69 o
  -1   2  11         20.26         24.94        15.75 o
   0   2  11        268.84        249.24        32.11 o
   1   2  11        266.70        248.46        23.09 o
   2   2  11        321.20        274.95        15.14 o
   3   2  11        177.89        191.88        20.05 o
   4   2  11        107.35         95.45        15.89 o
   5   2  11         17.76         14.31        12.21 o
   6   2  11        303.62        307.17        19.33 o
   7   2  11         32.69         22.99        11.66 o
   8   2  11          5.23         10.96        13.36 o
   9   2  11        659.32        619.88        55.96 o
  10   2  11         11.18         17.30        15.60 o
  -5   3  11         59.99         66.20        33.63 o
  -4   3  11         17.76          9.95        19.67 o
  -3   3  11         81.46         73.89        18.58 o
  -2   3  11         43.34         33.87        16.30 o
  -1   3  11        565.39        512.70        41.33 o
   0   3  11         20.73         25.58        15.20 o
   1   3  11        686.26        684.82        40.89 o
   2   3  11         42.76         31.30         9.40 o
   3   3  11        342.02        347.75        28.51 o
   4   3  11        889.80        892.92        36.08 o
   5   3  11         99.32         85.53        13.89 o
   6   3  11         49.45         55.62        14.80 o
   7   3  11         74.70         55.20        11.64 o
   8   3  11          0.01         10.70        12.72 o
   9   3  11          6.87         19.78        13.76 o
  10   3  11          4.24         14.39        14.71 o
  -4   4  11          0.05          2.76        25.22 o
  -3   4  11          0.69          0.00        15.65 o
  -2   4  11         78.01         69.03        15.89 o
  -1   4  11        126.21        114.88        18.53 o
   0   4  11         33.34         31.45        10.64 o
   1   4  11          3.63          3.82        11.23 o
   2   4  11         63.09         51.25        11.50 o
   3   4  11        263.45        278.07        24.45 o
   4   4  11          1.49          1.01        12.44 o
   5   4  11        117.12        108.34        14.59 o
   6   4  11          0.01          0.36         9.38 o
   7   4  11          8.34         17.54        10.48 o
   8   4  11         14.87         24.71        12.13 o
   9   4  11         26.08         27.21        12.85 o
  10   4  11          1.28         13.72        13.58 o
  -4   5  11          1.19          0.75        35.60 o
  -3   5  11          4.66         43.36        22.52 o
  -2   5  11         30.27         33.92        17.74 o
  -1   5  11        230.17        195.92        21.70 o
   0   5  11         38.47         27.97        12.56 o
   1   5  11        292.66        300.59        19.36 o
   2   5  11          0.03          0.00        12.73 o
   3   5  11        538.56        569.62        39.20 o
   4   5  11        209.24        254.66        20.41 o
   5   5  11        169.99        150.23        14.33 o
   6   5  11        170.19        174.24        14.70 o
   7   5  11        156.43        150.90        13.16 o
   8   5  11         19.54         16.96        11.41 o
   9   5  11        569.63        572.56        35.75 o
  10   5  11          0.53          3.31        19.59 o
  -3   6  11          0.81          6.88        34.64 o
  -2   6  11         13.96          0.00        32.32 o
  -1   6  11         66.90         78.36        26.12 o
   0   6  11         15.94          7.07        20.47 o
   1   6  11        242.66        242.78        23.04 o
   2   6  11        193.20        190.31        21.36 o
   3   6  11        121.20        144.94        16.43 o
   4   6  11        490.25        547.39        51.05 o
   5   6  11          0.02          3.13        11.37 o
   6   6  11          0.04          0.00        10.12 o
   7   6  11        432.10        467.09        36.92 o
   8   6  11         26.92         34.78        13.30 o
   9   6  11          9.07          5.65        14.09 o
  10   6  11         21.84         43.09        18.66 o
  -2   7  11          0.35         11.58        33.14 o
  -1   7  11         31.17         52.82        35.95 o
   0   7  11         36.52         38.16        22.90 o
   1   7  11          0.18          0.00        20.92 o
   2   7  11          2.62         10.02        20.01 o
   3   7  11        612.79        558.73        54.81 o
   4   7  11         50.84         48.48        15.66 o
   5   7  11        235.23        218.15        23.17 o
   6   7  11        127.96        104.63        13.20 o
   7   7  11         58.78         55.75        11.74 o
   8   7  11         29.48         29.81        12.47 o
   9   7  11         13.49         14.71        13.59 o
  10   7  11          0.39          6.83        16.85 o
  -1   8  11         15.89         11.21        45.63 o
   0   8  11          0.00          0.00        30.46 o
   1   8  11          7.69         15.54        21.32 o
   2   8  11          0.10          8.43        25.44 o
   3   8  11        639.59        598.52        80.86 o
   4   8  11         18.52         13.29        19.35 o
   5   8  11         59.16         94.27        49.91 o
   6   8  11         92.98        113.01        41.54 o
   7   8  11          3.78         15.26        14.05 o
   8   8  11          0.31          0.92        16.07 o
   9   8  11        170.80        185.10        20.58 o
  10   8  11          2.15          0.00        23.46 o
   0   9  11          4.79          0.00        32.47 o
   1   9  11         24.13          6.14        30.68 o
   2   9  11          1.46         14.14        28.61 o
   3   9  11        105.05        134.43        21.88 o
   4   9  11        121.54        118.00        22.79 o
   5   9  11          1.58          0.78        20.28 o
   6   9  11         13.05         25.58        17.49 o
   7   9  11        383.58        416.59        32.21 o
   8   9  11          0.01          7.17        18.63 o
   9   9  11          6.30          3.16        18.87 o
   1  10  11         45.24         57.75        34.80 o
   2  10  11         33.75         28.99        28.44 o
   3  10  11        174.37        224.53        63.82 o
   4  10  11         34.10         31.48        18.97 o
   5  10  11        168.12        174.48        22.72 o
   6  10  11         88.85         86.99        22.29 o
   7  10  11          2.23         17.14        17.99 o
   8  10  11         47.24         60.08        18.94 o
   4  11  11         29.15         38.25        24.34 o
   5  11  11          7.41         25.14        23.81 o
   6  11  11         65.32         61.23        24.06 o
   7  11  11          0.23          4.04        23.91 o
  -2  -8  12          0.82          0.00        48.93 o
  -1  -8  12          0.44         22.39        26.48 o
   0  -8  12          0.76         17.26        26.77 o
   1  -8  12          0.27         12.61        25.93 o
  -4  -7  12         10.94         56.18        41.33 o
  -3  -7  12         14.97         23.57        19.68 o
  -2  -7  12         18.93         31.31        49.18 o
  -1  -7  12          8.57          5.77        45.57 o
   0  -7  12          0.43          6.97        25.42 o
   1  -7  12         75.22         59.98        25.46 o
   2  -7  12          1.66         14.99        24.31 o
   3  -7  12         69.49         58.35        24.25 o
  -5  -6  12          1.85         13.96        44.52 o
  -4  -6  12         61.82        108.47        42.84 o
  -3  -6  12          3.11         21.48        20.72 o
  -2  -6  12          2.20         58.60        45.90 o
  -1  -6  12          4.43          0.00        44.12 o
   0  -6  12         10.94         14.46        24.23 o
   1  -6  12         83.13         78.32        23.70 o
   2  -6  12         14.55         41.95        23.15 o
   3  -6  12          0.33          4.34        22.63 o
   4  -6  12          0.57         39.76        24.57 o
  -5  -5  12         16.14         39.00        42.20 o
  -4  -5  12         27.13         43.65        44.06 o
  -3  -5  12        302.61        301.49        30.95 o
  -2  -5  12          1.54         16.05        18.88 o
  -1  -5  12         83.67         51.45        42.20 o
   0  -5  12         57.07         19.17        39.10 o
   1  -5  12         78.67         60.92        37.27 o
   2  -5  12         15.44          8.46        21.98 o
   3  -5  12         36.63         36.33        23.54 o
   4  -5  12         10.25         31.89        23.89 o
   5  -5  12        408.59        378.38        40.81 o
  -6  -4  12         28.20         45.71        60.62 o
  -5  -4  12         19.95         31.03        39.09 o
  -4  -4  12        118.04        211.61        46.56 o
  -3  -4  12         26.22         33.96        19.34 o
  -2  -4  12        269.87        206.47        29.66 o
  -1  -4  12          0.51          3.46        20.97 o
   0  -4  12         32.60         23.80        40.07 o
   1  -4  12        294.14        283.75        49.74 o
   2  -4  12         95.59         67.38        22.59 o
   3  -4  12        335.00        322.39        34.51 o
   4  -4  12        150.87        125.86        26.78 o
   5  -4  12         99.36        120.10        27.40 o
   6  -4  12         56.55         37.45        24.03 o
  -6  -3  12          1.30          0.00        15.99 o
  -5  -3  12         63.47         76.88        31.04 o
  -4  -3  12        123.96        191.88        25.94 o
  -3  -3  12         12.66         10.94        16.60 o
  -2  -3  12          1.26          5.56        18.53 o
  -1  -3  12        142.37        116.63        24.15 o
   0  -3  12         60.22         46.82        18.12 o
   1  -3  12        861.03        701.39        43.48 o
   2  -3  12         17.16         35.46        32.85 o
   3  -3  12         60.70         70.52        33.07 o
   4  -3  12        114.72        128.36        26.11 o
   5  -3  12        475.11        544.64        47.92 o
   6  -3  12         36.98         10.70        23.43 o
   7  -3  12         92.70        173.70        31.32 o
  -6  -2  12         19.20         21.14        34.12 o
  -5  -2  12          0.04          8.87        27.80 o
  -4  -2  12        225.10        280.32        32.13 o
  -3  -2  12        235.15        239.36        24.03 o
  -2  -2  12          0.30          4.29        18.08 o
  -1  -2  12         14.39         14.52        19.61 o
   0  -2  12        689.38        703.63        44.28 o
   1  -2  12          5.57          7.80        18.52 o
   2  -2  12        128.34        105.45        21.04 o
   3  -2  12        224.61        210.43        41.22 o
   4  -2  12        160.43        107.24        34.22 o
   5  -2  12        334.96        358.73        36.11 o
   6  -2  12         69.90         66.27        18.02 o
   7  -2  12          2.34          6.79        17.69 o
   8  -2  12         41.43         52.24        18.07 o
  -6  -1  12          3.01         19.05        34.57 o
  -5  -1  12         11.66         14.43        32.46 o
  -4  -1  12         17.05         29.89        16.83 o
  -3  -1  12         28.82         40.60        16.18 o
  -2  -1  12        483.96        407.95        37.53 o
  -1  -1  12         18.05         26.22        18.77 o
   0  -1  12         82.38         58.20        20.14 o
   1  -1  12        425.80        354.44        33.28 o
   2  -1  12          0.03         10.57        10.74 o
   3  -1  12        191.70        162.58        24.75 o
   4  -1  12        523.06        392.29        52.42 o
   5  -1  12        529.89        552.10        95.95 o
   6  -1  12        265.74        174.92        29.69 o
   7  -1  12        109.66         81.10        17.88 o
   8  -1  12        115.44        189.35        26.41 o
  -6   0  12          2.93         35.83        45.42 o
  -5   0  12          0.04         15.91        32.42 o
  -4   0  12        104.94        127.44        20.53 o
  -3   0  12         10.79         22.45        17.52 o
  -2   0  12         19.45         36.21        16.54 o
  -1   0  12        179.58        152.40        22.12 o
   0   0  12         45.31         53.26        18.14 o
   1   0  12        684.76        650.89        48.56 o
   2   0  12         11.67          6.89         4.97 o
   3   0  12        118.29         83.44        14.17 o
   4   0  12        129.02        140.37        19.77 o
   5   0  12        173.79        148.19        20.81 o
   6   0  12          4.45         12.89        13.88 o
   7   0  12         43.53         61.03        17.15 o
   8   0  12          0.12          9.96        16.44 o
   9   0  12          0.19          8.68        16.28 o
  -5   1  12         21.92         29.06        53.27 o
  -4   1  12         12.27         35.15        17.66 o
  -3   1  12         26.46         31.67        18.61 o
  -2   1  12        158.97        134.17        20.31 o
  -1   1  12         51.87         54.02        16.62 o
   0   1  12       1144.95       1110.86        45.57 o
   1   1  12        128.16        131.37        19.97 o
   2   1  12        129.93        120.28        19.41 o
   3   1  12        410.39        380.70        27.66 o
   4   1  12          8.33          6.18        15.19 o
   5   1  12        331.57        340.79        26.84 o
   6   1  12        245.33        198.04        18.90 o
   7   1  12         87.60         79.82        14.86 o
   8   1  12        135.79        136.63        19.40 o
   9   1  12         59.71         49.95        16.42 o
  -5   2  12         36.49         10.07        32.56 o
  -4   2  12         60.68         82.33        22.96 o
  -3   2  12         11.65         18.50        18.86 o
  -2   2  12        120.97        110.80        19.16 o
  -1   2  12         46.65         50.06        17.90 o
   0   2  12         85.20         78.20        19.06 o
   1   2  12        206.76        244.45        33.61 o
   2   2  12        269.13        237.89        21.97 o
   3   2  12        441.81        401.95        27.58 o
   4   2  12        298.02        313.63        25.18 o
   5   2  12         59.61         47.54        16.38 o
   6   2  12        314.95        243.22        32.86 o
   7   2  12          7.62          3.30        12.84 o
   8   2  12         17.55         19.96        15.21 o
   9   2  12          1.90         10.66        14.25 o
  10   2  12         53.28         86.74        16.47 o
  -4   3  12        101.06         79.60        25.41 o
  -3   3  12         68.53         68.84        23.56 o
  -2   3  12         42.85         51.45        17.75 o
  -1   3  12          0.09         17.30        19.13 o
   0   3  12        262.96        279.53        23.76 o
   1   3  12        630.59        531.58        33.53 o
   2   3  12        141.92        150.08        12.29 o
   3   3  12         51.68         37.68        15.29 o
   4   3  12        415.88        395.05        27.23 o
   5   3  12        128.84        120.22        15.47 o
   6   3  12         38.99         37.49        13.39 o
   7   3  12         15.19          8.44        12.55 o
   8   3  12         25.17         10.45        12.97 o
   9   3  12         14.65         15.06        14.13 o
  10   3  12         30.48         37.61        14.16 o
  -4   4  12         14.49          0.00        53.50 o
  -3   4  12          8.22         16.29        24.54 o
  -2   4  12         10.01         21.92        18.67 o
  -1   4  12         15.76         27.87        17.09 o
   0   4  12        188.51        171.53        20.18 o
   1   4  12         17.73         26.95        11.34 o
   2   4  12        593.01        597.34        30.53 o
   3   4  12        909.52        902.37        35.02 o
   4   4  12         34.36         45.23        13.70 o
   5   4  12         11.41         18.41        15.30 o
   6   4  12         63.80         60.43        14.11 o
   7   4  12          0.42          8.49        12.72 o
   8   4  12        130.82        103.52        15.95 o
   9   4  12          4.73          0.00        14.86 o
  10   4  12          1.91         12.17        15.12 o
  -3   5  12          0.32         42.44        57.94 o
  -2   5  12          7.13          0.00        26.62 o
  -1   5  12         67.72         78.20        26.45 o
   0   5  12        146.91        147.46        25.69 o
   1   5  12        178.37        195.08        17.39 o
   2   5  12        104.01        105.32        15.75 o
   3   5  12        112.83        129.46        15.44 o
   4   5  12        230.74        244.90        21.45 o
   5   5  12         94.16         97.91        15.81 o
   6   5  12        328.42        310.53        21.36 o
   7   5  12         19.39          7.09        12.12 o
   8   5  12         30.75         27.03        13.43 o
   9   5  12         16.13         42.26        14.53 o
  10   5  12         22.23         38.57        14.79 o
  -3   6  12          3.15         20.49        36.86 o
  -2   6  12          0.00          0.00        60.04 o
  -1   6  12          1.66          0.00        25.91 o
   0   6  12         28.81         28.10        26.17 o
   1   6  12         80.37         84.07        17.82 o
   2   6  12        753.61        663.54        57.57 o
   3   6  12        399.55        378.70        23.20 o
   4   6  12        110.41        102.75        17.54 o
   5   6  12          0.43          0.38        13.86 o
   6   6  12         20.73         22.72        12.59 o
   7   6  12          0.04         16.81        13.04 o
   8   6  12          4.51          4.44        13.78 o
   9   6  12          0.53          0.00        14.41 o
  10   6  12         12.89         12.96        18.15 o
  -2   7  12          0.18          8.26        35.91 o
  -1   7  12          0.05          0.00        37.34 o
   0   7  12         47.29         42.34        23.37 o
   1   7  12         13.89          4.52        19.30 o
   2   7  12        540.32        529.94        49.85 o
   3   7  12        422.68        363.27        34.49 o
   4   7  12          8.71         16.99        14.42 o
   5   7  12          0.15         20.21        14.88 o
   6   7  12        100.47        106.20        15.27 o
   7   7  12         35.88         40.57        12.03 o
   8   7  12         46.73         56.60        13.19 o
   9   7  12          9.62          0.00        12.97 o
  10   7  12          0.90         32.27        23.81 o
  -1   8  12          0.25          0.00        42.85 o
   0   8  12          4.69         20.79        28.25 o
   1   8  12          1.63          0.00        23.79 o
   2   8  12        331.92        341.53        62.74 o
   3   8  12         29.30         54.11        19.65 o
   4   8  12         11.19         15.91        21.15 o
   5   8  12          1.27         39.53        40.63 o
   6   8  12         87.39        147.22        30.05 o
   7   8  12         20.56         24.50        20.40 o
   8   8  12          2.53         22.11        18.97 o
   9   8  12          6.29          4.34        15.47 o
   1   9  12          1.90          3.03        23.84 o
   2   9  12        396.07        476.31        38.11 o
   3   9  12        118.84        126.44        27.91 o
   4   9  12          2.26         21.87        21.24 o
   5   9  12         20.74         30.37        20.71 o
   6   9  12          0.57          7.48        26.54 o
   7   9  12          0.45         14.54        18.56 o
   8   9  12        126.99        108.19        21.80 o
   9   9  12          0.21          6.44        18.47 o
   2  10  12        311.73        283.54        44.25 o
   3  10  12        380.36        367.99        49.34 o
   4  10  12          0.02          0.00        19.48 o
   5  10  12          2.77          9.53        18.88 o
   6  10  12          5.26         10.79        18.39 o
   7  10  12          3.73          4.27        19.73 o
   8  10  12         19.22          9.73        18.62 o
  -3  -7  13         31.07         30.94        44.62 o
  -2  -7  13         54.30         68.31        49.21 o
  -1  -7  13         28.47         29.86        46.95 o
   0  -7  13          6.56         28.53        44.96 o
   1  -7  13         13.86         36.89        26.81 o
   2  -7  13          0.98          0.00        26.00 o
  -4  -6  13        105.86         90.88        45.45 o
  -3  -6  13          2.63          6.26        21.45 o
  -2  -6  13         42.02         38.21        21.96 o
  -1  -6  13        194.94        162.38        52.19 o
   0  -6  13         10.25         28.52        45.31 o
   1  -6  13          2.23          3.98        25.37 o
   2  -6  13         50.83         36.61        25.79 o
   3  -6  13          2.52         16.37        24.80 o
   4  -6  13        428.79        505.26        87.38 o
  -4  -5  13          1.90         23.45        42.55 o
  -3  -5  13        241.50        201.77        28.33 o
  -2  -5  13          4.38          8.75        22.71 o
  -1  -5  13        162.75        159.74        27.48 o
   0  -5  13         71.32         32.75        41.22 o
   1  -5  13         39.69         44.12        38.00 o
   2  -5  13         28.93         31.32        22.37 o
   3  -5  13        147.50        192.67        49.22 o
   4  -5  13        175.44        165.70        29.59 o
   5  -5  13        319.88        373.83        41.33 o
  -5  -4  13          4.28          0.43        41.49 o
  -4  -4  13          0.96          2.53        44.29 o
  -3  -4  13         35.80         53.30        20.64 o
  -2  -4  13         46.87         43.28        22.97 o
  -1  -4  13         99.98         91.49        23.02 o
   0  -4  13        180.62        170.81        28.70 o
   1  -4  13          0.05         41.69        38.82 o
   2  -4  13         54.52         66.10        34.61 o
   3  -4  13         56.39         50.43        23.39 o
   4  -4  13       1745.35       1751.72       124.49 o
   5  -4  13         48.46        102.70        26.27 o
   6  -4  13          6.50         16.95        24.24 o
  -5  -3  13          6.89         10.92        29.64 o
  -4  -3  13        437.93        563.93        82.84 o
  -3  -3  13         59.04         79.89        21.27 o
  -2  -3  13         30.38         41.70        22.43 o
  -1  -3  13        215.78        217.60        31.79 o
   0  -3  13         21.17         35.33        21.03 o
   1  -3  13        251.49        242.51        30.85 o
   2  -3  13        251.11        308.44        53.20 o
   3  -3  13          0.73         12.99        29.26 o
   4  -3  13       1233.62       1241.40        67.67 o
   5  -3  13        746.43        803.16        52.81 o
   6  -3  13         16.34         16.29        25.46 o
   7  -3  13          0.27         15.59        24.93 o
  -5  -2  13          2.49         29.72        31.99 o
  -4  -2  13          0.00          0.00        28.70 o
  -3  -2  13         96.44        108.32        21.62 o
  -2  -2  13         40.82         82.93        20.69 o
  -1  -2  13        132.11        135.52        26.22 o
   0  -2  13         31.53         32.21        21.13 o
   1  -2  13          5.32         10.87        21.23 o
   2  -2  13        594.63        558.93        41.09 o
   3  -2  13        402.49        433.05        36.84 o
   4  -2  13       1028.68        947.18        77.90 o
   5  -2  13        656.96        626.14        46.15 o
   6  -2  13         12.91         28.61        19.33 o
   7  -2  13          1.68         22.86        24.15 o
  -5  -1  13         51.13         56.87        37.00 o
  -4  -1  13          5.39         10.03        17.83 o
  -3  -1  13        128.19        143.69        21.31 o
  -2  -1  13          0.13          0.00        17.58 o
  -1  -1  13        215.42        160.39        43.71 o
   0  -1  13        130.56        157.80        24.09 o
   1  -1  13         54.58         37.08        19.12 o
   2  -1  13         43.63         24.64        18.17 o
   3  -1  13          0.51          5.65        17.60 o
   4  -1  13       4818.49       3970.97       705.24 o
   5  -1  13          9.82         28.57        18.01 o
   6  -1  13          8.27          0.00        16.29 o
   7  -1  13         32.59          7.90        18.52 o
   8  -1  13          0.00         16.90        16.16 o
  -5   0  13         11.60         18.00        34.06 o
  -4   0  13        808.41        802.40        45.78 o
  -3   0  13          1.64         11.15        18.21 o
  -2   0  13        147.45        136.32        20.92 o
  -1   0  13         71.05         66.64        20.09 o
   0   0  13         98.08         97.07        21.85 o
   1   0  13         57.67         46.18        18.52 o
   2   0  13        293.65        259.63        25.54 o
   3   0  13        218.11        190.30        22.90 o
   4   0  13       4261.57       4136.72       381.93 o
   5   0  13       1095.16       1018.77       182.51 o
   6   0  13        226.57        223.75        51.85 o
   7   0  13         48.86         63.67        19.29 o
   8   0  13         58.37         65.03        24.42 o
   9   0  13          5.43         17.60        17.73 o
  -5   1  13          4.49         28.40        34.15 o
  -4   1  13         95.48         91.94        22.28 o
  -3   1  13          9.37         17.73        17.78 o
  -2   1  13          5.14          4.61        18.55 o
  -1   1  13        193.63        180.33        22.13 o
   0   1  13          6.54          1.85        19.99 o
   1   1  13          0.67          3.34        16.88 o
   2   1  13        389.83        346.46        54.29 o
   3   1  13       1013.85        930.13        49.62 o
   4   1  13        937.66        835.01        39.70 o
   5   1  13        262.75        246.11        40.16 o
   6   1  13         11.56         17.09        14.36 o
   7   1  13         73.58        104.15        19.92 o
   8   1  13          0.07         19.00        17.19 o
   9   1  13          7.75          0.00        17.44 o
  -4   2  13          5.57         37.07        19.42 o
  -3   2  13          2.13          0.00        19.61 o
  -2   2  13        100.37         92.39        20.38 o
  -1   2  13          0.58         24.17        17.18 o
   0   2  13        212.03        182.98        25.24 o
   1   2  13        187.03        165.21        23.23 o
   2   2  13        237.19        228.24        33.14 o
   3   2  13        191.41        249.89        24.46 o
   4   2  13       7841.93       7789.65       374.56 o
   5   2  13        224.85        241.65        24.25 o
   6   2  13         65.43         48.06        14.87 o
   7   2  13        117.83        114.90        19.02 o
   8   2  13         41.22         50.68        15.71 o
   9   2  13          0.18          4.35        16.96 o
  -4   3  13        392.79        317.88        81.59 o
  -3   3  13         17.97         13.74        18.84 o
  -2   3  13          0.89          1.65        16.16 o
  -1   3  13          2.47          0.00        17.65 o
   0   3  13          8.49          4.15        17.14 o
   1   3  13          5.03         29.76        18.75 o
   2   3  13        152.86        134.60        21.66 o
   3   3  13        103.74        120.87        21.33 o
   4   3  13       4092.15       3864.92        79.42 o
   5   3  13        509.80        512.53        32.07 o
   6   3  13          4.73          5.11        14.52 o
   7   3  13         21.49         22.86        14.69 o
   8   3  13          5.31          5.28        15.54 o
   9   3  13         21.12         21.03        16.17 o
  10   3  13         19.54         42.64        17.37 o
  -3   4  13         24.25         31.23        25.60 o
  -2   4  13         18.88          8.47        26.08 o
  -1   4  13         16.86         44.55        17.83 o
   0   4  13         28.47         27.74        16.88 o
   1   4  13        205.57        203.49        26.56 o
   2   4  13        255.58        231.67        26.43 o
   3   4  13       1504.09       1370.55        48.90 o
   4   4  13       1306.16       1359.39       111.38 o
   5   4  13        241.29        243.36        24.08 o
   6   4  13         78.50         75.69        15.04 o
   7   4  13          0.00          0.43        14.40 o
   8   4  13          7.78          3.68        14.79 o
   9   4  13          4.18         15.15        14.99 o
  10   4  13          1.68          4.12        16.27 o
  -3   5  13          0.00          0.00        61.00 o
  -2   5  13        156.91        169.39        36.55 o
  -1   5  13         30.95         25.49        30.59 o
   0   5  13          0.03         11.31        23.88 o
   1   5  13         25.84         35.92        22.14 o
   2   5  13          2.27          8.27        13.15 o
   3   5  13        254.04        242.80        18.82 o
   4   5  13       5486.81       5541.56       180.05 o
   5   5  13          1.96         10.67        14.50 o
   6   5  13         30.19         37.46        14.26 o
   7   5  13          7.25         19.18        13.64 o
   8   5  13          5.63         18.52        13.18 o
   9   5  13         13.13         14.46        15.08 o
  10   5  13          3.42         16.98        16.23 o
  -2   6  13          1.46          5.82        25.43 o
  -1   6  13          1.72         11.89        30.58 o
   0   6  13         58.22         43.87        26.95 o
   1   6  13        105.32         98.53        24.08 o
   2   6  13        143.53        108.66        19.95 o
   3   6  13        244.36        222.56        19.90 o
   4   6  13       2763.76       2726.14       122.03 o
   5   6  13        200.04        186.96        20.64 o
   6   6  13         13.63         12.23        12.98 o
   7   6  13         59.38         63.68        14.67 o
   8   6  13         25.31         20.60        14.18 o
   9   6  13          4.90         24.60        14.61 o
  10   6  13          3.00         15.99        15.90 o
  -1   7  13          6.42          3.02        27.84 o
   0   7  13          7.28          0.54        29.61 o
   1   7  13          4.21         17.71        26.29 o
   2   7  13          6.24          8.33        15.78 o
   3   7  13        769.30        747.94        87.27 o
   4   7  13        217.36        213.73        20.21 o
   5   7  13         29.41         46.76        16.66 o
   6   7  13          9.67         14.36        21.34 o
   7   7  13         43.71         43.12        13.02 o
   8   7  13          0.02          8.18        17.80 o
   9   7  13         73.43         76.49        19.33 o
   0   8  13          5.72          0.00        24.85 o
   1   8  13          9.78         33.04        30.39 o
   2   8  13         71.43         64.38        19.90 o
   3   8  13        333.27        330.33        29.99 o
   4   8  13       2681.66       2835.55       213.65 o
   5   8  13         10.21         28.05        21.16 o
   6   8  13         38.83         39.66        25.67 o
   7   8  13         12.49          8.22        21.62 o
   8   8  13          2.28          4.48        17.93 o
   9   8  13         32.34         27.16        22.52 o
   1   9  13         10.95          9.58        27.77 o
   2   9  13          0.34          0.00        26.12 o
   3   9  13          0.76         28.84        21.72 o
   4   9  13        922.36        949.68       112.62 o
   5   9  13          3.91          2.88        22.08 o
   6   9  13         30.03         44.02        26.08 o
   7   9  13         32.80         46.32        27.75 o
   8   9  13          0.60         27.67        19.32 o
   3  10  13        642.72        693.42       100.48 o
   4  10  13         86.72        147.36        39.68 o
   5  10  13          2.64          6.32        22.70 o
   6  10  13         22.31         48.67        22.22 o
   7  10  13          2.08         34.02        32.82 o
  -3  -6  14          7.44          0.00        43.85 o
  -2  -6  14          5.23          9.89        25.92 o
  -1  -6  14         20.42         19.51        38.21 o
   0  -6  14          9.52          0.00        48.76 o
   1  -6  14          2.20          7.98        42.99 o
   2  -6  14          3.36         19.98        27.48 o
  -3  -5  14         22.41         47.46        22.05 o
  -2  -5  14          1.79         37.14        41.40 o
  -1  -5  14         11.49         10.37        25.23 o
   0  -5  14        249.66        201.88        31.25 o
   1  -5  14          1.13          0.00        43.64 o
   2  -5  14          1.19         10.56        40.38 o
   3  -5  14          0.60         13.60        24.96 o
   4  -5  14          3.49          1.95        25.28 o
  -4  -4  14         11.60         13.94        42.74 o
  -3  -4  14          2.40          0.00        21.56 o
  -2  -4  14          0.10          6.36        22.17 o
  -1  -4  14          1.25          2.95        23.25 o
   0  -4  14          0.58         10.27        24.14 o
   1  -4  14         26.29         15.93        22.31 o
   2  -4  14         42.19         20.33        42.03 o
   3  -4  14          0.10          2.42        37.17 o
   4  -4  14         14.11         19.69        25.72 o
   5  -4  14         88.89        154.90        30.45 o
  -4  -3  14         32.34         22.78        31.23 o
  -3  -3  14          7.34         20.23        20.76 o
  -2  -3  14          3.06          3.93        16.88 o
  -1  -3  14        111.09         84.87        26.12 o
   0  -3  14          1.37          7.60        21.76 o
   1  -3  14         81.13         97.16        24.83 o
   2  -3  14         29.39         21.08        24.86 o
   3  -3  14          4.25          5.92        22.14 o
   4  -3  14          3.25          5.19        36.72 o
   5  -3  14        441.68        514.67        61.49 o
   6  -3  14        108.51         80.01        27.49 o
  -4  -2  14          0.13          0.00        29.84 o
  -3  -2  14         22.10         40.21        19.64 o
  -2  -2  14         24.31         22.28        18.48 o
  -1  -2  14         16.08         12.09        20.61 o
   0  -2  14        365.68        325.78        35.91 o
   1  -2  14          0.53         14.58        22.52 o
   2  -2  14         41.04         52.22        21.45 o
   3  -2  14         10.25         29.84        20.82 o
   4  -2  14         59.11         79.23        23.84 o
   5  -2  14        228.61        189.77        36.54 o
   6  -2  14        159.58        148.83        41.63 o
   7  -2  14          7.86          0.00        26.33 o
  -4  -1  14          3.68          4.57        30.98 o
  -3  -1  14          2.45         15.78        18.74 o
  -2  -1  14          0.00          3.74        18.60 o
  -1  -1  14         56.11         76.05        20.01 o
   0  -1  14          0.00          0.00        19.21 o
   1  -1  14         50.18         56.01        20.62 o
   2  -1  14         29.12         31.46        19.84 o
   3  -1  14        169.09        135.31        22.19 o
   4  -1  14         30.17         27.70        17.35 o
   5  -1  14         11.26         26.80        19.01 o
   6  -1  14         45.30         51.07        19.33 o
   7  -1  14         12.92          8.94        26.33 o
   8  -1  14          1.19          0.00        24.50 o
  -4   0  14         26.59         36.49        29.49 o
  -3   0  14         15.89         31.96        19.02 o
  -2   0  14         28.54         31.97        18.57 o
  -1   0  14        304.75        281.03        29.97 o
   0   0  14         24.51         53.37        19.72 o
   1   0  14        114.51        115.39        21.67 o
   2   0  14        275.52        227.29        26.78 o
   3   0  14          0.78          7.07        18.35 o
   4   0  14        198.03        207.83        24.92 o
   5   0  14        679.58        736.04       182.09 o
   6   0  14        170.05        136.37        22.32 o
   7   0  14          0.01          0.00        23.13 o
   8   0  14         51.36         39.16        18.10 o
  -4   1  14         11.15          9.38        35.72 o
  -3   1  14         22.03         55.54        20.67 o
  -2   1  14          0.06         13.26        19.29 o
  -1   1  14        124.87        123.71        21.09 o
   0   1  14        392.96        309.87        30.25 o
   1   1  14         74.30         91.70        21.06 o
   2   1  14          2.35         18.69        18.26 o
   3   1  14          4.01         18.39        17.89 o
   4   1  14          0.02         12.53        18.65 o
   5   1  14          9.96          0.00        18.43 o
   6   1  14         50.35         34.19        17.97 o
   7   1  14        179.01        194.97        23.96 o
   8   1  14         75.75        100.43        28.61 o
   9   1  14          0.36         28.13        19.46 o
  -4   2  14          1.09         15.79        33.00 o
  -3   2  14         22.95         37.66        20.26 o
  -2   2  14          9.27         10.43        18.48 o
  -1   2  14         15.82         15.64        19.51 o
   0   2  14         68.84         79.43        21.24 o
   1   2  14        124.41        134.71        23.49 o
   2   2  14         30.00         33.49        19.09 o
   3   2  14        122.45        134.22        22.18 o
   4   2  14        109.46        102.98        20.99 o
   5   2  14         48.34         74.62        18.25 o
   6   2  14        167.07        152.92        22.39 o
   7   2  14         39.62         14.50        15.22 o
   8   2  14          7.09         27.56        17.67 o
   9   2  14         17.49         12.60        17.10 o
  -3   3  14         11.98          0.00        46.57 o
  -2   3  14         41.46         42.85        19.19 o
  -1   3  14        329.29        304.15        30.51 o
   0   3  14         18.82         24.08        18.65 o
   1   3  14        352.59        376.20        32.58 o
   2   3  14        336.55        324.19        32.30 o
   3   3  14         40.27         51.41        18.64 o
   4   3  14         32.45         50.93        18.26 o
   5   3  14        782.06        734.60        73.49 o
   6   3  14          1.96          6.69        16.78 o
   7   3  14         96.29         56.48        15.60 o
   8   3  14        177.30        152.52        21.42 o
   9   3  14         81.96        169.51        32.06 o
  -3   4  14          0.15         20.82        28.25 o
  -2   4  14          0.95          4.57        25.25 o
  -1   4  14          0.10         24.20        24.57 o
   0   4  14        350.28        296.78        27.56 o
   1   4  14          0.04          7.78        16.68 o
   2   4  14          7.21         15.53        19.25 o
   3   4  14         40.15         51.89        18.12 o
   4   4  14          3.84         13.65        19.15 o
   5   4  14         20.13         33.28        17.73 o
   6   4  14          8.23         30.60        17.31 o
   7   4  14         40.64         33.33        15.41 o
   8   4  14         28.59         33.80        16.74 o
   9   4  14         33.58         32.20        16.39 o
  -2   5  14          0.28         21.30        26.66 o
  -1   5  14         68.82         37.49        29.71 o
   0   5  14         21.08          6.20        21.17 o
   1   5  14        146.04        174.60        28.60 o
   2   5  14         75.20         66.24        24.05 o
   3   5  14        214.00        218.49        28.69 o
   4   5  14         50.67         44.30        15.62 o
   5   5  14         14.67         18.02        17.08 o
   6   5  14         34.17         56.19        17.15 o
   7   5  14        117.40         98.02        16.70 o
   8   5  14         35.77         33.83        15.23 o
   9   5  14          5.44         11.37        16.27 o
  -1   6  14        313.42        329.44        46.83 o
   0   6  14          2.39          3.75        26.53 o
   1   6  14         29.13         15.61        23.91 o
   2   6  14         64.97         44.88        22.36 o
   3   6  14         13.33         13.09        21.28 o
   4   6  14         12.96         22.98        14.14 o
   5   6  14        581.78        658.50        43.64 o
   6   6  14          4.46         22.65        16.10 o
   7   6  14         58.35         51.28        15.51 o
   8   6  14         66.14         58.81        16.17 o
   9   6  14          0.77         18.70        14.92 o
   0   7  14        161.55        206.45        38.43 o
   1   7  14         59.06         52.42        28.60 o
   2   7  14         90.71         71.82        38.38 o
   3   7  14        273.82        312.80        57.76 o
   4   7  14         41.55         57.59        18.54 o
   5   7  14          1.45         19.88        23.13 o
   6   7  14          3.75         32.95        21.54 o
   7   7  14        101.76         96.11        19.63 o
   8   7  14         32.08         40.64        21.61 o
   9   7  14          8.36         12.46        19.09 o
   1   8  14         50.94         38.94        32.24 o
   2   8  14          2.15          0.00        30.06 o
   3   8  14         35.95         50.28        30.95 o
   4   8  14         36.51         42.56        24.39 o
   5   8  14          0.73          0.00        19.14 o
   6   8  14         57.03         97.29        37.04 o
   7   8  14         48.90         52.48        26.34 o
   8   8  14          0.03         28.94        20.74 o
   2   9  14         19.70          0.00        36.63 o
   3   9  14         31.75         16.94        35.31 o
   4   9  14          9.00         15.07        34.85 o
   5   9  14        115.73        122.76        26.80 o
   6   9  14         11.79         16.99        29.13 o
   7   9  14         81.82        100.72        29.91 o
  -2  -5  15         22.30         22.39        23.67 o
  -1  -5  15          0.04          3.97        25.67 o
   0  -5  15         11.77         21.85        24.73 o
   1  -5  15          5.20         14.04        24.94 o
   2  -5  15          8.62          6.08        40.61 o
   3  -5  15          3.71         15.44        39.42 o
  -3  -4  15         17.99         51.59        45.45 o
  -2  -4  15        212.69        214.24        33.35 o
  -1  -4  15          0.58         15.08        25.80 o
   0  -4  15         17.04         25.25        24.30 o
   1  -4  15        669.97        564.11        53.15 o
   2  -4  15          5.95          0.00        23.25 o
   3  -4  15          0.18          0.00        42.19 o
   4  -4  15          7.31          4.02        38.47 o
  -3  -3  15          4.17         19.85        19.71 o
  -2  -3  15         37.65         64.46        22.51 o
  -1  -3  15        250.53        285.29        36.12 o
   0  -3  15          0.49          0.00        24.74 o
   1  -3  15         47.79         73.62        25.78 o
   2  -3  15          6.84         24.11        23.61 o
   3  -3  15          6.95          9.12        22.77 o
   4  -3  15         16.21         50.22        24.72 o
   5  -3  15         91.03        119.46        37.30 o
  -3  -2  15        195.88        289.96        33.88 o
  -2  -2  15         43.55         29.30        18.54 o
  -1  -2  15          0.32          9.57        21.34 o
   0  -2  15          3.99          4.73        20.77 o
   1  -2  15          0.50          1.81        23.53 o
   2  -2  15         40.58         44.35        28.09 o
   3  -2  15          2.83          0.00        23.99 o
   4  -2  15          6.78         24.30        19.66 o
   5  -2  15          0.92         15.13        19.33 o
   6  -2  15        111.03        159.00        29.29 o
  -3  -1  15          0.03         11.34        20.44 o
  -2  -1  15        369.35        359.76        30.97 o
  -1  -1  15         27.97         12.70        21.14 o
   0  -1  15          2.19          0.00        20.28 o
   1  -1  15        621.32        481.40        73.73 o
   2  -1  15          0.13         18.49        20.17 o
   3  -1  15         50.34         38.57        19.70 o
   4  -1  15         99.54         98.30        21.18 o
   5  -1  15         85.71         79.94        22.13 o
   6  -1  15         71.67         26.99        20.46 o
   7  -1  15          0.37          7.71        23.72 o
  -3   0  15          9.36         36.63        20.35 o
  -2   0  15          9.49         16.36        19.41 o
  -1   0  15        837.24        922.85        61.47 o
   0   0  15         33.09         40.72        20.33 o
   1   0  15         33.20         48.60        21.34 o
   2   0  15          0.62          6.72        19.34 o
   3   0  15          6.24          0.00        18.89 o
   4   0  15        152.79        151.63        24.52 o
   5   0  15         49.41         56.10        20.23 o
   6   0  15         33.05         29.21        20.12 o
   7   0  15          2.78          6.06        23.39 o
   8   0  15          7.93         39.35        25.13 o
  -3   1  15         93.73        151.86        27.48 o
  -2   1  15          4.64         19.42        20.12 o
  -1   1  15         18.97         53.73        19.79 o
   0   1  15         95.73        112.18        23.34 o
   1   1  15         49.04         50.11        20.70 o
   2   1  15         20.38         45.36        19.37 o
   3   1  15         92.53         93.03        22.06 o
   4   1  15         15.41         19.90        19.87 o
   5   1  15         85.28         56.80        19.31 o
   6   1  15        402.79        417.92       118.72 o
   7   1  15         47.48         37.24        22.80 o
   8   1  15          9.55          1.02        18.86 o
  -3   2  15          2.95         13.83        19.72 o
  -2   2  15        262.40        293.77        29.83 o
  -1   2  15          0.37         26.03        20.20 o
   0   2  15         18.32         20.00        22.02 o
   1   2  15        169.79        139.88        24.24 o
   2   2  15         81.21         81.31        21.26 o
   3   2  15         25.65         43.53        22.27 o
   4   2  15         53.32         55.98        19.33 o
   5   2  15         14.99         20.30        19.87 o
   6   2  15        340.64        353.07        73.75 o
   7   2  15         30.15         45.25        19.37 o
   8   2  15          2.34          1.23        18.67 o
  -2   3  15         37.31          7.24        24.39 o
  -1   3  15       1161.97       1049.80        91.84 o
   0   3  15          2.02          9.76        19.22 o
   1   3  15         99.94        105.08        24.19 o
   2   3  15          7.32         12.19        19.38 o
   3   3  15         15.95         21.41        19.03 o
   4   3  15         50.96         71.63        20.70 o
   5   3  15         41.38         44.86        20.63 o
   6   3  15          4.94          7.66        18.99 o
   7   3  15        134.60        148.97        22.53 o
   8   3  15          6.83         21.45        18.00 o
   9   3  15         71.16         80.52        19.73 o
  -2   4  15          0.67         20.51        27.51 o
  -1   4  15          4.47         16.95        25.86 o
   0   4  15        176.39        195.88        29.18 o
   1   4  15          0.07         17.14        18.58 o
   2   4  15        101.05        117.52        24.49 o
   3   4  15        370.32        380.67        32.77 o
   4   4  15         55.64         50.80        19.26 o
   5   4  15          2.22          7.82        18.02 o
   6   4  15        299.97        353.51        30.40 o
   7   4  15          4.08         19.49        18.24 o
   8   4  15         34.61         59.60        20.70 o
   9   4  15         13.74          4.46        18.10 o
  -1   5  15          0.30          6.18        27.91 o
   0   5  15         27.49         17.92        23.42 o
   1   5  15          0.00         13.35        24.24 o
   2   5  15         13.55          6.57        22.63 o
   3   5  15         70.39         62.03        21.81 o
   4   5  15          1.99         14.43        20.42 o
   5   5  15          5.31         14.22        19.31 o
   6   5  15        103.35        127.85        21.43 o
   7   5  15         58.49         79.38        20.30 o
   8   5  15         20.88         11.52        17.55 o
   9   5  15         30.32         48.30        28.54 o
   0   6  15         23.28         18.94        29.46 o
   1   6  15          4.04          9.24        24.19 o
   2   6  15          4.91          0.00        23.98 o
   3   6  15         34.48         35.93        26.77 o
   4   6  15         50.74         44.89        21.58 o
   5   6  15        173.25        226.45        40.03 o
   6   6  15         18.89         49.01        19.22 o
   7   6  15         21.30         65.31        18.50 o
   8   6  15          8.54         14.81        15.58 o
   9   6  15          0.45          9.41        17.58 o
   1   7  15          6.02          0.00        31.79 o
   2   7  15          0.01          0.60        29.88 o
   3   7  15        320.58        340.04        44.95 o
   4   7  15          4.82         38.96        33.66 o
   5   7  15          0.02          0.00        30.17 o
   6   7  15         83.60         77.70        28.83 o
   7   7  15         42.27         77.27        26.82 o
   8   7  15          9.89         19.32        23.09 o
   2   8  15         64.48         88.65        31.47 o
   3   8  15          6.11         18.01        31.53 o
   4   8  15          0.29          8.76        32.48 o
   5   8  15         49.91         58.61        29.61 o
   6   8  15         40.47         65.55        30.18 o
   7   8  15         43.04         59.84        52.81 o
   8   8  15          0.40         20.15        33.75 o
   4   9  15          5.43         19.88        34.52 o
   5   9  15         50.07         65.00        36.57 o
   6   9  15         12.13          0.00        35.32 o
  -1  -4  16          1.94          6.16        26.29 o
   0  -4  16         44.14         45.92        24.68 o
   1  -4  16        541.80        468.37        82.93 o
   2  -4  16         15.62         24.42        25.50 o
   3  -4  16         16.33          4.30        26.50 o
  -2  -3  16         45.89         41.81        20.62 o
  -1  -3  16         36.99         53.21        26.24 o
   0  -3  16          3.46         24.90        25.79 o
   1  -3  16          1.61         21.55        25.80 o
   2  -3  16         18.27         50.96        24.57 o
   3  -3  16          9.55          0.00        18.75 o
   4  -3  16          3.68          7.56        24.44 o
   5  -3  16        241.05        261.09        53.62 o
  -2  -2  16          9.55         32.91        21.16 o
  -1  -2  16         29.76         20.24        22.07 o
   0  -2  16        449.58        381.30        70.61 o
   1  -2  16         18.13         33.73        21.34 o
   2  -2  16          2.59          9.80        21.79 o
   3  -2  16          6.43         18.02        21.70 o
   4  -2  16          4.14         19.11        20.57 o
   5  -2  16          0.34          2.50        20.61 o
   6  -2  16          5.33          2.17        24.71 o
  -2  -1  16         31.20         26.49        21.06 o
  -1  -1  16          2.09          0.41        22.22 o
   0  -1  16         84.78         61.94        21.76 o
   1  -1  16        715.30        614.43        69.27 o
   2  -1  16          0.10         18.81        20.91 o
   3  -1  16         33.27         32.68        21.31 o
   4  -1  16        249.62        174.06        37.33 o
   5  -1  16          0.72          2.17        20.44 o
   6  -1  16          0.09          3.69        20.46 o
  -2   0  16         43.80         54.93        21.75 o
  -1   0  16         41.34         26.52        21.04 o
   0   0  16          4.66         12.21        22.01 o
   1   0  16          0.46          0.40        21.32 o
   2   0  16         17.84         11.56        21.18 o
   3   0  16          1.49          0.00        17.53 o
   4   0  16         51.79         63.51        21.09 o
   5   0  16        151.72        158.74        25.25 o
   6   0  16         12.63         15.68        19.37 o
   7   0  16          5.62         19.77        24.41 o
  -2   1  16         10.76         25.33        22.21 o
  -1   1  16          1.10         28.42        20.33 o
   0   1  16        597.89        550.54        48.82 o
   1   1  16         46.88         35.54        22.46 o
   2   1  16          1.09          0.00        19.97 o
   3   1  16         43.50         48.37        20.46 o
   4   1  16          0.04          1.32        21.22 o
   5   1  16         32.28         22.99        20.76 o
   6   1  16          1.19         27.20        19.57 o
   7   1  16         17.31          3.87        24.17 o
  -2   2  16         55.11         65.59        22.24 o
  -1   2  16          0.82          0.00        21.28 o
   0   2  16         14.18         26.62        20.25 o
   1   2  16        596.46        595.89        41.40 o
   2   2  16         23.73         11.16        20.97 o
   3   2  16         13.16         20.10        20.82 o
   4   2  16        353.13        410.37        55.46 o
   5   2  16          6.51         22.74        19.63 o
   6   2  16         70.84         64.98        19.65 o
   7   2  16         26.71         32.26        19.99 o
   8   2  16         20.15         28.24        24.69 o
  -2   3  16         13.13         21.53        25.25 o
  -1   3  16         46.54         59.02        25.54 o
   0   3  16         62.36         80.77        22.90 o
   1   3  16          0.48         11.04        22.72 o
   2   3  16          1.48          9.95        20.99 o
   3   3  16         24.19         41.54        19.88 o
   4   3  16         61.91         77.84        22.40 o
   5   3  16         49.95         56.58        20.70 o
   6   3  16          4.33          6.13        20.12 o
   7   3  16         30.61         30.40        18.93 o
   8   3  16        133.74        137.51        30.47 o
  -1   4  16          0.75         15.23        25.43 o
   0   4  16        288.91        276.48        35.12 o
   1   4  16          0.31         11.87        23.39 o
   2   4  16         23.15         33.06        22.46 o
   3   4  16         73.64         93.30        33.94 o
   4   4  16         11.83         29.12        21.29 o
   5   4  16         15.23         17.86        19.31 o
   6   4  16         16.62          5.53        20.17 o
   7   4  16         11.00          8.96        19.48 o
   8   4  16         34.29         27.84        22.73 o
   0   5  16         16.40          4.33        24.67 o
   1   5  16        325.36        420.94        68.28 o
   2   5  16          1.82          3.34        24.32 o
   3   5  16         34.91         25.49        22.00 o
   4   5  16        262.78        257.29        50.45 o
   5   5  16         37.61         33.20        20.38 o
   6   5  16         40.35         47.32        19.42 o
   7   5  16         40.28         68.74        19.68 o
   8   5  16          0.21          1.97        20.43 o
   1   6  16         52.10         64.26        31.67 o
   2   6  16         58.57         51.12        25.46 o
   3   6  16          0.55          1.59        23.95 o
   4   6  16        134.52        166.61        26.83 o
   5   6  16          0.00          0.00        21.38 o
   6   6  16          3.58          9.44        20.78 o
   7   6  16          8.02         30.37        20.33 o
   8   6  16        199.79        227.11        26.77 o
   2   7  16         19.84          0.00        31.79 o
   3   7  16         21.71         21.15        33.40 o
   4   7  16         10.23         28.06        30.37 o
   5   7  16         45.76         53.27        32.39 o
   6   7  16          4.27         11.68        31.83 o
   7   7  16         17.22         32.18        29.31 o
   4   8  16         91.74        129.86        45.13 o
   5   8  16          1.37         12.77        31.25 o
   6   8  16         44.91         58.63        30.27 o
   0  -3  17          0.12         22.28        23.18 o
   1  -3  17         21.53         31.38        24.42 o
   2  -3  17         59.75         60.32        28.67 o
   3  -3  17          0.38         11.29        23.93 o
  -1  -2  17          0.00          0.00        23.48 o
   0  -2  17         18.18         14.45        21.65 o
   1  -2  17          0.25          0.00        22.43 o
   2  -2  17          9.33          0.41        23.08 o
   3  -2  17          6.88          2.03        23.11 o
   4  -2  17          0.50          8.88        22.19 o
  -1  -1  17          8.64         19.09        20.92 o
   0  -1  17         26.05         39.68        22.99 o
   1  -1  17         54.05         36.60        22.32 o
   2  -1  17         19.05         22.39        22.51 o
   3  -1  17         10.82         14.78        22.92 o
   4  -1  17        125.60        120.06        31.05 o
   5  -1  17          8.48         42.83        31.83 o
  -1   0  17         12.26         33.95        31.98 o
   0   0  17          0.06          4.56        23.17 o
   1   0  17         39.42         54.67        22.44 o
   2   0  17        223.26        270.21        50.71 o
   3   0  17          9.57         12.32        22.35 o
   4   0  17         34.53         36.27        22.26 o
   5   0  17        103.72        102.67        23.39 o
   6   0  17          5.80          3.28        20.85 o
  -1   1  17          0.00         12.21        22.24 o
   0   1  17         14.06         13.49        22.91 o
   1   1  17         16.24          4.95        19.78 o
   2   1  17          3.17         20.68        21.82 o
   3   1  17          0.04         12.98        20.68 o
   4   1  17         11.82         18.94        21.31 o
   5   1  17          3.03          3.70        21.14 o
   6   1  17          6.72          6.18        21.96 o
   7   1  17          3.31          9.05        24.31 o
  -1   2  17          1.44          7.99        21.76 o
   0   2  17          7.06         17.41        20.62 o
   1   2  17         22.55          2.19        22.66 o
   2   2  17         35.65         24.99        22.15 o
   3   2  17         12.66         29.04        21.80 o
   4   2  17        286.53        256.15        32.24 o
   5   2  17          1.51         16.81        20.91 o
   6   2  17         40.76         53.29        21.31 o
   7   2  17         44.79         56.65        23.83 o
   0   3  17          1.53          0.00        25.84 o
   1   3  17          4.88         31.79        24.40 o
   2   3  17        305.04        280.21        32.60 o
   3   3  17         36.25          6.41        21.59 o
   4   3  17          6.17         44.38        22.51 o
   5   3  17         23.95         28.61        20.13 o
   6   3  17          0.01          0.00        20.58 o
   7   3  17         33.87         49.54        20.74 o
   0   4  17          5.78         18.80        26.11 o
   1   4  17          7.48          0.00        26.24 o
   2   4  17         12.82         24.31        24.34 o
   3   4  17         25.86         40.14        23.62 o
   4   4  17         75.43         84.99        23.17 o
   5   4  17          3.57          8.18        22.05 o
   6   4  17          0.36          0.00        20.33 o
   7   4  17          4.94         24.99        20.06 o
   1   5  17          8.62         13.71        26.25 o
   2   5  17          3.76         17.40        25.64 o
   3   5  17          5.05          5.98        28.77 o
   4   5  17        303.90        347.78        47.77 o
   5   5  17         36.81         45.54        21.56 o
   6   5  17         19.06          2.96        19.08 o
   7   5  17          0.91          1.41        19.91 o
   2   6  17        174.51        188.68        32.85 o
   3   6  17          0.02         21.51        24.44 o
   4   6  17          5.91         48.05        24.49 o
   5   6  17          1.14          1.42        21.64 o
   6   6  17         29.24         26.02        21.40 o
   7   6  17         12.35          9.85        20.95 o
   4   7  17         17.07         32.11        33.37 o
   5   7  17         31.15         40.57        32.58 o
   6   7  17         13.84         30.36        32.77 o
   1  -1  18         19.17         17.36        22.66 o
   2  -1  18         49.21         34.80        23.70 o
   3  -1  18         54.09         96.89        24.89 o
   4  -1  18         16.61         29.42        23.88 o
   0   0  18        346.21        356.94        37.74 o
   1   0  18         10.33          0.00        23.79 o
   2   0  18         20.21         15.98        22.68 o
   3   0  18         11.43         19.31        21.70 o
   4   0  18         15.60         39.81        22.33 o
   5   0  18         14.37         43.71        22.72 o
   0   1  18        429.67        418.75        35.87 o
   1   1  18          1.04         11.38        21.97 o
   2   1  18         15.50         16.50        23.16 o
   3   1  18         63.51         91.97        24.47 o
   4   1  18          3.65          6.61        22.15 o
   5   1  18          0.04          0.00        22.21 o
   1   2  18         15.95         20.95        24.69 o
   2   2  18         23.81         29.77        23.14 o
   3   2  18        102.45        105.19        25.56 o
   4   2  18          3.59          9.38        22.52 o
   5   2  18          7.29          4.31        21.74 o
   6   2  18          1.37          0.00        20.87 o
   1   3  18         22.81         28.24        23.99 o
   2   3  18         20.18         46.33        31.51 o
   3   3  18         41.31         35.41        22.70 o
   4   3  18         11.33          0.65        21.96 o
   5   3  18         10.97         33.97        21.70 o
   6   3  18          0.00          0.00        19.57 o
   2   4  18          0.27         20.23        25.19 o
   3   4  18         85.67        106.17        25.94 o
   4   4  18          0.82         11.06        22.09 o
   5   4  18          0.43         13.71        21.59 o
   6   4  18          9.83         24.54        21.03 o
   3   5  18         63.42         68.59        25.54 o
   4   5  18          8.21         24.26        25.24 o
   5   5  18          5.01         40.24        23.88 o
   6   5  18          0.05          1.32        22.49 o
                                                
