# Supplementary material for: Do carboximide–carboxylic acid combinations form co-crystals? The role of hydroxyl substitution on the formation of co-crystals and eutectics
Source: IUCrJ. 2015 Apr 10;2(Pt 3):341–51. doi: 10.1107/S2052252515002651 (PMC4420544; doi:10.1107/S2052252515002651)
Supplement: Supplementary file 11 [file m-02-00341-GM-4HBAsup11.hkl]

#
# h,k,l, Fc-squared, Fo-squared, sigma(Fo-squared), status flag
#
data_GM-4HBA
_shelx_title 'GM-4HBA'
_shelx_refln_list_code          4
_shelx_F_calc_maximum      555.62
_exptl_crystal_F_000      1631.79
_reflns_d_resolution_high  0.8107

loop_
 _space_group_symop_operation_xyz
 'x, y, z'
 '-x, -y, z+1/2'
 '-x+1/2, y, z+1/2'
 'x+1/2, -y, z'

_cell_length_a    40.6920
_cell_length_b     5.4524
_cell_length_c    16.3546
_cell_angle_alpha  90.000
_cell_angle_beta   90.000
_cell_angle_gamma  90.000

_shelx_F_squared_multiplier     1.000

loop_
 _refln_index_h
 _refln_index_k
 _refln_index_l
 _refln_F_squared_calc
 _refln_F_squared_meas
 _refln_F_squared_sigma
 _refln_observed_status
  22   2 -15         45.13         30.93        37.99 o
  23   2 -15          9.78         63.19        54.22 o
  25   2 -15        102.02         74.20        46.10 o
  17   1 -14          9.74         11.78        18.93 o
  18   1 -14        159.84        144.73        46.73 o
  19   1 -14         34.35         10.46        12.45 o
  20   1 -14          5.71          5.72        15.85 o
  21   1 -14         85.13        124.36        36.90 o
  22   1 -14        218.54        244.70        48.83 o
  23   1 -14        867.77        805.85        90.78 o
  24   1 -14        222.64        281.68        53.98 o
  25   1 -14        549.75        523.80        75.20 o
  26   1 -14         17.24         23.62        19.47 o
  27   1 -14         16.16          4.27        16.34 o
  28   1 -14         14.43         60.88        28.51 o
  29   1 -14          9.56         41.03        25.66 o
  31   1 -14        462.87        434.85        75.20 o
  32   1 -14          9.48          0.09        12.93 o
  19   2 -14         26.41         17.14        37.97 o
  20   2 -14        223.90        160.94        70.22 o
  21   2 -14         30.47         23.78        43.85 o
  22   2 -14        194.98        173.11        62.11 o
  23   2 -14        101.05        133.81        49.37 o
  24   2 -14        137.97        128.86        43.31 o
  25   2 -14         74.83         61.85        32.10 o
  26   2 -14        421.44        453.48        78.86 o
  27   2 -14        137.92        198.07        53.70 o
  28   2 -14         57.60         76.31        33.82 o
  29   2 -14        230.76        230.22        59.33 o
  30   2 -14        105.23        102.78        37.04 o
  31   2 -14        226.76        233.08        58.58 o
  32   2 -14        108.98         40.57        20.02 o
  24   3 -14        136.09         64.27        71.09 o
  25   3 -14        175.29        192.15        99.70 o
  26   3 -14         12.27         24.35        28.40 o
  27   3 -14         37.41         11.76        43.64 o
  28   3 -14          2.15         37.61        38.34 o
  14   0 -13       1883.73       1629.20       109.80 o
  16   0 -13       6442.51       6560.06       227.38 o
  18   0 -13        125.76        112.17        27.30 o
  20   0 -13       1850.38       2114.93       127.73 o
  22   0 -13        299.58        390.98        57.57 o
  14   1 -13        322.49        308.82        74.86 o
  15   1 -13        983.48       1027.52       123.50 o
  16   1 -13        548.79        452.96        76.95 o
  17   1 -13        694.20        693.76        77.35 o
  18   1 -13        505.72        667.57        76.76 o
  19   1 -13         32.66         24.79        21.07 o
  20   1 -13        309.91        289.24        52.27 o
  21   1 -13        470.54        471.95        67.39 o
  22   1 -13         21.08         33.62        11.82 o
  23   1 -13       1043.50        998.10       100.55 o
  24   1 -13        240.74        226.65        48.66 o
  25   1 -13        291.74        288.32        55.80 o
  26   1 -13         47.43         57.22        24.76 o
  27   1 -13        211.07        368.75        66.15 o
  28   1 -13        334.07        302.86        61.11 o
  29   1 -13       1289.14       1214.74       125.17 o
  30   1 -13        335.70        256.15        59.54 o
  31   1 -13       1119.52       1231.60       127.66 o
  17   2 -13         86.22         88.05        54.40 o
  18   2 -13         82.10        144.25        63.46 o
  19   2 -13        122.97         87.46        42.98 o
  20   2 -13          5.08          0.00        12.74 o
  21   2 -13        253.98        275.08        58.62 o
  22   2 -13        247.11        222.66        52.55 o
  23   2 -13        101.58        122.13        41.49 o
  24   2 -13        413.46        411.37        73.70 o
  25   2 -13        199.29        220.60        56.00 o
  26   2 -13         88.59         43.79        22.03 o
  27   2 -13        242.87        201.46        56.64 o
  28   2 -13        158.38        131.67        46.27 o
  29   2 -13          6.66          0.00        13.83 o
  30   2 -13         83.04         73.68        31.20 o
  31   2 -13         24.44         41.98        27.53 o
  32   2 -13        225.37        138.81        48.20 o
  33   2 -13        356.12        437.63        84.26 o
  34   2 -13        373.02        470.63        88.78 o
  35   2 -13         68.32         34.34        26.06 o
  21   3 -13        249.40        368.49       117.02 o
  22   3 -13         12.65         15.20        25.77 o
  23   3 -13         55.84        130.20        62.41 o
  24   3 -13         24.91          0.00        24.02 o
  25   3 -13        161.71        183.67        71.09 o
  26   3 -13         64.75          5.10        40.01 o
  27   3 -13        660.58        730.77       117.30 o
  28   3 -13         24.19         13.07        24.57 o
  29   3 -13        111.34         90.80        38.25 o
  30   3 -13        109.47        130.08        48.82 o
  31   3 -13         31.06         93.85        45.02 o
  12   0 -12        785.03        656.87        63.75 o
  14   0 -12        534.64        454.17        46.91 o
  16   0 -12        510.26        534.59        55.09 o
  18   0 -12        874.27        948.03        80.98 o
  12   1 -12        263.39        247.08        31.43 o
  13   1 -12        111.27         88.61        14.51 o
  14   1 -12        207.41        127.02        38.02 o
  15   1 -12       2166.03       2123.84       131.86 o
  16   1 -12        636.04        636.19        71.14 o
  17   1 -12       1047.24       1067.77        94.29 o
  18   1 -12        252.69        250.51        45.44 o
  19   1 -12        103.06        164.01        39.00 o
  20   1 -12        226.10        223.83        47.68 o
  21   1 -12       1047.83       1069.00       101.02 o
  22   1 -12        836.05        864.96        92.76 o
  23   1 -12        362.74        307.22        57.46 o
  24   1 -12         45.70         68.94        25.83 o
  25   1 -12        160.95        169.04        39.68 o
  26   1 -12        139.24        124.00        37.76 o
  15   2 -12        557.60        584.44       110.62 o
  16   2 -12         68.26         54.71        43.50 o
  17   2 -12        231.92        129.72        44.81 o
  18   2 -12        258.35        300.81        63.20 o
  19   2 -12        249.59        167.17        42.42 o
  20   2 -12         15.83         22.37        23.36 o
  21   2 -12         19.50         87.02        37.10 o
  22   2 -12       1083.80       1196.58       121.31 o
  23   2 -12         68.50         72.72        31.74 o
  24   2 -12         32.40         34.38        27.14 o
  25   2 -12        118.58        107.13        37.13 o
  26   2 -12        293.37        314.64        65.34 o
  27   2 -12         83.81        106.24        37.81 o
  28   2 -12        172.75        175.40        51.28 o
  29   2 -12        225.40        220.12        58.11 o
  30   2 -12         97.99        132.82        50.46 o
  31   2 -12         87.01        101.92        40.76 o
  32   2 -12         54.78         29.29        20.36 o
  33   2 -12        121.37        138.13        53.09 o
  34   2 -12         58.18         77.14        34.18 o
  35   2 -12         94.99        142.76        58.18 o
  36   2 -12         87.81         86.68        40.46 o
  37   2 -12         69.22        133.97        49.61 o
  19   3 -12        273.61        505.99       125.02 o
  20   3 -12        530.37        442.46       112.08 o
  21   3 -12        627.44        910.02       147.05 o
  22   3 -12        126.35         82.66        51.31 o
  23   3 -12        263.61        189.60        59.76 o
  24   3 -12        129.49        125.73        47.30 o
  25   3 -12         10.71          4.62        15.92 o
  26   3 -12        308.35        260.70        66.45 o
  27   3 -12        185.83        182.74        55.20 o
  28   3 -12        335.70        332.32        75.25 o
  29   3 -12         95.71        131.23        50.66 o
  30   3 -12        407.63        395.11        81.63 o
  31   3 -12         60.05         65.34        41.67 o
  32   3 -12         70.84         81.63        39.42 o
  25   4 -12         35.22        195.60        93.45 o
  26   4 -12        101.11        197.63        87.44 o
  27   4 -12         39.81          9.22        38.16 o
  10   0 -11         43.15         44.50        19.09 o
  12   0 -11        162.93        148.66        24.56 o
  14   0 -11       2908.31       2597.65       124.79 o
  10   1 -11         71.52         60.90         9.50 o
  11   1 -11        328.25        294.96        24.21 o
  12   1 -11        746.12        657.17        81.08 o
  13   1 -11        288.19        271.41        45.14 o
  14   1 -11        272.32        308.14        47.57 o
  15   1 -11        168.06        233.27        41.98 o
  16   1 -11        882.06        839.66        80.82 o
  17   1 -11       1354.53       1340.03       104.80 o
  18   1 -11        307.84        263.75        45.64 o
  19   1 -11        415.10        512.47        66.74 o
  20   1 -11        351.03        341.73        56.51 o
  21   1 -11        693.37        614.88        76.94 o
  22   1 -11        493.35        489.34        69.00 o
   9   2 -11       1130.30        658.01        31.96 o
  13   2 -11       2442.89       3391.87       263.89 o
  14   2 -11        274.91        136.63        52.68 o
  15   2 -11        888.23        830.88       110.79 o
  16   2 -11        728.93        814.71        95.23 o
  17   2 -11        626.66        589.89        78.10 o
  18   2 -11         32.12         74.32        29.69 o
  19   2 -11        755.21        611.12        81.82 o
  20   2 -11        388.60        382.57        65.95 o
  21   2 -11         98.27         93.16        37.43 o
  22   2 -11        214.78        199.51        50.14 o
  23   2 -11        562.77        447.74        74.12 o
  24   2 -11         81.94        100.42        36.34 o
  25   2 -11        263.87        224.42        52.19 o
  26   2 -11         11.95         16.82        16.99 o
  27   2 -11        248.36        384.38        72.39 o
  28   2 -11        527.46        601.42        91.00 o
  29   2 -11         77.68         30.01        18.46 o
  30   2 -11         77.49         77.85        36.45 o
  31   2 -11        311.72        242.76        62.02 o
  32   2 -11        155.39        215.20        56.51 o
  33   2 -11        147.91         88.24        36.50 o
  34   2 -11        176.32        209.13        62.10 o
  35   2 -11        208.42        279.52        69.95 o
  36   2 -11        106.25         70.27        34.09 o
  17   3 -11        140.35        226.81        88.18 o
  18   3 -11        195.35        360.80        98.90 o
  19   3 -11         71.89         86.27        51.30 o
  20   3 -11        191.61        268.85        74.15 o
  21   3 -11         69.41         41.09        41.02 o
  22   3 -11         67.67         56.59        33.85 o
  23   3 -11         47.20         62.05        33.74 o
  24   3 -11         27.93         25.07        14.04 o
  25   3 -11        420.65        423.21        80.61 o
  26   3 -11         51.75         67.87        32.29 o
  27   3 -11        230.54        298.65        71.23 o
  28   3 -11        490.91        500.11        89.37 o
  29   3 -11          7.26          0.00        16.52 o
  30   3 -11          7.36         13.30         9.59 o
  31   3 -11         12.74         53.04        30.89 o
  32   3 -11        316.79        397.48        82.60 o
  33   3 -11         50.15         19.87        12.61 o
  34   3 -11         20.44         25.95        27.94 o
  35   3 -11          9.88         24.19        31.39 o
  22   4 -11          6.50          0.00        15.83 o
  23   4 -11        365.02        626.61       154.67 o
  24   4 -11        152.51        272.08       102.95 o
  25   4 -11         89.65        170.15        85.93 o
  26   4 -11          1.15          4.34        37.93 o
  27   4 -11          3.14         58.89        57.11 o
  28   4 -11         53.03         68.36        42.11 o
  29   4 -11        456.71        650.50       124.26 o
   8   0 -10        658.72        537.59        58.24 o
  10   0 -10        207.05        224.66        28.78 o
  12   0 -10        931.83        834.86        62.15 o
   9   1 -10        745.08        936.65       108.25 o
  10   1 -10        496.72        509.90        68.84 o
  11   1 -10        158.89        172.74        32.85 o
  12   1 -10        770.18        808.81        72.94 o
  13   1 -10        213.90        218.67        39.64 o
  14   1 -10        138.32        127.90        31.08 o
  15   1 -10        642.12        642.52        68.01 o
  16   1 -10        284.54        231.25        43.70 o
  17   1 -10         26.31         52.68        27.37 o
  18   1 -10         54.71         34.53        19.06 o
  19   1 -10       1100.59       1123.56        99.97 o
  27   1 -10        188.34        160.35        34.89 o
  28   1 -10       1001.20        893.97        80.03 o
   7   2 -10        887.10        669.00        36.56 o
   8   2 -10       1547.60       1308.87        60.86 o
  11   2 -10        235.97        315.60        80.32 o
  12   2 -10        968.85       1427.28       154.79 o
  13   2 -10        540.11        530.09        87.98 o
  14   2 -10        401.83        439.74        69.01 o
  15   2 -10        254.45        282.96        52.75 o
  16   2 -10        510.20        554.76        74.60 o
  17   2 -10        460.18        438.47        66.51 o
  18   2 -10        240.15        218.47        47.86 o
  19   2 -10        567.00        599.10        80.10 o
  20   2 -10       1399.12       1393.33       123.45 o
  21   2 -10       1139.10       1150.22       113.88 o
  22   2 -10        590.83        531.29        81.02 o
  23   2 -10        240.94        235.13        52.92 o
  24   2 -10         20.53         68.37        39.42 o
  25   2 -10        101.85        139.33        44.23 o
  26   2 -10        323.55        299.75        64.24 o
  27   2 -10        345.61        366.09        72.53 o
  28   2 -10        160.52        168.63        49.67 o
  29   2 -10        128.34        196.38        54.24 o
  30   2 -10        521.38        462.69        53.40 o
  31   2 -10        168.61        159.77        42.19 o
  32   2 -10        375.05        407.31        65.45 o
  15   3 -10       1181.61       1728.09       216.13 o
  16   3 -10        138.03        173.35        74.35 o
  17   3 -10       1061.43        934.14       140.06 o
  18   3 -10        252.93        191.35        63.23 o
  19   3 -10        283.91        274.10        65.86 o
  20   3 -10         70.94        117.31        44.64 o
  21   3 -10        667.25        610.57        93.85 o
  22   3 -10        398.69        296.09        66.69 o
  23   3 -10       1341.15       1164.83       131.59 o
  24   3 -10         75.76         71.03        32.21 o
  25   3 -10        805.61        897.85       117.17 o
  26   3 -10         23.72         37.87        26.30 o
  27   3 -10        220.56        229.11        57.49 o
  28   3 -10         65.87         15.52        13.70 o
  29   3 -10        224.97        247.96        62.15 o
  30   3 -10        326.18        210.85        61.24 o
  31   3 -10        285.14        245.17        66.63 o
  32   3 -10        110.68        115.56        46.10 o
  33   3 -10        126.60         90.67        43.79 o
  34   3 -10        316.33        367.34        81.98 o
  35   3 -10         46.66         57.22        26.86 o
  36   3 -10         40.66         24.23        27.55 o
  37   3 -10         98.18         88.30        41.65 o
  20   4 -10         82.65        203.23        87.50 o
  21   4 -10         88.94         79.39        71.61 o
  22   4 -10        112.33        162.17        74.59 o
  23   4 -10         10.24         32.84        17.78 o
  24   4 -10        258.00        229.53        96.61 o
  25   4 -10         25.12         27.83        35.30 o
  26   4 -10        146.01        201.25        76.58 o
  27   4 -10         82.52        161.06        59.82 o
  28   4 -10          0.17          6.55         9.12 o
  29   4 -10        117.44        115.49        48.80 o
  30   4 -10        451.37        433.49        93.57 o
  31   4 -10         51.82          2.72        18.36 o
   8   0  -9        119.91        151.16        21.59 o
  10   0  -9       9391.90      10055.28       273.42 o
  22   0  -9        964.63        776.30        47.42 o
  24   0  -9       1085.13       1190.26        64.06 o
  26   0  -9       3271.62       3464.99       129.40 o
  28   0  -9        334.62        352.97        37.80 o
   8   1  -9        152.08        127.92        35.88 o
   9   1  -9        913.87        600.34        68.43 o
  10   1  -9        651.74        644.00        62.59 o
  11   1  -9        557.49        593.16        60.96 o
  12   1  -9       1042.08        954.32        78.50 o
  13   1  -9        792.58        831.69        75.88 o
  14   1  -9        890.94        817.18        76.33 o
  15   1  -9       1433.12       1542.02       110.10 o
  16   1  -9       4775.77       4870.31       212.07 o
  22   1  -9        211.91        236.98        38.21 o
  23   1  -9       1153.13        918.40        46.48 o
  24   1  -9        160.26        151.99        14.29 o
  25   1  -9        209.53        178.11        31.34 o
  26   1  -9        471.18        422.17        49.68 o
  27   1  -9        442.65        441.70        52.36 o
  28   1  -9         88.64        127.05        28.82 o
  29   1  -9        962.07        993.81        84.00 o
  30   1  -9       1793.43       1863.61       119.23 o
  31   1  -9       4446.03       4546.03       197.97 o
  32   1  -9       1060.52       1074.65        90.92 o
  33   1  -9        324.15        334.51        51.45 o
  34   1  -9         66.54         84.30        27.44 o
   5   2  -9       1118.68       1005.17        50.29 o
   6   2  -9       4219.67       3904.21       126.33 o
   7   2  -9       1077.14        673.39        59.66 o
  10   2  -9        222.69        266.19        71.85 o
  11   2  -9        381.55        276.67        62.95 o
  12   2  -9        803.87        679.98        95.21 o
  13   2  -9        254.27        228.03        47.44 o
  14   2  -9        562.20        632.21        76.58 o
  15   2  -9        934.02        871.03        90.54 o
  16   2  -9        972.35       1000.56        97.56 o
  17   2  -9       1805.18       1324.58       155.99 o
  18   2  -9        548.39        490.90        68.91 o
  19   2  -9       1214.70       1284.75       118.72 o
  20   2  -9        246.86        281.14        56.12 o
  21   2  -9        301.43        290.05        57.65 o
  22   2  -9        700.04        653.96        87.86 o
  23   2  -9         36.47         62.97        32.46 o
  24   2  -9        185.05        161.85        43.23 o
  25   2  -9        344.59        310.50        42.27 o
  26   2  -9        415.20        388.87        46.87 o
  27   2  -9        756.50        680.84        82.57 o
  28   2  -9        572.97        620.45        77.52 o
  29   2  -9        816.29        934.19        95.84 o
  30   2  -9        383.84        350.15        58.89 o
  31   2  -9        496.69        473.41        66.67 o
  32   2  -9        662.80        705.55        85.05 o
  33   2  -9        595.52        601.62        77.40 o
  34   2  -9        150.33        212.35        49.41 o
  35   2  -9        119.55        131.47        40.35 o
   4   3  -9        680.66        670.47        58.59 o
   5   3  -9       1667.38       1630.87        95.18 o
  13   3  -9          3.57          7.64        25.23 o
  14   3  -9        268.35        396.71       100.31 o
  15   3  -9        712.82       1175.91       152.16 o
  16   3  -9          9.74         33.03        26.59 o
  17   3  -9       1238.75       1066.01       128.18 o
  18   3  -9        271.31        234.14        57.99 o
  19   3  -9        749.94        683.68        97.26 o
  20   3  -9        175.71        207.30        53.31 o
  21   3  -9          3.53         45.83        31.03 o
  22   3  -9         16.24          3.68        18.19 o
  23   3  -9         21.55         29.62        25.78 o
  24   3  -9         41.58         25.13        21.39 o
  25   3  -9         21.41         20.10        11.01 o
  26   3  -9         68.04         62.79        32.01 o
  27   3  -9        108.73        115.30        41.28 o
  28   3  -9         38.03         40.91        27.37 o
  29   3  -9          6.78         15.22        32.94 o
  30   3  -9        562.62        542.55        63.95 o
  31   3  -9        254.93        204.04        53.01 o
  32   3  -9         20.18         22.56        16.56 o
  33   3  -9        142.25        198.58        38.27 o
  34   3  -9         95.69        146.98        33.19 o
  35   3  -9        193.54        225.56        92.97 o
  36   3  -9         27.14         42.13        26.01 o
  37   3  -9        386.69        504.57        65.72 o
  38   3  -9        116.02        125.98        34.44 o
  18   4  -9        499.27        602.65       153.75 o
  20   4  -9        121.72        276.93        93.16 o
  21   4  -9        153.00        186.00        78.29 o
  22   4  -9        234.43        288.34        94.64 o
  23   4  -9        350.60        434.77       105.69 o
  24   4  -9        390.91        523.00       105.82 o
  25   4  -9        304.96        368.60        85.66 o
  26   4  -9        147.61         63.16        36.46 o
  27   4  -9        418.09        376.87        81.50 o
  28   4  -9        455.08        506.19        95.30 o
  29   4  -9        718.10        639.76       110.80 o
  30   4  -9         37.14         95.84        46.11 o
  31   4  -9        225.12        234.42        68.45 o
  32   4  -9        320.99        258.50        74.10 o
  33   4  -9          4.61          1.32        11.61 o
   6   0  -8       4759.25       4826.88       147.22 o
   8   0  -8        659.08        613.08        45.34 o
  18   0  -8       1428.12       1166.01        54.64 o
  20   0  -8       1354.07       1397.74        65.26 o
  22   0  -8       1605.70       1644.85        76.53 o
  24   0  -8         44.18         52.17        14.21 o
  26   0  -8        103.09        115.16        21.83 o
  28   0  -8        458.50        465.69        46.81 o
  30   0  -8        949.80       1079.49        77.28 o
  32   0  -8        838.97        895.70        75.31 o
  34   0  -8         79.36         70.55        24.38 o
   6   1  -8       1768.66       1446.18       125.43 o
   7   1  -8        841.02        737.69        77.67 o
   8   1  -8       2766.09       2851.37       132.77 o
   9   1  -8       2057.98       2169.99       114.96 o
  10   1  -8       1885.49       2044.56       111.92 o
  11   1  -8        476.96        492.49        54.14 o
  12   1  -8        907.99       1015.22        81.25 o
  13   1  -8        828.27        935.95        79.97 o
  14   1  -8       4784.88       4549.23       196.48 o
  18   1  -8        860.90        870.74        66.32 o
  19   1  -8        167.03        124.26        29.88 o
  20   1  -8         77.63         42.14        18.40 o
  21   1  -8          2.46         12.44        13.08 o
  22   1  -8        206.74        208.02        33.33 o
  23   1  -8        369.82        338.49        43.69 o
  24   1  -8        118.89        120.25        25.02 o
  25   1  -8        268.49        350.77        45.68 o
  26   1  -8        779.74        770.17        69.79 o
  27   1  -8        461.99        458.47        54.67 o
  28   1  -8         27.98         13.70         9.93 o
  29   1  -8       1405.12       1535.37       105.47 o
  30   1  -8       3199.17       3115.55       159.68 o
  31   1  -8        244.46        217.44        39.62 o
  32   1  -8        345.39        295.19        49.38 o
  33   1  -8        711.89        806.61        80.79 o
  34   1  -8        448.27        367.47        55.20 o
  35   1  -8        713.31        893.20        86.01 o
  36   1  -8         58.05         43.40        21.31 o
  37   1  -8        544.35        592.11        72.25 o
  38   1  -8        103.92        126.04        34.93 o
   0   2  -8       3393.80       2890.50       135.09 o
   3   2  -8       9178.65       8367.12       225.46 o
   4   2  -8       5024.10       4640.32       144.10 o
   5   2  -8        856.79        865.41        52.99 o
   6   2  -8        218.60         91.78        32.36 o
   9   2  -8       2248.21       2917.84       219.58 o
  10   2  -8        112.46        132.91        40.96 o
  11   2  -8        721.76        759.02        80.44 o
  12   2  -8       2613.57       2558.21        91.23 o
  13   2  -8       4858.39       4906.09       263.82 o
  14   2  -8        144.72        153.21        23.12 o
  15   2  -8       1223.41       1185.08        51.84 o
  16   2  -8        266.97        261.16        24.90 o
  17   2  -8        497.53        435.26        50.64 o
  18   2  -8         93.88         79.41        16.83 o
  19   2  -8        145.81        127.16        68.09 o
  20   2  -8       1147.49        733.51       316.87 o
  21   2  -8        588.78        406.48       131.27 o
  22   2  -8        588.50        640.05        58.62 o
  23   2  -8         18.52         43.36        18.01 o
  24   2  -8         22.68         13.19         6.68 o
  25   2  -8        240.55        155.16        37.74 o
  26   2  -8        534.11        478.32        64.90 o
  27   2  -8        462.38        497.90        67.10 o
  28   2  -8       1246.60       1295.47       111.70 o
  29   2  -8       1319.62       1508.15       121.78 o
  30   2  -8        298.78        297.63        57.03 o
  31   2  -8        521.20        577.55        77.25 o
  32   2  -8        124.89        148.93        43.76 o
  33   2  -8        229.60        234.33        53.38 o
  34   2  -8         88.67         43.14        23.77 o
  35   2  -8        126.78        161.42        41.64 o
  36   2  -8         55.47        107.84        40.42 o
  37   2  -8         88.01        125.34        40.19 o
  38   2  -8         55.63        108.86        40.36 o
  39   2  -8        143.53        148.62        42.10 o
  40   2  -8        353.85        456.08        75.27 o
   1   3  -8       3358.16       3092.82       127.41 o
   2   3  -8        317.40        377.61        40.61 o
   3   3  -8        272.07        303.04        37.84 o
  12   3  -8        133.51        224.30        83.85 o
  13   3  -8        348.15        509.06       113.01 o
  14   3  -8         32.19          9.79        31.24 o
  15   3  -8        156.72        276.08        70.82 o
  16   3  -8         45.95         43.18        26.82 o
  17   3  -8         65.16         47.80        26.08 o
  18   3  -8        216.13        281.46        62.47 o
  19   3  -8        223.95        283.16        59.91 o
  20   3  -8        537.41        305.10        62.80 o
  21   3  -8        654.10        731.58        99.17 o
  22   3  -8         34.67         16.73        15.61 o
  23   3  -8        379.68        345.26        65.98 o
  24   3  -8        254.64        236.06        56.15 o
  25   3  -8         35.85         14.84        10.12 o
  26   3  -8        143.83        163.09        35.71 o
  27   3  -8        196.64        190.50        36.38 o
  28   3  -8        188.60        186.41        38.29 o
  29   3  -8        306.10        269.28        43.57 o
  30   3  -8        437.90        429.04        57.46 o
  31   3  -8        600.97        647.92        81.00 o
  32   3  -8         86.30         75.02        27.91 o
  33   3  -8        395.44        372.52        53.23 o
  34   3  -8        207.41        188.19        73.04 o
  35   3  -8         33.33         48.38        19.57 o
  36   3  -8        116.53        146.56        34.83 o
  37   3  -8         46.42         86.73        34.60 o
  38   3  -8         83.04         65.75        25.61 o
  39   3  -8        242.76        222.44        50.20 o
  40   3  -8        130.07        187.46        40.03 o
  17   4  -8        619.16        949.01       173.24 o
  18   4  -8         27.58         31.68        52.81 o
  19   4  -8        431.47        662.95       143.42 o
  20   4  -8        147.00        201.54        77.08 o
  21   4  -8        360.11        313.34        85.79 o
  22   4  -8       1064.25       1288.22       167.49 o
  23   4  -8         40.33         67.47        35.22 o
  24   4  -8       1546.56       1454.46       162.03 o
  25   4  -8         47.83         16.55        16.41 o
  26   4  -8        746.73        668.57       108.44 o
  27   4  -8        152.77        145.14        51.07 o
  28   4  -8        274.42        274.34        73.81 o
  29   4  -8        392.97        381.54        85.65 o
  30   4  -8         15.13          0.00        32.25 o
  31   4  -8        281.02        345.97        83.08 o
  32   4  -8        236.12        223.13        71.83 o
  33   4  -8        112.66        139.28        53.02 o
  34   4  -8         18.56         39.11        22.90 o
  35   4  -8         16.82         30.44        20.91 o
  24   5  -8         47.30        118.21        87.61 o
  25   5  -8         46.76         58.61        53.37 o
  26   5  -8        162.24        274.86       118.03 o
  27   5  -8         48.13        159.63        89.92 o
   6   0  -7       9604.63       9901.83       189.98 o
  16   0  -7        283.36        279.85        25.16 o
  18   0  -7        183.41        193.49        21.32 o
  20   0  -7        450.07        434.10        36.72 o
  22   0  -7        553.49        605.28        47.00 o
  24   0  -7        246.64        291.40        35.10 o
  26   0  -7        772.43        866.72        69.69 o
  28   0  -7       1356.96       1302.88        99.85 o
  30   0  -7         64.26         77.30        26.62 o
   1   1  -7       3111.64       3077.91       125.33 o
   6   1  -7         71.90         60.11        22.45 o
   7   1  -7        220.11        263.53        35.84 o
   8   1  -7        645.47        674.17        58.80 o
   9   1  -7       1754.77       1702.63        98.58 o
  10   1  -7        136.81        121.63        24.30 o
  11   1  -7        535.30        568.03        58.66 o
  12   1  -7       6249.05       6603.71       235.71 o
  15   1  -7         36.01         52.40        15.44 o
  16   1  -7      16501.43      17695.84       438.27 o
  17   1  -7        325.42        357.40        40.19 o
  18   1  -7        119.66         87.33        20.97 o
  19   1  -7         51.84         51.81        15.33 o
  20   1  -7       1021.81        983.33        73.24 o
  21   1  -7        370.25        377.48        45.92 o
  22   1  -7         49.40         38.59        16.23 o
  23   1  -7        213.49        183.39        32.87 o
  24   1  -7        460.10        422.88        49.95 o
  25   1  -7        473.61        497.48        54.28 o
  26   1  -7        930.56        924.64        76.06 o
  27   1  -7        935.46        956.06        79.19 o
  28   1  -7        867.18        929.49        80.59 o
  29   1  -7       2876.01       3070.22       156.04 o
  30   1  -7          5.52          0.00         7.36 o
  31   1  -7        309.59        295.38        48.56 o
  32   1  -7       2057.30       2291.26       138.68 o
  33   1  -7        365.38        432.62        60.77 o
  34   1  -7       1163.01       1246.10       103.42 o
  35   1  -7         29.80         34.25        19.58 o
  36   1  -7        124.12        122.68        36.44 o
  37   1  -7        349.22        390.51        63.20 o
  38   1  -7        128.89        194.99        45.83 o
  39   1  -7        129.00        156.88        40.13 o
  40   1  -7         58.58         64.64        30.67 o
  41   1  -7        224.89        228.78        47.98 o
   1   2  -7       8608.18       8869.83       250.15 o
   2   2  -7       3223.09       3146.91        85.19 o
   3   2  -7       2635.71       2486.16       255.99 o
   4   2  -7       2263.85       2027.30       301.97 o
   5   2  -7       2708.56       2454.14       160.89 o
   8   2  -7       3263.40       3596.28       128.51 o
   9   2  -7       1380.57       1570.58        64.47 o
  10   2  -7        560.71        546.22        35.42 o
  11   2  -7        419.62        424.55        31.42 o
  12   2  -7        165.45        177.46        20.92 o
  13   2  -7        383.11        359.09        30.55 o
  14   2  -7         20.76         19.31        20.24 o
  15   2  -7         39.05         19.45        18.34 o
  16   2  -7        479.91        428.68        36.51 o
  17   2  -7         47.01         31.43        11.23 o
  18   2  -7        146.61        167.36        29.84 o
  19   2  -7        324.09        329.84        39.27 o
  20   2  -7        746.73        770.96        59.67 o
  21   2  -7         50.43         53.85        29.80 o
  22   2  -7        206.35        212.38        42.20 o
  23   2  -7        150.48        132.60        35.95 o
  24   2  -7        788.01        763.16        81.89 o
  25   2  -7        714.79        694.08        78.32 o
  26   2  -7        186.15        187.57        42.14 o
  27   2  -7        769.65        727.71        83.31 o
  28   2  -7        506.35        393.68        61.60 o
  29   2  -7       1615.58       1606.40       126.73 o
  30   2  -7        131.11        143.32        33.99 o
  31   2  -7        569.03        733.03        86.28 o
  32   2  -7        744.42        791.40        90.37 o
  33   2  -7        526.54        480.48        70.82 o
  34   2  -7         69.28        109.71        40.60 o
  35   2  -7        176.39        207.03        48.00 o
  36   2  -7          9.77         42.37        24.50 o
  37   2  -7         85.66        133.50        40.80 o
  38   2  -7         72.52         84.99        37.48 o
  39   2  -7        226.83        198.77        47.87 o
  40   2  -7        147.07        212.85        53.24 o
  41   2  -7         91.25        127.16        42.63 o
  42   2  -7        113.26        153.49        46.75 o
  43   2  -7         91.91        137.10        40.51 o
   1   3  -7       1413.25       1423.23        73.01 o
   2   3  -7        692.22        793.64        55.67 o
   3   3  -7        546.28        647.00        52.20 o
   4   3  -7        152.11        139.39        25.06 o
   5   3  -7        307.80        327.37        39.97 o
  11   3  -7        156.75        197.01        77.21 o
  12   3  -7        207.38        177.76        62.79 o
  13   3  -7          4.28          0.00        14.92 o
  14   3  -7         34.28         22.73        32.62 o
  15   3  -7        351.48        305.37        61.76 o
  16   3  -7         47.90         40.95        24.01 o
  17   3  -7        483.39        477.45        76.73 o
  18   3  -7         33.54         49.95        26.78 o
  19   3  -7        916.55        767.85        98.50 o
  20   3  -7         76.95        101.51        37.02 o
  21   3  -7        674.38        665.24        64.19 o
  22   3  -7         21.69         56.41        16.97 o
  23   3  -7       1029.05        972.22        79.30 o
  24   3  -7        284.80        318.35        46.74 o
  25   3  -7        669.80        734.12        69.42 o
  26   3  -7         85.47         93.30        27.36 o
  27   3  -7         86.44         76.54        24.16 o
  28   3  -7        396.31        347.84        48.76 o
  29   3  -7         57.72         80.48        25.71 o
  30   3  -7         28.89         62.78        24.85 o
  31   3  -7        255.75        253.36        43.68 o
  32   3  -7        178.54        132.26        42.77 o
  33   3  -7         47.27         86.42        35.88 o
  34   3  -7        116.12        115.54        34.31 o
  35   3  -7         53.97         50.22        29.25 o
  36   3  -7        282.63        246.11        45.30 o
  37   3  -7        191.47        260.22        60.80 o
  38   3  -7         12.67         25.34        23.50 o
  39   3  -7        100.54         93.46        41.78 o
  40   3  -7        105.03        176.59        51.60 o
  41   3  -7        198.55        282.65        68.43 o
  15   4  -7        306.55        451.77       118.02 o
  16   4  -7       1281.25       1483.39       213.51 o
  17   4  -7        133.66        160.34        70.01 o
  18   4  -7         49.06        138.36        66.05 o
  19   4  -7        185.01        189.48        67.76 o
  20   4  -7        137.23        119.20        51.65 o
  21   4  -7        870.47       1085.85       140.51 o
  22   4  -7        156.88        161.67        54.85 o
  23   4  -7        341.57        380.57        81.80 o
  24   4  -7       1004.45        895.15       122.73 o
  25   4  -7        368.82        374.90        78.96 o
  26   4  -7        201.21        130.79        47.39 o
  27   4  -7         76.92         84.27        44.01 o
  28   4  -7         22.81         48.99        32.62 o
  29   4  -7        418.57        438.65        62.57 o
  30   4  -7        186.62        183.11        41.35 o
  31   4  -7          9.66         23.92        14.75 o
  32   4  -7         56.47         72.06        28.95 o
  33   4  -7          7.98          2.58        23.79 o
  34   4  -7        137.15        138.21        37.00 o
  35   4  -7        145.75        155.77        42.82 o
  36   4  -7        365.24        295.07        54.12 o
  22   5  -7         28.40          8.89        38.21 o
  23   5  -7        382.61        505.41       154.93 o
  24   5  -7         84.18         71.62        50.67 o
  25   5  -7        231.26        286.86       129.51 o
  26   5  -7         34.10         73.88        42.31 o
  27   5  -7          9.07         44.62        54.54 o
  28   5  -7         69.52         69.71        56.28 o
   4   0  -6      17647.60      17673.55       388.50 o
  12   0  -6        367.05        335.24        23.35 o
  14   0  -6        332.50        281.36        22.68 o
  16   0  -6       1858.24       1893.14        74.42 o
  18   0  -6       3067.41       3807.04       128.20 o
  20   0  -6       3224.42       3994.30       155.32 o
   0   1  -6      22524.08      22925.11       308.58 o
   1   1  -6       6147.38       6136.97       195.08 o
   2   1  -6       3879.17       4201.74       143.76 o
   3   1  -6       7390.14       7535.77       225.13 o
   4   1  -6       6142.90       6870.01       832.61 o
   5   1  -6         28.02         56.49        14.41 o
   6   1  -6        371.79        432.77        44.55 o
   7   1  -6       1383.78       1399.99        84.83 o
   8   1  -6        259.86        341.89        40.49 o
   9   1  -6       3632.07       3646.95       153.33 o
  10   1  -6       5344.76       5246.75       198.83 o
  11   1  -6        997.93        937.86        37.89 o
  12   1  -6       4771.39       4834.34       151.52 o
  13   1  -6       2794.66       2994.00       123.80 o
  14   1  -6        358.06        379.24        39.92 o
  15   1  -6       1955.25       2153.47       103.52 o
  16   1  -6       1229.86       1152.01        75.07 o
  17   1  -6        490.49        512.56        49.41 o
  18   1  -6        854.48        738.36        60.92 o
  19   1  -6        135.64        108.61        24.33 o
  20   1  -6        372.85        403.43        45.05 o
  21   1  -6        444.02        459.76        48.79 o
  22   1  -6       3152.01       3146.77       144.15 o
  23   1  -6        320.27        262.31        38.22 o
  24   1  -6        956.64        961.61        77.31 o
  25   1  -6       2987.06       3127.58       149.59 o
  26   1  -6       3036.81       3327.80       158.21 o
  27   1  -6        568.61        695.26        69.08 o
  28   1  -6       1627.29       1529.31       105.58 o
  29   1  -6        482.87        430.96        58.07 o
  30   1  -6       5502.91       5753.28       230.88 o
  31   1  -6       1537.51       1532.14       111.21 o
  32   1  -6        104.78        133.32        35.04 o
  33   1  -6        101.66        173.94        40.89 o
  34   1  -6       1059.41       1059.70        97.22 o
  35   1  -6        544.79        661.70        78.17 o
  36   1  -6        683.37        631.35        77.90 o
  37   1  -6        117.91        191.48        45.18 o
  38   1  -6         12.90          8.05        15.59 o
  39   1  -6         24.91         22.06        20.05 o
  40   1  -6         47.29         56.24        26.98 o
  41   1  -6        161.07        149.28        36.24 o
  42   1  -6        106.21        120.15        37.21 o
  43   1  -6          7.39         29.82        26.87 o
  44   1  -6        720.80        841.24       101.10 o
  45   1  -6         25.33         57.99        30.15 o
   0   2  -6        950.93        969.33        56.25 o
   1   2  -6       1353.04       1347.98        54.24 o
   2   2  -6        500.55        522.39        30.98 o
   3   2  -6         86.21         83.03        45.06 o
   4   2  -6       1613.16       1351.05       255.65 o
   5   2  -6       2207.57       2396.77        75.47 o
   6   2  -6       5355.17       5676.93       296.26 o
   7   2  -6        977.87       1134.61        56.93 o
   8   2  -6       2277.80       2633.13        88.76 o
   9   2  -6       1199.06       1181.15        69.72 o
  10   2  -6         90.33         64.54        14.14 o
  11   2  -6        540.51        581.21        54.17 o
  12   2  -6        546.77        544.99        38.09 o
  13   2  -6       3160.49       3044.36       138.98 o
  14   2  -6        984.54       1112.14        50.23 o
  15   2  -6       1926.82       1938.47        90.33 o
  16   2  -6        206.83        236.08        31.32 o
  17   2  -6        949.41        912.53        61.91 o
  18   2  -6         27.87         44.94        16.15 o
  19   2  -6         19.08         22.59        13.11 o
  20   2  -6        211.76        214.36        40.92 o
  21   2  -6        450.37        463.61        61.58 o
  22   2  -6       1311.78       1504.15       112.70 o
  23   2  -6        417.56        422.11        59.50 o
  24   2  -6         26.15         17.39        14.31 o
  25   2  -6        165.37        132.71        31.90 o
  26   2  -6        626.92        606.80        73.71 o
  27   2  -6        306.34        318.83        52.76 o
  28   2  -6        718.90        700.95        81.37 o
  29   2  -6       1084.89       1215.01       109.23 o
  30   2  -6       5301.45       5336.42       247.06 o
  31   2  -6       3020.69       3085.24       182.59 o
  32   2  -6        132.44        116.63        36.93 o
  33   2  -6         35.36         14.99        12.66 o
  34   2  -6         12.15         20.88        19.00 o
  35   2  -6        162.71        138.79        36.65 o
  36   2  -6          9.89          0.00         8.28 o
  37   2  -6         69.04        126.24        38.92 o
  38   2  -6        173.35        176.71        45.95 o
  39   2  -6        218.93        249.92        53.77 o
  40   2  -6        127.48        104.27        38.90 o
  41   2  -6        324.96        365.55        67.17 o
  42   2  -6         19.66         30.21        29.24 o
  43   2  -6        104.68        148.31        47.02 o
  44   2  -6          9.19          0.00        11.57 o
  45   2  -6        317.96        331.92        69.31 o
   0   3  -6        270.91        218.59        23.40 o
   1   3  -6        719.99        764.93        48.41 o
   2   3  -6       1884.58       1809.15        83.43 o
   3   3  -6       1027.27       1133.29        66.30 o
   4   3  -6        106.14        116.71        22.16 o
   5   3  -6        773.24        927.45        63.69 o
   6   3  -6        542.69        610.82        54.80 o
  10   3  -6        340.44        432.42       102.47 o
  11   3  -6        209.36        435.79        90.15 o
  12   3  -6         56.71         83.30        32.88 o
  13   3  -6         82.24         90.28        38.17 o
  14   3  -6         60.28         45.59        28.46 o
  15   3  -6        141.36        119.76        35.42 o
  16   3  -6         98.78        106.06        37.25 o
  17   3  -6        171.41        190.14        50.47 o
  18   3  -6        187.39        233.55        37.65 o
  19   3  -6         75.82         75.89        22.93 o
  20   3  -6        173.05        177.64        31.43 o
  21   3  -6       1167.08       1221.71        86.25 o
  22   3  -6        668.57        651.53        62.48 o
  23   3  -6       2965.75       2894.14       168.28 o
  24   3  -6         39.98         36.21        11.83 o
  25   3  -6        319.34        300.03        43.62 o
  26   3  -6        249.53        280.48        43.08 o
  27   3  -6        132.75        127.69        28.82 o
  28   3  -6        138.73        157.85        33.53 o
  29   3  -6        627.71        580.63        62.91 o
  30   3  -6          1.15         15.91        13.09 o
  31   3  -6         71.53         80.45        37.97 o
  32   3  -6         62.27         70.44        28.00 o
  33   3  -6        616.45        798.45       106.46 o
  34   3  -6        575.52        669.04        96.19 o
  35   3  -6        110.38        120.09        47.56 o
  36   3  -6         51.64        115.43        49.10 o
  37   3  -6         72.24         85.93        38.33 o
  38   3  -6         14.80         22.97        28.12 o
  39   3  -6        196.59        178.32        51.40 o
  40   3  -6         18.29         73.92        36.38 o
  41   3  -6         47.70         60.11        31.10 o
  42   3  -6         11.51         63.22        33.22 o
  14   4  -6        979.47       1415.42       205.66 o
  15   4  -6        396.35        768.82       154.61 o
  16   4  -6         97.70        238.66        85.00 o
  17   4  -6       1055.74       1438.02       188.54 o
  18   4  -6       1128.34       1346.39       169.02 o
  19   4  -6        336.90        342.93        80.52 o
  20   4  -6         82.72         52.56        33.38 o
  21   4  -6          3.73         22.77        26.86 o
  22   4  -6        215.12        160.23        51.03 o
  23   4  -6        214.33        279.46        71.53 o
  24   4  -6         65.22         65.09        25.73 o
  25   4  -6        170.90        234.92        45.75 o
  26   4  -6        597.52        472.08        62.43 o
  27   4  -6        176.76        247.33        47.71 o
  28   4  -6        396.73        375.80        56.61 o
  29   4  -6         25.08          4.54        20.10 o
  30   4  -6        305.17        296.61        50.00 o
  31   4  -6        477.33        471.75        62.92 o
  32   4  -6        307.30        322.88        54.42 o
  33   4  -6        706.75        764.80        82.54 o
  34   4  -6        200.50        265.10        47.95 o
  35   4  -6        172.85        228.77        46.27 o
  36   4  -6        270.11        281.45        53.21 o
  37   4  -6         41.74         96.78        30.84 o
  21   5  -6        563.06        857.55       186.37 o
  22   5  -6         50.47        147.92        84.98 o
  23   5  -6        555.57        635.52       166.32 o
  24   5  -6        408.36        491.38       143.53 o
  25   5  -6         15.16         91.91        61.14 o
  26   5  -6         37.97         89.76        52.66 o
  27   5  -6         22.12         76.45        59.55 o
  28   5  -6         90.61        135.58        70.37 o
  29   5  -6         27.67          6.64        27.17 o
  30   5  -6         40.61         16.25        45.70 o
   2   0  -5       7193.43       7465.91       215.82 o
   4   0  -5       9137.84       8958.72       264.54 o
   6   0  -5       2943.09       3114.80       131.27 o
  10   0  -5       5563.04       5095.90       127.51 o
  12   0  -5       1147.99       1033.88        45.38 o
  14   0  -5       1230.93       1373.02        66.16 o
   1   1  -5       5437.66       5092.36       529.34 o
   2   1  -5      44846.02      43593.78       695.31 o
   3   1  -5       6106.48       6041.55       188.79 o
   4   1  -5       4004.87       3685.89       170.92 o
   5   1  -5       2237.46       2330.91        73.94 o
   6   1  -5        321.33        316.53        29.82 o
   7   1  -5        832.16        886.53        28.47 o
   8   1  -5          3.95          9.21         3.28 o
   9   1  -5        105.93         77.42        24.14 o
  10   1  -5        955.27        823.14        58.26 o
  11   1  -5       2817.81       2591.73       112.31 o
  12   1  -5       1619.96       1658.26        87.27 o
  13   1  -5        359.28        419.88        41.91 o
  14   1  -5       2912.52       3066.72       126.13 o
  15   1  -5         66.04         57.40        15.69 o
  16   1  -5        203.70        235.22        32.32 o
  17   1  -5        751.19        741.59        58.18 o
  18   1  -5        939.69        955.10        68.87 o
  19   1  -5        359.40        430.03        47.26 o
  20   1  -5         42.53         51.26        17.90 o
  21   1  -5       3063.61       3227.62       144.19 o
  22   1  -5        191.14        214.01        34.24 o
  23   1  -5        817.68        859.21        71.68 o
  24   1  -5        944.63        940.97        77.37 o
  25   1  -5        826.70        841.70        74.13 o
  26   1  -5        307.74        359.56        48.23 o
  27   1  -5        284.62        300.52        46.36 o
  28   1  -5        193.35        218.35        40.13 o
  29   1  -5        311.07        388.59        60.91 o
  30   1  -5       3949.43       4549.96       209.91 o
  31   1  -5        999.72       1143.50       102.85 o
  32   1  -5        540.66        624.13        76.15 o
  33   1  -5         91.04        103.15        35.17 o
  34   1  -5         77.48        109.01        35.34 o
  35   1  -5        219.43        206.10        51.67 o
  36   1  -5        177.50        237.32        58.65 o
  37   1  -5        128.61        161.19        51.36 o
  38   1  -5        291.20        225.61        57.15 o
  39   1  -5        506.16        711.43       100.16 o
  40   1  -5         17.63         54.63        34.22 o
  41   1  -5          2.47         29.21        30.04 o
  42   1  -5        335.18        271.31        63.01 o
  43   1  -5         37.12        117.04        42.16 o
  44   1  -5        130.05        114.44        43.40 o
  45   1  -5        132.20        164.68        49.16 o
  46   1  -5        580.66        887.82       113.44 o
  47   1  -5         23.02         36.95        23.81 o
  48   1  -5         42.52         79.28        38.35 o
   1   2  -5          2.48          4.53         2.65 o
   2   2  -5         27.01         23.82         8.68 o
   3   2  -5        532.13        507.05        88.96 o
   4   2  -5        406.20        386.21        27.10 o
   5   2  -5       1143.94       1271.78        59.86 o
   6   2  -5        913.57        995.65        45.75 o
   7   2  -5       2669.32       3015.09       138.77 o
   8   2  -5        926.84        998.39        52.65 o
   9   2  -5        198.35        225.88        27.18 o
  10   2  -5        667.73        646.13        43.31 o
  11   2  -5       2575.48       2587.97        95.59 o
  12   2  -5       3604.31       3501.84       121.77 o
  13   2  -5       7979.41       8242.96       191.99 o
  14   2  -5        528.14        638.93        49.39 o
  15   2  -5       6892.99       6853.52       186.58 o
  16   2  -5       1905.25       1853.81        89.01 o
  17   2  -5       8244.40       8235.25       287.93 o
  18   2  -5        244.26        272.65        44.15 o
  19   2  -5       2722.10       2716.13       151.46 o
  20   2  -5        351.36        376.63        55.16 o
  21   2  -5         11.59         29.80        19.51 o
  22   2  -5        229.99        252.70        44.01 o
  23   2  -5        168.86        160.91        35.23 o
  24   2  -5        760.12        695.19        76.63 o
  25   2  -5        628.68        656.37        75.62 o
  26   2  -5        765.44        694.66        77.37 o
  27   2  -5         65.27         78.77        28.86 o
  28   2  -5        328.23        391.92        59.77 o
  29   2  -5       1464.13       1532.24       121.64 o
  30   2  -5       2164.39       2122.05       146.73 o
  31   2  -5       1740.81       1904.52       140.22 o
  32   2  -5        298.86        333.09        59.57 o
  33   2  -5         38.35         19.28         9.29 o
  34   2  -5        169.90        150.67        39.10 o
  35   2  -5        228.42        161.07        41.44 o
  36   2  -5         10.11          0.00         8.21 o
  37   2  -5         70.50         52.10        31.13 o
  38   2  -5        401.73        403.75        69.04 o
  39   2  -5        294.33        315.95        65.70 o
  40   2  -5         97.54        119.25        40.58 o
  41   2  -5         39.01         82.10        36.78 o
  42   2  -5        477.17        612.39        90.82 o
  43   2  -5         55.87         83.24        36.87 o
  44   2  -5         27.34         81.78        39.31 o
  45   2  -5         59.72        142.35        49.38 o
  46   2  -5        783.70       1037.48       124.15 o
   1   3  -5        188.79        157.96        69.45 o
   2   3  -5        882.28        943.74        53.68 o
   3   3  -5       1916.03       1996.38        88.09 o
   4   3  -5       1032.10        977.48        62.07 o
   5   3  -5       1452.49       1615.05        84.04 o
   6   3  -5        360.50        350.48        39.67 o
   7   3  -5        965.09       1097.19        74.19 o
   9   3  -5        793.16       1219.14       159.93 o
  11   3  -5        466.49        455.85        85.26 o
  12   3  -5         27.10         19.57        22.61 o
  13   3  -5        851.38        878.45       100.27 o
  14   3  -5        181.96        148.21        40.27 o
  15   3  -5       1167.12       1189.44        87.79 o
  16   3  -5        370.67        378.68        46.48 o
  17   3  -5        211.14        214.45        40.40 o
  18   3  -5         50.22         28.19        27.32 o
  19   3  -5         44.90         55.74        17.75 o
  20   3  -5        299.82        315.08        41.65 o
  21   3  -5         49.84         45.93        16.68 o
  22   3  -5         12.28         22.51         8.58 o
  23   3  -5        124.60         74.77        20.91 o
  24   3  -5         30.65         62.70        22.61 o
  25   3  -5         78.88         58.70        20.19 o
  26   3  -5        226.64        251.22        40.68 o
  27   3  -5        128.76        116.43        29.27 o
  28   3  -5        393.54        509.41        59.49 o
  29   3  -5       3201.96       2985.23       149.33 o
  30   3  -5         87.21         73.12        36.90 o
  31   3  -5       2353.16       2354.94       178.93 o
  32   3  -5        144.16         80.64        31.04 o
  33   3  -5        346.10        449.35        77.14 o
  34   3  -5        216.43        187.88        51.16 o
  35   3  -5        138.74        141.58        48.19 o
  36   3  -5        123.12        180.51        53.60 o
  37   3  -5         55.64         51.68        35.54 o
  38   3  -5         11.80         78.57        35.53 o
  39   3  -5         20.21         36.89        30.16 o
  40   3  -5          6.78          0.00        18.40 o
  41   3  -5         45.74         33.01        25.54 o
  42   3  -5         33.01        139.11        56.00 o
  43   3  -5        126.84        149.82        50.63 o
  13   4  -5        808.94       1283.88       187.77 o
  14   4  -5        367.12        585.49       125.95 o
  16   4  -5        811.03       1138.69       162.11 o
  17   4  -5       1698.61       1800.00       190.55 o
  18   4  -5         88.03         71.20        38.50 o
  19   4  -5        585.95        630.28       100.54 o
  20   4  -5        409.99        459.70        59.62 o
  21   4  -5         24.09         32.68        20.94 o
  22   4  -5        212.15        185.74        49.04 o
  23   4  -5        200.95        210.31        40.81 o
  24   4  -5        485.61        488.41        72.01 o
  25   4  -5        307.96        315.81        49.98 o
  26   4  -5        662.62        698.29        73.76 o
  27   4  -5        359.29        429.43        79.92 o
  28   4  -5        587.77        585.79        70.18 o
  29   4  -5       1675.69       1547.01       112.78 o
  30   4  -5          1.34          0.85         9.53 o
  31   4  -5       1487.10       1395.51       109.52 o
  32   4  -5        298.84        303.32        54.96 o
  33   4  -5         11.71         12.08        13.56 o
  34   4  -5       1029.40       1018.11       167.14 o
  35   4  -5         85.62         44.05        28.66 o
  36   4  -5        396.73        434.29        63.50 o
  37   4  -5        254.40        237.82        47.93 o
  38   4  -5        564.72        578.26        75.08 o
  20   5  -5        177.00        314.49       124.34 o
  21   5  -5         14.21         31.30        45.43 o
  22   5  -5         47.51         21.18        54.82 o
  23   5  -5         50.99         36.27        44.97 o
  24   5  -5         50.96         94.28        76.29 o
  25   5  -5        263.13        190.05        93.34 o
  26   5  -5        118.20        164.59        76.69 o
  27   5  -5        318.56        285.26        86.80 o
  28   5  -5        253.14        250.76        78.93 o
  29   5  -5         97.51         65.65        53.45 o
  30   5  -5         96.21         71.50        36.67 o
  31   5  -5        299.95        412.34        67.31 o
   2   0  -4      12653.75      12565.29       413.58 o
   4   0  -4      13909.31      14507.09       355.21 o
   6   0  -4       2040.32       2060.83        94.33 o
   8   0  -4        249.30        232.20        13.96 o
  10   0  -4        198.35        211.45        31.76 o
   0   1  -4      88389.92      83648.56      6437.07 o
   1   1  -4        956.46        897.10        25.80 o
   2   1  -4       2271.91       2211.05        81.29 o
   3   1  -4      20040.86      19078.46       533.29 o
   4   1  -4      13031.60      11940.05       386.45 o
   5   1  -4         23.42         19.81         4.17 o
   6   1  -4       1900.41       1954.69        74.81 o
   7   1  -4         77.83         86.87        14.38 o
   8   1  -4       8050.49       8026.71       152.98 o
   9   1  -4       3399.77       3183.71        89.99 o
  10   1  -4       1052.99       1100.67        49.60 o
  11   1  -4        500.26        566.64        46.81 o
  12   1  -4       5354.21       5429.67       178.31 o
  13   1  -4        651.78        590.92        48.32 o
  14   1  -4       4510.37       4542.22       160.91 o
  15   1  -4       1690.20       1705.54        90.70 o
  16   1  -4       2512.17       2783.36       122.19 o
  17   1  -4       1203.60       1459.34        86.13 o
  18   1  -4       1625.85       1453.82        87.20 o
  19   1  -4       1054.92       1058.26        75.19 o
  20   1  -4        572.09        633.34        58.95 o
  21   1  -4       2787.63       3117.49       146.03 o
  22   1  -4        631.76        688.84        66.01 o
  23   1  -4        775.71        988.57        82.30 o
  24   1  -4        320.73        337.55        38.72 o
  25   1  -4        482.77        568.70        75.65 o
  26   1  -4         74.67         89.97        24.51 o
  27   1  -4        583.45        643.50       136.54 o
  28   1  -4         32.64         38.14        18.87 o
  29   1  -4        270.42        271.70        42.61 o
  30   1  -4       1617.75       1569.80       143.77 o
  31   1  -4       1226.55       1299.17       133.74 o
  32   1  -4       1957.41       1785.25       160.19 o
  33   1  -4        589.43        653.29        96.84 o
  34   1  -4        156.36        165.85        54.24 o
  35   1  -4        500.79        435.42        80.19 o
  42   1  -4         31.48          3.11        13.72 o
  43   1  -4         21.21         25.72        30.53 o
  44   1  -4        932.67        597.83       107.16 o
  45   1  -4         22.27         26.90        28.99 o
  46   1  -4        108.82         56.18        42.96 o
  47   1  -4         74.61         30.68        35.92 o
  48   1  -4        632.57        637.91       122.00 o
   0   2  -4       1993.30       1965.53       115.55 o
   1   2  -4        391.79        366.01        13.86 o
   2   2  -4        854.83        806.62        29.16 o
   3   2  -4       1450.39       1529.59        87.97 o
   4   2  -4        631.71        729.30        36.93 o
   5   2  -4        549.44        602.33        32.61 o
   6   2  -4        688.48        767.63        36.72 o
   7   2  -4       1783.57       1980.89        66.50 o
   8   2  -4       4563.36       5142.06       190.94 o
   9   2  -4       1597.24       1708.16        67.83 o
  10   2  -4       1044.43       1014.03        60.63 o
  11   2  -4       2225.08       2139.12       173.27 o
  12   2  -4       3132.44       3395.43       118.42 o
  13   2  -4       1754.03       1956.21       129.70 o
  14   2  -4        971.45       1077.13        63.93 o
  15   2  -4        317.64        386.59        38.16 o
  16   2  -4        250.08        254.78        42.07 o
  17   2  -4        888.25        935.06        83.13 o
  18   2  -4        569.23        579.68        65.66 o
  19   2  -4        155.20        156.65        28.78 o
  20   2  -4        919.62        884.87        58.70 o
  21   2  -4        419.47        414.73        40.36 o
  22   2  -4          9.79          9.84         7.93 o
  23   2  -4        364.71        336.48        37.42 o
  24   2  -4        126.36        109.64        30.53 o
  25   2  -4         93.04        140.40        26.81 o
  26   2  -4        105.00        121.06        24.79 o
  27   2  -4        280.64        240.16        34.70 o
  28   2  -4       1200.83       1105.94        76.43 o
  29   2  -4       2547.27       2551.28       119.78 o
  30   2  -4        412.19        417.47        49.55 o
  31   2  -4        992.96       1036.52        77.28 o
  32   2  -4       1478.31       1354.75       112.50 o
  33   2  -4        105.58        104.43        27.82 o
  34   2  -4        226.91        212.22        35.46 o
  35   2  -4        209.11        182.72        79.27 o
  36   2  -4        275.67        281.73        44.72 o
  37   2  -4        665.62        592.75        63.80 o
  38   2  -4        174.03        180.67        36.22 o
  39   2  -4          7.23          2.86        13.97 o
  40   2  -4         42.47         95.35        38.39 o
  41   2  -4          3.09         34.95        25.10 o
  42   2  -4        203.68        197.44        49.84 o
  43   2  -4         29.66         64.26        32.39 o
  44   2  -4         61.60         63.02        31.10 o
  45   2  -4        122.18        102.89        38.74 o
  46   2  -4        196.46        186.20        55.11 o
   0   3  -4        968.05        894.03        41.68 o
   1   3  -4        877.01        912.76        47.52 o
   2   3  -4         54.56         60.43        14.04 o
   3   3  -4       4933.35       4707.49       149.39 o
   4   3  -4       1539.13       1571.53        79.50 o
   5   3  -4       4696.32       4940.78       170.20 o
   6   3  -4        523.94        602.86        52.41 o
   7   3  -4       3235.26       3129.71       138.59 o
   8   3  -4        131.51        158.47       102.80 o
   9   3  -4       2991.89       3045.21       232.25 o
  10   3  -4        283.27        238.43        56.83 o
  11   3  -4        298.81        333.66        58.27 o
  12   3  -4         44.72         41.86        17.62 o
  13   3  -4        414.07        460.41        49.86 o
  14   3  -4        290.10        265.78        36.99 o
  15   3  -4        702.86        773.54        63.80 o
  16   3  -4         20.04         15.13         8.01 o
  17   3  -4        129.31        164.34        40.01 o
  18   3  -4        357.09        336.69        42.26 o
  19   3  -4        344.60        418.96        48.67 o
  20   3  -4        216.08        231.73        36.77 o
  21   3  -4        322.38        300.64        31.08 o
  22   3  -4        384.50        398.57        63.20 o
  23   3  -4        424.21        411.51        38.93 o
  24   3  -4        254.77        260.54        31.45 o
  25   3  -4        882.44        882.57        58.67 o
  26   3  -4       1043.85        909.67        60.97 o
  27   3  -4        409.89        434.32        49.56 o
  28   3  -4       2914.12       2872.93       133.59 o
  29   3  -4        691.33        678.08        64.21 o
  30   3  -4         29.96         42.78        20.16 o
  31   3  -4       1085.83       1073.11        83.27 o
  32   3  -4       1567.47       1746.84       203.02 o
  33   3  -4        965.42       1035.00        83.42 o
  34   3  -4        371.45        380.76        50.95 o
  35   3  -4        228.84        215.52        44.77 o
  36   3  -4        727.79        740.19        74.92 o
  37   3  -4        228.11        279.25        45.15 o
  38   3  -4         33.67         59.21        24.84 o
  39   3  -4         66.74         74.86        34.89 o
  40   3  -4        108.24         95.16        42.02 o
  41   3  -4        135.32        106.90        46.47 o
  42   3  -4          0.18         29.27        26.99 o
  43   3  -4        184.66        183.10        59.57 o
  12   4  -4        192.63        254.85        85.95 o
  13   4  -4        637.10       1060.45       180.09 o
  14   4  -4        542.65        830.64       141.75 o
  15   4  -4         39.43         91.74        49.86 o
  16   4  -4        291.16        288.51        76.60 o
  17   4  -4         22.18          3.23        16.91 o
  18   4  -4        421.05        410.61        54.32 o
  19   4  -4        375.66        347.23        51.61 o
  20   4  -4        116.10         86.32        25.55 o
  21   4  -4        261.27        204.61        38.59 o
  22   4  -4        920.23        886.92        81.82 o
  23   4  -4          9.27         16.14        18.59 o
  24   4  -4       3147.21       3328.36       162.37 o
  25   4  -4        189.48        168.54        37.98 o
  26   4  -4        794.24        781.21        82.88 o
  27   4  -4        285.89        388.86        55.80 o
  28   4  -4         67.67         86.62        29.89 o
  29   4  -4        455.28        453.28        60.93 o
  30   4  -4        161.82        167.09        38.83 o
  31   4  -4         44.96         44.54        22.00 o
  32   4  -4        702.56        682.50        77.59 o
  33   4  -4        475.10        479.21        65.57 o
  34   4  -4        232.64        211.37        43.11 o
  35   4  -4        104.42         82.80        32.12 o
  36   4  -4        546.74        495.69       105.11 o
  37   4  -4        141.77        210.72        45.91 o
  38   4  -4        424.78        440.92        83.29 o
  39   4  -4        106.18        101.83        32.45 o
  19   5  -4         15.48         21.46        27.96 o
  20   5  -4        364.42        486.52       151.98 o
  21   5  -4         11.96         31.15        33.89 o
  22   5  -4        105.96         83.22        84.28 o
  23   5  -4         25.52         14.48        15.99 o
  24   5  -4        432.50        681.66       142.30 o
  25   5  -4         72.32         45.14        52.97 o
  26   5  -4        105.94         57.07        31.94 o
  27   5  -4        266.58        319.30        69.45 o
  28   5  -4         21.72         26.62        21.37 o
  29   5  -4        110.01         98.58        31.81 o
  30   5  -4        264.66        265.43        50.86 o
  31   5  -4        193.68        230.30        47.48 o
  32   5  -4         43.10        116.87        36.27 o
   2   0  -3       8427.79       8205.22       210.43 o
   4   0  -3        848.16        846.84        50.31 o
   6   0  -3         42.44         57.13        15.43 o
   8   0  -3       1532.78       1572.24        81.51 o
  10   0  -3        929.60        855.49        63.24 o
  12   0  -3      17735.33      18418.65       461.89 o
  20   0  -3         21.16         62.12        25.20 o
  22   0  -3        522.30        616.03        76.76 o
  24   0  -3       2002.70       1863.33       140.02 o
  26   0  -3        475.16        563.14        78.77 o
  28   0  -3       9425.26       8947.81       369.01 o
  30   0  -3        138.23        162.45        49.96 o
  32   0  -3       3302.94       2910.62       208.86 o
  34   0  -3        390.82        468.80        86.39 o
  36   0  -3        215.67        167.13        52.78 o
  38   0  -3       1649.39       1540.18       166.34 o
   1   1  -3      47809.36      45019.46       459.64 o
   2   1  -3       1027.34       1062.06        52.87 o
   3   1  -3       1446.29       1506.82        33.46 o
   4   1  -3        988.52       1042.21        28.10 o
   5   1  -3       5947.36       5661.93       156.90 o
   6   1  -3        111.64        108.83         9.88 o
   7   1  -3       1196.86       1215.26        35.11 o
   8   1  -3       2583.97       2629.81        63.85 o
   9   1  -3      10211.49       9678.67       287.33 o
  10   1  -3       1142.15        957.47        77.14 o
  11   1  -3       1059.97       1045.52        49.06 o
  12   1  -3       6664.44       6734.00       146.98 o
  13   1  -3       2095.83       1943.08        71.50 o
  14   1  -3       1486.75       1471.85        61.97 o
  15   1  -3       2206.21       2272.54        80.96 o
  16   1  -3      17093.05      17932.92       329.75 o
  17   1  -3       1345.80       1671.49       140.17 o
  18   1  -3        547.73        676.47        65.33 o
  19   1  -3        486.50        612.88        74.78 o
  20   1  -3       1119.17       1186.37       187.55 o
  21   1  -3        450.33        432.85        54.40 o
  22   1  -3        128.98        127.47        34.28 o
  23   1  -3        292.57        265.04        48.74 o
  24   1  -3         67.85        109.44        36.81 o
  25   1  -3       1097.22       1207.85       111.91 o
  26   1  -3        658.53        752.78        89.72 o
  27   1  -3        680.78        654.04        84.41 o
  28   1  -3        226.46        185.04        48.37 o
  29   1  -3        270.32        281.13        61.08 o
  30   1  -3        467.71        412.51        73.24 o
  31   1  -3       2023.74       1901.54       159.34 o
  32   1  -3        643.90        723.76       100.02 o
  33   1  -3        204.73        194.73        54.77 o
  34   1  -3        444.64        574.83        90.63 o
  35   1  -3        649.30        486.23        84.48 o
  36   1  -3         26.89         15.15        21.41 o
  37   1  -3         26.94         38.92        22.06 o
  38   1  -3        638.78        680.84       105.67 o
  39   1  -3        101.84        144.54        52.71 o
  40   1  -3        222.84        420.96        88.27 o
  41   1  -3        200.16        186.75        60.12 o
  42   1  -3         68.19         78.90        42.06 o
  43   1  -3        145.49        160.42        58.49 o
  44   1  -3        376.02        411.09        93.01 o
  45   1  -3         25.62         21.76        31.75 o
  46   1  -3        233.18        159.70        57.53 o
   1   2  -3      14365.79      14196.88       295.94 o
   2   2  -3       6906.56       6979.11       191.86 o
   3   2  -3       8963.73       8942.85       382.62 o
   4   2  -3       4126.42       3922.61       508.91 o
   5   2  -3       1152.27       1338.84       102.38 o
   6   2  -3        551.73        612.95        42.58 o
   7   2  -3         33.87         41.19         7.73 o
   8   2  -3       4242.73       4447.54       103.73 o
   9   2  -3        559.35        603.21        28.96 o
  10   2  -3        225.06        219.40        16.83 o
  11   2  -3        141.43        138.18        15.98 o
  12   2  -3        706.29        808.68        39.92 o
  13   2  -3       1672.52       1785.08        62.88 o
  14   2  -3        547.21        552.58        34.85 o
  15   2  -3       2823.61       2934.47       101.66 o
  16   2  -3        134.94        109.71        19.71 o
  17   2  -3       2063.44       1935.90        83.79 o
  18   2  -3       1734.50       1719.50        79.56 o
  19   2  -3       2435.43       2256.91       132.26 o
  20   2  -3        518.70        543.74        45.37 o
  21   2  -3        343.64        354.61        37.49 o
  22   2  -3       1040.90        941.16        62.55 o
  23   2  -3        700.19        768.44        57.06 o
  24   2  -3        829.54        740.27        57.31 o
  25   2  -3        870.19        837.14        62.49 o
  26   2  -3        278.84        255.53        34.94 o
  27   2  -3        220.19        204.37        33.20 o
  28   2  -3       1057.59       1004.76        72.18 o
  29   2  -3       1615.12       1562.40        92.03 o
  30   2  -3        867.31        849.90        68.57 o
  31   2  -3       1393.79       1382.25        89.94 o
  32   2  -3       2822.09       2684.83       129.19 o
  33   2  -3        774.30        805.85        70.52 o
  34   2  -3        192.36        243.77        39.51 o
  35   2  -3        587.91        604.99       197.81 o
  36   2  -3        712.31        688.15        67.61 o
  37   2  -3        232.12        161.01        93.88 o
  38   2  -3         48.50         16.40        12.03 o
  39   2  -3          0.22         31.08        17.41 o
  40   2  -3        187.39        172.39        36.60 o
  41   2  -3         73.40         85.62        30.83 o
  42   2  -3          4.50         15.86        20.05 o
  43   2  -3          4.17          7.75        14.40 o
  44   2  -3         21.55         25.31        16.81 o
  45   2  -3         61.48         68.37        24.23 o
  46   2  -3        146.37        163.14        38.08 o
  47   2  -3         52.59         57.47        25.67 o
   1   3  -3         35.43         33.10        17.35 o
   2   3  -3       1009.47        994.26        44.29 o
   3   3  -3        560.69        646.14        45.20 o
   4   3  -3        158.15        197.04        21.11 o
   5   3  -3       1511.63       1555.89        77.14 o
   6   3  -3       1935.37       2061.04        71.16 o
   7   3  -3       1783.98       1878.05        81.35 o
   8   3  -3       1692.74       1840.74        88.83 o
   9   3  -3       1230.87       1976.19       171.05 o
  10   3  -3        519.61        472.25        93.58 o
  11   3  -3        454.56        394.12        28.47 o
  12   3  -3        177.75        174.53        19.95 o
  13   3  -3       1388.00       1423.69        59.39 o
  14   3  -3         71.25         76.52        15.17 o
  15   3  -3        732.91        697.07       105.85 o
  16   3  -3        177.71        225.36        25.12 o
  17   3  -3        200.86        184.10        23.29 o
  18   3  -3        146.79        168.74        22.86 o
  19   3  -3        438.89        428.23        36.59 o
  20   3  -3         60.40         73.82        35.37 o
  21   3  -3         94.55         91.36        17.84 o
  22   3  -3         10.52         22.78        11.25 o
  23   3  -3        124.14        101.77        20.27 o
  24   3  -3        977.32        938.58        58.45 o
  25   3  -3        697.21        632.74        58.11 o
  26   3  -3        264.42        231.09        35.70 o
  27   3  -3         48.93         90.69        30.93 o
  28   3  -3        571.00        639.63        61.25 o
  29   3  -3       3781.43       3641.55       152.94 o
  30   3  -3        355.97        407.86        50.61 o
  31   3  -3       1498.67       1618.55       101.53 o
  32   3  -3        671.42        679.99        65.77 o
  33   3  -3        189.50        190.83        36.11 o
  34   3  -3        868.61        818.00        75.17 o
  35   3  -3        197.31        195.77        36.93 o
  36   3  -3         96.29        138.71        36.47 o
  37   3  -3         42.75        110.03        33.01 o
  38   3  -3         79.80         50.15        30.96 o
  39   3  -3        193.05        181.35        38.11 o
  40   3  -3         46.60         50.04        24.40 o
  41   3  -3        168.44        238.94        44.02 o
  42   3  -3        198.34        241.14        77.59 o
  43   3  -3          4.13          0.00        12.01 o
  44   3  -3         52.53        120.60        56.11 o
   1   4  -3        967.00        882.00        42.45 o
   2   4  -3       1168.39        956.63       134.20 o
   3   4  -3        524.27        521.96        67.21 o
   4   4  -3       1946.76       1887.67        85.74 o
   5   4  -3        205.50        196.33        22.91 o
   6   4  -3        142.91        181.55        22.92 o
   7   4  -3        831.45        979.86        76.84 o
   8   4  -3        332.63        387.50        50.90 o
   9   4  -3        368.18        385.25        48.67 o
  10   4  -3        571.32        672.27        64.03 o
  11   4  -3        111.46        132.35        42.65 o
  12   4  -3        170.86        336.85       103.50 o
  13   4  -3         36.58         72.96        48.50 o
  14   4  -3        537.36        721.16       127.70 o
  15   4  -3        125.98        119.17        18.88 o
  16   4  -3         89.63        107.99        18.86 o
  17   4  -3        137.48        116.65        19.37 o
  18   4  -3       1292.20       1218.94        70.14 o
  19   4  -3        330.11        252.21        29.98 o
  20   4  -3        224.56        236.69        29.34 o
  21   4  -3        789.71        743.40        63.17 o
  22   4  -3       1275.38       1207.78        68.57 o
  23   4  -3         68.41         87.39        19.21 o
  24   4  -3        780.06        702.69        53.58 o
  25   4  -3        486.07        543.09        48.00 o
  26   4  -3         43.70         26.77        24.85 o
  27   4  -3        192.13        268.65        35.10 o
  28   4  -3        976.38        833.60        62.09 o
  29   4  -3        377.65        373.47        41.39 o
  30   4  -3         33.52         40.79        16.35 o
  31   4  -3         43.99         34.93        12.02 o
  32   4  -3        335.16        297.30        51.54 o
  33   4  -3        177.83        232.79        43.73 o
  34   4  -3         72.86         80.71        55.21 o
  35   4  -3         66.84         98.21        31.45 o
  36   4  -3          2.88         14.61        22.00 o
  37   4  -3         47.28         53.38        26.15 o
  38   4  -3         72.53         57.45        20.84 o
  39   4  -3         63.39         19.42        22.29 o
   1   5  -3       1429.93       1433.68       107.36 o
   2   5  -3        560.22        541.37        67.77 o
   3   5  -3        838.94        961.04        87.68 o
   4   5  -3        251.20        239.75        46.16 o
   5   5  -3       1937.96       1840.25       122.60 o
   6   5  -3        574.09        531.78        65.76 o
   7   5  -3        181.52        162.13        36.41 o
   8   5  -3        956.87        956.98       124.17 o
  18   5  -3         82.13        137.11        74.38 o
  19   5  -3        396.79        227.94       140.46 o
  20   5  -3         56.80         77.46        61.87 o
  21   5  -3         54.35         72.60        42.14 o
  22   5  -3        164.31        104.32        35.64 o
  23   5  -3        703.66        618.20        86.87 o
  24   5  -3         65.70         42.61        34.54 o
  25   5  -3         43.62         19.37        41.78 o
  26   5  -3         30.30         34.37        23.01 o
  27   5  -3         48.38         77.14        27.71 o
  28   5  -3          1.17          0.00        22.61 o
  29   5  -3         23.22         59.68        30.32 o
  30   5  -3         30.39         24.39        52.69 o
  31   5  -3         63.47         99.59        29.75 o
  32   5  -3        386.31        425.54        84.84 o
   2   0  -2        442.16        384.48        26.63 o
   4   0  -2         36.60         49.95        10.19 o
   6   0  -2       1888.01       1753.18        76.84 o
   8   0  -2       1323.72       1347.83        71.86 o
  10   0  -2       2749.93       2531.06        79.88 o
  12   0  -2       1564.87       1525.27        96.75 o
  14   0  -2      10010.54       9275.86       289.78 o
  16   0  -2         43.66         68.19        22.37 o
  18   0  -2      24869.25      27640.12       697.32 o
  20   0  -2         36.99         49.81        28.57 o
  22   0  -2      35890.12      37040.55       918.77 o
  24   0  -2        472.06        421.56        64.16 o
  26   0  -2         27.81         34.81        24.59 o
  28   0  -2        560.28        516.05        76.38 o
  30   0  -2        329.67        332.30        65.10 o
  32   0  -2       1576.31       1641.60       151.16 o
  34   0  -2         68.98         26.17        18.46 o
  36   0  -2       1130.13       1098.04       133.57 o
  38   0  -2       1006.97        877.92       123.11 o
  40   0  -2         22.30         22.03        31.61 o
  42   0  -2        161.55        162.36        52.13 o
  44   0  -2        329.65        364.15        87.43 o
  46   0  -2        119.40        121.68        50.76 o
  48   0  -2         68.72         82.92        51.26 o
   0   1  -2       2749.77       2779.90       236.36 o
   1   1  -2      55171.12      51192.68       939.68 o
   2   1  -2       4085.47       3886.33       529.99 o
   3   1  -2         65.68         53.81         7.73 o
   4   1  -2      10654.72      10601.54       237.99 o
   5   1  -2       2117.66       2170.22        44.31 o
   6   1  -2       5908.07       5561.73        74.86 o
   7   1  -2      12134.25      11415.68       144.58 o
   8   1  -2       2790.78       2572.68        51.64 o
   9   1  -2      10010.77       9759.51       133.25 o
  10   1  -2       6387.21       6008.09        95.20 o
  11   1  -2       5799.50       5888.33        95.79 o
  12   1  -2        141.25        147.25        14.37 o
  13   1  -2       3173.69       3201.89       161.95 o
  14   1  -2        395.78        399.20        26.54 o
  15   1  -2       2911.54       3564.50       519.72 o
  16   1  -2         66.52        112.72        22.17 o
  17   1  -2        350.77        396.29        52.04 o
  18   1  -2       1266.45       1370.90        99.86 o
  19   1  -2        583.50        759.69        75.31 o
  20   1  -2        112.10        177.76        42.00 o
  21   1  -2        235.44        368.19        58.82 o
  22   1  -2       3100.11       3227.48       126.57 o
  23   1  -2        779.76        866.45        65.62 o
  24   1  -2        367.99        453.72        48.90 o
  25   1  -2        994.42        929.22       116.04 o
  26   1  -2         40.05         63.80        22.46 o
  27   1  -2         79.42        111.58        28.21 o
  28   1  -2         94.41         84.38        32.95 o
  29   1  -2         71.05        164.53        53.30 o
  30   1  -2       4956.64       4773.48       184.51 o
  31   1  -2        281.34        398.04        56.29 o
  32   1  -2         51.09         63.75        24.45 o
  33   1  -2        213.46        210.87        37.59 o
  34   1  -2        118.56        149.81        34.01 o
  35   1  -2        135.68        130.26        32.57 o
  36   1  -2        299.16        304.85        51.07 o
  37   1  -2        831.15        820.71        83.60 o
  38   1  -2        574.34        542.37        96.22 o
  39   1  -2        760.39        691.26       109.45 o
  40   1  -2         48.21        145.84        59.89 o
  41   1  -2         71.49         87.12        43.23 o
  42   1  -2        139.58        111.64        49.21 o
  43   1  -2        543.48        430.97        90.02 o
  44   1  -2         90.16        110.97        50.57 o
  45   1  -2        177.87        246.80        73.46 o
  46   1  -2        236.74        207.71        68.31 o
  47   1  -2        139.60         81.19        41.84 o
  48   1  -2         71.79         38.63        36.97 o
  49   1  -2         90.68        181.72        62.94 o
   0   2  -2        172.40        211.94        55.40 o
   1   2  -2       4194.84       4287.01        61.20 o
   2   2  -2        197.42        247.86        46.49 o
   3   2  -2       2966.46       2964.89        74.34 o
   4   2  -2        374.85        418.48        21.56 o
   5   2  -2        650.86        644.80        19.85 o
   6   2  -2       2910.06       3017.77        51.83 o
   7   2  -2       1848.28       1798.22        35.61 o
   8   2  -2        636.77        599.80        20.12 o
   9   2  -2        106.59         95.12         9.21 o
  10   2  -2        208.36        205.69        12.44 o
  11   2  -2        388.60        417.73        19.51 o
  12   2  -2        244.54        236.55        15.06 o
  13   2  -2       1825.34       2033.55        54.78 o
  14   2  -2       5459.98       5917.29       152.49 o
  15   2  -2        987.73       1022.84       131.10 o
  16   2  -2       3995.02       4130.18       125.72 o
  17   2  -2       1282.01       1309.72        67.18 o
  18   2  -2       2667.03       2578.86        99.42 o
  19   2  -2        285.77        341.09        61.80 o
  20   2  -2       4185.66       4312.19       139.52 o
  21   2  -2       2317.70       2185.31        97.09 o
  22   2  -2       1340.18       1312.47        74.69 o
  23   2  -2         19.15         24.80        14.48 o
  24   2  -2       1059.58       1059.21        68.64 o
  25   2  -2       1629.90       1514.11        85.10 o
  26   2  -2       4501.97       4489.71       156.21 o
  27   2  -2       1579.80       1576.70        89.84 o
  28   2  -2       1057.91       1087.63        75.04 o
  29   2  -2        846.99        934.94        73.23 o
  30   2  -2      12913.69      13075.10       635.72 o
  31   2  -2       3285.54       3493.24       323.67 o
  32   2  -2         68.50        111.66        30.66 o
  33   2  -2        979.82        956.14        96.16 o
  34   2  -2        271.21        342.35        47.44 o
  35   2  -2        448.09        461.35        56.36 o
  36   2  -2        112.44        135.63        42.25 o
  37   2  -2         46.02         26.90        25.12 o
  38   2  -2         11.41         26.22        20.63 o
  39   2  -2         46.37         53.04        23.73 o
  40   2  -2        169.18        282.07        46.74 o
  41   2  -2        316.38        337.24        53.17 o
  42   2  -2        101.36        117.18        33.88 o
  43   2  -2        577.84        632.26        72.73 o
  44   2  -2         46.31         56.07        24.92 o
  45   2  -2        249.18        298.56        55.27 o
  46   2  -2         88.47        135.01        34.81 o
  47   2  -2        462.81        495.52        68.27 o
   0   3  -2       1862.79       1848.11       371.56 o
   1   3  -2       6458.84       6268.34       103.13 o
   2   3  -2        177.49        345.45       125.74 o
   3   3  -2       2150.34       2132.23       111.83 o
   4   3  -2       2704.98       2811.60        83.17 o
   5   3  -2         78.58        115.25        30.15 o
   6   3  -2        925.92        966.67        41.52 o
   7   3  -2         27.79         32.56        16.67 o
   8   3  -2        174.20        198.65        20.80 o
   9   3  -2        199.45        249.02        18.37 o
  10   3  -2       4326.90       4345.44        85.98 o
  11   3  -2        215.11        227.22        18.39 o
  12   3  -2         28.58         34.34         7.19 o
  13   3  -2        818.20        835.24        35.34 o
  14   3  -2        773.45        836.65        36.24 o
  15   3  -2        413.58        431.15        26.54 o
  16   3  -2        482.63        490.78        28.50 o
  17   3  -2        145.01        140.98        15.40 o
  18   3  -2        385.29        358.49        28.57 o
  19   3  -2         58.68         73.54        15.89 o
  20   3  -2         80.96         74.87        27.59 o
  21   3  -2        139.68        148.43        21.83 o
  22   3  -2        290.80        284.44        31.82 o
  23   3  -2        743.75        693.94        50.00 o
  24   3  -2         40.12         60.48        25.84 o
  25   3  -2         67.04         43.57        32.11 o
  26   3  -2         84.34         69.84        19.75 o
  27   3  -2        606.16        578.55        56.09 o
  28   3  -2        805.48        767.03       137.01 o
  29   3  -2       6233.85       6097.72       204.15 o
  30   3  -2         17.87         43.67        25.56 o
  31   3  -2       4210.46       3794.73       162.22 o
  32   3  -2        215.08        230.19        39.34 o
  33   3  -2       1015.61        955.73        79.77 o
  34   3  -2          5.29         33.56        23.83 o
  35   3  -2        114.11         86.45        30.91 o
  36   3  -2         79.76         94.77        29.15 o
  37   3  -2        191.16        160.42        36.00 o
  38   3  -2         22.37          9.72        27.01 o
  39   3  -2         32.98         60.14        23.46 o
  40   3  -2         27.78         14.60        10.30 o
  41   3  -2         59.98         45.06        23.81 o
  42   3  -2         17.46         30.36        20.24 o
  43   3  -2        110.79        136.03        68.46 o
  44   3  -2        570.49        700.09        81.20 o
   0   4  -2         91.75         93.52        14.90 o
   1   4  -2        101.50         97.50        14.93 o
   2   4  -2       2194.97       1933.67        78.98 o
   3   4  -2        649.17        642.25        59.26 o
   4   4  -2        792.66        767.51        45.78 o
   5   4  -2        106.87        128.37        26.29 o
   6   4  -2         42.10         16.43        41.33 o
   7   4  -2          5.65          5.01        11.70 o
   8   4  -2        437.63        395.51        45.70 o
   9   4  -2        303.30        243.14        27.51 o
  10   4  -2        191.86        219.75        20.50 o
  11   4  -2        553.57        645.92        65.55 o
  12   4  -2         31.86         51.88        11.94 o
  13   4  -2        585.52        586.14        50.61 o
  14   4  -2        569.94        569.26        33.70 o
  15   4  -2       1080.58       1121.12        54.71 o
  16   4  -2        447.42        507.08        36.40 o
  17   4  -2       2277.79       2362.63        72.38 o
  18   4  -2         98.70         89.28        15.10 o
  19   4  -2       1419.93       1275.35        53.68 o
  20   4  -2       1813.90       1645.91        69.03 o
  21   4  -2       1269.84       1227.86        68.51 o
  22   4  -2        439.76        410.67        40.00 o
  23   4  -2        177.49        169.34        26.39 o
  24   4  -2        301.42        321.53        36.52 o
  25   4  -2         17.63         38.43        14.18 o
  26   4  -2        297.78        278.33        35.38 o
  27   4  -2         56.23         79.56        22.90 o
  28   4  -2        288.38        382.25        41.88 o
  29   4  -2        330.59        368.49        66.25 o
  30   4  -2        306.49        312.62        38.84 o
  31   4  -2         57.05         53.48        15.10 o
  32   4  -2        334.65        345.59        42.69 o
  33   4  -2        543.85        561.18        54.82 o
  34   4  -2        182.76        174.29        32.42 o
  35   4  -2         81.28        112.44        26.70 o
  36   4  -2        317.10        347.42        44.83 o
  37   4  -2         15.25         30.59        13.69 o
  38   4  -2         50.88         55.45        26.86 o
  39   4  -2         70.96         39.43        16.45 o
  40   4  -2         47.15         55.40        26.70 o
   0   5  -2       1230.89       1255.52       142.69 o
   1   5  -2        201.01        258.33        50.70 o
   2   5  -2       4708.24       4559.03       201.67 o
   3   5  -2       1538.79       1820.41       187.99 o
   4   5  -2         97.22        140.76        37.30 o
   5   5  -2        451.91        450.64        59.74 o
   6   5  -2        921.75        854.60        88.45 o
   7   5  -2         21.31         29.93        21.06 o
   8   5  -2        720.03        746.69        77.03 o
   9   5  -2        294.40        247.81        44.43 o
  10   5  -2        269.52        264.03        45.91 o
  11   5  -2        333.49        266.63        47.40 o
  12   5  -2        132.06        107.13        28.67 o
  13   5  -2        269.96        299.76        57.73 o
  14   5  -2        271.69        314.41        49.76 o
  15   5  -2         43.73         24.80        11.41 o
  16   5  -2         36.86          3.96        12.86 o
  17   5  -2        733.88        630.85        65.15 o
  18   5  -2         28.20         57.49        29.64 o
  19   5  -2          2.98         43.66        35.71 o
  20   5  -2        118.77         46.00        51.00 o
  21   5  -2        259.97        287.78        60.28 o
  22   5  -2          3.45         16.39        18.30 o
  23   5  -2         72.76         54.54        41.15 o
  24   5  -2        227.99        174.27        42.22 o
  25   5  -2          1.28          9.11        18.81 o
  26   5  -2         91.79        116.90        38.89 o
  27   5  -2        206.29        140.55        40.51 o
  28   5  -2        175.36        193.00        45.66 o
  29   5  -2         17.40          6.89        60.74 o
  30   5  -2        168.79        131.65        37.02 o
  31   5  -2        167.27        170.94        41.63 o
  32   5  -2         84.08         84.00        35.66 o
  33   5  -2        133.70        144.28        38.50 o
   0   6  -2        378.68        392.60        87.40 o
   1   6  -2         86.90         87.69        30.53 o
   2   6  -2        167.08        211.03        50.41 o
   3   6  -2        197.46        228.44        61.34 o
   4   6  -2        235.45        288.57        80.99 o
   5   6  -2         69.09         94.76        39.23 o
   6   6  -2        145.16        173.06        45.25 o
   7   6  -2        222.15        265.21        70.33 o
   8   6  -2         21.51         24.92        28.44 o
   9   6  -2        324.14        411.84       122.42 o
  10   6  -2         59.19         77.20        28.92 o
  11   6  -2        234.39        235.67        49.44 o
  12   6  -2        108.99        121.44        36.12 o
  13   6  -2         84.32         75.17        35.53 o
   6   0  -1       8564.50       8388.05       152.14 o
   8   0  -1       8094.40       7339.81       198.55 o
  10   0  -1       2686.52       2662.25        79.36 o
  12   0  -1        948.24       1015.83        49.79 o
  14   0  -1       3841.51       3689.91       110.01 o
  16   0  -1      14186.10      15324.55       417.17 o
  18   0  -1       1746.98       1812.45       116.88 o
  20   0  -1       2745.35       2910.94       157.48 o
  22   0  -1        123.74        140.26        34.65 o
  24   0  -1       4843.33       5031.23       236.06 o
  26   0  -1         30.85          0.00        10.33 o
  28   0  -1       1194.25       1241.10       119.69 o
  30   0  -1        538.50        486.00        76.88 o
  32   0  -1        721.82        765.65       100.94 o
  34   0  -1        194.41        150.47        52.47 o
  36   0  -1        467.77        325.80        70.70 o
  38   0  -1       2533.81       2040.40       187.76 o
  40   0  -1         19.22          0.00        12.38 o
  42   0  -1       1421.81       1431.20       166.75 o
  44   0  -1         27.52         36.86        29.24 o
  46   0  -1        758.12        801.16       133.78 o
  48   0  -1         30.54         38.75        45.24 o
  50   0  -1        342.83        367.39        93.61 o
   1   1  -1      17830.83      17054.05       237.45 o
   2   1  -1         70.82         88.74        23.55 o
   3   1  -1       2337.67       2281.11        32.49 o
   4   1  -1       1251.29       1099.45        44.21 o
   5   1  -1       7875.40       7571.80        76.44 o
   6   1  -1      10388.09       9651.11       100.94 o
   7   1  -1       2510.48       2442.74        38.09 o
   8   1  -1       3816.43       3760.76        52.83 o
   9   1  -1      21069.79      20218.73       192.37 o
  10   1  -1       5500.62       5372.00        93.56 o
  11   1  -1       5324.83       5378.18       203.33 o
  12   1  -1       4123.68       4247.40       204.53 o
  13   1  -1       6314.14       6144.92       119.91 o
  14   1  -1       1009.47        995.84        50.81 o
  15   1  -1        299.56        304.38        24.26 o
  16   1  -1       2099.03       2183.97        86.69 o
  17   1  -1       2214.92       2305.30        92.28 o
  18   1  -1        534.27        680.40        50.11 o
  19   1  -1       3409.67       3661.16       126.93 o
  20   1  -1        673.02        744.44        57.59 o
  21   1  -1       3770.54       3942.49       138.55 o
  22   1  -1        273.67        381.87       107.85 o
  23   1  -1         22.77         24.77        16.60 o
  24   1  -1        488.08        436.32        45.78 o
  25   1  -1         68.52         57.29        16.32 o
  26   1  -1         92.69         83.05        23.99 o
  27   1  -1        605.94        553.65        55.44 o
  28   1  -1        259.46        246.74        39.04 o
  29   1  -1         25.07         38.62        20.75 o
  30   1  -1        745.30        723.05        67.78 o
  31   1  -1        240.29        217.11        38.48 o
  32   1  -1        510.68        450.86        55.86 o
  33   1  -1        426.57        442.70        55.93 o
  34   1  -1         21.42         35.91        21.54 o
  35   1  -1        372.07        302.90        48.71 o
  36   1  -1        184.57        194.14        43.64 o
  37   1  -1        304.85        272.11        84.72 o
  38   1  -1        105.84        125.55        33.43 o
  39   1  -1        160.06        130.41        34.94 o
  40   1  -1         43.30         22.13        15.64 o
  41   1  -1         54.05         43.27        22.23 o
  42   1  -1         22.90         44.96        26.33 o
  43   1  -1        293.86        265.42        51.87 o
  44   1  -1        134.41        196.00        45.05 o
  45   1  -1        174.60        133.89        52.38 o
  46   1  -1        176.33        146.50        51.39 o
  47   1  -1        152.73        191.01        45.93 o
  48   1  -1        328.98        358.54        93.04 o
  49   1  -1        169.98        248.42        78.99 o
   1   2  -1        461.77        539.50        54.55 o
   2   2  -1       4972.56       5016.38        80.55 o
   3   2  -1        752.89        693.17        42.55 o
   4   2  -1         56.67         55.26         7.28 o
   5   2  -1        947.30        887.89        30.57 o
   6   2  -1        559.17        507.71        16.91 o
   7   2  -1       5882.87       6204.68        70.46 o
   8   2  -1       3641.73       3592.70        57.40 o
   9   2  -1       1209.68       1255.70        25.91 o
  10   2  -1        116.63        112.68         7.73 o
  11   2  -1        348.33        355.58        14.36 o
  12   2  -1       1022.99       1123.09        28.05 o
  13   2  -1        339.18        374.52        17.81 o
  14   2  -1       3427.63       3497.18        67.92 o
  15   2  -1       1966.32       2054.75        50.61 o
  16   2  -1        693.20        675.99        28.91 o
  17   2  -1          5.54          7.18         4.79 o
  18   2  -1       2386.71       2262.07        62.51 o
  19   2  -1       2373.69       2360.68        64.51 o
  20   2  -1          9.97         13.69         9.52 o
  21   2  -1        515.22        471.00        42.68 o
  22   2  -1       1476.71       1525.39        79.86 o
  23   2  -1       1203.57       1303.26        75.06 o
  24   2  -1         55.44         55.91        17.70 o
  25   2  -1        740.92        756.07        59.06 o
  26   2  -1        299.55        292.18        53.87 o
  27   2  -1        636.48        675.01        59.00 o
  28   2  -1        354.62        406.52        45.62 o
  29   2  -1        206.55        291.50        42.75 o
  30   2  -1       3256.58       3462.38       398.70 o
  31   2  -1        638.17        788.20       168.49 o
  32   2  -1        805.98        843.09        73.87 o
  33   2  -1        306.20        342.80        48.51 o
  34   2  -1        648.42        757.42       109.24 o
  35   2  -1        809.47        906.53        99.23 o
  36   2  -1        434.51        500.12       130.38 o
  37   2  -1         34.77         46.26        18.17 o
  38   2  -1        435.73        516.77        81.42 o
  39   2  -1        328.77        427.40        61.42 o
  40   2  -1        282.80        296.30        55.25 o
  41   2  -1        475.31        587.81        70.48 o
  42   2  -1        497.23        603.92       142.66 o
  43   2  -1        158.83        201.16        44.34 o
  44   2  -1         16.78          7.84        10.59 o
  45   2  -1        523.49        626.50       164.99 o
  46   2  -1        626.46        849.05       124.73 o
  47   2  -1         17.13         34.28        23.46 o
   1   3  -1         11.98         11.24         9.32 o
   2   3  -1        975.53        883.80        30.26 o
   3   3  -1        541.16        539.77        21.47 o
   4   3  -1        143.34        144.69        11.08 o
   5   3  -1         60.91         66.55         9.33 o
   6   3  -1       2494.17       2479.60        62.04 o
   7   3  -1       2711.47       3007.75       157.56 o
   8   3  -1       2520.29       2506.17        55.33 o
   9   3  -1       2605.85       2691.24        52.39 o
  10   3  -1       1387.56       1414.96        36.66 o
  11   3  -1        392.08        387.70        17.04 o
  12   3  -1         80.91         75.83         8.08 o
  13   3  -1       2460.27       2555.97        49.59 o
  14   3  -1        270.36        263.03        15.24 o
  15   3  -1       2825.56       2856.61        62.86 o
  16   3  -1       1728.87       1601.72        46.06 o
  17   3  -1       1214.28       1156.63        45.41 o
  18   3  -1         42.45         49.12        10.08 o
  19   3  -1        374.54        355.34        25.20 o
  20   3  -1       1025.30        999.57        43.33 o
  21   3  -1        518.71        517.51        31.17 o
  22   3  -1         24.54         18.12         6.43 o
  23   3  -1        414.79        396.74        30.15 o
  24   3  -1         66.38         54.41        12.96 o
  25   3  -1        439.87        448.48        47.51 o
  26   3  -1        142.34        121.26        27.05 o
  27   3  -1       1408.15       1319.64        85.77 o
  28   3  -1       2627.25       2460.18       123.30 o
  29   3  -1      10675.35      10387.01       283.16 o
  30   3  -1         65.05         97.65        51.57 o
  31   3  -1       5815.37       5683.40       202.84 o
  32   3  -1        684.38        750.06       112.22 o
  33   3  -1        525.56        593.35        79.76 o
  34   3  -1        589.17        589.61        64.06 o
  35   3  -1         87.26        155.82        72.12 o
  36   3  -1        243.39        337.32        50.10 o
  37   3  -1        108.72        127.61        32.60 o
  38   3  -1         22.03         19.30        15.58 o
  39   3  -1         37.55         32.59        27.30 o
  40   3  -1          0.15          0.00        10.22 o
  41   3  -1          9.07          6.22        11.44 o
  42   3  -1         47.47         43.61        20.13 o
  43   3  -1         27.69         31.21        17.71 o
  44   3  -1         11.77         34.99        38.48 o
   1   4  -1        773.61        609.91        79.23 o
   2   4  -1         55.30         52.05        19.99 o
   3   4  -1        624.80        581.97        47.87 o
   4   4  -1        777.34        723.11        27.85 o
   5   4  -1        849.59        815.61        29.25 o
   6   4  -1       1159.04       1133.58        35.21 o
   7   4  -1        234.09        195.09        19.29 o
   8   4  -1        801.19        735.43        41.27 o
   9   4  -1        439.34        360.28        27.94 o
  10   4  -1         83.68         66.07         7.75 o
  11   4  -1        557.27        472.80        51.38 o
  12   4  -1        151.72        138.44        17.19 o
  13   4  -1        109.37        101.00        20.02 o
  14   4  -1        644.03        681.64        37.47 o
  15   4  -1        174.07        163.94        17.98 o
  16   4  -1        251.74        214.62        21.25 o
  17   4  -1        105.19        112.71        15.65 o
  18   4  -1       1283.16       1199.40        51.75 o
  19   4  -1        496.82        458.22        44.56 o
  20   4  -1         44.87         35.62        10.30 o
  21   4  -1         69.82         52.13        12.07 o
  22   4  -1       1382.57       1351.94        57.14 o
  23   4  -1         25.03         32.30        12.44 o
  24   4  -1        811.96        752.72        43.11 o
  25   4  -1          2.08         14.55         9.33 o
  26   4  -1        510.46        507.46        46.78 o
  27   4  -1        193.94        184.12        29.64 o
  28   4  -1        319.13        347.63        40.35 o
  29   4  -1       1121.96       1128.24        73.81 o
  30   4  -1        299.08        315.68        39.81 o
  31   4  -1        239.11        241.80        38.55 o
  32   4  -1        281.18        266.22        59.01 o
  33   4  -1        124.85        125.39        25.08 o
  34   4  -1        122.22        188.48        31.38 o
  35   4  -1         30.22         64.06        21.61 o
  36   4  -1        363.86        383.56        56.86 o
  37   4  -1        202.62        176.68        32.88 o
  38   4  -1        325.40        306.26        43.38 o
  39   4  -1        109.53        139.15        29.70 o
  40   4  -1        462.33        536.01        58.61 o
   1   5  -1       2655.71       2725.54       158.62 o
   2   5  -1        336.25        340.73        55.96 o
   3   5  -1         88.26         69.47        23.93 o
   4   5  -1        232.92        275.03        96.61 o
   5   5  -1       1668.55       1621.88       116.32 o
   6   5  -1        583.45        709.46        77.12 o
   7   5  -1        157.99        220.11        45.16 o
   8   5  -1        932.43        870.39        83.89 o
   9   5  -1         18.91         18.47        26.42 o
  10   5  -1        279.44        339.93        67.20 o
  11   5  -1        138.67        164.32        42.27 o
  12   5  -1       1432.72       1468.57       124.93 o
  13   5  -1        127.17         80.92        27.06 o
  14   5  -1        498.52        401.99        56.27 o
  15   5  -1          9.19         18.09        17.52 o
  16   5  -1       1155.07       1092.90       164.74 o
  17   5  -1        270.20        253.48        36.40 o
  18   5  -1        481.72        533.85        50.70 o
  19   5  -1        300.79        254.54        34.97 o
  20   5  -1         98.33        148.31        28.41 o
  21   5  -1        266.15        288.65        36.36 o
  22   5  -1        185.44        160.33        28.01 o
  23   5  -1        323.55        328.28        62.92 o
  24   5  -1         40.37         31.04        13.41 o
  25   5  -1         60.42         47.53        69.85 o
  26   5  -1         21.25         29.38        17.13 o
  27   5  -1        424.46        502.16        69.48 o
  28   5  -1        718.28        657.11       138.06 o
  29   5  -1         77.22         83.85        31.57 o
  30   5  -1         97.27         99.76        28.73 o
  31   5  -1         20.26          8.94        14.81 o
  32   5  -1        378.41        390.57        63.46 o
  33   5  -1         58.96        140.48        37.94 o
   1   6  -1       1405.07       1459.82       124.09 o
   2   6  -1        110.45        134.74        41.30 o
   3   6  -1        206.96        116.33        33.94 o
   4   6  -1         75.17         54.71        25.59 o
   5   6  -1        243.95        271.15        55.66 o
   6   6  -1        773.43        816.08        90.73 o
   7   6  -1        394.91        319.57        57.35 o
   8   6  -1         96.35        124.05        37.63 o
   9   6  -1        504.93        445.86        67.91 o
  10   6  -1         33.06         24.52        39.91 o
  11   6  -1        175.22        139.88        38.88 o
  12   6  -1         63.34         70.58        28.04 o
  13   6  -1        350.97        403.62        62.73 o
  14   6  -1         24.29         28.36        24.23 o
  15   6  -1         59.67         72.24        28.87 o
  16   6  -1        234.01        233.70        51.58 o
  17   6  -1         19.48         44.03        29.44 o
  18   6  -1         14.62         41.05        38.57 o
  19   6  -1        628.67        749.83        99.10 o
  20   6  -1          1.67         27.57        24.98 o
  21   6  -1         81.66         89.88        45.20 o
   6   0   0         37.56         36.17         7.18 o
   8   0   0      16012.55      13779.18       237.41 o
  10   0   0         29.87         29.10         8.78 o
  12   0   0      11375.62      11253.10       221.14 o
  14   0   0         93.10        125.43        20.82 o
  16   0   0      12427.45      13083.17       373.91 o
  18   0   0          6.44         17.61        11.36 o
  20   0   0        563.03        571.66        66.15 o
  22   0   0         13.45         43.77        21.80 o
  24   0   0        444.69        435.75        64.44 o
  26   0   0         43.64         55.14        32.63 o
  28   0   0       2810.86       2813.18       184.52 o
  30   0   0         73.00        150.11        47.77 o
  32   0   0       2967.21       3147.65       213.12 o
  34   0   0        256.40        227.26        57.58 o
  36   0   0        314.80        409.37        81.56 o
  38   0   0         67.07         68.00        38.35 o
  40   0   0        158.56         60.65        33.37 o
  42   0   0         38.14         58.25        39.48 o
  44   0   0        429.72        325.26        83.61 o
  46   0   0         25.26         99.58        60.40 o
  48   0   0         21.12        104.57        53.04 o
  50   0   0         43.20         89.42        56.41 o
   0   1   0        220.84        213.21        19.81 o
   1   1   0        583.55        562.31        16.38 o
   2   1   0        901.81        810.00        17.56 o
   3   1   0         54.57         55.22         3.53 o
   4   1   0          3.41          4.26         2.76 o
   5   1   0       2954.02       2848.23        40.07 o
   6   1   0       4336.38       3842.85        40.06 o
   7   1   0        576.99        570.45        13.47 o
   8   1   0       3472.97       3438.14        64.35 o
   9   1   0      25642.51      23968.23       225.08 o
  10   1   0       5381.55       5041.49        73.78 o
  11   1   0        737.38        765.61        27.02 o
  12   1   0       9030.92       9285.00       148.80 o
  13   1   0      22887.82      21614.49       451.29 o
  14   1   0       3785.50       3830.27        59.20 o
  15   1   0       1161.47       1116.57        37.03 o
  16   1   0       4427.88       4854.22       126.02 o
  17   1   0       8419.88       8718.68       126.55 o
  18   1   0        743.38        840.60        71.96 o
  19   1   0       3474.60       3687.09        76.45 o
  20   1   0        648.60        596.97        48.75 o
  21   1   0       6270.41       6241.82       210.40 o
  22   1   0        496.95        578.51        87.15 o
  23   1   0        506.45        586.93        51.47 o
  24   1   0        112.53        183.00        29.22 o
  25   1   0        119.30         97.66        23.44 o
  26   1   0        340.91        397.64        45.87 o
  27   1   0       1640.21       1635.91        96.17 o
  28   1   0        170.59        167.30        32.61 o
  29   1   0        531.46        565.03       112.94 o
  30   1   0       2059.63       1969.94       112.03 o
  31   1   0         32.35         71.36        25.60 o
  32   1   0       1708.10       1593.96       188.36 o
  33   1   0       1130.69       1123.20        88.61 o
  34   1   0        153.67        146.46        45.67 o
  35   1   0        253.68        259.16        44.31 o
  36   1   0         61.73         46.75        20.15 o
  37   1   0        239.07        240.86        43.74 o
  38   1   0        107.31         91.31        26.04 o
  39   1   0        225.91        238.63        45.85 o
  40   1   0         30.47         65.84        26.08 o
  41   1   0          6.94          0.00        17.36 o
  42   1   0         21.57          0.00        13.00 o
  43   1   0         56.90         31.97        12.81 o
  44   1   0          6.32          0.35        24.27 o
  45   1   0          1.90         25.20        23.08 o
  46   1   0         62.68         95.14        32.36 o
  47   1   0         67.34         44.51        22.54 o
  48   1   0         72.53         68.04        28.75 o
  49   1   0         66.69         70.09        28.89 o
   0   2   0       1490.28       1449.19       395.70 o
   1   2   0       3584.41       3687.76       115.62 o
   2   2   0         74.84        174.79        48.76 o
   3   2   0       2616.17       2564.53        56.66 o
   4   2   0        863.68        849.50        28.19 o
   5   2   0       1177.79       1130.17        28.15 o
   6   2   0        362.68        319.63        14.93 o
   7   2   0       5560.09       5439.94        89.72 o
   8   2   0      23577.06      24013.40       302.35 o
   9   2   0       6102.10       6783.31       163.02 o
  10   2   0       1397.68       1410.17        31.68 o
  11   2   0        134.13        134.10         9.53 o
  12   2   0        954.74       1011.20        28.98 o
  13   2   0         89.85         89.88         9.72 o
  14   2   0        144.46        142.93        11.88 o
  15   2   0        884.37       1023.82        33.71 o
  16   2   0        537.28        513.14        23.95 o
  17   2   0          1.30          0.00         4.75 o
  18   2   0        123.40        126.79        11.64 o
  19   2   0         65.21         69.77         9.10 o
  20   2   0         81.60         86.01        10.22 o
  21   2   0        118.36        112.31        16.31 o
  22   2   0          0.04          2.27         5.00 o
  23   2   0         62.84         66.36        10.31 o
  24   2   0          8.10          7.78         9.48 o
  25   2   0        981.00        972.76        55.21 o
  26   2   0          4.22         10.02         7.45 o
  27   2   0         60.52         53.25        15.23 o
  28   2   0        535.79        534.77        91.81 o
  29   2   0         42.82         27.21        31.18 o
  30   2   0        283.36        255.65        34.51 o
  31   2   0        946.41       1026.78        77.95 o
  32   2   0       2464.60       2452.56       112.92 o
  33   2   0        306.84        385.95        46.08 o
  34   2   0         28.82         42.57        17.76 o
  35   2   0        175.24        163.94        29.71 o
  36   2   0        367.64        405.89        49.14 o
  37   2   0       1501.77       1520.01        94.44 o
  38   2   0       1333.96       1400.52        92.13 o
  39   2   0        641.91        626.24        62.90 o
  40   2   0        133.67        134.80        30.40 o
  41   2   0        345.13        415.17        64.01 o
  42   2   0        456.35        452.96        69.63 o
  43   2   0         12.71         61.27        29.48 o
  44   2   0        389.63        513.05        71.52 o
  45   2   0          9.90         11.24        48.95 o
  46   2   0        236.64        259.36        59.35 o
  47   2   0         26.59        151.99        45.47 o
   0   3   0        935.19        868.77        90.55 o
   1   3   0         29.12         55.15        22.15 o
   2   3   0         66.46         64.12        11.57 o
   3   3   0         42.58         57.96        13.34 o
   4   3   0       1695.83       1890.66        61.19 o
   5   3   0        222.86        244.16        19.78 o
   6   3   0        909.74       1032.54        47.81 o
   7   3   0       1392.42       1546.92        95.98 o
   8   3   0        224.34        230.34        15.33 o
   9   3   0       1053.79       1176.29        35.05 o
  10   3   0        808.04        866.15        30.47 o
  11   3   0        989.97       1008.42        33.84 o
  12   3   0         22.40         13.91         6.17 o
  13   3   0       6974.20       7117.10       103.63 o
  14   3   0       1787.88       1736.97        44.84 o
  15   3   0       2664.85       2642.75        57.84 o
  16   3   0          2.28         10.06         5.62 o
  17   3   0       2948.04       2771.48        62.87 o
  18   3   0       1614.71       1639.36        43.13 o
  19   3   0       2057.93       2125.80        56.57 o
  20   3   0        221.10        212.52        17.70 o
  21   3   0       1846.42       1878.24        58.12 o
  22   3   0        858.09        870.09        44.93 o
  23   3   0       2288.00       2146.01        72.98 o
  24   3   0       1981.47       2033.35        71.35 o
  25   3   0       1647.45       1770.72        94.10 o
  26   3   0       1047.29       1052.02        61.47 o
  27   3   0       1764.53       1717.09        66.16 o
  28   3   0       4590.57       4471.90       112.64 o
  29   3   0       1006.03        913.49        73.90 o
  30   3   0          0.18         29.82        15.36 o
  31   3   0          6.78         36.85        24.12 o
  32   3   0       4411.81       4369.58       177.97 o
  33   3   0          2.18         29.16        20.22 o
  34   3   0        578.67        570.47        62.96 o
  35   3   0         21.22         61.42        23.20 o
  36   3   0        273.63        382.40        88.29 o
  37   3   0         51.35         89.83        29.66 o
  38   3   0         10.03         15.31        16.86 o
  39   3   0          9.94         39.54        24.51 o
  40   3   0         10.83         37.26        19.53 o
  41   3   0         25.04         49.78        23.87 o
  42   3   0          4.00         11.72        21.95 o
  43   3   0         77.11         61.30        24.34 o
  44   3   0         92.06        114.90        34.24 o
   0   4   0        129.43        244.00        58.15 o
   1   4   0       1223.65       1240.66        57.56 o
   2   4   0        968.36       1063.31        75.62 o
   3   4   0         27.20         26.30         7.06 o
   4   4   0        292.24        318.24        21.70 o
   5   4   0          0.34          0.00         4.86 o
   6   4   0         75.32         70.68        10.06 o
   7   4   0         36.92         43.53         7.61 o
   8   4   0        265.86        335.34        22.21 o
   9   4   0         27.03         32.18         7.58 o
  10   4   0        240.39        312.81        24.68 o
  11   4   0         29.12         40.02         9.12 o
  12   4   0        266.12        288.47        43.16 o
  13   4   0        173.57        185.28        19.09 o
  14   4   0        269.33        281.41        22.79 o
  15   4   0        229.07        243.57        20.90 o
  16   4   0        141.97        150.85        14.81 o
  17   4   0        475.47        475.43        26.62 o
  18   4   0         33.93         28.70        11.20 o
  19   4   0        241.79        257.30        20.78 o
  20   4   0         64.73         77.17        14.55 o
  21   4   0         38.58         32.34        12.93 o
  22   4   0         59.13         44.98        11.43 o
  23   4   0        417.92        359.84        32.79 o
  24   4   0         39.92         43.13        12.01 o
  25   4   0         15.58         11.87         5.68 o
  26   4   0         23.28         25.50        10.92 o
  27   4   0         11.47          6.36         5.66 o
  28   4   0        205.53        207.65        23.35 o
  29   4   0        580.55        529.00        37.76 o
  30   4   0          3.34         14.63        10.30 o
  31   4   0         10.16          9.76        12.25 o
  32   4   0        553.56        500.60        52.14 o
  33   4   0        474.15        454.75        49.49 o
  34   4   0        256.60        289.75        40.15 o
  35   4   0          0.01          2.42        10.43 o
  36   4   0        297.78        312.58        42.81 o
  37   4   0          3.05         28.86        14.43 o
  38   4   0       1076.25        996.57        77.98 o
  39   4   0        547.29        587.64        60.10 o
  40   4   0          7.44         14.57        13.69 o
   0   5   0         12.45         24.87        26.98 o
   1   5   0          8.05          8.60        16.75 o
   2   5   0          1.07          4.16        14.84 o
   3   5   0         92.10        117.69        33.11 o
   4   5   0        370.72        382.91        56.03 o
   5   5   0       1271.66       1301.54       105.02 o
   6   5   0        561.68        615.00        71.56 o
   7   5   0          3.19         41.43        24.41 o
   8   5   0        436.73        504.86        65.01 o
   9   5   0        340.45        403.89        58.67 o
  10   5   0        186.25        167.63        39.88 o
  11   5   0         44.42         21.79        20.97 o
  12   5   0         63.23         72.87        28.39 o
  13   5   0       1089.51       1015.54        92.27 o
  14   5   0          0.53          0.00        12.91 o
  15   5   0       1217.73       1151.97        79.95 o
  16   5   0          0.49          0.00         9.42 o
  17   5   0        105.60         83.35        20.02 o
  18   5   0          0.60         18.27        20.35 o
  19   5   0          8.96         10.26        12.17 o
  20   5   0        850.57        809.16        62.14 o
  21   5   0          2.03          2.12         8.99 o
  22   5   0        106.10        107.16        33.74 o
  23   5   0         20.46         20.24        13.15 o
  24   5   0       1027.08       1057.97        98.48 o
  25   5   0         53.03         40.40        13.96 o
  26   5   0         41.00         35.77        13.41 o
  27   5   0        869.64        849.95        60.18 o
  28   5   0         46.13         44.41        19.54 o
  29   5   0          7.46          8.13        11.89 o
  30   5   0        151.31        242.20        50.28 o
  31   5   0        283.85        299.05        56.22 o
  32   5   0        210.78        181.67        45.13 o
  33   5   0          0.13          0.00        16.51 o
   0   6   0       4905.31       5258.18       343.25 o
   1   6   0        443.63        651.76        84.43 o
   2   6   0       1553.81       1417.53       122.91 o
   3   6   0       1736.00       1764.48       136.35 o
   4   6   0       1570.14       1600.48       130.14 o
   5   6   0        276.52        317.15        97.97 o
   6   6   0        917.22        828.01        91.89 o
   7   6   0        122.31         92.71        31.80 o
   8   6   0          2.61          0.00        21.71 o
   9   6   0        115.65        146.18        39.46 o
  10   6   0        239.52        220.29        47.72 o
  11   6   0        150.30        149.27        40.89 o
  12   6   0          0.80         13.65        17.94 o
  13   6   0        222.29        206.05        47.48 o
  14   6   0         33.51         49.65        24.22 o
  15   6   0        101.82         96.91        40.09 o
  16   6   0        145.18        136.08        43.14 o
  17   6   0         41.51         23.04        21.33 o
  18   6   0          1.46         26.15        13.70 o
  19   6   0          5.17         18.50        21.73 o
  20   6   0          3.67          0.00        12.07 o
  21   6   0         44.88         54.29        37.79 o
  22   6   0          8.74          0.00         7.65 o
   6   0   1       8573.33       8118.12       260.81 o
   8   0   1       8092.91       7578.72       148.92 o
  10   0   1       2682.98       2614.44        79.15 o
  12   0   1        945.06        956.64        55.50 o
  14   0   1       3834.99       3678.76        89.66 o
  16   0   1      14191.55      14572.25       294.76 o
  18   0   1       1739.10       2033.04       120.03 o
  20   0   1       2739.38       2780.86       151.06 o
  22   0   1        124.12         94.56        27.38 o
  24   0   1       4844.20       5082.60       235.07 o
  26   0   1         30.61         25.51        19.40 o
  28   0   1       1210.83       1069.28       110.39 o
  30   0   1        541.28        495.92        77.77 o
  32   0   1        740.93        679.57        95.59 o
  34   0   1        189.30        160.10        50.15 o
  36   0   1        468.55        466.92        85.20 o
  38   0   1       2528.67       2271.67       197.77 o
  40   0   1         17.91         38.21        31.69 o
  42   0   1       1422.36       1139.03       147.26 o
  44   0   1         26.93         76.59        42.34 o
  46   0   1        756.95        866.57       136.96 o
  48   0   1         30.59          6.70        18.14 o
  50   0   1        340.24        317.46        89.44 o
   1   1   1      17823.35      17808.90       403.80 o
   2   1   1         70.22         51.26        12.25 o
   3   1   1       2341.60       2226.51        60.93 o
   4   1   1       1260.82       1079.38        20.73 o
   5   1   1       7865.50       7520.92        82.04 o
   6   1   1      10375.15       9799.91       116.97 o
   7   1   1       2503.95       2543.63        64.55 o
   8   1   1       3819.40       3906.51        67.75 o
   9   1   1      21089.16      20548.97       248.24 o
  10   1   1       5506.68       5384.39        91.41 o
  11   1   1       5325.06       5265.86        59.90 o
  12   1   1       4120.53       4161.52        51.69 o
  13   1   1       6323.66       6202.80        70.98 o
  14   1   1       1021.96       1011.43        28.85 o
  15   1   1        308.79        336.74        13.86 o
  16   1   1       2106.46       2179.96        38.11 o
  17   1   1       2218.41       2294.98        48.90 o
  18   1   1        530.83        580.51        19.55 o
  19   1   1       3431.59       3780.27        73.59 o
  20   1   1        674.85        651.01        25.08 o
  21   1   1       3771.35       4187.88        72.87 o
  22   1   1        263.81        294.67        21.88 o
  23   1   1         22.29         22.90         5.21 o
  24   1   1        487.62        452.14        21.39 o
  25   1   1         68.87         56.68         9.87 o
  26   1   1         90.80         99.45        21.97 o
  27   1   1        604.41        514.83        52.17 o
  28   1   1        258.84        263.82        59.72 o
  29   1   1         24.11         36.43        18.38 o
  30   1   1        748.26        766.87        68.49 o
  31   1   1        239.07        262.66        41.57 o
  32   1   1        509.19        538.65        59.65 o
  33   1   1        421.22        471.59        56.77 o
  34   1   1         20.56         57.04        22.95 o
  35   1   1        368.33        363.65        51.42 o
  36   1   1        184.86        255.67        44.03 o
  37   1   1        303.30        214.78        41.71 o
  38   1   1        104.44        122.59        35.04 o
  39   1   1        159.89        111.42        32.26 o
  40   1   1         43.99         67.00        26.87 o
  41   1   1         60.18         45.90        42.86 o
  42   1   1         22.94         72.64        28.07 o
  43   1   1        293.91        201.49        46.79 o
  44   1   1        130.44        183.69        44.25 o
  45   1   1        175.42        196.05        47.10 o
  46   1   1        176.28        252.21        84.29 o
  47   1   1        154.49        185.95        50.66 o
  48   1   1        329.87        376.41        67.17 o
  49   1   1        167.19        245.60        53.13 o
   1   2   1        457.38        593.42        77.67 o
   2   2   1       5014.93       4895.96        89.47 o
   3   2   1        752.58        717.25        52.70 o
   4   2   1         57.17         46.20        10.52 o
   5   2   1        952.60        944.72        31.04 o
   6   2   1        556.37        559.81        26.95 o
   7   2   1       5892.44       5529.86       257.24 o
   8   2   1       3618.37       3605.72        52.55 o
   9   2   1       1222.08       1251.14        37.68 o
  10   2   1        122.12        110.82         8.61 o
  11   2   1        349.39        364.59        15.65 o
  12   2   1       1025.03       1110.14        30.70 o
  13   2   1        331.95        353.26        17.42 o
  14   2   1       3409.37       3600.96        62.23 o
  15   2   1       1967.23       2052.63        45.75 o
  16   2   1        702.18        767.28        27.86 o
  17   2   1          4.42          4.47         4.01 o
  18   2   1       2383.90       2372.34        56.07 o
  19   2   1       2375.45       2502.63        93.31 o
  20   2   1          9.77          6.97         7.50 o
  21   2   1        513.92        544.97        28.59 o
  22   2   1       1474.35       1580.62        77.02 o
  23   2   1       1200.94       1364.87        66.13 o
  24   2   1         57.95         74.82        12.17 o
  25   2   1        742.92        752.14        45.35 o
  26   2   1        300.42        302.65        21.02 o
  27   2   1        626.73        646.57        35.35 o
  28   2   1        355.31        342.00        25.79 o
  29   2   1        209.85        217.72        19.79 o
  30   2   1       3268.67       3140.73       107.04 o
  31   2   1        630.22        659.19        66.11 o
  32   2   1        809.11        774.41        75.06 o
  33   2   1        305.41        273.74        44.27 o
  34   2   1        637.71        641.08        68.72 o
  35   2   1        815.98        894.96        82.89 o
  36   2   1        427.10        478.05        77.59 o
  37   2   1         36.20         34.44        19.23 o
  38   2   1        432.56        448.32        62.19 o
  39   2   1        333.79        382.80        58.93 o
  40   2   1        280.93        292.80        53.26 o
  41   2   1        479.57        584.09        74.16 o
  42   2   1        498.64        580.85       112.44 o
  43   2   1        158.42        175.38        42.02 o
  44   2   1         17.36         20.85        14.09 o
  45   2   1        524.72        663.25       202.93 o
  46   2   1        629.35        707.64        74.51 o
  47   2   1         16.46         48.79        21.50 o
   1   3   1         11.58         56.79        21.76 o
   2   3   1        968.06        982.38        52.25 o
   3   3   1        548.02        593.84        35.21 o
   4   3   1        138.94        134.89        14.84 o
   5   3   1         61.36         61.65        10.97 o
   6   3   1       2488.69       2677.09       131.25 o
   7   3   1       2714.97       2966.85       192.13 o
   8   3   1       2524.04       2549.94        57.71 o
   9   3   1       2585.29       2643.89        58.72 o
  10   3   1       1383.29       1430.46        47.14 o
  11   3   1        386.91        389.70        24.88 o
  12   3   1         80.21         82.05        10.93 o
  13   3   1       2473.39       2621.93        59.86 o
  14   3   1        276.50        271.64        16.82 o
  15   3   1       2835.83       2911.01        61.77 o
  16   3   1       1726.75       1671.76        45.39 o
  17   3   1       1196.87       1209.58        38.85 o
  18   3   1         40.51         28.20         5.68 o
  19   3   1        382.77        393.84        22.48 o
  20   3   1       1014.57        941.99        37.82 o
  21   3   1        505.87        518.17        33.89 o
  22   3   1         24.96         31.38         8.56 o
  23   3   1        418.59        378.40        40.02 o
  24   3   1         66.20         56.63        10.11 o
  25   3   1        453.06        408.75        28.11 o
  26   3   1        143.63        171.87        18.81 o
  27   3   1       1385.35       1245.97        51.00 o
  28   3   1       2648.93       2658.21        85.56 o
  29   3   1      10685.60      10526.89       292.94 o
  30   3   1         67.26        102.49        22.40 o
  31   3   1       5818.08       5918.90       169.06 o
  32   3   1        672.06        693.14        43.59 o
  33   3   1        525.74        491.49        59.34 o
  34   3   1        584.63        572.26        64.04 o
  35   3   1         91.08         77.76        26.95 o
  36   3   1        246.45        296.36       103.44 o
  37   3   1        110.02        124.09        31.57 o
  38   3   1         21.07         68.61        24.27 o
  39   3   1         35.87         13.40        31.79 o
  40   3   1          0.18          0.00         9.49 o
  41   3   1          9.49          0.00         9.96 o
  42   3   1         47.39         30.36        16.26 o
  43   3   1         30.40         40.32        22.66 o
  44   3   1         11.80         24.07        52.46 o
   1   4   1        779.21        858.47        49.60 o
   2   4   1         53.62         80.79        16.48 o
   3   4   1        626.88        704.66        44.69 o
   4   4   1        773.10        927.62        51.23 o
   5   4   1        855.95        898.39        49.84 o
   6   4   1       1159.64       1284.71        49.27 o
   7   4   1        233.71        243.88        25.59 o
   8   4   1        789.62        796.08        41.64 o
   9   4   1        446.07        477.17        32.33 o
  10   4   1         84.82         78.15        13.29 o
  11   4   1        566.51        614.37        42.33 o
  12   4   1        145.12        174.15        19.26 o
  13   4   1        106.71         88.08        16.85 o
  14   4   1        636.63        671.37        60.33 o
  15   4   1        175.91        148.83        23.66 o
  16   4   1        252.92        234.13        22.36 o
  17   4   1        104.84        113.03        18.87 o
  18   4   1       1278.52       1314.42        53.56 o
  19   4   1        495.16        547.38        34.71 o
  20   4   1         45.39         58.84        11.81 o
  21   4   1         71.63         69.28        12.53 o
  22   4   1       1381.24       1329.20        50.49 o
  23   4   1         25.87         33.43         9.72 o
  24   4   1        813.74        837.90        46.22 o
  25   4   1          1.86          0.45        10.20 o
  26   4   1        513.35        497.64        36.33 o
  27   4   1        190.15        154.23        21.06 o
  28   4   1        315.96        290.92        28.02 o
  29   4   1       1118.49       1063.68        54.47 o
  30   4   1        301.28        288.83        28.03 o
  31   4   1        240.94        239.31        25.74 o
  32   4   1        279.35        281.46        27.82 o
  33   4   1        126.59        117.72        25.82 o
  34   4   1        121.80        146.80        29.27 o
  35   4   1         28.71         28.66        16.93 o
  36   4   1        367.52        313.43        42.64 o
  37   4   1        199.83        247.72        38.32 o
  38   4   1        326.14        343.05        45.33 o
  39   4   1        111.32        110.27        25.54 o
  40   4   1        463.67        455.33        63.83 o
   1   5   1       2650.88       2501.15       148.65 o
   2   5   1        337.51        345.56        37.56 o
   3   5   1         93.85         97.81        33.34 o
   4   5   1        239.65        255.38        49.88 o
   5   5   1       1678.71       1859.84       126.18 o
   6   5   1        579.28        558.14        68.94 o
   7   5   1        159.00        115.88        33.59 o
   8   5   1        934.12        857.68        84.76 o
   9   5   1         17.72         21.51        18.62 o
  10   5   1        282.08        331.13        63.35 o
  11   5   1        134.90        127.63        35.38 o
  12   5   1       1427.25       1286.39       105.64 o
  13   5   1        128.66        119.54        32.38 o
  14   5   1        494.70        553.31        73.64 o
  15   5   1          9.87          0.00         8.19 o
  16   5   1       1158.76       1126.08        79.48 o
  17   5   1        268.14        256.39        36.47 o
  18   5   1        480.95        530.41        50.43 o
  19   5   1        302.01        344.81        41.80 o
  20   5   1        104.41        122.54        40.26 o
  21   5   1        265.25        299.01        37.76 o
  22   5   1        184.09        130.27        24.32 o
  23   5   1        322.65        344.00        39.43 o
  24   5   1         39.20         37.28        11.54 o
  25   5   1         59.06         66.43        14.69 o
  26   5   1         20.51          5.68        10.83 o
  27   5   1        427.87        396.41        42.26 o
  28   5   1        715.39        708.64        99.20 o
  29   5   1         77.02         61.14        30.84 o
  30   5   1         97.14        102.42        24.15 o
  31   5   1         20.27         39.09        14.88 o
  32   5   1        366.22        475.27        69.88 o
  33   5   1         57.27         78.39        31.59 o
   1   6   1       1395.29       1397.78       122.50 o
   2   6   1        110.29        177.75        42.30 o
   3   6   1        205.25        157.04        43.54 o
   4   6   1         73.94        134.15        39.50 o
   5   6   1        239.44        284.04        57.67 o
   6   6   1        769.67        735.74       130.64 o
   7   6   1        392.04        472.36        71.41 o
   8   6   1         97.09        145.40        42.66 o
   9   6   1        503.16        576.75        82.24 o
  10   6   1         33.72         55.98        28.76 o
  11   6   1        173.13        156.45        38.98 o
  12   6   1         65.57         72.08        30.83 o
  13   6   1        354.14        342.12        58.56 o
  14   6   1         24.65         45.94        24.18 o
  15   6   1         61.70         67.02        24.92 o
  16   6   1        235.57        192.52        46.74 o
  17   6   1         18.59         32.00        55.09 o
  18   6   1         14.44          0.00        25.18 o
  19   6   1        623.93        542.34        75.96 o
  20   6   1          1.47         18.06        21.28 o
  21   6   1         79.99        107.45        34.91 o
  22   6   1         12.32          7.93        21.77 o
   0   0   2       5488.31       5262.31       134.93 o
   2   0   2        440.68        419.04        26.75 o
   4   0   2         35.32         53.29        12.01 o
   6   0   2       1888.09       1791.97        78.28 o
   8   0   2       1324.01       1442.89       100.64 o
  10   0   2       2750.79       2423.45        78.64 o
  12   0   2       1566.83       1636.04        66.36 o
  14   0   2      10018.14       9367.41       294.57 o
  16   0   2         41.25         52.80        20.13 o
  18   0   2      24871.52      27468.41       703.40 o
  20   0   2         37.47         71.70        18.37 o
  22   0   2      35865.88      37120.31       653.48 o
  24   0   2        473.94        449.22        62.99 o
  26   0   2         26.03         30.87        10.83 o
  28   0   2        558.64        579.23        78.21 o
  30   0   2        329.35        237.57        54.25 o
  32   0   2       1573.84       1546.54       144.84 o
  34   0   2         65.24         68.00        31.50 o
  36   0   2       1132.32       1154.49       134.00 o
  38   0   2       1005.95        946.99       126.45 o
  40   0   2         20.35         80.39        40.27 o
  42   0   2        162.71        190.14        62.19 o
  44   0   2        329.18        366.91        88.55 o
  46   0   2        120.64        150.86        58.77 o
  48   0   2         69.86        116.35        50.80 o
   0   1   2       2751.14       2885.59       311.10 o
   1   1   2      55165.08      51922.79      1114.15 o
   2   1   2       4084.75       4034.76        70.69 o
   3   1   2         66.88         76.08         5.82 o
   4   1   2      10651.87      10023.31       155.20 o
   5   1   2       2130.02       2011.17        81.04 o
   6   1   2       5915.06       5526.19        67.73 o
   7   1   2      12151.96      11402.56       118.92 o
   8   1   2       2784.23       2620.32        48.89 o
   9   1   2       9989.99       9520.28       135.71 o
  10   1   2       6368.83       6007.78       106.16 o
  11   1   2       5806.00       5860.81       103.52 o
  12   1   2        138.46        142.62         9.15 o
  13   1   2       3168.33       3139.04        93.88 o
  14   1   2        387.04        382.36        16.70 o
  15   1   2       2897.11       3093.52        60.03 o
  16   1   2         66.79         54.29         8.26 o
  17   1   2        343.46        366.94        18.80 o
  18   1   2       1261.84       1289.72        43.22 o
  19   1   2        581.74        543.04        28.14 o
  20   1   2        112.53        122.32         9.27 o
  21   1   2        234.68        268.78        15.00 o
  22   1   2       3093.38       3278.61        60.96 o
  23   1   2        784.61        810.19        24.32 o
  24   1   2        370.12        365.93        19.28 o
  25   1   2        995.91       1077.45        34.78 o
  26   1   2         39.27         32.78         6.03 o
  27   1   2         79.41         72.91         8.58 o
  28   1   2         95.21        112.52        10.13 o
  29   1   2         68.29         43.88        27.39 o
  30   1   2       4970.59       4736.99       193.99 o
  31   1   2        278.10        304.12        45.59 o
  32   1   2         51.23         53.90        21.97 o
  33   1   2        217.98        210.14        38.38 o
  34   1   2        120.70         78.17        25.58 o
  35   1   2        139.26        171.43        38.08 o
  36   1   2        298.77        237.37        42.92 o
  37   1   2        830.81        846.92        83.30 o
  38   1   2        582.65        459.96        62.99 o
  39   1   2        757.02        623.23        74.19 o
  40   1   2         47.62         75.39        32.14 o
  41   1   2         75.65         87.83        29.51 o
  42   1   2        139.23        120.64        35.53 o
  43   1   2        543.54        447.01        66.19 o
  44   1   2         86.52        122.29        38.51 o
  45   1   2        183.08        166.14        59.11 o
  46   1   2        236.75        289.61        56.41 o
  47   1   2        137.42        126.33        40.02 o
  48   1   2         70.69        107.58        35.84 o
  49   1   2         90.02        171.90        55.25 o
   0   2   2        172.66        176.43        28.86 o
   1   2   2       4183.59       4076.47       162.31 o
   2   2   2        201.33        197.38        20.17 o
   3   2   2       2941.98       2899.04       126.09 o
   4   2   2        378.46        372.50        89.51 o
   5   2   2        653.80        625.98        31.27 o
   6   2   2       2921.34       2960.91        59.89 o
   7   2   2       1840.29       1756.15        68.43 o
   8   2   2        625.15        633.40        28.35 o
   9   2   2        108.26         99.48         7.38 o
  10   2   2        217.39        210.62        11.06 o
  11   2   2        397.59        420.16        17.47 o
  12   2   2        240.93        235.11        13.34 o
  13   2   2       1837.94       1935.69        42.68 o
  14   2   2       5480.24       6117.71        87.78 o
  15   2   2        982.81       1043.81        32.44 o
  16   2   2       4001.93       4262.92       100.85 o
  17   2   2       1287.12       1393.36        55.24 o
  18   2   2       2673.04       2650.22       100.78 o
  19   2   2        284.98        288.71        29.95 o
  20   2   2       4190.23       4470.53       226.05 o
  21   2   2       2312.83       2485.19       122.55 o
  22   2   2       1342.78       1393.93        52.01 o
  23   2   2         19.34         47.25        10.29 o
  24   2   2       1064.46       1083.97        57.18 o
  25   2   2       1628.44       1598.76        61.95 o
  26   2   2       4479.76       4552.20       103.38 o
  27   2   2       1577.28       1707.70        59.65 o
  28   2   2       1059.52       1041.20        42.77 o
  29   2   2        843.18        891.75        61.65 o
  30   2   2      12898.62      13441.72       212.08 o
  31   2   2       3289.09       3295.41       107.87 o
  32   2   2         67.80         60.55        18.18 o
  33   2   2        989.47       1037.95        85.44 o
  34   2   2        274.13        281.01        45.82 o
  35   2   2        432.37        406.89        64.68 o
  36   2   2        111.61        143.97        34.05 o
  37   2   2         44.51         36.01        17.51 o
  38   2   2         11.49          3.47         7.86 o
  39   2   2         46.24         73.11        28.18 o
  40   2   2        170.06        140.55        49.86 o
  41   2   2        315.72        357.90        57.89 o
  42   2   2        101.65        106.28        37.29 o
  43   2   2        578.33        631.54        88.48 o
  44   2   2         47.38         53.46        28.59 o
  45   2   2        247.38        376.98        65.05 o
  46   2   2         88.82        170.85        44.05 o
  47   2   2        463.34        591.79        82.33 o
   0   3   2       1847.49       2034.71       146.97 o
   1   3   2       6458.05       6186.31       192.30 o
   2   3   2        179.62        355.84       111.16 o
   3   3   2       2163.41       2202.04        66.13 o
   4   3   2       2693.24       2751.31        75.23 o
   5   3   2         74.40         91.09        25.24 o
   6   3   2        927.29       1064.17        66.86 o
   7   3   2         28.11         43.43         9.62 o
   8   3   2        174.30        169.10        16.33 o
   9   3   2        190.75        241.63        27.60 o
  10   3   2       4321.47       4480.94        92.18 o
  11   3   2        219.77        187.40        17.51 o
  12   3   2         29.13         18.99         6.28 o
  13   3   2        815.84        640.51        83.26 o
  14   3   2        777.27        814.21        28.21 o
  15   3   2        412.04        406.93        20.60 o
  16   3   2        481.66        477.77        23.04 o
  17   3   2        141.64        140.54        14.51 o
  18   3   2        385.57        380.23        25.74 o
  19   3   2         59.62         67.69        10.80 o
  20   3   2         80.78         69.59        10.06 o
  21   3   2        138.67        125.89        13.97 o
  22   3   2        294.65        292.96        26.38 o
  23   3   2        741.73        694.00        41.38 o
  24   3   2         39.22         36.76        10.05 o
  25   3   2         68.97         67.15        12.52 o
  26   3   2         83.30         72.13        13.34 o
  27   3   2        607.82        583.56        35.44 o
  28   3   2        808.41        850.38        40.05 o
  29   3   2       6251.80       6363.11       118.45 o
  30   3   2         18.19         53.66        17.55 o
  31   3   2       4205.20       4399.96        96.71 o
  32   3   2        221.03        227.75        23.63 o
  33   3   2       1013.94        996.80        68.90 o
  34   3   2          4.78         13.77        11.56 o
  35   3   2        115.81        101.03        24.24 o
  36   3   2         79.41         89.83        26.62 o
  37   3   2        190.49        253.32        44.19 o
  38   3   2         22.14         41.89        21.27 o
  39   3   2         34.39         21.19        46.81 o
  40   3   2         27.57         25.01        23.32 o
  41   3   2         61.55         11.52        27.23 o
  42   3   2         18.33         24.44        20.17 o
  43   3   2        109.34        177.11        42.73 o
  44   3   2        570.09        652.58        78.66 o
   0   4   2         97.18        115.19        43.56 o
   1   4   2        101.72        126.20        32.25 o
   2   4   2       2196.61       2297.68       138.04 o
   3   4   2        650.28        764.68        70.49 o
   4   4   2        792.76        867.83        61.45 o
   5   4   2        106.16        136.93        21.56 o
   6   4   2         44.37         69.05        20.34 o
   7   4   2          5.04          2.86         6.27 o
   8   4   2        435.60        491.29        34.67 o
   9   4   2        307.35        314.03        37.71 o
  10   4   2        192.21        224.45        23.59 o
  11   4   2        556.84        603.18        47.96 o
  12   4   2         34.14         39.85        17.10 o
  13   4   2        585.83        559.05        39.21 o
  14   4   2        569.61        573.26        35.47 o
  15   4   2       1099.58       1016.99        66.77 o
  16   4   2        453.09        484.35        33.81 o
  17   4   2       2267.52       2218.36        73.65 o
  18   4   2         96.63        106.88        15.77 o
  19   4   2       1427.65       1328.74        56.13 o
  20   4   2       1822.17       1768.02        65.57 o
  21   4   2       1267.41       1259.58        55.00 o
  22   4   2        433.93        469.54        33.82 o
  23   4   2        178.46        184.39        21.86 o
  24   4   2        299.87        264.74        25.81 o
  25   4   2         17.80         11.54         9.84 o
  26   4   2        294.30        286.73        27.58 o
  27   4   2         55.18         48.44        12.19 o
  28   4   2        287.88        284.83        28.82 o
  29   4   2        329.49        340.81        30.87 o
  30   4   2        302.12        286.87        28.57 o
  31   4   2         55.01         49.80        11.13 o
  32   4   2        333.57        300.66        28.94 o
  33   4   2        541.61        568.17        73.09 o
  34   4   2        186.54        164.22        35.17 o
  35   4   2         87.49         89.09        24.58 o
  36   4   2        314.13        318.21        42.57 o
  37   4   2         15.02          8.35        12.42 o
  38   4   2         51.65         87.86        49.51 o
  39   4   2         70.18         75.75        25.46 o
  40   4   2         46.94         87.80        28.30 o
   0   5   2       1243.15       1371.30        87.16 o
   1   5   2        198.87        230.52        25.38 o
   2   5   2       4701.19       5070.82       213.05 o
   3   5   2       1541.20       1530.25       116.75 o
   4   5   2         99.42        111.62        34.46 o
   5   5   2        451.18        455.89        62.20 o
   6   5   2        925.56        914.92        90.72 o
   7   5   2         22.44         20.62        23.72 o
   8   5   2        718.45        682.23        77.47 o
   9   5   2        293.92        312.26        53.43 o
  10   5   2        268.83        241.25        48.75 o
  11   5   2        332.42        292.66        51.36 o
  12   5   2        131.92        100.32        42.68 o
  13   5   2        268.48        291.98        40.96 o
  14   5   2        273.41        230.42        36.41 o
  15   5   2         43.16         38.19        22.92 o
  16   5   2         38.71         40.06        18.83 o
  17   5   2        734.30        713.90        60.65 o
  18   5   2         27.77         10.33        13.60 o
  19   5   2          3.07         13.89        10.90 o
  20   5   2        121.16         88.80        21.53 o
  21   5   2        262.05        277.01        37.11 o
  22   5   2          4.04          0.00        15.36 o
  23   5   2         73.88         38.97        16.64 o
  24   5   2        227.85        216.29        31.82 o
  25   5   2          1.15          3.35        14.52 o
  26   5   2         92.43        114.30        22.93 o
  27   5   2        207.05        212.84        40.14 o
  28   5   2        177.90        177.35        32.47 o
  29   5   2         16.97         27.76        15.75 o
  30   5   2        167.20        181.95        28.00 o
  31   5   2        166.42        197.27        30.39 o
  32   5   2         81.81         38.58        34.12 o
  33   5   2        137.06        155.09        38.76 o
   0   6   2        385.09        357.50        84.97 o
   1   6   2         88.17        115.26        35.81 o
   2   6   2        164.03        238.10        51.91 o
   3   6   2        199.09        276.73        83.54 o
   4   6   2        232.04        303.06        66.65 o
   5   6   2         66.49         43.96        25.69 o
   6   6   2        149.30        132.85        38.98 o
   7   6   2        223.00        279.72        54.95 o
   8   6   2         21.33         47.76        25.35 o
   9   6   2        322.62        329.11        62.45 o
  10   6   2         59.42        106.50        36.44 o
  11   6   2        235.00        273.65        56.06 o
  12   6   2        107.03        127.10        47.02 o
  13   6   2         86.01         87.09        29.23 o
  14   6   2         96.05         91.58        31.54 o
  15   6   2        804.61        722.38        89.17 o
  16   6   2        149.09         98.27        42.77 o
  17   6   2        103.51        104.94        37.14 o
  18   6   2         49.76         71.88        33.48 o
  19   6   2         52.48         87.46        32.63 o
  20   6   2        414.82        343.45        76.78 o
  21   6   2         86.25         97.46        27.80 o
  22   6   2         96.50         84.97        46.83 o
   2   0   3       8426.92       7871.83       207.93 o
   4   0   3        852.08        790.80        49.76 o
   6   0   3         39.63         35.79        11.59 o
   8   0   3       1538.39       1484.95        81.18 o
  10   0   3        929.60        860.61        46.36 o
  12   0   3      17754.06      17945.03       330.49 o
  14   0   3        991.23       1121.86        84.93 o
  16   0   3      30647.49      31328.42       767.70 o
  18   0   3        519.12        499.69        63.25 o
  20   0   3         25.62         14.74         9.68 o
  22   0   3        530.11        469.42        69.11 o
  24   0   3       2003.91       1873.53       147.23 o
  26   0   3        467.34        372.71       111.14 o
  28   0   3       9437.37       9143.28       364.47 o
  30   0   3        135.16        188.00        48.40 o
  32   0   3       3306.68       3091.12       205.69 o
  34   0   3        392.37        342.88        70.84 o
  36   0   3        214.49         92.74        42.77 o
  38   0   3       1650.49       1455.98       157.17 o
  40   0   3        493.18        494.08        95.16 o
  42   0   3       1224.51       1262.83       154.73 o
  44   0   3        384.10        310.36        79.96 o
  46   0   3        257.66        261.90        77.50 o
  48   0   3        324.10        319.10        87.97 o
   1   1   3      47858.92      44535.27       592.84 o
   2   1   3       1023.48        964.89        21.35 o
   3   1   3       1442.11       1378.12        25.70 o
   4   1   3        975.97        980.78        51.76 o
   5   1   3       5962.68       5842.99       147.61 o
   6   1   3        112.88        107.83         9.75 o
   7   1   3       1181.71       1155.51        32.81 o
   8   1   3       2594.24       2481.50        53.03 o
   9   1   3      10243.94      10018.65       175.15 o
  10   1   3       1144.56       1198.70       114.59 o
  11   1   3       1050.89       1183.96        44.75 o
  12   1   3       6651.45       6788.59       131.18 o
  13   1   3       2103.87       1983.74        56.63 o
  14   1   3       1483.65       1564.83        61.54 o
  15   1   3       2211.18       2259.85       102.01 o
  16   1   3      17083.42      18025.23       623.68 o
  17   1   3       1346.40       1570.25        56.42 o
  18   1   3        539.40        566.80        26.98 o
  19   1   3        492.72        558.81        25.89 o
  20   1   3       1111.17       1046.73        40.52 o
  21   1   3        446.61        500.70        26.43 o
  22   1   3        129.02        136.78        21.90 o
  23   1   3        289.42        316.87        24.59 o
  24   1   3         64.07         69.70        12.43 o
  25   1   3       1097.49       1243.24        63.45 o
  26   1   3        666.57        695.41        23.92 o
  27   1   3        680.62        736.04        24.26 o
  28   1   3        224.90        206.04        12.37 o
  29   1   3        273.20        275.33        19.60 o
  30   1   3        467.08        440.29        26.83 o
  31   1   3       1997.96       1673.82        69.29 o
  32   1   3        645.11        412.63       107.41 o
  33   1   3        201.96        176.77        35.26 o
  34   1   3        444.60        460.19        56.95 o
  35   1   3        645.73        618.25        68.50 o
  36   1   3         25.16         24.71        16.94 o
  37   1   3         28.19         47.76        19.70 o
  38   1   3        637.81        574.16        69.73 o
  39   1   3        100.33        131.42        35.80 o
  40   1   3        221.87        208.60        49.51 o
  41   1   3        194.62        264.10        50.74 o
  42   1   3         67.62         80.12        26.06 o
  43   1   3        147.92        199.56        46.12 o
  44   1   3        380.36        424.91        66.06 o
  45   1   3         24.87         53.89        31.55 o
  46   1   3        233.27        165.04        42.88 o
  47   1   3         21.52         30.89        29.35 o
  48   1   3        303.85        401.53        68.03 o
  49   1   3         92.62        126.73        39.52 o
   1   2   3      14346.70      14007.78       594.01 o
   2   2   3       6921.97       6829.65       193.29 o
   3   2   3       8966.92       8147.36       228.78 o
   4   2   3       4131.56       3921.44        75.04 o
   5   2   3       1155.89       1087.96        32.80 o
   6   2   3        546.65        607.53        24.57 o
   7   2   3         34.33         44.28        10.25 o
   8   2   3       4239.44       4408.38        82.08 o
   9   2   3        567.00        552.11        27.50 o
  10   2   3        217.05        220.10        13.59 o
  11   2   3        146.28        145.73        11.83 o
  12   2   3        697.51        738.32        28.13 o
  13   2   3       1657.46       1720.76        58.60 o
  14   2   3        550.62        637.61        36.11 o
  15   2   3       2824.70       3071.30       114.64 o
  16   2   3        132.49        124.44        14.40 o
  17   2   3       2061.91       2061.37        60.20 o
  18   2   3       1732.04       1719.20        89.51 o
  19   2   3       2441.38       2412.99        60.48 o
  20   2   3        518.02        528.91        31.60 o
  21   2   3        345.62        350.39        25.85 o
  22   2   3       1041.79        995.68        44.70 o
  23   2   3        700.13        708.05        37.76 o
  24   2   3        836.70        842.35        41.55 o
  25   2   3        876.73        928.06        44.22 o
  26   2   3        281.41        274.90        35.86 o
  27   2   3        224.43        257.13        23.21 o
  28   2   3       1055.96       1221.64       118.68 o
  29   2   3       1618.75       1713.29        62.29 o
  30   2   3        861.52        843.91        42.57 o
  31   2   3       1398.26       1490.05        53.17 o
  32   2   3       2819.76       2901.31        76.41 o
  33   2   3        782.62        764.11        60.54 o
  34   2   3        195.30        227.11        36.57 o
  35   2   3        591.41        630.14        69.31 o
  36   2   3        723.64        742.63        76.67 o
  37   2   3        227.26        206.01        43.70 o
  38   2   3         48.54         59.64        20.29 o
  39   2   3          0.08          0.00        22.28 o
  40   2   3        186.70        147.22        36.92 o
  41   2   3         75.09        102.41        38.20 o
  42   2   3          4.89         45.31        47.15 o
  43   2   3          4.44         14.70        14.19 o
  44   2   3         20.41         56.31        36.49 o
  45   2   3         62.80        112.10        59.76 o
  46   2   3        144.81        217.76        50.67 o
  47   2   3         53.17        104.97        35.68 o
   1   3   3         36.22         42.10        25.70 o
   2   3   3       1020.53        987.96        44.46 o
   3   3   3        563.72        671.18        42.50 o
   4   3   3        157.71        177.33        18.98 o
   5   3   3       1509.70       1596.00        57.77 o
   6   3   3       1935.65       2078.82        62.77 o
   7   3   3       1773.68       1975.38        69.90 o
   8   3   3       1688.42       1687.03        67.62 o
   9   3   3       1235.35       1222.72        62.68 o
  10   3   3        523.97        558.29        30.76 o
  11   3   3        455.64        478.72        28.67 o
  12   3   3        176.20        200.65        18.58 o
  13   3   3       1399.14       1424.12        50.75 o
  14   3   3         69.04         69.12        11.06 o
  15   3   3        723.39        670.37        23.56 o
  16   3   3        173.26        189.20        12.82 o
  17   3   3        200.51        194.60        13.66 o
  18   3   3        148.57        139.39        12.12 o
  19   3   3        437.89        427.40        21.78 o
  20   3   3         58.33         60.52         8.82 o
  21   3   3         94.78         94.12        12.01 o
  22   3   3         10.92         12.62         3.39 o
  23   3   3        122.03        137.26        16.85 o
  24   3   3        979.30        945.06        45.54 o
  25   3   3        698.61        762.91        48.37 o
  26   3   3        259.21        255.15        23.16 o
  27   3   3         49.73         78.37        14.93 o
  28   3   3        565.50        643.01        37.99 o
  29   3   3       3781.04       3650.99        94.86 o
  30   3   3        350.20        386.55        30.57 o
  31   3   3       1488.53       1505.08        59.79 o
  32   3   3        679.66        679.48        37.30 o
  33   3   3        185.11        205.60        27.74 o
  34   3   3        872.06        880.17        57.41 o
  35   3   3        196.68        209.93        28.55 o
  36   3   3         97.10         48.32        31.81 o
  37   3   3         44.02         47.99        19.01 o
  38   3   3         81.10         90.90        22.97 o
  39   3   3        192.40        153.66        30.23 o
  40   3   3         48.11         69.88        22.30 o
  41   3   3        170.75        177.87        34.30 o
  42   3   3        198.24        266.22        46.11 o
  43   3   3          4.11          0.00        16.70 o
  44   3   3         52.12        106.07        27.19 o
   1   4   3        971.06       1025.41        60.73 o
   2   4   3       1168.43       1272.63        66.52 o
   3   4   3        520.90        541.02        44.21 o
   4   4   3       1946.67       1956.89       118.86 o
   5   4   3        202.78        228.01        25.36 o
   6   4   3        141.73        190.93        22.50 o
   7   4   3        831.14        963.10        50.58 o
   8   4   3        333.29        350.72        30.07 o
   9   4   3        369.21        395.34        32.15 o
  10   4   3        568.72        631.20        41.04 o
  11   4   3        113.63        119.87        19.34 o
  12   4   3        169.59        192.93        21.12 o
  13   4   3         36.98         47.24        11.50 o
  14   4   3        532.59        515.87        34.01 o
  15   4   3        121.14        149.15        24.10 o
  16   4   3         87.36         92.88        14.84 o
  17   4   3        137.17        111.10        24.57 o
  18   4   3       1297.60       1239.25        55.90 o
  19   4   3        328.02        261.76        26.22 o
  20   4   3        228.38        260.06        25.29 o
  21   4   3        788.61        804.67        45.00 o
  22   4   3       1275.76       1180.26        55.31 o
  23   4   3         67.30         63.75        12.85 o
  24   4   3        787.13        726.28        43.37 o
  25   4   3        491.30        512.68        36.79 o
  26   4   3         44.09         50.08        11.83 o
  27   4   3        192.04        169.81        21.53 o
  28   4   3        971.30        886.27        49.39 o
  29   4   3        380.89        381.20        31.89 o
  30   4   3         35.93         38.80        16.29 o
  31   4   3         44.09         47.46        13.05 o
  32   4   3        343.06        262.46        31.85 o
  33   4   3        179.51        186.49        31.30 o
  34   4   3         71.75         15.26        29.15 o
  35   4   3         63.67         52.27        17.08 o
  36   4   3          3.18          1.49         8.87 o
  37   4   3         47.68         76.51        26.17 o
  38   4   3         70.68        129.93        36.30 o
  39   4   3         63.44         88.86        29.51 o
   1   5   3       1423.01       1702.44        71.67 o
   2   5   3        554.23        601.30        49.99 o
   3   5   3        828.73        783.37        49.30 o
   4   5   3        257.48        309.20        43.56 o
   5   5   3       1950.30       1906.99        91.48 o
   6   5   3        571.40        670.96        77.41 o
   7   5   3        177.23        263.26        73.52 o
   8   5   3        952.15        949.04        91.94 o
   9   5   3        163.57        211.88        45.38 o
  10   5   3         26.37         63.17        25.89 o
  11   5   3         35.05          0.00        10.23 o
  12   5   3        137.58        170.95        38.13 o
  13   5   3        313.22        283.93        40.03 o
  14   5   3         99.39        132.35        30.33 o
  15   5   3        388.37        449.32        51.00 o
  16   5   3        442.38        401.69        48.97 o
  17   5   3        972.81       1025.91        72.60 o
  18   5   3         82.05         75.10        23.46 o
  19   5   3        395.55        350.53        49.21 o
  20   5   3         56.81         72.71        19.65 o
  21   5   3         54.42         50.61        17.61 o
  22   5   3        166.56        149.07        26.70 o
  23   5   3        701.97        635.96        54.93 o
  24   5   3         68.16         80.46        19.61 o
  25   5   3         41.90         80.54        21.37 o
  26   5   3         31.61         27.84        15.85 o
  27   5   3         48.50         42.31        21.35 o
  28   5   3          1.35          8.61         9.64 o
  29   5   3         23.65         72.55        19.08 o
  30   5   3         30.26         30.56        23.94 o
  31   5   3         65.86         17.28        16.66 o
  32   5   3        387.08        347.37        59.13 o
   1   6   3        580.23        562.27        88.10 o
   2   6   3        101.81        135.58        37.38 o
   3   6   3        964.85       1031.42       105.77 o
   4   6   3        283.30        285.80        56.42 o
   5   6   3        235.77        185.68        54.24 o
   6   6   3        189.05        164.76        42.07 o
   7   6   3        165.24        176.50        42.58 o
   8   6   3        490.63        464.64        70.90 o
   9   6   3         11.66         37.95        25.17 o
  10   6   3          7.69          5.98        13.54 o
  11   6   3        315.83        301.44        57.83 o
  12   6   3        130.40        195.24        76.68 o
  13   6   3        524.36        396.25        65.69 o
  14   6   3         59.15         68.02        24.35 o
  15   6   3         35.38         35.61        43.79 o
  16   6   3        694.05        771.42        92.00 o
  17   6   3         62.68         26.39        19.88 o
  18   6   3         30.73         78.21        31.88 o
  19   6   3        875.66        886.79        79.13 o
  20   6   3         33.48         63.83        23.78 o
  21   6   3        116.37        139.96        34.57 o
   0   0   4     308718.38     284678.81      5647.18 o
   2   0   4      12646.68      12228.16       315.43 o
   4   0   4      13895.28      13955.83       352.33 o
   6   0   4       2042.46       1844.35        93.20 o
   8   0   4        244.63        233.46        30.68 o
  10   0   4        196.61        186.58        30.57 o
  12   0   4        177.09        168.50        34.32 o
  14   0   4        894.91        760.29        79.76 o
  16   0   4       1544.36       1597.04       112.14 o
  18   0   4       2167.99       2308.90       141.42 o
  20   0   4        250.51        206.43        46.59 o
  22   0   4       1780.66       1867.72       139.09 o
  24   0   4        476.38        508.52        75.31 o
  26   0   4       1141.24       1143.47       116.43 o
  28   0   4        915.81        952.54       113.14 o
  30   0   4        424.65        374.23        34.29 o
  32   0   4        399.29        383.65        70.75 o
  34   0   4        121.19         58.28        28.83 o
  36   0   4        152.91        184.50        51.28 o
  38   0   4        265.19        199.11        57.35 o
  40   0   4        367.40        299.82        75.46 o
  42   0   4          4.09          0.00        10.36 o
  44   0   4          9.26          0.00        10.25 o
  46   0   4         99.24         55.22        45.45 o
  48   0   4         67.58        122.07        53.34 o
   0   1   4      88315.89      82254.18      1333.16 o
   1   1   4        952.53        911.03        27.35 o
   2   1   4       2290.96       2214.47        36.74 o
   3   1   4      20011.00      19727.54       326.79 o
   4   1   4      13026.40      12617.97       140.29 o
   5   1   4         24.82         21.00         4.92 o
   6   1   4       1878.80       1844.63        61.10 o
   7   1   4         71.28         83.89        10.71 o
   8   1   4       8048.56       7765.04       126.59 o
   9   1   4       3388.78       3144.26        65.00 o
  10   1   4       1050.87       1073.77        35.97 o
  11   1   4        501.22        575.96        48.89 o
  12   1   4       5360.83       5497.02       117.59 o
  13   1   4        647.78        662.04        36.94 o
  14   1   4       4509.12       4629.99       138.70 o
  15   1   4       1682.58       1658.78        79.58 o
  16   1   4       2501.47       2601.64       105.68 o
  17   1   4       1214.86       1342.00        79.04 o
  18   1   4       1635.46       1486.24       102.66 o
  19   1   4       1038.56       1096.62        70.27 o
  20   1   4        575.51        605.06        31.68 o
  21   1   4       2797.53       3157.70       152.09 o
  22   1   4        631.19        632.69        29.85 o
  23   1   4        784.82        884.55        36.02 o
  24   1   4        319.53        320.34        21.42 o
  25   1   4        486.96        552.37        30.56 o
  26   1   4         77.35         84.98        12.07 o
  27   1   4        583.67        609.28        40.76 o
  28   1   4         34.88         40.63         8.47 o
  29   1   4        272.65        254.68        28.52 o
  30   1   4       1607.22       1541.67        43.67 o
  31   1   4       1240.54       1172.27        43.07 o
  32   1   4       1964.11       1657.13       150.75 o
  33   1   4        597.87        491.24        49.66 o
  34   1   4        149.77        126.83        44.52 o
  35   1   4        503.80        437.91        53.61 o
  36   1   4         41.39         47.97        22.02 o
  37   1   4         91.66         89.41        27.19 o
  38   1   4        305.32        252.78        45.19 o
  39   1   4        441.33        497.39       142.02 o
  40   1   4         39.76         45.74        30.16 o
  41   1   4        103.17        167.98        41.04 o
  42   1   4         30.93         32.41        16.79 o
  43   1   4         21.13          5.69        34.52 o
  44   1   4        933.94        742.22        88.39 o
  45   1   4         22.38         11.87        22.57 o
  46   1   4        107.76        150.04        42.22 o
  47   1   4         75.51        110.25        35.84 o
  48   1   4        632.36        839.44        99.27 o
   0   2   4       1982.99       1994.86        77.52 o
   1   2   4        394.28        379.52        15.91 o
   2   2   4        849.39        735.44        18.46 o
   3   2   4       1460.46       1365.41        35.79 o
   4   2   4        619.17        648.51        27.45 o
   5   2   4        559.82        560.96        20.88 o
   6   2   4        680.17        650.40        23.30 o
   7   2   4       1797.51       1794.90        42.35 o
   8   2   4       4574.18       4776.94       103.75 o
   9   2   4       1588.06       1682.56        38.19 o
  10   2   4       1051.26       1088.02        29.49 o
  11   2   4       2213.28       2178.43        45.85 o
  12   2   4       3138.51       3582.87        78.28 o
  13   2   4       1751.45       1915.96        95.76 o
  14   2   4        977.80        969.05        40.65 o
  15   2   4        310.30        352.56        22.70 o
  16   2   4        256.64        277.24        22.67 o
  17   2   4        873.95        848.94        46.17 o
  18   2   4        569.58        597.92        35.67 o
  19   2   4        158.25        168.46        19.50 o
  20   2   4        919.70        783.07       134.83 o
  21   2   4        414.31        380.48        42.49 o
  22   2   4          9.85         11.22        10.95 o
  23   2   4        370.23        404.33        50.85 o
  24   2   4        122.28        116.12        19.99 o
  25   2   4         89.13         97.47        14.89 o
  26   2   4        106.73         92.40        14.77 o
  27   2   4        279.95        248.24        23.54 o
  28   2   4       1197.46       1163.93        52.36 o
  29   2   4       2549.84       2453.86        78.34 o
  30   2   4        411.43        423.19        40.57 o
  31   2   4        989.82        972.07        47.97 o
  32   2   4       1478.40       1612.12       166.39 o
  33   2   4        102.60        115.10        20.58 o
  34   2   4        225.94        221.52        41.39 o
  35   2   4        213.56        197.38        31.51 o
  36   2   4        272.35        241.00        35.70 o
  37   2   4        671.15        597.99        62.60 o
  38   2   4        173.85        200.31        41.05 o
  39   2   4          7.11         21.83        17.25 o
  40   2   4         42.44         66.59        26.22 o
  41   2   4          3.22         33.98        22.24 o
  42   2   4        200.87        201.00        67.78 o
  43   2   4         28.50         37.23        24.01 o
  44   2   4         64.80         88.81        47.28 o
  45   2   4        116.98        136.11        39.99 o
  46   2   4        197.96        294.31        58.41 o
   1   3   4        878.76        886.05        56.69 o
   2   3   4         54.01         74.05        16.91 o
   3   3   4       4926.94       4745.08       185.03 o
   4   3   4       1544.60       1547.72        75.65 o
   5   3   4       4699.29       5086.39       149.28 o
   6   3   4        527.73        508.66        38.00 o
   7   3   4       3240.58       3426.74       116.95 o
   8   3   4        133.97        118.27        29.84 o
   9   3   4       3000.87       3267.89        75.45 o
  10   3   4        280.61        278.38        20.59 o
  11   3   4        297.26        308.22        21.93 o
  12   3   4         46.76         54.58         9.63 o
  13   3   4        408.31        426.24        26.23 o
  14   3   4        293.50        270.09        19.39 o
  15   3   4        697.14        766.49        33.40 o
  16   3   4         19.19         10.95         6.62 o
  17   3   4        132.30        125.65        10.86 o
  18   3   4        363.21        328.67        21.78 o
  19   3   4        348.32        365.38        21.74 o
  20   3   4        216.27        184.85        15.31 o
  21   3   4        321.93        298.38        19.86 o
  22   3   4        380.78        369.76        22.87 o
  23   3   4        425.92        412.11        29.19 o
  24   3   4        253.54        274.43        24.11 o
  25   3   4        885.98        935.92        45.21 o
  26   3   4       1040.24       1110.87        49.79 o
  27   3   4        413.58        455.61        32.56 o
  28   3   4       2912.04       2768.17        82.32 o
  29   3   4        698.97        665.15        39.75 o
  30   3   4         29.48         34.01        12.55 o
  31   3   4       1083.88       1125.12        52.46 o
  32   3   4       1580.84       1576.41        77.59 o
  33   3   4        957.33       1050.69       112.69 o
  34   3   4        368.23        380.41        43.84 o
  35   3   4        233.56        260.56        32.01 o
  36   3   4        723.24        771.52        56.53 o
  37   3   4        226.43        259.85        33.21 o
  38   3   4         33.72         76.25        21.00 o
  39   3   4         66.19         80.84        23.14 o
  40   3   4        105.11        126.68        30.77 o
  41   3   4        136.83         98.76        25.44 o
  42   3   4          0.09         10.06         8.76 o
  43   3   4        182.99        242.45        41.20 o
   0   4   4       4547.11       4403.94       161.07 o
   1   4   4       1026.66       1013.85        52.63 o
   2   4   4       1381.82       1405.67        73.45 o
   3   4   4         67.03         83.35        18.84 o
   4   4   4        256.38        349.27        35.76 o
   5   4   4        170.00        177.60        22.73 o
   6   4   4        239.56        237.80        25.93 o
   7   4   4         90.17         95.41        18.98 o
   8   4   4        205.70        194.06        23.25 o
   9   4   4          7.94         15.13        10.44 o
  10   4   4        376.31        397.09        33.57 o
  11   4   4        272.22        235.24        24.58 o
  12   4   4        193.47        193.55        24.45 o
  13   4   4        635.14        630.13        47.34 o
  14   4   4        553.87        496.43        57.30 o
  15   4   4         39.34         35.29         8.62 o
  16   4   4        292.59        288.85        26.38 o
  17   4   4         23.33         26.96         8.00 o
  18   4   4        419.35        448.15        33.37 o
  19   4   4        373.81        325.08        29.10 o
  20   4   4        114.93        116.23        17.78 o
  21   4   4        263.76        248.18        26.33 o
  22   4   4        921.73        825.08        46.86 o
  23   4   4          9.30         15.97         8.95 o
  24   4   4       3144.91       2999.68        92.67 o
  25   4   4        190.33        168.34        21.43 o
  26   4   4        786.92        753.50        46.20 o
  27   4   4        285.01        325.05        30.94 o
  28   4   4         66.71        111.51        18.47 o
  29   4   4        453.57        435.19        35.90 o
  30   4   4        164.30        140.88        19.79 o
  31   4   4         46.50         39.25        16.20 o
  32   4   4        704.75        684.41        59.08 o
  33   4   4        471.46        481.47        64.18 o
  34   4   4        231.42        233.50        36.36 o
  35   4   4        104.69        131.64        29.10 o
  36   4   4        543.79        518.33        55.96 o
  37   4   4        141.37        185.46        44.48 o
  38   4   4        425.42        403.71        60.68 o
  39   4   4        105.45         73.58        29.89 o
   0   5   4       1554.71       1514.10        99.65 o
   1   5   4        377.64        419.33        36.64 o
   2   5   4       1155.40       1105.59        60.19 o
   3   5   4         37.35         85.78        18.38 o
   4   5   4        183.50        222.02        26.49 o
   5   5   4        779.26        781.77        60.26 o
   6   5   4          7.26         24.27        17.19 o
   7   5   4        127.10        129.38        35.05 o
   8   5   4        317.94        368.18        41.56 o
   9   5   4         25.55         29.13        20.88 o
  10   5   4        128.31        171.25        33.20 o
  11   5   4        320.44        354.30        45.52 o
  12   5   4        933.54       1030.03        78.39 o
  13   5   4        233.39        228.74        37.64 o
  14   5   4        146.37        134.76        28.65 o
  15   5   4        786.13        723.56        64.92 o
  16   5   4        547.14        542.17        55.48 o
  17   5   4        116.19        143.68        28.56 o
  18   5   4         31.54         45.59        15.96 o
  19   5   4         18.01         10.20        15.38 o
  20   5   4        364.50        358.30        42.56 o
  21   5   4         10.68         19.07        13.92 o
  22   5   4        108.05         67.17        37.92 o
  23   5   4         24.17         23.07         9.97 o
  24   5   4        429.49        457.10        51.74 o
  25   5   4         73.59         69.60        18.97 o
  26   5   4        106.38        167.52        29.47 o
  27   5   4        268.06        239.94        33.94 o
  28   5   4         21.70         25.48        13.86 o
  29   5   4        113.38        126.00        24.89 o
  30   5   4        265.21        220.30        32.21 o
  31   5   4        194.26        178.82        46.07 o
  32   5   4         46.61         33.83        33.79 o
   0   6   4       1240.62       1212.39       164.31 o
   1   6   4        238.72        272.52        69.63 o
   2   6   4        402.94        292.78        57.55 o
   3   6   4        326.90        343.30        64.81 o
   4   6   4        348.25        339.66        63.32 o
   5   6   4        190.92        215.10        82.94 o
   6   6   4        392.09        426.77        69.09 o
   7   6   4        257.67        299.43        57.60 o
   8   6   4         26.45         23.52        52.05 o
   9   6   4         55.67         69.44        58.10 o
  10   6   4        155.16        197.89        46.78 o
  11   6   4         44.26         37.99        10.15 o
  12   6   4         59.57         36.77        10.45 o
  13   6   4         31.39         14.18        39.23 o
  14   6   4         29.53         17.21        17.99 o
  15   6   4         47.01         38.63        31.57 o
  16   6   4         37.90         55.56        26.92 o
  17   6   4         88.94         77.32        31.95 o
  18   6   4          5.60          0.00        12.86 o
  19   6   4         29.27         11.49        19.34 o
  20   6   4         97.65        138.07        34.00 o
   2   0   5       7191.52       6887.81       295.82 o
   4   0   5       9137.63       8531.80       254.45 o
   6   0   5       2947.97       2947.23       130.20 o
   8   0   5       4242.67       4390.47       171.16 o
  10   0   5       5559.58       5127.75       196.57 o
  12   0   5       1148.68       1107.85        85.13 o
  14   0   5       1227.40       1172.97        95.14 o
  16   0   5       1719.08       1462.61       124.64 o
  18   0   5        641.13        633.11        74.03 o
  20   0   5        135.80        104.67        32.11 o
  22   0   5        726.92        720.54        87.68 o
  24   0   5       4821.00       5280.61       262.54 o
  26   0   5       1004.47       1096.99       117.91 o
  28   0   5         27.30         51.23        31.22 o
  30   0   5        879.20        763.40       105.06 o
  32   0   5        410.75        399.16        56.94 o
  34   0   5       1109.53       1087.42        93.74 o
  36   0   5         57.77         29.48        23.48 o
  38   0   5       1108.54        843.19       118.02 o
  40   0   5         31.04         11.28        15.27 o
  42   0   5         29.76         69.53        42.71 o
  44   0   5         20.64         87.29        48.95 o
  46   0   5         21.13         21.47        31.69 o
  48   0   5        293.32        429.60       100.04 o
   1   1   5       5413.42       5391.73       122.84 o
   2   1   5      44866.42      43285.80       378.92 o
   3   1   5       6103.69       6266.43       152.55 o
   4   1   5       4030.90       4051.23       122.06 o
   5   1   5       2223.59       2177.21        50.66 o
   6   1   5        323.74        338.44        22.10 o
   7   1   5        840.21        838.73        36.02 o
   8   1   5          3.68          1.41         3.98 o
   9   1   5        107.73         96.52        16.04 o
  10   1   5        963.98        948.55        69.84 o
  11   1   5       2823.06       3080.74        82.56 o
  12   1   5       1611.23       2000.77       254.71 o
  13   1   5        362.67        449.43        39.69 o
  14   1   5       2908.12       2916.94       109.27 o
  15   1   5         64.45         62.78        21.32 o
  16   1   5        201.50        274.25        35.15 o
  17   1   5        749.37        711.28        55.10 o
  18   1   5        949.57        923.43        87.96 o
  19   1   5        360.29        344.37        40.72 o
  20   1   5         42.09         29.53        19.37 o
  21   1   5       3060.99       3132.01       132.36 o
  22   1   5        192.55        145.07        27.98 o
  23   1   5        805.81        768.57        65.88 o
  24   1   5        949.33       1113.22        63.70 o
  25   1   5        818.31        861.26        52.93 o
  26   1   5        305.07        325.82        23.58 o
  27   1   5        283.37        261.28        20.89 o
  28   1   5        191.78        208.39        22.68 o
  29   1   5        317.93        305.28        29.80 o
  30   1   5       3959.84       3886.98       168.69 o
  31   1   5        992.46        816.65        75.72 o
  32   1   5        543.29        509.81        61.06 o
  33   1   5         89.00         65.50        22.46 o
  34   1   5         77.90         56.64        24.53 o
  35   1   5        220.27        217.60        33.73 o
  36   1   5        178.14        182.17        33.05 o
  37   1   5        128.50        134.49        28.34 o
  38   1   5        288.23        240.62        42.34 o
  39   1   5        508.71        440.43        62.99 o
  40   1   5         16.89         28.20        18.25 o
  41   1   5          2.88          0.00         9.93 o
  42   1   5        336.00        277.08        95.72 o
  43   1   5         38.34          1.22        37.74 o
  44   1   5        129.72        142.85        38.77 o
  45   1   5        129.73        113.51        32.76 o
  46   1   5        580.17        708.03        88.10 o
  47   1   5         24.08         58.78        30.29 o
  48   1   5         43.77         36.95        32.72 o
   1   2   5          2.76          6.08         4.26 o
   2   2   5         30.68         32.30         5.62 o
   3   2   5        537.47        524.17        21.71 o
   4   2   5        400.54        394.14        17.96 o
   5   2   5       1136.06       1131.79        27.11 o
   6   2   5        908.78        930.37        24.53 o
   7   2   5       2654.15       2802.87        50.42 o
   8   2   5        935.16        941.49        26.72 o
   9   2   5        197.78        233.93        12.87 o
  10   2   5        667.38        703.85        31.92 o
  11   2   5       2563.85       2599.25        66.85 o
  12   2   5       3612.62       3480.32       208.53 o
  13   2   5       7970.44       8244.58       177.73 o
  14   2   5        522.71        536.26        45.94 o
  15   2   5       6909.21       6642.21       186.82 o
  16   2   5       1898.63       1898.10        72.10 o
  17   2   5       8256.76       8027.38       172.31 o
  18   2   5        246.27        245.19        37.25 o
  19   2   5       2716.82       2651.24        84.54 o
  20   2   5        354.88        421.02        43.34 o
  21   2   5         11.37         11.61        10.52 o
  22   2   5        226.07        172.71        30.29 o
  23   2   5        171.11        180.04        31.35 o
  24   2   5        764.43        761.42        62.46 o
  25   2   5        616.01        688.53        61.14 o
  26   2   5        771.74        785.01        66.64 o
  27   2   5         67.28         53.32        17.03 o
  28   2   5        334.34        368.90        40.69 o
  29   2   5       1461.57       1646.65        64.86 o
  30   2   5       2169.68       2159.83        82.52 o
  31   2   5       1752.96       1789.13        68.53 o
  32   2   5        298.70        329.97        28.88 o
  33   2   5         40.59         36.61        25.07 o
  34   2   5        163.20        136.29        41.92 o
  35   2   5        227.42        217.54        38.64 o
  36   2   5         10.83         11.08        14.76 o
  37   2   5         70.42         75.12        20.33 o
  38   2   5        402.24        367.81        47.17 o
  39   2   5        291.44        312.92        44.44 o
  40   2   5         97.07         87.74        24.57 o
  41   2   5         38.52         46.37        26.12 o
  42   2   5        478.54        566.57        74.46 o
  43   2   5         56.61         85.24        45.39 o
  44   2   5         28.11         62.74        28.06 o
  45   2   5         58.66         53.34        24.41 o
  46   2   5        783.87        949.72       153.59 o
   1   3   5        190.85        189.65        26.52 o
   2   3   5        878.63        940.11        60.23 o
   3   3   5       1904.27       1997.05        88.87 o
   4   3   5       1029.97       1005.24        61.84 o
   5   3   5       1455.40       1318.96       121.76 o
   6   3   5        357.93        328.64        38.50 o
   7   3   5        968.23       1056.91        39.31 o
   8   3   5         59.42         58.02        12.98 o
   9   3   5        783.60        810.79        40.48 o
  10   3   5        371.39        383.21        24.47 o
  11   3   5        466.66        460.12        27.70 o
  12   3   5         27.48         20.77         6.21 o
  13   3   5        861.64        904.50        40.94 o
  14   3   5        185.61        154.30        16.82 o
  15   3   5       1167.53       1151.71        48.60 o
  16   3   5        370.47        306.39        22.87 o
  17   3   5        211.53        206.80        17.01 o
  18   3   5         49.70         43.18         7.88 o
  19   3   5         44.47         53.01         9.01 o
  20   3   5        299.73        298.90        28.41 o
  21   3   5         51.84         46.76         9.48 o
  22   3   5         11.97         24.48         8.89 o
  23   3   5        120.87        156.34        18.26 o
  24   3   5         31.40         40.04        10.34 o
  25   3   5         77.63         94.60        13.18 o
  26   3   5        225.10        206.30        21.92 o
  27   3   5        124.35        132.31        18.38 o
  28   3   5        392.67        439.96        32.56 o
  29   3   5       3197.28       3138.22       103.06 o
  30   3   5         85.56        113.40        20.73 o
  31   3   5       2342.52       2353.22        79.08 o
  32   3   5        141.43        160.74        25.51 o
  33   3   5        343.89        311.31        40.25 o
  34   3   5        215.35        241.24        44.27 o
  35   3   5        144.69        202.44        33.25 o
  36   3   5        124.55        120.04        26.03 o
  37   3   5         56.16         63.11        23.63 o
  38   3   5         12.28         12.07        11.83 o
  39   3   5         20.61         28.91        14.43 o
  40   3   5          6.46          6.58        12.53 o
  41   3   5         48.57         28.95        21.24 o
  42   3   5         32.04         31.02        20.81 o
  43   3   5        127.67        158.46        32.32 o
   1   4   5       1694.33       1638.21        68.55 o
   2   4   5        801.99        821.31        48.59 o
   3   4   5       1028.43       1051.46       104.56 o
   4   4   5        180.35        244.29        27.38 o
   5   4   5        747.75        732.85        46.94 o
   6   4   5        478.51        477.58        50.19 o
   7   4   5         56.34         62.87        14.32 o
   8   4   5        410.84        409.84        34.70 o
   9   4   5        442.29        445.45        36.79 o
  10   4   5        521.29        552.43        40.40 o
  11   4   5        447.47        431.86        33.57 o
  12   4   5         82.09         77.41        15.11 o
  13   4   5        814.22        814.34        46.90 o
  14   4   5        367.64        343.70        30.02 o
  15   4   5       1399.74       1369.44        59.58 o
  16   4   5        813.78        777.39        64.60 o
  17   4   5       1690.66       1582.74        64.24 o
  18   4   5         87.01         57.06        13.03 o
  19   4   5        598.95        555.45        38.13 o
  20   4   5        402.11        485.23        35.95 o
  21   4   5         23.69          6.34         8.12 o
  22   4   5        212.18        201.11        22.17 o
  23   4   5        193.91        178.45        25.81 o
  24   4   5        485.92        434.89        34.80 o
  25   4   5        310.50        380.52        35.97 o
  26   4   5        663.24        649.01        49.47 o
  27   4   5        353.66        405.30        34.08 o
  28   4   5        599.18        688.76        45.80 o
  29   4   5       1671.25       1697.65       103.02 o
  30   4   5          1.05          5.63         6.62 o
  31   4   5       1494.77       1553.19       113.67 o
  32   4   5        288.02        258.78        31.94 o
  33   4   5         10.91         26.25        15.07 o
  34   4   5       1033.20        909.28        87.50 o
  35   4   5         85.12        110.43        32.39 o
  36   4   5        403.42        336.35        54.30 o
  37   4   5        254.33        302.62       102.51 o
  38   4   5        563.67        666.10       177.77 o
   1   5   5       2082.35       2227.49        89.69 o
   2   5   5        450.88        484.07        41.95 o
   3   5   5        138.72        149.51        23.05 o
   4   5   5         86.77         70.77        16.03 o
   5   5   5         91.61        104.18        24.48 o
   6   5   5         18.84         23.23        13.15 o
   7   5   5         87.48         81.62        20.32 o
   8   5   5        221.05        265.40        36.85 o
   9   5   5         40.39         45.88        19.42 o
  10   5   5         38.81         49.34        15.55 o
  11   5   5          8.93         18.67         7.91 o
  12   5   5        360.85        328.67        44.14 o
  13   5   5         35.14         22.97        16.41 o
  14   5   5         81.41         64.33        19.41 o
  15   5   5         33.10         15.09        13.81 o
  16   5   5        148.59        153.43        30.07 o
  17   5   5        493.54        490.38        54.07 o
  18   5   5        128.26        142.23        28.97 o
  19   5   5          1.24          2.46        18.05 o
  20   5   5        179.75        145.18        38.59 o
  21   5   5         14.00         19.87        12.63 o
  22   5   5         47.51         49.11        17.35 o
  23   5   5         48.75         61.33        20.33 o
  24   5   5         50.60         48.78        20.79 o
  25   5   5        261.01        265.05        35.12 o
  26   5   5        121.69        190.20        30.07 o
  27   5   5        318.16        301.64        37.53 o
  28   5   5        247.87        278.84        36.07 o
  29   5   5         94.41         96.68        22.34 o
  30   5   5         96.95        102.45        24.03 o
  31   5   5        307.64        303.29        43.04 o
   1   6   5        476.73        418.55        69.11 o
   2   6   5        116.03        103.97        34.98 o
   3   6   5          9.68         34.31        27.25 o
   4   6   5        150.53        195.48        48.47 o
   5   6   5        199.27        198.20        47.00 o
   6   6   5        830.30        932.25       137.47 o
   7   6   5         34.98         21.47        24.50 o
   8   6   5         65.19        131.55        43.67 o
   9   6   5        657.08        870.94        99.44 o
  10   6   5        224.13        245.15        53.23 o
  11   6   5         43.89         37.76        26.72 o
  12   6   5         30.87         19.02        16.32 o
  13   6   5          4.60          0.00        23.78 o
  14   6   5         65.53         89.27        32.77 o
  15   6   5         67.92         77.24        30.34 o
  16   6   5          6.91          0.00        17.95 o
  17   6   5         44.49         99.63        32.46 o
  18   6   5         70.92         86.94        26.68 o
   0   0   6      49828.62      50575.75       745.08 o
   2   0   6        201.78        168.41        20.65 o
   4   0   6      17647.48      17675.79       454.29 o
   6   0   6       3785.26       3572.44       154.04 o
   8   0   6       2212.14       2522.10       130.61 o
  10   0   6        477.65        505.42        57.40 o
  12   0   6        362.64        381.57        53.06 o
  14   0   6        332.86        374.64        53.30 o
  16   0   6       1853.31       1845.83       131.63 o
  18   0   6       3063.55       3008.95       195.31 o
  20   0   6       3205.10       3240.53       193.08 o
  22   0   6       2635.02       2748.24       178.82 o
  24   0   6       1008.93        869.62       103.45 o
  26   0   6       1605.53       1483.00       140.70 o
  28   0   6        733.96        643.66        93.19 o
  30   0   6       1693.29       1733.37       162.72 o
  32   0   6       1276.15        995.77       129.25 o
  34   0   6        489.82        576.78       100.63 o
  36   0   6        424.44        370.81        58.16 o
  38   0   6         51.77         60.35        41.94 o
  40   0   6         37.28         85.21        44.52 o
  42   0   6        207.72        213.36        64.84 o
  44   0   6        151.30        161.71        58.78 o
  46   0   6         67.81         74.92        38.48 o
   0   1   6      22570.76      21205.65       552.29 o
   1   1   6       6172.91       6272.51        82.89 o
   2   1   6       3873.71       3607.24       196.56 o
   3   1   6       7369.99       7228.55       116.14 o
   4   1   6       6139.38       6102.43       129.95 o
   5   1   6         26.57         37.52         7.97 o
   6   1   6        376.48        391.62        29.63 o
   7   1   6       1382.69       1402.94        49.50 o
   8   1   6        259.52        276.62        21.23 o
   9   1   6       3639.37       3628.58        92.67 o
  10   1   6       5335.86       5404.71       113.35 o
  11   1   6       1003.87       1064.79        44.35 o
  12   1   6       4756.59       5298.26       450.68 o
  13   1   6       2810.62       2723.78       107.63 o
  14   1   6        358.05        383.03        49.55 o
  15   1   6       1963.51       2140.57        97.32 o
  16   1   6       1229.95       1271.77        74.33 o
  17   1   6        488.45        472.50        45.21 o
  18   1   6        855.74        836.80        62.84 o
  19   1   6        131.57        154.03        32.45 o
  20   1   6        370.31        373.92        45.67 o
  21   1   6        443.03        432.82       126.06 o
  22   1   6       3135.95       3373.10       146.19 o
  23   1   6        318.47        380.41        46.21 o
  24   1   6        968.21       1072.42        85.22 o
  25   1   6       2990.13       2894.48       139.31 o
  26   1   6       3024.27       3040.06       145.47 o
  27   1   6        575.19        507.65        80.44 o
  28   1   6       1619.78       1639.15       107.90 o
  29   1   6        474.93        482.21        82.37 o
  30   1   6       5523.06       5498.98       172.74 o
  31   1   6       1538.61       1419.21        85.88 o
  32   1   6        106.72        100.34        49.75 o
  33   1   6        103.22        121.73        30.48 o
  34   1   6       1063.13        997.95        88.87 o
  35   1   6        538.01        447.93        60.61 o
  36   1   6        679.90        634.29        73.35 o
  37   1   6        117.50        125.57        37.48 o
  38   1   6         11.93         21.78        13.93 o
  39   1   6         23.76         22.86        12.69 o
  40   1   6         46.36         38.60        22.20 o
  41   1   6        162.60        146.62        38.40 o
  42   1   6        104.49         80.74        30.50 o
  43   1   6          8.33          0.00        17.23 o
  44   1   6        722.82        780.31        90.37 o
  45   1   6         24.10          6.37        15.68 o
  46   1   6          7.55          0.00        14.04 o
  47   1   6        369.53        375.37        90.23 o
   0   2   6        955.55        921.95        38.89 o
   1   2   6       1346.48       1336.58        33.60 o
   2   2   6        505.16        523.87        22.64 o
   3   2   6         92.27        108.62        11.50 o
   4   2   6       1614.15       1619.24        60.52 o
   5   2   6       2212.98       2330.40        58.85 o
   6   2   6       5360.67       5635.92        86.92 o
   7   2   6        981.05        957.44        27.71 o
   8   2   6       2287.79       2601.49        49.33 o
   9   2   6       1209.64       1189.84        32.34 o
  10   2   6         85.92         88.86        10.71 o
  11   2   6        543.59        515.55        29.85 o
  12   2   6        549.50        545.56        51.84 o
  13   2   6       3153.68       3404.27       123.42 o
  14   2   6        987.49       1129.88        69.99 o
  15   2   6       1913.78       1858.53        98.10 o
  16   2   6        204.03        163.48        27.52 o
  17   2   6        955.65        837.27        63.36 o
  18   2   6         28.53         35.00        14.00 o
  19   2   6         17.50         41.40        26.41 o
  20   2   6        210.86        226.97        34.57 o
  21   2   6        453.59        547.25        43.44 o
  22   2   6       1306.40       1339.27       120.31 o
  23   2   6        414.18        381.80        45.17 o
  24   2   6         26.98         16.60         6.93 o
  25   2   6        162.43        211.58        35.43 o
  26   2   6        622.92        665.50        89.74 o
  27   2   6        313.46        364.41        47.83 o
  28   2   6        720.92        736.28        67.83 o
  29   2   6       1087.42       1032.01        82.76 o
  30   2   6       5289.81       5000.61       195.63 o
  31   2   6       3013.02       3074.88       151.52 o
  32   2   6        131.12        135.04        23.99 o
  33   2   6         34.61         45.92        14.77 o
  34   2   6         14.60          0.00        16.60 o
  35   2   6        153.89        145.45        34.49 o
  36   2   6          9.50         41.07        18.96 o
  37   2   6         70.05         92.11        30.87 o
  38   2   6        173.87        182.59        40.66 o
  39   2   6        217.03        229.20        77.16 o
  40   2   6        126.91        130.92        35.30 o
  41   2   6        322.53        367.32        48.85 o
  42   2   6         19.71         28.05        14.86 o
  43   2   6        107.70        116.45        39.02 o
  44   2   6         10.08          5.32        19.91 o
  45   2   6        314.27        322.01        61.08 o
   0   3   6        274.27        281.25        33.34 o
   1   3   6        717.92        714.49        38.24 o
   2   3   6       1885.03       1860.50       142.47 o
   3   3   6       1034.33       1276.28        84.52 o
   4   3   6        107.02         84.61         9.78 o
   5   3   6        769.64        745.53        75.39 o
   6   3   6        545.47        583.64        39.63 o
   7   3   6         26.09         32.06         8.09 o
   8   3   6         72.46         69.40        12.08 o
   9   3   6        456.80        425.51        61.64 o
  10   3   6        339.48        333.28        23.31 o
  11   3   6        212.59        205.76        18.38 o
  12   3   6         57.45         61.62        10.85 o
  13   3   6         79.57         78.85        12.41 o
  14   3   6         59.18         66.67        17.48 o
  15   3   6        140.52        115.45        20.22 o
  16   3   6         98.09         90.29         9.11 o
  17   3   6        174.06        154.98        13.79 o
  18   3   6        186.76        160.64        14.54 o
  19   3   6         74.20         77.57        17.60 o
  20   3   6        171.95        176.88        24.61 o
  21   3   6       1172.80       1158.31        62.40 o
  22   3   6        672.83        636.89        47.15 o
  23   3   6       2960.32       2849.33       104.84 o
  24   3   6         39.27         59.95        17.49 o
  25   3   6        321.28        346.24        32.76 o
  26   3   6        250.98        291.03        26.49 o
  27   3   6        132.12        127.31        18.97 o
  28   3   6        139.19        164.30        20.90 o
  29   3   6        631.43        598.83        39.17 o
  30   3   6          1.17          0.00        14.23 o
  31   3   6         73.32         87.53        17.35 o
  32   3   6         62.02         49.81        15.17 o
  33   3   6        614.47        698.43        60.55 o
  34   3   6        571.48        586.79        82.21 o
  35   3   6        106.68        138.07        40.84 o
  36   3   6         53.36         43.63        16.19 o
  37   3   6         71.97         80.00        33.11 o
  38   3   6         15.93         35.25        18.02 o
  39   3   6        195.81        165.84        38.83 o
  40   3   6         17.63         43.88        16.37 o
  41   3   6         46.61         42.28        30.10 o
  42   3   6         12.50          4.70         7.46 o
   0   4   6       1568.39       1352.89       117.96 o
   1   4   6        214.36        249.75        34.83 o
   2   4   6       5937.18       6166.85       194.49 o
   3   4   6        337.25        406.96        38.49 o
   4   4   6       1763.85       1869.04       101.06 o
   5   4   6        165.26        151.72        28.43 o
   6   4   6        288.78        303.60        40.22 o
   7   4   6        624.60        782.02        69.91 o
   8   4   6        131.39        167.03        28.40 o
   9   4   6        284.59        369.68        38.23 o
  10   4   6        635.49        643.40        44.82 o
  11   4   6         25.40         48.38        14.80 o
  12   4   6        347.58        333.12        30.98 o
  13   4   6        288.84        313.71        29.85 o
  14   4   6        983.67        911.74        50.12 o
  15   4   6        405.48        400.02        32.78 o
  16   4   6         97.82        133.43        20.08 o
  17   4   6       1051.44       1059.15        53.66 o
  18   4   6       1128.32       1052.42        53.18 o
  19   4   6        334.73        301.14        24.02 o
  20   4   6         82.06         50.36        12.36 o
  21   4   6          3.53          0.00         6.35 o
  22   4   6        208.25        150.33        17.70 o
  23   4   6        217.36        231.93        22.85 o
  24   4   6         64.07         59.44        12.12 o
  25   4   6        166.08        159.86        19.22 o
  26   4   6        603.20        608.19        37.86 o
  27   4   6        179.57        201.52        21.80 o
  28   4   6        400.25        386.69        30.24 o
  29   4   6         25.21         31.13         9.30 o
  30   4   6        296.93        278.59        26.56 o
  31   4   6        478.00        459.72        33.76 o
  32   4   6        307.50        291.41        29.24 o
  33   4   6        704.94        648.23        50.32 o
  34   4   6        198.02        200.33        29.45 o
  35   4   6        181.15        182.17        33.40 o
  36   4   6        268.57        211.86        34.71 o
  37   4   6         43.29         76.93        21.49 o
   0   5   6        143.70        142.22        32.12 o
   1   5   6        487.22        549.80        45.46 o
   2   5   6        830.98        858.09        57.02 o
   3   5   6       1203.22       1266.98        69.49 o
   4   5   6        307.23        365.62        37.04 o
   5   5   6        193.59        231.72        30.11 o
   6   5   6         70.82         65.12        19.70 o
   7   5   6        190.59        194.39        32.61 o
   8   5   6         66.11         59.69        17.19 o
   9   5   6        347.30        414.23        40.11 o
  10   5   6        346.89        348.78        37.03 o
  11   5   6         64.44         85.88        20.17 o
  12   5   6         66.76         64.20        17.21 o
  13   5   6        413.37        409.20        47.55 o
  14   5   6         56.20         57.87        16.38 o
  15   5   6         41.73         76.11        26.52 o
  16   5   6         19.51         29.02        14.13 o
  17   5   6         95.30        112.05        26.18 o
  18   5   6        197.12        173.72        30.58 o
  19   5   6         56.02         64.73        16.97 o
  20   5   6        756.90        659.92        77.81 o
  21   5   6        561.31        572.54        87.90 o
  22   5   6         49.55         23.31        18.59 o
  23   5   6        554.81        437.71        72.96 o
  24   5   6        409.64        401.27        45.95 o
  25   5   6         15.34         23.63        16.20 o
  26   5   6         37.66         27.15         7.75 o
  27   5   6         21.27         11.67         9.10 o
  28   5   6         89.33        132.91        28.77 o
  29   5   6         25.46          9.05        11.33 o
  30   5   6         40.54         25.79        13.44 o
   0   6   6       1669.50       1555.60       189.82 o
   1   6   6         46.76         78.32        33.72 o
   2   6   6        380.19        419.07       141.08 o
   3   6   6         37.99         87.67        36.44 o
   4   6   6        541.53        705.59       105.07 o
   5   6   6        192.71        219.50        50.69 o
   6   6   6        638.53        760.39        94.40 o
   7   6   6        596.10        600.76        83.04 o
   8   6   6         97.57        215.72        52.67 o
   9   6   6         41.33         41.09        19.05 o
  10   6   6        137.75        131.04        39.93 o
  11   6   6        305.54        404.07        69.99 o
  12   6   6        113.55        183.18        47.67 o
  13   6   6         54.24        116.10        42.82 o
  14   6   6         25.38         20.71        13.47 o
  15   6   6        184.02        247.57        54.94 o
  16   6   6        225.34        176.83        38.17 o
  17   6   6          3.47          0.00        14.30 o
   2   0   7       5477.75       6114.73       154.51 o
   4   0   7       2030.57       1938.38        79.23 o
   6   0   7       9596.06       9891.42       268.26 o
   8   0   7       4588.40       4373.63       189.89 o
  10   0   7        151.83        177.21        37.87 o
  12   0   7       1043.57       1017.53        90.55 o
  14   0   7       1496.71       1433.33       111.40 o
  16   0   7        285.73        290.09        52.47 o
  18   0   7        185.55        192.03        50.78 o
  20   0   7        454.21        446.66        71.40 o
  22   0   7        554.73        631.11        83.90 o
  24   0   7        247.99        255.42        55.43 o
  26   0   7        770.84        721.18        97.46 o
  28   0   7       1367.60       1206.86       133.07 o
  30   0   7         66.99         58.56        34.86 o
  32   0   7       2434.19       2256.69       197.62 o
  34   0   7       1540.55       1355.64       155.61 o
  36   0   7        276.79        211.12        66.39 o
  38   0   7        164.33        188.21        45.06 o
  40   0   7        445.33        560.72       101.32 o
  42   0   7        159.37        251.51        74.28 o
  44   0   7        445.44        470.44       100.92 o
  46   0   7         15.37         52.36        36.65 o
   1   1   7       3112.77       3049.70        99.18 o
   2   1   7        844.78        775.02        51.28 o
   3   1   7        622.50        662.40        32.00 o
   4   1   7         91.71        110.28        11.00 o
   5   1   7       3535.50       3119.19       286.87 o
   6   1   7         69.03         64.95        10.02 o
   7   1   7        224.47        244.36        21.99 o
   8   1   7        650.05        646.81        34.11 o
   9   1   7       1755.30       1745.33        58.38 o
  10   1   7        137.45        150.02        18.34 o
  11   1   7        540.05        595.65        33.28 o
  12   1   7       6257.90       6205.90       154.79 o
  13   1   7        535.37        675.40        89.88 o
  14   1   7        770.27        814.08        60.93 o
  15   1   7         37.33         44.47        16.50 o
  16   1   7      16522.43      16610.90       402.49 o
  17   1   7        326.56        306.10        38.62 o
  18   1   7        120.53         97.99        25.87 o
  19   1   7         52.47         36.25        16.00 o
  20   1   7       1024.95       1030.55        76.01 o
  21   1   7        368.61        377.55        46.58 o
  22   1   7         51.36         65.83        23.64 o
  23   1   7        221.23        181.65        57.72 o
  24   1   7        454.23        491.94        56.07 o
  25   1   7        467.31        509.63        80.33 o
  26   1   7        932.05        953.47        80.72 o
  27   1   7        939.58       1002.16        96.99 o
  28   1   7        872.28        976.70        84.86 o
  29   1   7       2862.78       2994.64       203.87 o
  30   1   7          5.84         22.35        18.78 o
  31   1   7        299.58        306.73        49.94 o
  32   1   7       2049.04       2086.03       107.04 o
  33   1   7        372.28        414.87        55.48 o
  34   1   7       1160.50       1090.85        80.19 o
  35   1   7         30.50         46.08        42.86 o
  36   1   7        118.68         67.20        23.88 o
  37   1   7        350.98        283.87        72.16 o
  38   1   7        128.72        145.45        77.40 o
  39   1   7        127.00        150.42        37.47 o
  40   1   7         58.48         55.67        20.46 o
  41   1   7        224.64        234.54        39.38 o
  42   1   7          9.56         12.77        10.46 o
  43   1   7          0.74          2.24        16.62 o
  44   1   7          2.94         14.93        19.27 o
  45   1   7        181.56        244.66        53.76 o
  46   1   7        272.63        310.35        58.95 o
   1   2   7       8635.28       8507.91       109.78 o
   2   2   7       3209.57       3066.91        56.66 o
   3   2   7       2620.10       2544.11        54.14 o
   4   2   7       2260.67       2295.29        54.34 o
   5   2   7       2706.63       2715.27        66.06 o
   6   2   7        294.92        290.12        17.22 o
   7   2   7       2818.47       2949.77        62.17 o
   8   2   7       3245.06       3619.81       122.51 o
   9   2   7       1385.43       1548.93        39.82 o
  10   2   7        564.92        503.94        35.21 o
  11   2   7        411.63        447.20        30.07 o
  12   2   7        165.13        186.14        54.55 o
  13   2   7        383.05        350.41        38.84 o
  14   2   7         20.92         42.06        14.80 o
  15   2   7         39.89         29.56        15.78 o
  16   2   7        487.22        527.35        60.90 o
  17   2   7         46.25         63.46        20.41 o
  18   2   7        147.80        142.16        27.53 o
  19   2   7        323.54        365.56        44.33 o
  20   2   7        749.00        773.31        66.21 o
  21   2   7         49.98         72.37        22.22 o
  22   2   7        207.33        215.76        36.84 o
  23   2   7        150.13        195.41        33.56 o
  24   2   7        795.30        712.23        70.17 o
  25   2   7        716.89        681.21        55.72 o
  26   2   7        185.97        226.84        31.97 o
  27   2   7        775.38        757.41        69.63 o
  28   2   7        502.67        506.94        57.71 o
  29   2   7       1600.29       1588.87       104.28 o
  30   2   7        132.05        153.56        34.73 o
  31   2   7        581.26        565.49        64.34 o
  32   2   7        742.84        686.36        71.40 o
  33   2   7        536.85        532.08        82.17 o
  34   2   7         69.11         55.46        21.56 o
  35   2   7        178.31        173.58        39.49 o
  36   2   7         10.45         20.47        18.34 o
  37   2   7         86.32         96.38        28.57 o
  38   2   7         73.04         53.40        20.01 o
  39   2   7        223.88        193.82        71.74 o
  40   2   7        147.14        166.44        40.63 o
  41   2   7         92.21         60.39        24.52 o
  42   2   7        114.36        134.25        30.64 o
  43   2   7         90.50         56.66        19.56 o
  44   2   7        125.66         95.24        30.14 o
   1   3   7       1410.96       1339.43        35.92 o
   2   3   7        688.19        646.25        21.56 o
   3   3   7        546.38        491.37        22.47 o
   4   3   7        149.45        135.53         9.93 o
   5   3   7        310.58        267.16        26.33 o
   6   3   7         41.33         44.57        11.02 o
   7   3   7         41.79         36.55         7.37 o
   8   3   7        160.51        131.96        13.67 o
   9   3   7         17.80         24.55         7.79 o
  10   3   7         22.35         18.75         5.60 o
  11   3   7        155.44        172.28        14.75 o
  12   3   7        208.87        190.89        19.72 o
  13   3   7          4.97          6.94         4.37 o
  14   3   7         35.39         36.01         4.81 o
  15   3   7        353.72        347.00        15.85 o
  16   3   7         45.66         37.55         5.60 o
  17   3   7        478.55        477.68        29.41 o
  18   3   7         33.23         33.65        11.60 o
  19   3   7        916.78        839.38        45.24 o
  20   3   7         76.19         91.92        23.65 o
  21   3   7        676.07        680.81        48.31 o
  22   3   7         22.52         43.23        14.73 o
  23   3   7       1026.82        949.66        59.76 o
  24   3   7        285.34        343.41        37.12 o
  25   3   7        677.03        685.05        53.41 o
  26   3   7         84.91         87.42        21.00 o
  27   3   7         85.25         82.80        22.47 o
  28   3   7        391.28        411.27        43.14 o
  29   3   7         57.76         86.20        16.45 o
  30   3   7         28.67         30.78        11.66 o
  31   3   7        255.21        256.90        32.21 o
  32   3   7        180.92        207.08        29.01 o
  33   3   7         48.93         42.75        15.30 o
  34   3   7        118.73        102.69        27.13 o
  35   3   7         55.00         53.65        18.57 o
  36   3   7        284.92        240.02        39.67 o
  37   3   7        191.16        227.57        39.80 o
  38   3   7         13.10          6.38        10.44 o
  39   3   7         99.63         94.70        28.54 o
  40   3   7        104.56        106.25        29.63 o
  41   3   7        193.31        191.84        53.04 o
   1   4   7       2516.42       2583.70       122.96 o
   2   4   7       1731.83       1679.92        97.24 o
   3   4   7        192.47        229.84        40.55 o
   4   4   7        391.73        461.06        51.66 o
   5   4   7        368.38        355.28        61.79 o
   6   4   7        268.77        257.49        37.65 o
   7   4   7        596.36        604.98        58.07 o
   8   4   7        540.85        534.51        54.37 o
   9   4   7        125.20         81.65        20.91 o
  10   4   7         87.29        119.65        38.50 o
  11   4   7        385.55        365.96       100.85 o
  12   4   7        537.09        554.27        51.12 o
  13   4   7        400.74        427.48        45.33 o
  14   4   7        427.71        393.58        43.14 o
  15   4   7        301.44        302.14        39.89 o
  16   4   7       1290.20       1145.11        85.87 o
  17   4   7        133.52         93.48        15.07 o
  18   4   7         47.46         76.06        15.65 o
  19   4   7        184.01        148.84        18.38 o
  20   4   7        136.92        146.47        19.95 o
  21   4   7        874.54        871.18        42.57 o
  22   4   7        156.09        154.72        21.78 o
  23   4   7        342.46        330.73        30.86 o
  24   4   7       1005.59        907.04        45.30 o
  25   4   7        371.78        414.87        39.64 o
  26   4   7        202.91        190.51        21.91 o
  27   4   7         78.28         63.85        13.19 o
  28   4   7         25.13         38.76        11.47 o
  29   4   7        415.12        343.75        41.54 o
  30   4   7        187.68        126.62        28.84 o
  31   4   7          8.59         12.97         7.94 o
  32   4   7         53.32         37.89        13.50 o
  33   4   7          8.63         11.76        10.78 o
  34   4   7        136.84        172.19        31.55 o
  35   4   7        141.92        187.81        32.71 o
  36   4   7        364.69        392.88        48.79 o
   1   5   7        285.56        297.25        34.57 o
   2   5   7        334.58        324.78        35.63 o
   3   5   7        428.67        400.76        40.28 o
   4   5   7         25.40         39.12        14.36 o
   5   5   7        468.62        546.64        46.71 o
   6   5   7         36.78         45.28        11.28 o
   7   5   7          7.05          1.54         8.81 o
   8   5   7         88.20         50.74        25.68 o
   9   5   7        207.92        176.09        26.47 o
  10   5   7        116.32         96.24        19.42 o
  11   5   7        374.50        459.84        43.47 o
  12   5   7       1009.94        959.75        73.48 o
  13   5   7        554.16        592.61        50.09 o
  14   5   7         75.98         91.96        20.64 o
  15   5   7         55.23         43.15        33.80 o
  16   5   7       1631.15       1556.87        81.54 o
  17   5   7        693.74        671.71        65.44 o
  18   5   7         71.57         78.65        23.75 o
  19   5   7        610.45        550.12        55.55 o
  20   5   7        232.34        201.75        34.65 o
  21   5   7        670.28        599.75        68.14 o
  22   5   7         26.51         36.17        18.76 o
  23   5   7        381.19        288.76        41.44 o
  24   5   7         85.78        102.52        39.03 o
  25   5   7        228.64        258.42        44.98 o
  26   5   7         34.21         36.22        14.75 o
  27   5   7         10.09         15.40        14.28 o
  28   5   7         67.61         74.29        21.97 o
   1   6   7        317.59        331.66        62.27 o
   2   6   7         16.12         34.00        29.09 o
   3   6   7        302.50        373.67        70.70 o
   4   6   7        247.06        281.07        57.84 o
   5   6   7         38.31         93.78        36.84 o
   6   6   7          5.42         48.75        34.23 o
   7   6   7         58.96         86.30        34.11 o
   8   6   7        524.47        582.12        83.20 o
   9   6   7         14.19          0.00        14.00 o
  10   6   7         66.68         93.77        38.50 o
  11   6   7        234.16        249.71        51.93 o
  12   6   7         59.90         60.96        28.52 o
  13   6   7         94.83         92.38        35.47 o
  14   6   7         64.77        114.44        53.27 o
   0   0   8        215.50        206.52        18.49 o
   2   0   8       1105.55       1070.47        45.82 o
   4   0   8        107.69        113.41        19.99 o
   6   0   8       4758.98       4759.90       203.68 o
   8   0   8        654.93        693.39        73.31 o
  10   0   8        856.05        772.09        79.49 o
  12   0   8       5950.73       6150.16       256.95 o
  14   0   8       1922.73       1848.99       132.31 o
  16   0   8        420.06        427.63        65.03 o
  18   0   8       1422.18       1433.53       125.59 o
  20   0   8       1350.23       1081.10       129.13 o
  22   0   8       1596.86       1632.50       142.04 o
  24   0   8         43.06         40.96        28.21 o
  26   0   8        102.74         54.36        30.13 o
  28   0   8        461.92        414.66        79.03 o
  30   0   8        954.21        852.83       117.50 o
  32   0   8        838.81        897.95       123.42 o
  34   0   8         82.56        180.44        62.21 o
  36   0   8        152.36        168.80        57.30 o
  38   0   8        523.40        576.18       109.99 o
  40   0   8        296.31        323.08        58.51 o
  42   0   8         23.49         21.90        25.29 o
  44   0   8         89.75        193.15        64.99 o
  46   0   8        357.76        471.86       102.51 o
   0   1   8       7013.39       6780.97       250.46 o
   1   1   8       3852.65       4010.12        74.56 o
   2   1   8       1677.85       1871.68        55.77 o
   3   1   8       4409.53       4697.60       205.04 o
   4   1   8      11907.86      12604.26       299.39 o
   5   1   8        652.01        631.62        50.95 o
   6   1   8       1768.31       1736.43       148.33 o
   7   1   8        836.54        808.34        52.89 o
   8   1   8       2787.91       2655.57        98.31 o
   9   1   8       2032.55       2015.18       108.37 o
  10   1   8       1879.63       1922.71        63.71 o
  11   1   8        478.91        466.33        30.11 o
  12   1   8        907.08       1010.38        45.68 o
  13   1   8        824.88       1036.95        49.05 o
  14   1   8       4771.75       4375.85       156.21 o
  15   1   8       1343.73       1275.02        80.41 o
  16   1   8        102.18        120.56        27.16 o
  17   1   8        235.22        293.86        39.23 o
  18   1   8        860.51        860.48        68.14 o
  19   1   8        171.80        119.13        25.93 o
  20   1   8         78.36         72.69        25.28 o
  21   1   8          2.13          0.00         9.67 o
  22   1   8        203.41        239.25        44.75 o
  23   1   8        373.62        399.21       127.13 o
  24   1   8        119.72        111.25        33.10 o
  25   1   8        277.07        287.84        46.22 o
  26   1   8        783.67        717.10       142.99 o
  27   1   8        455.19        468.51        58.38 o
  28   1   8         28.06         15.35         9.58 o
  29   1   8       1414.73       1364.51       174.06 o
  30   1   8       3197.13       3225.72       166.16 o
  31   1   8        249.30        197.37        43.43 o
  32   1   8        341.72        370.52        58.49 o
  33   1   8        708.38        863.80       131.64 o
  34   1   8        453.65        416.97        61.94 o
  35   1   8        709.92        672.89        64.01 o
  36   1   8         58.59         30.91        26.27 o
  37   1   8        549.40        452.43        53.09 o
  38   1   8        103.50        116.19        35.24 o
  39   1   8         83.50         55.95        29.33 o
  40   1   8         22.68         13.18        10.43 o
  41   1   8        243.96        274.10        53.95 o
  42   1   8         32.23         48.78        19.97 o
  43   1   8         12.94         17.21        10.99 o
  44   1   8        247.13        259.26        47.81 o
  45   1   8        273.03        283.74        56.36 o
   0   2   8       3338.21       3272.73        86.40 o
   1   2   8       2124.61       2054.87        46.77 o
   2   2   8       1953.89       1887.57        44.79 o
   3   2   8       9144.58       8835.85       141.85 o
   4   2   8       5049.14       4960.99       111.40 o
   5   2   8        858.42        776.48        34.58 o
   6   2   8        218.52        241.59        23.67 o
   7   2   8        338.36        367.03        22.36 o
   8   2   8        735.48        701.23        48.67 o
   9   2   8       2251.57       2292.07       128.18 o
  10   2   8        115.27        124.73        16.38 o
  11   2   8        722.82        739.76        54.81 o
  12   2   8       2608.10       2683.72        83.76 o
  13   2   8       4844.25       4649.17       181.18 o
  14   2   8        145.31        130.07        24.94 o
  15   2   8       1229.53       1117.33        75.84 o
  16   2   8        264.54        259.83        37.30 o
  17   2   8        498.18        507.58        53.17 o
  18   2   8         95.37        139.31        27.66 o
  19   2   8        147.40        142.03        30.20 o
  20   2   8       1159.61       1217.62       148.70 o
  21   2   8        577.03        637.39        63.36 o
  22   2   8        586.95        624.70        63.52 o
  23   2   8         18.96         15.94        12.14 o
  24   2   8         24.73         31.70        21.60 o
  25   2   8        235.44        254.87        42.95 o
  26   2   8        531.58        527.61        65.26 o
  27   2   8        459.86        560.96       144.63 o
  28   2   8       1239.48       1298.22        79.76 o
  29   2   8       1332.44       1406.04        85.02 o
  30   2   8        300.01        321.77        48.72 o
  31   2   8        510.42        533.60        64.76 o
  32   2   8        128.03        161.97        35.15 o
  33   2   8        223.43        261.18        46.07 o
  34   2   8         88.58         96.40        27.68 o
  35   2   8        133.43        113.99        85.81 o
  36   2   8         55.03         37.94        22.48 o
  37   2   8         88.89         93.18        29.91 o
  38   2   8         53.17         55.10        23.54 o
  39   2   8        148.02        112.58        49.22 o
  40   2   8        357.21        400.33        63.80 o
  41   2   8        467.21        521.24        73.62 o
  42   2   8        193.34        207.71        46.04 o
  43   2   8        373.75        322.96        59.66 o
   0   3   8       4157.59       4026.67       150.33 o
   1   3   8       3355.75       3291.64        83.98 o
   2   3   8        316.88        290.39        19.54 o
   3   3   8        272.57        265.84        18.31 o
   4   3   8        255.53        228.77        14.60 o
   5   3   8        942.60        925.73        30.50 o
   6   3   8        137.96        134.42        11.67 o
   7   3   8        646.89        626.90        26.44 o
   8   3   8        352.43        296.15        17.77 o
   9   3   8        911.59        806.29        57.68 o
  10   3   8          3.33          2.37         3.07 o
  11   3   8        452.67        447.19        30.03 o
  12   3   8        132.59        147.76        18.85 o
  13   3   8        350.69        329.79        19.89 o
  14   3   8         32.50         34.57        10.62 o
  15   3   8        157.21        166.65        14.83 o
  16   3   8         46.61         46.97         8.24 o
  17   3   8         67.86         61.16        16.64 o
  18   3   8        213.91        200.57        16.98 o
  19   3   8        227.09        206.86        18.01 o
  20   3   8        536.97        484.43        35.10 o
  21   3   8        646.86        618.62        46.56 o
  22   3   8         35.73         52.05        12.57 o
  23   3   8        383.31        332.03        45.81 o
  24   3   8        254.27        274.78        33.31 o
  25   3   8         36.49         66.16        17.69 o
  26   3   8        145.09        127.73        23.64 o
  27   3   8        197.43        209.75        48.94 o
  28   3   8        190.53        176.99        30.14 o
  29   3   8        311.54        318.19        40.38 o
  30   3   8        435.43        404.49        46.83 o
  31   3   8        612.78        584.03        57.51 o
  32   3   8         86.18        128.42        29.34 o
  33   3   8        397.81        455.26        66.98 o
  34   3   8        210.43        275.81        42.95 o
  35   3   8         33.40         15.22        10.20 o
  36   3   8        118.65        118.49        27.44 o
  37   3   8         46.19         36.01        29.34 o
  38   3   8         82.48         83.15        24.57 o
  39   3   8        244.74        283.11        48.32 o
  40   3   8        126.75        170.52        36.15 o
   0   4   8       6502.00       6534.72       303.56 o
   1   4   8       1602.67       1386.97        92.17 o
   2   4   8       1114.88       1117.39        75.81 o
   3   4   8        375.93        414.40        40.56 o
   4   4   8        582.71        746.09        71.13 o
   5   4   8        430.51        451.01        42.71 o
   6   4   8          7.18          6.20        10.12 o
   7   4   8        139.10        147.58        30.04 o
   8   4   8         10.47         16.69        10.31 o
   9   4   8        206.71        228.34        54.75 o
  10   4   8         19.98          0.00        11.20 o
  11   4   8        211.78        238.33        37.76 o
  12   4   8        333.46        315.88        73.77 o
  13   4   8        317.04        364.41        41.97 o
  14   4   8         21.19         26.67        24.59 o
  15   4   8        396.21        345.95        53.90 o
  16   4   8        459.89        373.14        43.32 o
  17   4   8        622.30        618.72        70.30 o
  18   4   8         26.50          8.37        12.96 o
  19   4   8        426.13        425.44        42.75 o
  20   4   8        147.61        169.87        27.05 o
  21   4   8        362.95        355.37        40.49 o
  22   4   8       1074.49       1033.33        61.23 o
  23   4   8         40.15         36.69        18.62 o
  24   4   8       1549.82       1528.74        68.79 o
  25   4   8         46.87         42.51         9.63 o
  26   4   8        743.40        692.40        46.20 o
  27   4   8        152.68        151.90        21.77 o
  28   4   8        266.12        281.65        31.64 o
  29   4   8        392.00        403.31        36.80 o
  30   4   8         16.72         30.33        15.60 o
  31   4   8        280.65        302.13        32.15 o
  32   4   8        245.26        252.59        38.11 o
  33   4   8        109.81        139.33        31.47 o
  34   4   8         17.28         21.81        10.56 o
  35   4   8         14.73          0.00         7.92 o
   0   5   8         74.99         79.33        24.17 o
   1   5   8        789.46        822.25        59.09 o
   2   5   8        582.09        539.32        47.76 o
   3   5   8        239.04        266.93        34.55 o
   4   5   8         40.64         57.04        17.86 o
   5   5   8        206.84        201.30        30.62 o
   6   5   8          1.34          7.38         7.77 o
   7   5   8         23.54         48.43        14.75 o
   8   5   8          8.63         16.01        11.01 o
   9   5   8        449.98        541.93        48.23 o
  10   5   8         32.69         34.58        13.84 o
  11   5   8         15.95         20.26        13.31 o
  12   5   8         54.19         89.56        21.29 o
  13   5   8         69.99         90.07        23.33 o
  14   5   8         13.16         22.23        10.36 o
  15   5   8        219.13        217.47        30.84 o
  16   5   8         90.18        103.68        23.36 o
  17   5   8        705.03        793.71        59.44 o
  18   5   8        141.56         97.40        21.38 o
  19   5   8          1.58          0.00         8.99 o
  20   5   8         62.70         51.18        17.16 o
  21   5   8         65.96         40.51        17.38 o
  22   5   8        125.10        138.14        34.91 o
  23   5   8        116.13        134.83        36.77 o
  24   5   8         47.00         78.20        21.57 o
  25   5   8         46.55         47.06        12.41 o
  26   5   8        162.26        153.83        30.59 o
  27   5   8         48.21         44.90        18.42 o
   0   6   8         62.21         71.99        44.43 o
   1   6   8        335.30        297.36        97.03 o
   2   6   8        158.93        166.83        48.25 o
   3   6   8         55.35         77.64        34.42 o
   4   6   8         43.51         48.18        28.18 o
   5   6   8         12.37         90.29        55.58 o
   6   6   8        116.17        103.90        38.11 o
   7   6   8         45.41         99.28        78.02 o
   8   6   8         78.26        101.22        29.76 o
   9   6   8         87.38         95.74        37.37 o
  10   6   8         24.17         16.72        14.47 o
   2   0   9       1558.96       1762.97       131.58 o
   4   0   9        286.87        247.84        30.78 o
   6   0   9       2686.79       2685.76       382.48 o
   8   0   9        116.91         85.45        54.50 o
  10   0   9       9381.18       9620.75       350.39 o
  12   0   9        226.85        285.78        52.07 o
  14   0   9        825.33        923.54        95.56 o
  16   0   9        610.39        619.67        80.93 o
  18   0   9        839.83        903.57       103.65 o
  20   0   9        682.28        643.12        92.08 o
  22   0   9        969.32        900.80       111.35 o
  24   0   9       1083.48       1087.53       124.32 o
  26   0   9       3279.83       3237.01       227.24 o
  28   0   9        326.10        267.74        65.74 o
  30   0   9        520.38        572.84        98.08 o
  32   0   9        483.96        474.07        93.82 o
  34   0   9        175.80        177.90        61.93 o
  36   0   9       1535.20       1477.10       180.15 o
  38   0   9        306.97        305.54        84.34 o
  40   0   9        159.36        220.96        78.22 o
  42   0   9         13.47         32.92        32.23 o
  44   0   9        327.90        417.97        97.22 o
   1   1   9       3764.66       3810.41        69.99 o
   2   1   9       4494.50       4604.22       118.05 o
   3   1   9       1289.22       1434.43        77.15 o
   4   1   9       1118.57       1145.11        34.73 o
   5   1   9       2525.27       2540.70        91.03 o
   6   1   9       1149.54        995.29       130.09 o
   7   1   9       1584.04       1437.19       100.92 o
   8   1   9        152.78        119.19        17.43 o
   9   1   9        936.17        894.70        44.00 o
  10   1   9        645.62        599.11        35.37 o
  11   1   9        554.32        572.07        34.78 o
  12   1   9       1044.20        919.11        69.21 o
  13   1   9        799.35        915.05        45.65 o
  14   1   9        891.89        962.43        70.63 o
  15   1   9       1436.86       1457.56        90.24 o
  16   1   9       4767.62       4631.37       173.09 o
  17   1   9        795.07        791.68       124.33 o
  18   1   9        534.35        548.55        57.24 o
  19   1   9        948.96        978.63        76.24 o
  20   1   9       2159.35       2231.97       119.10 o
  21   1   9         12.45          0.00         7.72 o
  22   1   9        212.46        208.70        38.40 o
  23   1   9       1151.06       1043.70        85.37 o
  24   1   9        160.88        180.82        38.19 o
  25   1   9        210.05        199.80        65.48 o
  26   1   9        470.47        430.23        88.12 o
  27   1   9        436.65        465.51        60.45 o
  28   1   9         94.03         58.57        26.07 o
  29   1   9        959.72        917.08        86.74 o
  30   1   9       1800.32       1881.36       128.02 o
  31   1   9       4447.61       4114.94       198.56 o
  32   1   9       1066.06       1084.45        99.49 o
  33   1   9        323.39        266.95        51.22 o
  34   1   9         63.90         85.61        35.19 o
  35   1   9         97.27        101.83        45.55 o
  36   1   9        286.29        223.62        50.06 o
  37   1   9        172.39        158.98        35.43 o
  38   1   9        665.53        668.52        68.77 o
  39   1   9        119.52         89.32        42.15 o
  40   1   9         26.41         28.67        21.38 o
  41   1   9          1.29          0.00        13.95 o
  42   1   9          8.26         25.20        16.06 o
  43   1   9          4.80         24.23        18.40 o
  44   1   9          5.62          3.87        15.40 o
   1   2   9       2339.30       2431.52        53.69 o
   2   2   9       1325.26       1238.65        37.09 o
   3   2   9       1040.67       1071.81        33.98 o
   4   2   9        392.33        403.54        20.71 o
   5   2   9       1127.69       1137.17        44.33 o
   6   2   9       4200.92       4365.47        84.55 o
   7   2   9       1078.70       1212.61        47.08 o
   8   2   9          6.64         13.20         4.76 o
   9   2   9        354.86        335.43        29.97 o
  10   2   9        224.78        263.07        40.62 o
  11   2   9        374.07        396.04        30.77 o
  12   2   9        814.07        882.28        51.46 o
  13   2   9        247.65        270.24        26.96 o
  14   2   9        560.53        536.24        47.60 o
  15   2   9        931.19        797.17        95.48 o
  16   2   9        977.90        933.97        71.76 o
  17   2   9       1815.61       1796.23       102.36 o
  18   2   9        552.27        540.04        56.76 o
  19   2   9       1209.30       1376.28        93.63 o
  20   2   9        251.77        242.09        38.51 o
  21   2   9        299.31        284.29        54.08 o
  22   2   9        696.46        748.19        71.00 o
  23   2   9         36.15         32.43        16.37 o
  24   2   9        185.33        193.87        36.77 o
  25   2   9        339.81        317.99        51.08 o
  26   2   9        416.66        384.13        55.03 o
  27   2   9        762.04        698.02        91.06 o
  28   2   9        562.12        513.21       108.29 o
  29   2   9        819.52        810.10        84.76 o
  30   2   9        386.39        438.77        48.35 o
  31   2   9        499.61        519.19        73.89 o
  32   2   9        648.32        622.77        59.27 o
  33   2   9        601.40        524.45        66.44 o
  34   2   9        152.13        193.49        56.93 o
  35   2   9        117.47        132.22        35.37 o
  36   2   9         44.29         45.82        20.87 o
  37   2   9         78.95         51.47        26.31 o
  38   2   9        335.19        386.43        60.92 o
  39   2   9        147.45        196.33        46.04 o
  40   2   9        241.88        251.09        50.64 o
  41   2   9         40.90         45.16        22.03 o
  42   2   9          1.62         59.09        26.00 o
   1   3   9        395.74        435.91        22.74 o
   2   3   9        621.76        634.58        36.44 o
   3   3   9       2972.13       3044.68       140.12 o
   4   3   9        680.75        689.91        32.00 o
   5   3   9       1667.82       1720.24        54.87 o
   6   3   9       1011.04        978.70        34.75 o
   7   3   9        296.49        267.53        17.55 o
   8   3   9         35.36         23.79         5.51 o
   9   3   9        418.87        418.47        22.49 o
  10   3   9        121.01        124.28        13.75 o
  11   3   9         70.95         73.55        10.72 o
  12   3   9         68.41         68.31         9.92 o
  13   3   9          3.68          1.89         4.31 o
  14   3   9        274.16        256.01        18.94 o
  15   3   9        698.73        653.62        31.60 o
  16   3   9          9.34         15.57         6.08 o
  17   3   9       1247.29       1169.66        44.18 o
  18   3   9        270.82        276.00        28.30 o
  19   3   9        743.03        763.27        47.28 o
  20   3   9        172.91        139.47        26.05 o
  21   3   9          3.75          0.00         8.20 o
  22   3   9         16.78         37.38        13.35 o
  23   3   9         22.02          9.52        11.56 o
  24   3   9         40.52         58.79        14.48 o
  25   3   9         23.44         13.49        18.79 o
  26   3   9         69.43         49.63        17.97 o
  27   3   9        103.38        106.05        24.43 o
  28   3   9         40.17         34.58        14.82 o
  29   3   9          7.01          5.69         7.96 o
  30   3   9        559.71        553.17        56.37 o
  31   3   9        248.03        309.12        49.92 o
  32   3   9         19.34         31.79        15.44 o
  33   3   9        144.87        109.42        26.39 o
  34   3   9         99.46        140.03        32.41 o
  35   3   9        190.21        193.18        44.95 o
  36   3   9         27.74         37.36        12.71 o
  37   3   9        378.17        319.35        48.86 o
  38   3   9        118.24        182.42        38.94 o
   1   4   9        487.79        482.01       107.79 o
   2   4   9       1672.39       1722.39        85.85 o
   3   4   9       1951.96       2050.50        94.09 o
   4   4   9         70.58         67.21        14.02 o
   5   4   9        383.02        342.47        38.85 o
   6   4   9        316.52        323.20        42.06 o
   7   4   9        311.84        343.21        46.59 o
   8   4   9        201.65        241.83        38.92 o
   9   4   9        205.88        220.34        37.41 o
  10   4   9        560.94        512.98        70.98 o
  11   4   9         57.53         72.61        22.49 o
  12   4   9        162.83        196.24        35.95 o
  13   4   9        593.47        668.64        65.81 o
  14   4   9        139.28        162.30        28.12 o
  15   4   9        617.75        506.16        55.10 o
  16   4   9         27.77         43.49        17.37 o
  17   4   9        544.87        442.29        47.10 o
  18   4   9        496.83        399.34        43.22 o
  19   4   9        208.21        161.68        26.85 o
  20   4   9        116.81        119.88        23.46 o
  21   4   9        159.18        166.22        27.08 o
  22   4   9        232.89        264.79        35.11 o
  23   4   9        342.20        308.16        38.58 o
  24   4   9        388.93        320.74        40.29 o
  25   4   9        311.77        291.96        38.03 o
  26   4   9        149.28        174.22        26.75 o
  27   4   9        414.79        466.35        38.95 o
  28   4   9        450.05        436.29        38.11 o
  29   4   9        721.27        625.32        46.48 o
  30   4   9         35.07         41.85        12.53 o
  31   4   9        226.61        211.94        29.47 o
  32   4   9        315.81        285.11        56.23 o
  33   4   9          5.54          0.00        14.62 o
   1   5   9        142.11        183.33        36.80 o
   2   5   9         31.97         66.78        22.24 o
   3   5   9         36.30         80.22        49.24 o
   4   5   9        103.71         95.22        27.11 o
   5   5   9         42.81         28.36        22.41 o
   6   5   9        219.52        246.35        33.08 o
   7   5   9        134.92        160.24        24.02 o
   8   5   9        421.11        403.55        44.98 o
   9   5   9          4.40         50.31        18.36 o
  10   5   9         45.79         37.13        15.22 o
  11   5   9         20.95         68.11        19.84 o
  12   5   9         13.47         32.48        12.58 o
  13   5   9         84.49         71.67        18.35 o
  14   5   9         58.92         64.92        18.99 o
  15   5   9          6.91         46.93        16.72 o
  16   5   9        273.08        276.62        36.20 o
  17   5   9        406.20        394.00        42.31 o
  18   5   9        259.27        294.37        37.22 o
  19   5   9         58.42         54.05        15.84 o
  20   5   9        907.24        871.01        64.18 o
  21   5   9        270.48        360.35        41.61 o
  22   5   9        138.32        193.29        36.25 o
  23   5   9        134.87        109.87        27.63 o
  24   5   9        156.30        157.22        32.41 o
  25   5   9        317.59        392.16        52.62 o
   1   6   9         23.43         22.49        63.82 o
   2   6   9          8.03         45.71        29.47 o
   3   6   9         66.71         71.23        48.87 o
   0   0  10        273.50        260.40        47.93 o
   2   0  10       1124.33       1163.16        44.07 o
   4   0  10         45.03         29.86        11.48 o
   6   0  10        274.21        308.22        36.42 o
   8   0  10        655.71        500.16        76.01 o
  10   0  10        209.91        239.04        50.29 o
  12   0  10        925.76        822.62        92.54 o
  14   0  10        302.43        398.62        65.61 o
  16   0  10        120.91        153.19        42.94 o
  18   0  10        436.97        454.73        74.05 o
  20   0  10        641.43        603.77        90.34 o
  22   0  10        129.62        120.62        49.19 o
  24   0  10       2835.10       2734.11       208.75 o
  26   0  10       8570.16       8909.17       408.75 o
  28   0  10       8375.25       8539.76       408.29 o
  30   0  10        143.06        120.81        47.37 o
  32   0  10        948.58        970.44       135.26 o
  34   0  10       6075.03       6157.84       364.73 o
  36   0  10        284.16        131.53        55.58 o
  38   0  10         25.85         17.37        34.64 o
  40   0  10        139.41        170.00        62.70 o
  42   0  10        155.38        207.74        72.53 o
   0   1  10      11195.11      10850.90       258.33 o
   1   1  10        589.68        601.54        35.71 o
   2   1  10        151.17        168.17        18.42 o
   3   1  10        250.64        239.31        22.78 o
   4   1  10       1920.45       1965.28        49.37 o
   5   1  10          7.02         12.11         4.02 o
   6   1  10         53.97         61.62        10.01 o
   7   1  10       1397.64       1319.02        94.60 o
   8   1  10         40.23         56.73        11.00 o
   9   1  10        752.80        751.21        36.38 o
  10   1  10        499.08        555.32        30.96 o
  11   1  10        157.45        184.74        17.94 o
  12   1  10        758.71        700.15        40.10 o
  13   1  10        207.92        212.13        27.63 o
  14   1  10        136.71        128.99        19.13 o
  15   1  10        649.82        625.17        98.14 o
  16   1  10        281.07        273.26        49.01 o
  17   1  10         29.11         37.71        17.61 o
  18   1  10         53.07         58.31        21.14 o
  19   1  10       1100.35       1183.20        87.64 o
  20   1  10        161.88        188.70        39.07 o
  21   1  10        160.14        144.81        32.27 o
  22   1  10        416.41        440.30        69.86 o
  23   1  10       1167.29       1210.15        94.70 o
  24   1  10        373.40        429.67        96.05 o
  25   1  10        691.72        679.14       108.81 o
  26   1  10        832.90        875.11        85.84 o
  27   1  10        192.51        263.03        46.84 o
  28   1  10       1005.92        966.45        89.74 o
  29   1  10         51.48        100.83        41.64 o
  30   1  10       1463.54       1538.04       131.42 o
  31   1  10       2044.72       2021.77       136.84 o
  32   1  10         57.79         67.96        28.91 o
  33   1  10         90.36         89.96        31.85 o
  34   1  10        152.13        139.92        41.14 o
  35   1  10        305.47        310.48        91.33 o
  36   1  10         85.95         76.22        29.79 o
  37   1  10         91.39        137.53        41.00 o
  38   1  10        391.25        363.96        71.20 o
  39   1  10        371.05        330.53        49.31 o
  40   1  10         29.42         45.62        22.22 o
  41   1  10         13.77         32.43        21.15 o
  42   1  10        144.33        274.10        54.91 o
   0   2  10       7370.06       7479.59       185.27 o
   1   2  10         12.53         16.04         5.30 o
   2   2  10        727.30        757.48        29.75 o
   3   2  10       1008.57       1018.42        34.47 o
   4   2  10        907.63        880.54        31.95 o
   5   2  10         58.35         42.77         9.05 o
   6   2  10        225.48        196.34        19.68 o
   7   2  10        886.98        950.08        44.84 o
   8   2  10       1561.10       1489.10       126.30 o
   9   2  10       1270.57       1230.04        50.70 o
  10   2  10        576.30        598.37        34.39 o
  11   2  10        228.39        242.49        21.79 o
  12   2  10        970.41        994.49        44.44 o
  13   2  10        532.23        582.07        41.72 o
  14   2  10        401.16        350.88        32.76 o
  15   2  10        260.74        248.70        28.56 o
  16   2  10        503.83        399.92        37.56 o
  17   2  10        464.10        448.28        53.53 o
  18   2  10        243.81        232.01        38.98 o
  19   2  10        571.57        485.68        56.68 o
  20   2  10       1390.59       1378.27       170.44 o
  21   2  10       1139.98       1191.36        91.28 o
  22   2  10        590.05        536.76        62.24 o
  23   2  10        241.31        272.84        44.73 o
  24   2  10         21.00         45.46        21.60 o
  25   2  10         99.83        143.90        34.48 o
  26   2  10        319.96        346.27        69.73 o
  27   2  10        346.93        392.09        58.83 o
  28   2  10        161.04        150.32        40.08 o
  29   2  10        129.71         94.91        33.75 o
  30   2  10        524.64        452.71        91.34 o
  31   2  10        168.17        149.52        40.98 o
  32   2  10        377.43        410.94        49.23 o
  33   2  10        607.41        637.41        63.05 o
  34   2  10         35.84         36.98        16.38 o
  35   2  10         44.84         55.53        25.98 o
  36   2  10          8.55         13.82        31.03 o
  37   2  10         20.53         37.03        18.25 o
  38   2  10         48.22         95.87        32.23 o
  39   2  10         18.19         94.41        33.99 o
  40   2  10         52.75         45.87        16.18 o
   0   3  10       1873.97       1838.51        99.38 o
   1   3  10       2190.24       2193.80        63.11 o
   2   3  10       3008.51       2911.24        74.92 o
   3   3  10        378.57        428.12        25.90 o
   4   3  10       1462.83       1415.15        48.70 o
   5   3  10        139.06        117.43        14.06 o
   6   3  10        529.01        565.91        30.09 o
   7   3  10       1277.36       1290.28        49.52 o
   8   3  10        256.66        262.83        22.33 o
   9   3  10       2055.52       1980.82        62.97 o
  10   3  10         95.17        115.80        21.77 o
  11   3  10        538.03        530.31        59.83 o
  12   3  10         51.01         37.18         7.02 o
  13   3  10       1090.86       1093.01        42.37 o
  14   3  10        398.13        393.87        24.92 o
  15   3  10       1178.33       1103.47        54.47 o
  16   3  10        138.15        132.58        19.19 o
  17   3  10       1066.54       1014.15        53.29 o
  18   3  10        251.54        219.50        25.40 o
  19   3  10        276.63        283.03        33.13 o
  20   3  10         70.39         81.77        17.30 o
  21   3  10        672.87        616.11        44.07 o
  22   3  10        405.08        400.82        50.89 o
  23   3  10       1347.53       1326.56        67.89 o
  24   3  10         76.05         79.04        21.27 o
  25   3  10        796.77        786.21        61.28 o
  26   3  10         22.53          9.75        30.74 o
  27   3  10        225.40        280.14        37.93 o
  28   3  10         65.27         94.39        23.80 o
  29   3  10        222.62        263.92        41.46 o
  30   3  10        328.19        325.73        44.87 o
  31   3  10        283.50        292.88        44.21 o
  32   3  10        108.75         76.50        47.25 o
  33   3  10        124.15        146.11        30.66 o
  34   3  10        311.16        263.97        43.10 o
  35   3  10         50.57         75.45        21.70 o
  36   3  10         42.01         25.35        15.06 o
  37   3  10         99.54         84.19        26.02 o
   0   4  10       4979.78       5341.03       290.85 o
   1   4  10        249.54        223.74        39.81 o
   2   4  10       1128.68       1162.95        72.02 o
   3   4  10        182.25        152.45        26.29 o
   4   4  10        975.67        943.20        64.95 o
   5   4  10         90.62        104.38        21.13 o
   6   4  10        609.38        620.96        52.70 o
   7   4  10        308.15        327.11        38.61 o
   8   4  10        351.85        330.95        46.75 o
   9   4  10          8.23         25.11        13.50 o
  10   4  10         94.38        129.78        40.71 o
  11   4  10         13.97         29.52        15.75 o
  12   4  10        232.90        218.03        38.59 o
  13   4  10        272.91        266.91        43.68 o
  14   4  10        139.77        159.20        35.12 o
  15   4  10        112.28        104.23        27.01 o
  16   4  10         22.55          8.96         8.41 o
  17   4  10        599.90        492.15        50.94 o
  18   4  10        626.49        606.28        56.04 o
  19   4  10        205.05        212.77        32.36 o
  20   4  10         79.57         89.41        21.13 o
  21   4  10         90.21        100.55        21.68 o
  22   4  10        110.95        101.15        32.78 o
  23   4  10         10.42         50.81        24.56 o
  24   4  10        254.27        267.12        46.48 o
  25   4  10         27.26         14.45        13.31 o
  26   4  10        151.55        225.46        43.22 o
  27   4  10         82.84        114.64        34.14 o
  28   4  10          0.19         20.35        18.77 o
  29   4  10        119.13        164.53        44.47 o
  30   4  10        446.43        416.23        44.66 o
  31   4  10         50.60         52.52        22.49 o
   0   5  10        349.10        485.67        91.18 o
   1   5  10        262.24        340.89        53.78 o
   2   5  10         49.12         94.60        31.97 o
   3   5  10        145.41        175.66        66.48 o
   4   5  10         92.48         83.94        25.82 o
   5   5  10         59.29        103.40        53.62 o
   6   5  10        274.87        329.82        52.15 o
   7   5  10         43.39         20.37         9.41 o
   8   5  10        189.17        204.46        32.87 o
   9   5  10        379.37        441.53        50.20 o
  10   5  10        460.18        558.35        56.98 o
  11   5  10        354.56        499.65       126.93 o
  12   5  10        245.05        215.65        42.81 o
  13   5  10        214.57        193.05        40.05 o
  14   5  10         17.99         28.55        19.00 o
  15   5  10          1.22         13.75        11.78 o
  16   5  10        174.18        146.61        26.78 o
  17   5  10         41.37         58.45        28.22 o
  18   5  10        155.48        160.07        27.77 o
  19   5  10         48.52         67.71        19.43 o
  20   5  10         84.59         74.42        20.81 o
  21   5  10         99.77         97.65        20.64 o
  22   5  10        132.35        111.58        26.31 o
   2   0  11       2693.72       2794.89       179.64 o
   4   0  11       1764.63       1864.43       101.47 o
   6   0  11       1633.01       1708.86        92.21 o
   8   0  11       4117.99       3981.78       141.02 o
  10   0  11         40.59         80.95        33.59 o
  12   0  11        160.34        193.31        47.40 o
  14   0  11       2911.04       3001.38       193.50 o
  16   0  11        215.27        243.17        58.19 o
  18   0  11        849.75        915.77       109.86 o
  20   0  11       1805.36       1622.84       156.13 o
  22   0  11        578.31        498.27        86.41 o
  24   0  11          1.28          0.00        22.80 o
  26   0  11       2600.72       3663.11       253.89 o
  28   0  11       1552.56       1710.74       175.58 o
  30   0  11        179.83        185.57        59.51 o
  32   0  11       3243.29       3371.26       261.58 o
  34   0  11       1520.10       1625.57       184.52 o
  36   0  11       1198.45       1132.94       160.45 o
  38   0  11        210.04        264.21        76.38 o
  40   0  11         95.52         70.08        33.37 o
  42   0  11        201.61        287.35        88.14 o
   1   1  11         85.89        104.17        17.03 o
   2   1  11       1291.97       1363.89        57.38 o
   3   1  11         60.00         75.29        11.28 o
   4   1  11        619.07        615.06        27.27 o
   5   1  11        553.41        545.63        60.75 o
   6   1  11        242.27        215.56        27.38 o
   7   1  11        129.90        116.67        13.77 o
   8   1  11         52.62         51.15        10.67 o
   9   1  11       1223.69       1160.74        70.41 o
  10   1  11         72.02         73.43        12.25 o
  11   1  11        328.20        310.02        23.57 o
  12   1  11        749.74        752.72        37.86 o
  13   1  11        287.90        271.35        22.71 o
  14   1  11        272.93        301.12        38.46 o
  15   1  11        164.69        175.16        33.40 o
  16   1  11        885.37        887.16        75.38 o
  17   1  11       1344.29       1362.64        96.23 o
  18   1  11        304.20        327.51        47.25 o
  19   1  11        417.95        405.25        58.08 o
  20   1  11        344.96        294.12        47.53 o
  21   1  11        705.40        781.70       133.61 o
  22   1  11        491.19        521.44        62.35 o
  23   1  11        533.01        530.97        63.89 o
  24   1  11        625.80        594.80        68.63 o
  25   1  11        665.57        660.28        74.96 o
  26   1  11        591.79        610.93        72.95 o
  27   1  11        819.38        664.76        82.93 o
  28   1  11        566.58        457.73        65.47 o
  29   1  11       1408.32       1388.02       113.69 o
  30   1  11        675.69        648.16        78.25 o
  31   1  11        822.45        827.83       118.76 o
  32   1  11         46.92         22.88        17.20 o
  33   1  11        355.40        334.71        59.53 o
  34   1  11        313.91        314.83        58.21 o
  35   1  11        190.33        220.66        49.77 o
  36   1  11        540.36        643.58        84.28 o
  37   1  11        889.00        768.22        95.02 o
  38   1  11         20.81          0.00        19.89 o
  39   1  11         61.81        136.97        40.94 o
  40   1  11        101.65        162.36        36.66 o
  41   1  11        109.14        152.86        39.09 o
   1   2  11        312.95        308.33        19.42 o
   2   2  11       2519.04       2505.01        58.67 o
   3   2  11       1010.52        955.91        34.68 o
   4   2  11        553.69        572.26        26.30 o
   5   2  11       1548.74       1529.13        52.72 o
   6   2  11       1054.95       1080.35        60.54 o
   7   2  11        140.31        174.31        18.71 o
   8   2  11         98.66         80.81        15.19 o
   9   2  11       1126.66       1224.41        87.61 o
  10   2  11        974.65       1035.79        43.29 o
  11   2  11        942.37        952.30        43.03 o
  12   2  11       1778.88       1689.28       110.90 o
  13   2  11       2438.09       2610.90        78.03 o
  14   2  11        280.83        335.26        33.93 o
  15   2  11        898.93        989.63        58.61 o
  16   2  11        715.57        680.54        54.80 o
  17   2  11        621.69        675.18        50.73 o
  18   2  11         33.24         25.75        11.66 o
  19   2  11        764.00        705.22        71.04 o
  20   2  11        390.14        351.04        50.31 o
  21   2  11         98.47         92.20        28.07 o
  22   2  11        210.13        230.64        41.39 o
  23   2  11        567.38        535.14        65.89 o
  24   2  11         82.42         94.09        31.32 o
  25   2  11        259.63        249.81        46.39 o
  26   2  11         11.69         16.75        12.31 o
  27   2  11        252.55        226.51        46.21 o
  28   2  11        529.60        504.92        69.35 o
  29   2  11         75.00         64.27        55.72 o
  30   2  11         80.79         53.80        30.20 o
  31   2  11        311.14        273.41        54.37 o
  32   2  11        155.59        161.60        40.94 o
  33   2  11        144.57        109.46        32.24 o
  34   2  11        172.75        127.08        29.81 o
  35   2  11        212.32        193.29        37.58 o
  36   2  11        107.03         79.11        21.73 o
  37   2  11          3.63         24.91        20.86 o
  38   2  11        171.24        229.29        49.13 o
  39   2  11         32.57         46.97        44.90 o
   1   3  11        424.98        442.13        30.61 o
   2   3  11        102.06        103.60        12.44 o
   3   3  11       1797.24       1904.05        59.93 o
   4   3  11        397.79        389.56        26.14 o
   5   3  11       4472.58       4301.84        94.98 o
   6   3  11         91.56         96.57        12.73 o
   7   3  11       1845.31       1782.79        58.34 o
   8   3  11        159.04        142.36        17.34 o
   9   3  11        107.43        127.33        16.68 o
  10   3  11        210.54        214.86        21.10 o
  11   3  11        104.47        119.22        18.90 o
  12   3  11        947.93        913.34        58.94 o
  13   3  11        889.59        871.20        57.97 o
  14   3  11         14.72         17.20        12.42 o
  15   3  11        247.74        216.91        28.69 o
  16   3  11        571.19        523.20        38.23 o
  17   3  11        137.02        180.57        23.06 o
  18   3  11        194.62        199.21        24.24 o
  19   3  11         67.15         73.34        15.90 o
  20   3  11        198.89        190.91        23.92 o
  21   3  11         69.47         66.49        15.13 o
  22   3  11         66.09         74.44        16.28 o
  23   3  11         47.98         45.11        12.76 o
  24   3  11         26.79         17.25        17.54 o
  25   3  11        418.14        437.09        41.15 o
  26   3  11         52.43         59.62        17.61 o
  27   3  11        234.95        229.43        34.66 o
  28   3  11        485.76        382.76        48.11 o
  29   3  11          6.18          9.95        13.67 o
  30   3  11          7.37          5.44         7.33 o
  31   3  11         12.09         12.55         6.28 o
  32   3  11        311.62        239.76        49.54 o
  33   3  11         52.35         65.68        23.03 o
  34   3  11         20.09          5.97         7.72 o
  35   3  11          9.78         26.89        12.50 o
   1   4  11       1078.57       1101.44        93.16 o
   2   4  11        794.90        950.19        67.05 o
   3   4  11         63.66         63.42        19.05 o
   4   4  11         30.35         13.26        10.06 o
   5   4  11        207.84        248.36        34.15 o
   6   4  11        416.46        431.44        44.69 o
   7   4  11         94.98         63.19        34.63 o
   8   4  11         49.84         34.09        14.34 o
   9   4  11        437.12        446.99        58.43 o
  10   4  11        279.34        234.29        40.61 o
  11   4  11          9.79          6.11        14.20 o
  12   4  11         41.75         12.90         8.73 o
  13   4  11        147.57        207.91        43.85 o
  14   4  11        286.03        246.91        42.85 o
  15   4  11        207.35        214.01        49.61 o
  16   4  11        849.15        860.60       116.95 o
  17   4  11         63.64         74.50        21.34 o
  18   4  11         57.00         68.25        25.39 o
  19   4  11          3.32          1.12        21.29 o
  20   4  11         18.07         12.41        15.25 o
  21   4  11        340.23        316.02        51.78 o
  22   4  11          6.11         46.37        24.48 o
  23   4  11        369.47        327.37        50.07 o
  24   4  11        148.52        133.96        35.56 o
  25   4  11         88.84         64.64        34.94 o
  26   4  11          1.38          7.96         9.70 o
  27   4  11          2.94         14.31        27.95 o
  28   4  11         54.12         55.42        26.25 o
  29   4  11        452.25        404.81        62.46 o
   1   5  11        116.96         91.66        32.21 o
   2   5  11          2.54          0.00        11.75 o
   3   5  11        280.42        322.42        53.19 o
   4   5  11        205.24        239.77        46.69 o
   5   5  11         36.10         80.81        29.85 o
   6   5  11        116.40        167.09        40.21 o
   7   5  11        202.06        197.47        34.29 o
   8   5  11        436.19        494.47        53.95 o
   9   5  11         58.25         62.81        21.89 o
  10   5  11        257.78        334.17        45.19 o
  11   5  11        167.01        169.24        58.34 o
  12   5  11        136.78         99.89        26.76 o
  13   5  11         71.20         44.44        50.43 o
  14   5  11        153.80        162.87        39.33 o
  15   5  11        111.73        156.58        45.53 o
  16   5  11        124.59        169.68        39.73 o
  17   5  11         16.98         33.13        18.19 o
  18   5  11        105.76        129.22        35.05 o
  19   5  11        106.79        120.72        29.74 o
   0   0  12        187.21        533.83        81.62 o
   2   0  12        720.58        828.64        66.06 o
   4   0  12       3189.91       3294.09        95.34 o
   6   0  12       2217.57       2458.97        89.16 o
   8   0  12        905.62        950.79        71.45 o
  10   0  12        477.12        423.82        49.29 o
  12   0  12        778.59        928.24       107.56 o
  14   0  12        535.58        629.45        90.43 o
  16   0  12        514.80        602.87        90.99 o
  18   0  12        875.80        876.12       111.58 o
  20   0  12        319.24        331.23        70.84 o
  22   0  12       2349.66       2635.37       210.84 o
  24   0  12       1956.43       1749.53       187.15 o
  26   0  12        344.76        382.58        87.28 o
  28   0  12        348.96        233.16        68.94 o
  30   0  12       2875.51       2956.01       246.20 o
  32   0  12        335.92        386.98        90.20 o
  34   0  12        546.87        476.73       102.56 o
  36   0  12        783.94        601.20       120.54 o
  38   0  12        294.98        260.08        81.00 o
  40   0  12        349.73        431.86       109.56 o
   0   1  12        105.68        174.86        29.74 o
   1   1  12        104.70        100.71        16.86 o
   2   1  12        127.95         92.44        22.66 o
   3   1  12        104.48         86.43        18.03 o
   4   1  12        318.63        342.83        20.84 o
   5   1  12       1419.63       1134.92       163.53 o
   6   1  12       1057.36       1202.83        90.26 o
   7   1  12         47.51         59.17        12.85 o
   8   1  12        415.06        381.53        48.37 o
   9   1  12        969.71        923.84        47.17 o
  10   1  12        382.31        368.29        51.57 o
  11   1  12        508.69        571.47        46.29 o
  12   1  12        263.34        276.31        32.23 o
  13   1  12        112.57        124.51        32.95 o
  14   1  12        202.33        195.12        27.86 o
  15   1  12       2177.44       2112.80        94.64 o
  16   1  12        634.49        554.07        61.96 o
  17   1  12       1050.53       1056.42        86.47 o
  18   1  12        251.06        211.96        40.49 o
  19   1  12        108.25         66.18        22.53 o
  20   1  12        226.74        172.12        37.99 o
  21   1  12       1043.85       1055.04        93.60 o
  22   1  12        833.00        825.80        81.98 o
  23   1  12        366.01        324.31        51.17 o
  24   1  12         46.87         58.27        64.94 o
  25   1  12        161.56        122.16        34.06 o
  26   1  12        138.99        157.70        56.99 o
  27   1  12        261.92        264.00        53.15 o
  28   1  12         16.80          0.00        23.01 o
  29   1  12       1245.90       1088.54       129.26 o
  30   1  12        435.89        516.41        73.47 o
  31   1  12         20.05         44.32        25.75 o
  32   1  12        176.08        177.15        46.93 o
  33   1  12        592.75        633.04        82.01 o
  34   1  12         58.74         60.10        26.35 o
  35   1  12       1000.76       1158.64       121.07 o
  36   1  12          7.61         14.79        17.61 o
  37   1  12        125.18         49.85        33.65 o
  38   1  12        105.84         37.46        50.33 o
  39   1  12          1.90         43.02        34.58 o
   0   2  12       3959.02       3969.15       230.64 o
   1   2  12       2289.42       2343.18        58.40 o
   2   2  12       1620.19       1612.41        47.59 o
   3   2  12        271.62        261.19        18.19 o
   4   2  12       2445.72       2370.61        89.68 o
   5   2  12          2.84          6.13         4.45 o
   6   2  12        504.68        531.81        39.05 o
   7   2  12        636.96        648.08        36.79 o
   8   2  12       1345.26       1165.60       111.23 o
   9   2  12        445.60        341.07        36.05 o
  10   2  12        557.00        538.08        44.11 o
  11   2  12        511.10        448.72        40.31 o
  12   2  12        715.12        672.73        84.99 o
  13   2  12        326.89        319.92        34.62 o
  14   2  12       1635.20       1607.97        80.02 o
  15   2  12        555.68        587.05        51.88 o
  16   2  12         66.77         51.29        18.31 o
  17   2  12        232.06        252.17        31.66 o
  18   2  12        255.13        263.88        32.60 o
  19   2  12        248.35        298.85        35.56 o
  20   2  12         15.90         18.82        12.75 o
  21   2  12         19.42         35.09        19.47 o
  22   2  12       1091.02       1222.50        99.36 o
  23   2  12         64.50         97.61        29.70 o
  24   2  12         33.96         46.36        21.59 o
  25   2  12        116.87        133.98        36.99 o
  26   2  12        296.45        280.78        51.73 o
  27   2  12         81.65        108.61        34.20 o
  28   2  12        173.00        202.50        44.91 o
  29   2  12        229.59        287.15        53.25 o
  30   2  12         99.42        142.18        44.34 o
  31   2  12         88.61         48.39        29.98 o
  32   2  12         52.49         69.73        24.34 o
  33   2  12        121.77         95.27        37.24 o
  34   2  12         58.11         98.63        39.80 o
  35   2  12         95.44        149.88       104.61 o
  36   2  12         86.27        115.71        29.60 o
  37   2  12         69.17         59.75        21.46 o
   0   3  12       1889.47       2046.81        82.26 o
   1   3  12       5426.90       5441.29       100.81 o
   2   3  12        328.32        365.52        23.96 o
   3   3  12       1851.75       1792.58        88.08 o
   4   3  12         47.36         33.21        11.57 o
   5   3  12        142.85        141.05        16.55 o
   6   3  12         48.36         59.63        10.44 o
   7   3  12        668.90        663.86        35.99 o
   8   3  12        217.32        220.58        20.79 o
   9   3  12        372.45        387.47        34.17 o
  10   3  12        286.49        282.85        26.04 o
  11   3  12         56.74         46.01        12.94 o
  12   3  12         70.97         95.57        24.92 o
  13   3  12       1010.65        985.23        63.68 o
  14   3  12        490.03        457.84        50.46 o
  15   3  12        443.18        419.08        41.40 o
  16   3  12        239.46        194.76        29.54 o
  17   3  12        267.45        296.72        36.73 o
  18   3  12        539.25        522.65        48.56 o
  19   3  12        282.56        319.97        39.49 o
  20   3  12        527.83        457.75        47.42 o
  21   3  12        619.44        596.97        54.41 o
  22   3  12        128.77        114.19        24.71 o
  23   3  12        265.34        308.34        40.25 o
  24   3  12        127.06        108.74        25.24 o
  25   3  12         11.05         27.95        14.55 o
  26   3  12        314.49        318.63        45.48 o
  27   3  12        179.67        150.58        34.28 o
  28   3  12        335.64        316.15        37.93 o
  29   3  12         98.21        127.81        30.08 o
  30   3  12        399.26        269.24        82.72 o
  31   3  12         66.90         28.48        30.82 o
  32   3  12         71.09         71.68        24.98 o
  33   3  12         30.43         28.60        16.26 o
   0   4  12       1029.87       1070.47       134.01 o
   1   4  12        175.71        175.97        38.82 o
   2   4  12        130.27        136.96        41.71 o
   3   4  12        430.06        450.75        46.93 o
   4   4  12         42.88        102.58        24.50 o
   5   4  12        360.21        310.10        52.94 o
   6   4  12        104.82        139.77        41.05 o
   7   4  12         87.96        104.22        25.70 o
   8   4  12        376.43        389.50        44.52 o
   9   4  12        242.81        256.87        36.88 o
  10   4  12         95.00         76.47        21.86 o
  11   4  12        116.14        120.34        27.05 o
  12   4  12        450.81        403.79        54.92 o
  13   4  12        223.69        203.94        39.69 o
  14   4  12        545.95        497.18        61.09 o
  15   4  12        298.08        276.40        46.16 o
  16   4  12        455.62        535.42        62.65 o
  17   4  12        275.16        211.38        40.49 o
  18   4  12        305.37        278.47        52.28 o
  19   4  12          9.42          6.65        11.04 o
  20   4  12         14.65         13.95        19.03 o
  21   4  12         22.31         61.30        25.24 o
  22   4  12        325.78        204.33        40.83 o
  23   4  12         40.91         33.55        38.63 o
  24   4  12         44.30         52.51        21.36 o
  25   4  12         34.31         39.15        52.76 o
  26   4  12        102.82        104.50        32.14 o
  27   4  12         39.62         46.86        22.95 o
   0   5  12        278.95        238.25        69.64 o
   1   5  12        152.71        177.90        42.38 o
   2   5  12         58.43        118.67        36.19 o
   3   5  12        407.00        418.00        92.13 o
   4   5  12        164.05        192.65        42.86 o
   5   5  12         51.97         68.16        36.95 o
   6   5  12         95.41        145.06        36.30 o
   7   5  12         87.96        176.45        33.72 o
   8   5  12          4.99          0.00        20.44 o
   9   5  12        288.49        342.00        47.76 o
  10   5  12         78.44        155.06        31.68 o
  11   5  12         48.50         69.07        21.40 o
  12   5  12        357.58        468.50        54.53 o
  13   5  12         49.10         51.19        19.93 o
  14   5  12        204.40        247.65        43.43 o
  15   5  12        254.35        227.59        60.99 o
   2   0  13        651.91        718.72        64.18 o
   4   0  13       1597.93       1581.34        96.99 o
   6   0  13        884.47        952.33        74.94 o
   8   0  13        426.11        493.44        53.95 o
  10   0  13        959.94       1109.96        83.71 o
  12   0  13       2316.72       2245.75       122.58 o
  14   0  13       1891.80       1989.67       168.07 o
  16   0  13       6429.36       6826.37       334.22 o
  18   0  13        127.66        127.01        44.18 o
  20   0  13       1843.87       1902.80       178.38 o
  22   0  13        294.68        317.54        72.37 o
  24   0  13        212.69        211.63        69.79 o
  26   0  13       5180.56       5130.35       330.88 o
  28   0  13        384.46        424.43        90.00 o
  30   0  13         35.71         17.91        12.97 o
  32   0  13       1799.72       1909.31       207.52 o
  34   0  13        585.82        544.74       108.41 o
  36   0  13        935.08       1062.22       159.67 o
  38   0  13        205.11        295.19        85.66 o
   1   1  13         74.04         79.70        15.83 o
   2   1  13         41.78         41.68        13.81 o
   3   1  13        191.55        211.29        18.50 o
   4   1  13        342.82        307.10        20.53 o
   5   1  13        388.74        433.87        35.55 o
   6   1  13        408.52        443.86        36.06 o
   7   1  13        798.71        950.08        53.23 o
   8   1  13        160.64        124.73        18.98 o
   9   1  13         59.54         36.13        12.40 o
  10   1  13        166.81        182.36        23.81 o
  11   1  13        220.82        205.35        25.24 o
  12   1  13        553.92        574.75        48.34 o
  13   1  13        351.04        372.54        39.28 o
  14   1  13        322.27        326.85        36.83 o
  15   1  13        978.37        948.32        64.04 o
  16   1  13        543.15        495.42        47.07 o
  17   1  13        707.67        701.04        57.35 o
  18   1  13        506.75        518.11        64.16 o
  19   1  13         32.13         49.60        45.12 o
  20   1  13        307.48        270.04        67.97 o
  21   1  13        472.03        482.52        88.29 o
  22   1  13         22.21         31.25        22.09 o
  23   1  13       1046.51       1232.23       195.83 o
  24   1  13        242.34        224.03        49.93 o
  25   1  13        295.98        364.57        56.33 o
  26   1  13         47.62         33.08        20.22 o
  27   1  13        211.93        243.16        49.97 o
  28   1  13        336.62        251.27        54.01 o
  29   1  13       1281.70       1179.96       111.60 o
  30   1  13        336.84        261.53        53.09 o
  31   1  13       1127.22       1170.25       112.21 o
  32   1  13        237.45        247.87        54.93 o
  33   1  13        249.25        288.91        57.32 o
  34   1  13         64.56         94.53        31.77 o
  35   1  13        405.63        367.19        64.46 o
  36   1  13        225.84        242.38        54.81 o
  37   1  13         33.81          7.97        18.34 o
   1   2  13       1034.90       1020.23        38.40 o
   2   2  13        720.18        706.78        31.53 o
   3   2  13         12.20         13.16         6.14 o
   4   2  13        334.06        343.60        26.28 o
   5   2  13       1298.84       1430.60        67.16 o
   6   2  13       3657.01       3760.91        94.20 o
   7   2  13        913.25        920.13        45.30 o
   8   2  13        324.57        343.05        35.71 o
   9   2  13        362.61        332.03        52.80 o
  10   2  13        171.09        182.93        30.27 o
  11   2  13         69.43         78.65        16.62 o
  12   2  13        634.16        639.51        51.06 o
  13   2  13         70.53         74.95        18.49 o
  14   2  13         35.16         37.79        15.05 o
  15   2  13        125.88         86.79        22.72 o
  16   2  13        995.50       1167.01        86.79 o
  17   2  13         89.52        142.90        24.70 o
  18   2  13         79.38         84.79        20.42 o
  19   2  13        120.98        149.51        26.60 o
  20   2  13          6.38          0.00         8.29 o
  21   2  13        253.54        244.92        34.01 o
  22   2  13        244.51        253.22        43.30 o
  23   2  13        101.65        111.22        31.63 o
  24   2  13        411.99        290.63        85.01 o
  25   2  13        201.65        209.22        57.40 o
  26   2  13         89.13        106.45        32.57 o
  27   2  13        239.87        257.15        51.76 o
  28   2  13        154.61        123.33        35.97 o
  29   2  13          6.85         27.14        18.95 o
  30   2  13         82.65         89.86        38.30 o
  31   2  13         22.41          1.72        12.79 o
  32   2  13        222.59        236.44        49.80 o
  33   2  13        355.34        388.07        66.30 o
  34   2  13        372.14        381.28        66.13 o
  35   2  13         70.81        139.20        42.96 o
   1   3  13       3008.63       2886.09        93.79 o
   2   3  13        951.83        955.32        45.30 o
   3   3  13       3123.15       3230.97       102.40 o
   4   3  13        121.20         84.25        14.56 o
   5   3  13       1254.82       1194.87        52.08 o
   6   3  13        532.26        512.76        45.46 o
   7   3  13        389.35        299.26        36.44 o
   8   3  13        246.71        232.91        26.88 o
   9   3  13        438.18        453.07        38.61 o
  10   3  13        771.57        775.59        50.80 o
  11   3  13        391.39        384.44        36.29 o
  12   3  13         32.69         46.28        15.59 o
  13   3  13        216.45        230.02        32.08 o
  14   3  13        118.54         95.72        21.72 o
  15   3  13         37.08         29.21        13.24 o
  16   3  13        251.29        267.61        34.95 o
  17   3  13        151.18        161.96        28.42 o
  18   3  13        568.27        479.16        48.05 o
  19   3  13        376.40        307.40        39.32 o
  20   3  13          0.45          3.90        11.41 o
  21   3  13        247.74        234.23        35.09 o
  22   3  13         12.58         15.49        10.45 o
  23   3  13         59.71         41.80        16.21 o
  24   3  13         26.18         29.83        17.29 o
  25   3  13        167.64        199.39        37.34 o
  26   3  13         67.37         71.34        21.36 o
  27   3  13        652.52        700.45       102.67 o
  28   3  13         24.46          7.70        16.34 o
  29   3  13        112.63        124.64        25.38 o
  30   3  13        109.93        144.17        28.61 o
  31   3  13         31.31         19.54        12.98 o
   1   4  13        113.99        125.74        32.47 o
   2   4  13        209.14        199.62        42.58 o
   3   4  13        303.17        346.01        56.14 o
   4   4  13         31.75         30.67        41.28 o
   5   4  13         14.33          8.81        13.19 o
   6   4  13        351.04        353.72        42.88 o
   7   4  13        118.42        181.14        31.20 o
   8   4  13        227.28        163.71        30.63 o
   9   4  13        111.47        109.54        27.69 o
  10   4  13        144.68        110.53        36.19 o
  11   4  13         42.95         24.16        13.49 o
  12   4  13        342.48        359.66        45.61 o
  13   4  13        112.95         84.72        23.75 o
  14   4  13        136.28        137.25        33.27 o
  15   4  13        105.64        127.65        65.30 o
  16   4  13        137.08         95.16        36.67 o
  17   4  13         46.03          3.44        18.04 o
  18   4  13         17.71          7.67        14.06 o
  19   4  13         16.73         22.39        17.46 o
  20   4  13         19.07         31.42        15.53 o
  21   4  13        108.41        102.67        32.14 o
  22   4  13         64.03         41.14        43.22 o
  23   4  13         57.46         85.74        33.60 o
  24   4  13        297.67        336.36        90.60 o
   1   5  13          1.96         15.70         9.18 o
   2   5  13         53.86        113.56        36.84 o
   3   5  13         58.22        140.31        39.46 o
   4   5  13         29.85         36.85        24.79 o
   5   5  13        275.22        340.25        59.49 o
   6   5  13        311.32        303.85        56.69 o
   7   5  13         32.15         20.90        14.36 o
   8   5  13        125.24        149.11        37.65 o
   9   5  13         83.19         67.27        28.51 o
   0   0  14        253.60       1164.01       126.28 o
   2   0  14       1022.96       1198.49        87.65 o
   4   0  14        222.90        152.76        47.53 o
   6   0  14        155.24        103.17        24.67 o
   8   0  14        730.60        758.28        70.27 o
  10   0  14        411.35        391.44        51.01 o
  12   0  14        262.07        219.96        39.70 o
  14   0  14        177.13        213.76        41.08 o
  16   0  14         68.60         55.76        27.11 o
  18   0  14        677.64        751.03       111.06 o
  20   0  14         93.38        120.51        49.15 o
  22   0  14        500.92        479.99        92.66 o
  24   0  14       4144.96       4283.31       299.96 o
  26   0  14       2273.23       2022.13       226.19 o
  28   0  14       4110.31       4811.28       327.26 o
  30   0  14        322.34        428.92        98.71 o
  32   0  14          7.44          0.00        38.24 o
  34   0  14       4782.75       4914.02       352.05 o
  36   0  14        821.61        808.10       142.59 o
   0   1  14         19.33          7.83         7.72 o
   1   1  14         51.14         24.63        12.36 o
   2   1  14         54.97         58.12        13.92 o
   3   1  14        424.70        428.64        36.72 o
   4   1  14         27.91         50.41        15.67 o
   5   1  14         75.75         71.01        16.53 o
   6   1  14        638.05        648.10        45.88 o
   7   1  14       1612.70       1632.36        73.81 o
   8   1  14         99.28         93.56        25.07 o
   9   1  14        205.43        246.27        29.27 o
  10   1  14         43.00         25.01        11.38 o
  11   1  14         10.33         10.24         7.52 o
  12   1  14         42.49         39.67        11.99 o
  13   1  14        206.78        200.03        25.63 o
  14   1  14        248.23        267.72        35.01 o
  15   1  14        543.42        570.45        52.21 o
  16   1  14         92.04        103.03        23.17 o
  17   1  14          9.68         15.56        11.27 o
  18   1  14        161.20        138.51        26.81 o
  19   1  14         33.67         31.94        18.05 o
  20   1  14          5.97          1.75        14.36 o
  21   1  14         83.71         74.22        39.35 o
  22   1  14        220.37        195.74        48.18 o
  23   1  14        856.69        868.52        92.03 o
  24   1  14        226.61        355.69        57.93 o
  25   1  14        539.57        655.07        79.30 o
  26   1  14         16.78         10.06        12.73 o
  27   1  14         15.98         12.83        22.75 o
  28   1  14         12.91         24.88        21.77 o
  29   1  14          9.19         17.02        16.35 o
  30   1  14          4.98         16.46        15.66 o
  31   1  14        455.04        551.81        79.74 o
  32   1  14          9.82         20.46        14.59 o
  33   1  14        221.59        200.46        53.23 o
  34   1  14         43.89        101.56        36.79 o
  35   1  14         70.23         59.41        33.20 o
   0   2  14       5273.19       5575.22       256.02 o
   1   2  14        151.87        171.59        25.32 o
   2   2  14         21.90         27.28        19.28 o
   3   2  14        821.19        846.62        46.16 o
   4   2  14        156.39        209.34        21.93 o
   5   2  14        107.70        107.41        17.15 o
   6   2  14        523.71        511.19        33.95 o
   7   2  14        547.49        556.11        36.12 o
   8   2  14        128.64        126.21        18.94 o
   9   2  14         96.50         90.11        17.45 o
  10   2  14        170.58        156.54        29.52 o
  11   2  14        245.70        231.71        28.16 o
  12   2  14         14.45         10.42         8.16 o
  13   2  14        156.29        175.57        25.72 o
  14   2  14        803.81        779.59        77.79 o
  15   2  14        182.86        140.38        26.70 o
  16   2  14         39.30         58.53        17.94 o
  17   2  14        260.26        243.97        33.28 o
  18   2  14         24.00         27.60        12.08 o
  19   2  14         26.87         37.79        16.04 o
  20   2  14        222.85        233.27        33.59 o
  21   2  14         31.07         19.96        11.67 o
  22   2  14        195.68        170.29        29.58 o
  23   2  14        100.76        112.06        23.85 o
  24   2  14        138.98        125.18        27.60 o
  25   2  14         75.09         62.29        19.23 o
  26   2  14        417.14        429.21        67.60 o
  27   2  14        137.72        209.81        47.28 o
  28   2  14         56.67         33.47        17.01 o
  29   2  14        228.86        214.30        87.46 o
  30   2  14        105.36        113.62        39.82 o
  31   2  14        227.71        256.58        88.70 o
  32   2  14        113.99        131.19        41.35 o
   0   3  14       2925.18       2849.78       137.86 o
   1   3  14        170.73        190.07        24.47 o
   2   3  14        639.61        533.36        49.89 o
   3   3  14         79.42         47.75        12.89 o
   4   3  14        517.78        422.47        56.54 o
   5   3  14         22.02         13.53        12.58 o
   6   3  14       1175.49        988.11        72.80 o
   7   3  14        335.01        340.51        32.74 o
   8   3  14        187.03        158.03        22.50 o
   9   3  14       1027.28        949.89        56.22 o
  10   3  14         68.16         84.93        19.43 o
  11   3  14        548.57        514.21        42.57 o
  12   3  14        506.34        470.94        41.55 o
  13   3  14        291.85        290.00        33.09 o
  14   3  14         63.35        105.53        24.50 o
  15   3  14        475.07        431.03        45.44 o
  16   3  14        135.50        120.66        24.54 o
  17   3  14        564.80        523.89        51.07 o
  18   3  14        201.86        233.11        34.76 o
  19   3  14         80.18         84.12        20.90 o
  20   3  14         54.01         81.33        21.59 o
  21   3  14        122.05         84.22        20.76 o
  22   3  14         26.32         39.92        19.78 o
  23   3  14         31.88          4.81        10.70 o
  24   3  14        134.73        134.57        27.48 o
  25   3  14        176.92        168.86        35.37 o
  26   3  14         12.53         16.31        14.85 o
  27   3  14         36.33         13.39         9.40 o
  28   3  14          2.39         29.73        17.84 o
   0   4  14        421.18        556.24       104.34 o
   1   4  14         39.89         68.83        28.48 o
   2   4  14         64.93         93.92        30.79 o
   3   4  14          9.60          9.63        18.41 o
   4   4  14        172.81        220.24        47.45 o
   5   4  14         61.79        116.64        36.38 o
   6   4  14          0.49         18.59        12.69 o
   7   4  14        132.95        100.04        30.45 o
   8   4  14        370.97        387.01        61.47 o
   9   4  14         87.59         62.43        31.03 o
  10   4  14        214.71        232.16        63.57 o
  11   4  14        358.23        482.00        68.01 o
  12   4  14         15.50         22.57        20.04 o
  13   4  14          0.93          0.00        13.12 o
  14   4  14        192.63        125.80        29.43 o
  15   4  14         18.91         47.41        17.93 o
  16   4  14          5.01         16.46        28.11 o
  17   4  14          7.84         25.84        17.46 o
  18   4  14          9.29         18.82        29.43 o
  19   4  14         38.36         75.52        27.50 o
  20   4  14         24.17         26.52        21.75 o
   2   0  15        230.42        313.03        49.80 o
   4   0  15       3410.54       3433.30       196.44 o
   6   0  15         35.05         61.87        20.83 o
   8   0  15        216.70        183.71        36.56 o
  10   0  15         80.71        103.27        30.76 o
  12   0  15        126.40         88.29        27.04 o
  14   0  15       1056.33       1067.71        90.25 o
  16   0  15        112.87         91.82        27.17 o
  18   0  15        296.64        267.63        47.06 o
  20   0  15       2609.13       2804.17       229.91 o
  22   0  15         27.02         15.22        15.52 o
  24   0  15        138.25        122.71        51.47 o
  26   0  15        817.99        732.16       131.55 o
  28   0  15          5.60          0.00        15.72 o
  30   0  15        387.27        458.10       102.72 o
  32   0  15        740.76        867.49       141.94 o
   1   1  15        105.32        116.73        21.73 o
   2   1  15        122.95        154.98        23.09 o
   3   1  15         49.14         51.42        22.37 o
   4   1  15         83.43         68.91        19.52 o
   5   1  15         33.38         34.76        12.95 o
   6   1  15         45.64         60.38        14.70 o
   7   1  15          8.63         21.52         9.59 o
   8   1  15         15.35         12.48         8.40 o
   9   1  15         96.12         62.74        14.79 o
  10   1  15         63.13         64.77        16.32 o
  11   1  15          4.27         22.54         9.84 o
  12   1  15        246.62        322.15        35.04 o
  13   1  15        457.00        461.23        41.36 o
  14   1  15        272.85        284.27        32.59 o
  15   1  15        105.78         90.34        19.02 o
  16   1  15         43.03         64.65        16.76 o
  17   1  15        191.74        223.18        34.37 o
  18   1  15        378.11        461.51        50.78 o
  19   1  15        118.67        100.29        24.28 o
  20   1  15        591.19        644.97        79.11 o
  21   1  15        741.40        719.47        65.98 o
  22   1  15         19.09         37.73        14.02 o
  23   1  15        247.88        228.34        49.85 o
  24   1  15        219.19        254.69        51.21 o
  25   1  15        456.65        385.46        63.10 o
  26   1  15        258.27        276.20        53.75 o
  27   1  15         13.07         14.37        24.57 o
  28   1  15         82.94        188.81        48.24 o
  29   1  15        353.69        429.76        71.16 o
  30   1  15        120.15        159.19        48.08 o
  31   1  15        873.49       1071.20       114.13 o
  32   1  15        120.22        189.76        49.59 o
   1   2  15         56.15         38.19        11.71 o
   2   2  15       2140.74       2128.73        88.80 o
   3   2  15         87.40         81.01        17.91 o
   4   2  15        376.35        392.18        36.72 o
   5   2  15        679.34        758.25        51.88 o
   6   2  15        349.40        352.66        35.62 o
   7   2  15         99.86        115.44        19.74 o
   8   2  15         10.44          2.42         7.29 o
   9   2  15         98.58         61.42        19.77 o
  10   2  15        203.70        193.16        28.13 o
  11   2  15         10.05         13.25         7.90 o
  12   2  15        447.78        449.88        40.73 o
  13   2  15          2.16         10.89        11.05 o
  14   2  15        102.98        171.09        25.99 o
  15   2  15        180.30        189.56        27.21 o
  16   2  15        443.49        478.90        92.04 o
  17   2  15        354.09        375.30        44.13 o
  18   2  15         68.55         74.27        23.88 o
  19   2  15          9.87         23.69        19.54 o
  20   2  15         43.99         44.92        16.14 o
  21   2  15         36.75         42.92        20.22 o
  22   2  15         44.30         51.00        19.84 o
  23   2  15          9.84         93.86        39.70 o
  24   2  15         40.45         81.43        45.38 o
  25   2  15        105.87         90.62        29.43 o
  26   2  15         48.44        110.09        70.63 o
  27   2  15        401.92        435.19        69.93 o
  28   2  15         32.37         98.01        33.57 o
  29   2  15         83.55         62.20        20.99 o
  30   2  15          4.24          6.71        11.47 o
   1   3  15        457.65        359.06        42.40 o
   2   3  15        271.37        288.04        69.62 o
   3   3  15        619.61        683.59        59.90 o
   4   3  15        463.23        450.17        48.33 o
   5   3  15       1980.68       2026.09       107.12 o
   6   3  15        179.67        228.73        45.20 o
   7   3  15        872.10        953.84       145.87 o
   8   3  15         89.59         57.53        18.92 o
   9   3  15        104.64         72.96        21.10 o
  10   3  15         58.88         41.13        16.95 o
  11   3  15        190.53        156.96        30.18 o
  12   3  15        514.85        497.43        43.05 o
  13   3  15        488.33        402.30        45.39 o
  14   3  15        143.46        140.18        24.55 o
  15   3  15        445.44        368.71        38.91 o
  16   3  15         68.15         70.57        17.18 o
  17   3  15         44.76         26.36        13.77 o
  18   3  15         18.40         23.84        26.68 o
  19   3  15          9.45         44.18        16.80 o
  20   3  15          7.49          7.00        12.08 o
  21   3  15        127.31        139.85        32.12 o
  22   3  15          2.47          7.50        12.41 o
  23   3  15        450.93        429.09        49.88 o
  24   3  15        164.52        153.07        29.53 o
  25   3  15        581.44        542.65        58.74 o
   1   4  15        120.08        110.37        34.31 o
   2   4  15         52.65         26.17        17.27 o
   3   4  15        264.61        218.61        46.68 o
   4   4  15          1.69         56.08        25.94 o
   5   4  15        254.99        201.68        91.60 o
   6   4  15        360.79        349.42        86.88 o
   7   4  15        308.56        293.08        54.14 o
   8   4  15        239.10        220.51        49.28 o
   9   4  15        262.27        268.94        51.95 o
  10   4  15        352.64        388.67        75.19 o
  11   4  15         99.31         73.06        90.59 o
  12   4  15        714.94        645.39        82.37 o
  13   4  15         41.92         37.69        21.48 o
  14   4  15        137.77        138.42        37.32 o
  15   4  15        106.11         82.14        28.15 o
   0   0  16        623.57       1186.23       135.29 o
   2   0  16        302.97        383.23        63.89 o
   4   0  16        966.04        860.82        80.70 o
   6   0  16        472.51        468.34        69.30 o
   8   0  16         12.00         32.08        18.41 o
  10   0  16         13.85         16.43        35.11 o
  12   0  16         17.04          0.66        11.43 o
  14   0  16         18.21         28.59        18.01 o
  16   0  16        850.67        912.60        88.09 o
  18   0  16          9.06          0.00        16.68 o
  20   0  16        171.67        216.81        53.86 o
  22   0  16        539.86        545.89       108.74 o
  24   0  16        134.29        128.95        52.06 o
  26   0  16        527.97        469.91       119.08 o
  28   0  16        123.61         31.16        29.25 o
  30   0  16       1001.73       1078.11       163.67 o
   0   1  16         59.82         55.83        24.12 o
   1   1  16        270.72        339.05        35.95 o
   2   1  16        869.20        909.08        58.41 o
   3   1  16         50.72         47.08        13.36 o
   4   1  16       1585.43       1450.43        74.50 o
   5   1  16        291.22        313.43        38.80 o
   6   1  16        493.78        512.79        44.85 o
   7   1  16         77.26         81.20        36.46 o
   8   1  16        157.55        178.64        26.94 o
   9   1  16        140.49        139.07        23.20 o
  10   1  16         13.00         20.79        16.15 o
  11   1  16        323.53        303.38        35.60 o
  12   1  16         94.65         53.62        26.72 o
  13   1  16        259.89        318.68        36.31 o
  14   1  16         14.27         12.08        15.53 o
  15   1  16         48.96         74.54        21.92 o
  16   1  16         67.71         74.35        22.42 o
  17   1  16        454.19        453.79        43.90 o
  18   1  16        127.95        126.54        27.08 o
  19   1  16        397.43        429.12        43.75 o
  20   1  16        208.12        283.09        40.58 o
  21   1  16        439.45        452.60        52.80 o
  22   1  16         91.86         93.34        23.95 o
  23   1  16         24.30         34.62        13.21 o
  24   1  16         45.16         44.79        11.08 o
  25   1  16        225.66        209.17        39.80 o
  26   1  16        187.87        172.60        34.49 o
  27   1  16         25.21         34.65        17.46 o
  28   1  16        146.75        188.41        44.02 o
  29   1  16        216.43        212.02        49.95 o
   0   2  16        582.34        582.60        67.28 o
   1   2  16        403.41        362.97        42.78 o
   2   2  16        622.24        599.93        48.12 o
   3   2  16        197.36        196.53        28.19 o
   4   2  16       1402.32       1339.22        75.44 o
   5   2  16        339.36        395.32        39.03 o
   6   2  16        360.52        350.39        36.19 o
   7   2  16        220.43        265.05        31.85 o
   8   2  16        560.05        481.98        42.60 o
   9   2  16         75.60        107.41        20.34 o
  10   2  16         29.69         23.51        11.87 o
  11   2  16        167.68        161.79        24.57 o
  12   2  16        239.37        255.77        32.77 o
  13   2  16        290.27        286.76        35.07 o
  14   2  16        401.91        410.76        47.82 o
  15   2  16        248.91        249.50        40.47 o
  16   2  16        133.23        139.07        33.75 o
  17   2  16        152.28        167.45        29.35 o
  18   2  16        428.84        453.39        45.38 o
  19   2  16        277.17        363.40        97.31 o
  20   2  16        472.30        570.13       128.68 o
  21   2  16        319.45        385.70        71.50 o
  22   2  16        267.90        328.82        58.04 o
  23   2  16        343.80        364.13        62.24 o
  24   2  16         14.58         55.70        25.12 o
  25   2  16        218.12        254.81        52.65 o
  26   2  16         19.79         69.87        29.00 o
   0   3  16        108.08         89.45        48.04 o
   1   3  16        529.39        546.28        73.78 o
   2   3  16        323.64        262.17        50.46 o
   3   3  16        438.15        560.33        73.79 o
   4   3  16          4.61          8.52        17.12 o
   5   3  16        483.37        303.39       154.94 o
   6   3  16          8.91          5.63        14.76 o
   7   3  16        256.88        315.30        56.11 o
   8   3  16         88.25        104.96        25.48 o
   9   3  16        111.57         96.00        33.03 o
  10   3  16         87.50         55.13        30.94 o
  11   3  16        890.10        883.73        73.29 o
  12   3  16         34.87         44.87        20.73 o
  13   3  16        681.96        622.90        62.47 o
  14   3  16        169.17        179.91        34.76 o
  15   3  16        395.86        472.12        54.67 o
  16   3  16        201.68        208.54        37.31 o
  17   3  16        246.63        240.36        40.01 o
  18   3  16        186.38        112.01        29.19 o
  19   3  16         99.99        101.24        22.28 o
  20   3  16         28.90         20.95        15.60 o
   0   4  16        651.79       1009.04       149.47 o
   1   4  16        137.72        141.41        38.84 o
   2   4  16         27.72         11.53        33.11 o
   3   4  16        113.87        160.94        41.17 o
   4   4  16        118.34        144.29        41.09 o
   5   4  16        256.61        327.98        59.18 o
   6   4  16         34.72         52.60        24.56 o
   2   0  17        399.48        407.58        57.20 o
   4   0  17        313.65        323.17        51.53 o
   6   0  17        367.86        388.46        56.51 o
   8   0  17        844.30        901.16        89.31 o
  10   0  17        125.67         81.78        26.42 o
  12   0  17          1.73         21.60        18.94 o
  14   0  17        105.61         61.26        35.53 o
  16   0  17         21.77         44.03        39.44 o
  18   0  17        832.97        847.65        90.29 o
  20   0  17         68.90         88.10        29.14 o
  22   0  17         42.62         35.07        26.39 o
  24   0  17        176.83        218.80        55.37 o
  26   0  17       1540.43       1613.09       204.26 o
   1   1  17        592.11        599.15        49.85 o
   2   1  17         10.85          0.00         6.87 o
   3   1  17        161.44        137.31        29.11 o
   4   1  17         57.32         54.00        15.70 o
   5   1  17        256.90        224.55        30.60 o
   6   1  17        311.53        337.63        37.83 o
   7   1  17        216.67        259.00        33.21 o
   8   1  17        123.62        165.24        28.11 o
   9   1  17        148.30        184.96        27.67 o
  10   1  17        773.75        912.43        62.29 o
  11   1  17        321.28        353.09        39.83 o
  12   1  17         16.06         13.21        10.22 o
  13   1  17         85.67        125.20        24.18 o
  14   1  17         73.79         87.93        20.20 o
  15   1  17        108.19        113.37        24.98 o
  16   1  17         98.24         96.23        20.24 o
  17   1  17         50.11         27.73        17.70 o
  18   1  17        270.62        344.34        39.91 o
  19   1  17        421.47        441.05        44.82 o
  20   1  17         15.14         44.70        23.51 o
  21   1  17        202.98        214.44        33.32 o
  22   1  17        226.47        214.21        33.20 o
  23   1  17        555.82        484.24       108.90 o
  24   1  17         61.12         53.83        18.44 o
  25   1  17         42.23         91.01        25.48 o
   1   2  17        198.69        191.59        29.34 o
   2   2  17         33.13         27.68        10.39 o
   3   2  17        416.57        486.91        45.32 o
   4   2  17         55.83         58.81        17.14 o
   5   2  17         64.28         51.92        23.14 o
   6   2  17        353.40        305.49        35.47 o
   7   2  17        264.33        251.17        31.29 o
   8   2  17         21.43         13.71        19.16 o
   9   2  17        103.06        119.22        35.08 o
  10   2  17        208.45        197.89        29.52 o
  11   2  17         56.21         60.01        16.10 o
  12   2  17         30.73         41.04        13.56 o
  13   2  17        126.87        174.67        28.55 o
  14   2  17         14.70         15.52        12.22 o
  15   2  17        151.76        114.12        39.65 o
  16   2  17        421.46        455.98        58.23 o
  17   2  17        199.15        167.35        37.67 o
  18   2  17        285.08        407.73        54.95 o
  19   2  17        561.55        626.78        67.48 o
  20   2  17        228.05        223.90        41.53 o
  21   2  17         51.93         33.00        16.10 o
  22   2  17         54.55         36.70        37.57 o
   1   3  17        409.45        388.09        64.14 o
   2   3  17        156.55        132.98        38.59 o
   3   3  17        156.54        126.23        54.89 o
   4   3  17         16.50          0.00        15.65 o
   5   3  17        189.18        194.42        45.21 o
   6   3  17        108.09        133.55        38.24 o
   7   3  17        128.65        137.85        41.53 o
   8   3  17        294.23        304.37        57.57 o
   9   3  17        383.26        274.96        52.80 o
  10   3  17        412.13        517.35       150.59 o
  11   3  17        314.57        177.60        82.69 o
  12   3  17         63.66         70.84        29.23 o
  13   3  17         48.50         60.86        23.71 o
  14   3  17         28.68         63.59        23.45 o
  15   3  17        147.72        199.15        37.18 o
   0   0  18        141.72        277.54        70.72 o
   2   0  18        147.54        143.96        36.12 o
   4   0  18         54.51         34.13        18.15 o
   6   0  18         14.57         33.16        17.75 o
   8   0  18        889.42        888.49       109.80 o
  10   0  18         12.18         29.81        23.20 o
  12   0  18         40.45         74.29        29.53 o
  14   0  18        225.87        174.55        62.27 o
  16   0  18        470.95        560.87        73.89 o
  18   0  18        563.73        685.44        82.66 o
  20   0  18        791.35        984.40       102.09 o
  22   0  18        514.39        639.94        97.13 o
   0   1  18        148.50        172.16        42.26 o
   1   1  18         47.76         36.20        12.22 o
   2   1  18        127.40        120.53        22.84 o
   3   1  18         41.46         35.12        16.40 o
   4   1  18        390.42        439.64        44.64 o
   5   1  18        185.50        200.98        30.73 o
   6   1  18         38.13         53.26        17.99 o
   7   1  18          6.24          9.00         7.76 o
   8   1  18         57.19        122.08        25.15 o
   9   1  18        779.14        861.47        63.13 o
  10   1  18        725.84        749.69        59.96 o
  11   1  18        329.30        309.41        37.33 o
  12   1  18         37.35         85.76        21.30 o
  13   1  18         57.68         80.56        20.84 o
  14   1  18       1136.37       1379.18        81.84 o
  15   1  18        176.07        208.35        32.39 o
  16   1  18         55.25         69.03        19.88 o
  17   1  18         72.56        114.23        24.29 o
  18   1  18        605.39        617.26        69.00 o
  19   1  18         52.37         38.76        13.41 o
  20   1  18         92.32         98.90        26.09 o
  21   1  18         17.63         25.54        13.43 o
   0   2  18       2339.76       2417.98       149.51 o
   1   2  18        698.39        731.48        57.78 o
   2   2  18         61.72         48.09        16.55 o
   3   2  18        645.02        626.38        53.19 o
   4   2  18        246.01        253.31        34.96 o
   5   2  18        538.26        561.48        50.44 o
   6   2  18         83.31         77.04        20.72 o
   7   2  18        100.39         72.17        17.20 o
   8   2  18         19.16         10.00         7.99 o
   9   2  18         85.92         83.66        41.74 o
  10   2  18        216.10        225.52        39.90 o
  11   2  18        289.14        383.41        51.47 o
  12   2  18         21.49         39.16        35.35 o
  13   2  18         31.70         40.58        13.02 o
  14   2  18        563.73        537.73        62.46 o
  15   2  18         51.59         89.65        27.59 o
  16   2  18         81.59          0.00        26.52 o
  17   2  18          0.53          0.00         9.57 o
   0   3  18        320.13        397.91        97.03 o
   1   3  18        361.95        392.59        65.75 o
   2   3  18         48.30         71.73        30.37 o
   3   3  18        208.28        242.51        52.12 o
   2   0  19         87.43         74.13        28.86 o
   4   0  19        262.61        268.94        52.06 o
   6   0  19         28.37         33.49        24.23 o
   8   0  19        799.04        990.82       100.34 o
  10   0  19          8.44         20.46        18.61 o
  12   0  19        150.53        141.30        40.10 o
  14   0  19        510.04        595.47        78.28 o
  16   0  19        276.33        426.94        75.41 o
   1   1  19         61.62        113.56        24.70 o
   2   1  19        240.82        332.09        40.18 o
   3   1  19        143.34        224.75        32.87 o
   4   1  19         56.82         29.50        15.99 o
   5   1  19         16.55         11.49         9.13 o
   6   1  19        112.34        126.20        24.56 o
   7   1  19         47.86        102.15        22.98 o
   8   1  19        287.50        317.32        39.56 o
   9   1  19        152.37        168.18        28.22 o
  10   1  19        165.58        194.15        31.08 o
  11   1  19         10.41         38.57        14.38 o
  12   1  19        140.36        160.81        29.11 o
  13   1  19         67.62         91.09        22.32 o
  14   1  19          8.61          4.02        15.71 o
  15   1  19        121.96        116.60        25.18 o
   1   2  19         58.27         24.59        17.06 o
   2   2  19        286.92        314.91        38.51 o
   3   2  19        159.81        189.51        31.27 o
   4   2  19        381.16        365.24        46.88 o
   5   2  19        489.06        602.97        54.83 o
   6   2  19        438.29        435.83        92.61 o
   7   2  19         34.15         24.03         8.10 o
   0   0  20        222.82        258.52        74.94 o
   2   0  20        192.81        196.48        44.33 o
   4   0  20        104.84        116.45        33.15 o
   6   0  20         42.75         30.43        20.12 o
                                                
