# Supplementary material for: Do carboximide–carboxylic acid combinations form co-crystals? The role of hydroxyl substitution on the formation of co-crystals and eutectics
Source: IUCrJ. 2015 Apr 10;2(Pt 3):341–51. doi: 10.1107/S2052252515002651 (PMC4420544; doi:10.1107/S2052252515002651)
Supplement: Supplementary file 12 [file m-02-00341-GM-35DHBAsup12.hkl]

#
# h,k,l, Fc-squared, Fo-squared, sigma(Fo-squared), status flag
#
data_GM-35DHBA
_shelx_title 'GM-35DHBA'
_shelx_refln_list_code          4
_shelx_F_calc_maximum      171.36
_exptl_crystal_F_000       280.00
_reflns_d_resolution_high  0.8108

loop_
 _space_group_symop_operation_xyz
 'x, y, z'
 '-x, -y, -z'

_cell_length_a     6.6761
_cell_length_b     9.1128
_cell_length_c    10.9447
_cell_angle_alpha  93.397
_cell_angle_beta  107.694
_cell_angle_gamma 108.173

_shelx_F_squared_multiplier     1.000

loop_
 _refln_index_h
 _refln_index_k
 _refln_index_l
 _refln_F_squared_calc
 _refln_F_squared_meas
 _refln_F_squared_sigma
 _refln_observed_status
   1   0   0       3027.47       2895.42        33.64 o
   2   0   0       1582.77       1571.57        10.30 o
   3   0   0        177.96        176.91         2.28 o
   4   0   0         57.83         58.88         1.37 o
   5   0   0          2.37          2.17         0.37 o
   6   0   0          7.94         12.50         0.87 o
   7   0   0         62.94         61.00         2.42 o
  -7   1   0          0.67          1.53         0.50 o
  -6   1   0        157.75        150.80         3.43 o
  -5   1   0         65.21         68.40         1.66 o
  -4   1   0         84.19         90.87         1.59 o
  -3   1   0       1773.20       1791.19        15.31 o
  -2   1   0         10.19          9.17         0.26 o
  -1   1   0        165.15        139.97         1.50 o
   0   1   0         65.51         63.50         2.22 o
   1   1   0          0.55          0.85         0.19 o
   2   1   0       4101.49       4241.06        58.98 o
   3   1   0        513.53        534.57         5.32 o
   4   1   0         44.19         45.97         1.30 o
   5   1   0        152.30        139.97         3.10 o
   6   1   0          9.38          9.27         0.76 o
   7   1   0          2.99          3.20         0.61 o
  -7   2   0         61.60         57.97         2.58 o
  -6   2   0         14.47         13.95         0.92 o
  -5   2   0        309.99        304.20         5.00 o
  -4   2   0         27.29         28.12         0.83 o
  -3   2   0        147.26        160.81         2.43 o
  -2   2   0        414.04        406.85         3.97 o
  -1   2   0       4279.13       4103.67        26.75 o
   0   2   0        201.71        188.16         1.50 o
   1   2   0        299.28        269.26         2.67 o
   2   2   0        342.48        355.31         3.43 o
   3   2   0         53.35         59.42         1.28 o
   4   2   0         43.75         43.48         1.39 o
   5   2   0         38.68         37.50         1.42 o
   6   2   0          3.05          2.42         0.48 o
  -7   3   0         29.56         30.35         1.62 o
  -6   3   0         25.05         24.08         1.16 o
  -5   3   0         16.92         16.49         0.86 o
  -4   3   0         10.66          9.87         0.86 o
  -3   3   0        210.17        206.74         2.56 o
  -2   3   0         70.31         66.70         1.03 o
  -1   3   0        139.23        146.76         2.05 o
   0   3   0        391.66        436.43         3.07 o
   1   3   0        430.08        412.93         3.63 o
   2   3   0         61.07         47.93         0.82 o
   3   3   0          0.55          0.73         0.23 o
   4   3   0         20.87         18.91         0.95 o
   5   3   0          9.57         12.37         0.85 o
   6   3   0          4.78         11.89         0.96 o
  -7   4   0        145.05        154.35         5.92 o
  -6   4   0          0.05          0.16         0.36 o
  -5   4   0         16.61         16.94         1.07 o
  -4   4   0        133.60        141.40         4.37 o
  -3   4   0         81.15         89.22         2.55 o
  -2   4   0         61.77         60.09         1.12 o
  -1   4   0         50.01         50.06         0.93 o
   0   4   0         55.72         61.48         1.10 o
   1   4   0          9.46          8.79         0.35 o
   2   4   0          0.08          0.30         0.11 o
   3   4   0        401.62        383.88         4.90 o
   4   4   0         16.35         16.15         0.83 o
   5   4   0         74.03         73.22         3.06 o
  -7   5   0         97.37         98.30         5.16 o
  -6   5   0          0.02          0.13         0.37 o
  -5   5   0        291.96        289.26         6.34 o
  -4   5   0         74.42         75.13         2.73 o
  -3   5   0        617.67        597.96        11.18 o
  -2   5   0        472.89        458.42         6.91 o
  -1   5   0        492.78        526.52         7.28 o
   0   5   0        145.86        154.92         2.18 o
   1   5   0         14.74         15.42         0.73 o
   2   5   0         41.06         39.12         1.03 o
   3   5   0         11.65         10.89         0.74 o
   4   5   0          5.25          4.53         0.54 o
   5   5   0        453.12        521.32        11.43 o
  -7   6   0        190.32        190.27         6.83 o
  -6   6   0        147.83        154.19         8.12 o
  -5   6   0        154.22        154.21         5.45 o
  -4   6   0         75.10         75.82         2.77 o
  -3   6   0        184.90        183.61         2.70 o
  -2   6   0         41.37         46.44         1.88 o
  -1   6   0        162.03        161.08         4.78 o
   0   6   0        819.71        797.69         7.92 o
   1   6   0        439.70        433.20         5.17 o
   2   6   0       1846.57       1824.51        25.51 o
   3   6   0          9.58          9.77         0.77 o
   4   6   0         30.82         33.34         1.71 o
  -7   7   0         81.11         77.60         3.85 o
  -6   7   0        222.67        232.48         6.20 o
  -5   7   0         60.74         62.56         2.79 o
  -4   7   0        425.37        429.60        11.55 o
  -3   7   0         31.60         32.07         1.56 o
  -2   7   0         75.18         65.33         2.27 o
  -1   7   0          0.29          0.16         0.20 o
   0   7   0          3.18          3.94         0.42 o
   1   7   0         19.03         18.05         0.84 o
   2   7   0          0.77          0.68         0.38 o
   3   7   0          1.11          0.80         0.36 o
   4   7   0        263.82        296.89         6.09 o
  -7   8   0         88.46         82.11         4.69 o
  -6   8   0          1.53          1.39         0.46 o
  -5   8   0         52.31         51.79         3.06 o
  -4   8   0          0.87          6.74         1.18 o
  -3   8   0        101.13        110.79         5.51 o
  -2   8   0         37.38         36.90         1.78 o
  -1   8   0         15.26         17.53         1.16 o
   0   8   0        114.86        115.41         2.81 o
   1   8   0        127.08        125.88         3.41 o
   2   8   0         19.51         20.18         1.16 o
   3   8   0          2.87          2.54         0.52 o
  -6   9   0         12.83         14.45         1.67 o
  -5   9   0         19.65         21.95         1.83 o
  -4   9   0          9.03          8.81         2.17 o
  -3   9   0          0.20          0.85         0.38 o
  -2   9   0         32.30         33.95         1.82 o
  -1   9   0         36.09         37.31         2.82 o
   0   9   0          9.53         11.24         0.96 o
   1   9   0          2.92          3.16         0.54 o
   2   9   0         10.17         10.91         1.13 o
  -5  10   0        207.49        209.20         7.87 o
  -4  10   0         10.74          9.30         1.54 o
  -3  10   0          2.85          2.18         0.89 o
  -2  10   0         70.24         76.90         3.01 o
  -1  10   0          6.03          6.27         0.88 o
   0  10   0         55.14         57.76         2.86 o
  -4  11   0          0.48          0.43         0.62 o
  -3  11   0        129.86        137.75        12.70 o
  -2  11   0         22.30         27.52         2.68 o
   1 -11   1         47.32         46.62         3.48 o
   2 -11   1         46.90         47.51         3.54 o
   3 -11   1         16.20         15.30         2.03 o
  -1 -10   1          2.75          3.13         0.74 o
   0 -10   1         25.96         25.20         1.87 o
   1 -10   1          8.58         10.75         1.09 o
   2 -10   1          3.12          3.64         2.45 o
   3 -10   1          2.74          1.70         0.69 o
   4 -10   1         28.73         30.58         2.78 o
   5 -10   1          3.69          4.30         1.18 o
  -2  -9   1         55.64         60.36         2.13 o
  -1  -9   1          1.10          0.86         0.33 o
   0  -9   1        230.92        242.21         4.95 o
   1  -9   1          0.49          0.28         0.26 o
   2  -9   1         37.54         38.54         1.89 o
   3  -9   1         15.17         15.12         1.17 o
   4  -9   1          0.52          1.00         0.71 o
   5  -9   1          0.01          0.00         0.39 o
   6  -9   1         55.14         55.79         3.04 o
  -3  -8   1        102.57        111.12         3.25 o
  -2  -8   1          8.81          8.41         0.73 o
  -1  -8   1          2.03          2.28         0.45 o
   0  -8   1          9.20          9.91         0.82 o
   1  -8   1         51.88         55.84         1.57 o
   2  -8   1        571.98        579.18        14.08 o
   3  -8   1         57.16         55.42         2.13 o
   4  -8   1          2.45          3.35         0.71 o
   5  -8   1          7.89          6.94         0.98 o
   6  -8   1          4.90          6.50         0.98 o
  -4  -7   1         22.59         22.41         1.44 o
  -3  -7   1        287.69        287.35         5.98 o
  -2  -7   1        367.01        369.59         5.57 o
  -1  -7   1       1448.35       1412.78        14.85 o
   0  -7   1         10.50         10.15         0.75 o
   1  -7   1         49.07         52.00         1.61 o
   2  -7   1         92.57        103.02         3.92 o
   3  -7   1         12.30         13.50         1.10 o
   4  -7   1         30.82         27.99         1.73 o
   5  -7   1          0.07          0.85         0.55 o
   6  -7   1         18.24         14.31         1.43 o
   7  -7   1         35.76         39.07         2.99 o
  -4  -6   1         12.25         11.71         0.99 o
  -3  -6   1         14.48         14.49         1.10 o
  -2  -6   1         69.71         67.88         1.64 o
  -1  -6   1         70.92         67.15         1.30 o
   0  -6   1        112.05        124.23         2.04 o
   1  -6   1        379.81        400.61         5.57 o
   2  -6   1         18.14         18.71         1.07 o
   3  -6   1         38.52         41.27         1.17 o
   4  -6   1         12.71         13.75         1.28 o
   5  -6   1         80.80         81.96         4.50 o
   6  -6   1          1.78          1.37         0.46 o
   7  -6   1         32.50         35.42         4.20 o
  -5  -5   1          0.41          0.39         0.38 o
  -4  -5   1          3.26          3.67         0.56 o
  -3  -5   1         10.23         10.48         0.57 o
  -2  -5   1          4.39          4.71         0.32 o
  -1  -5   1          1.89          1.55         0.21 o
   0  -5   1          0.90          1.53         0.18 o
   1  -5   1        267.08        291.50         4.30 o
   2  -5   1        530.98        558.44         5.75 o
   3  -5   1        101.41        102.58         2.98 o
   4  -5   1        191.58        188.08         6.04 o
   5  -5   1         96.89         94.53         3.27 o
   6  -5   1          1.53          0.85         0.65 o
   7  -5   1         53.06         53.65         3.46 o
  -6  -4   1          9.64         12.42         1.24 o
  -5  -4   1          5.12          6.98         0.65 o
  -4  -4   1        129.04        130.37         2.67 o
  -3  -4   1         46.59         42.88         1.23 o
  -2  -4   1        203.73        198.31         2.92 o
  -1  -4   1        157.11        151.41         1.97 o
   0  -4   1         67.69         66.87         1.07 o
   1  -4   1        266.18        254.43         2.42 o
   2  -4   1         36.29         42.06         0.81 o
   3  -4   1          6.51          6.02         0.42 o
   4  -4   1        112.65        102.55         2.22 o
   5  -4   1         17.05         17.67         1.44 o
   6  -4   1         51.50         54.05         3.13 o
   7  -4   1         32.03         34.54         2.64 o
  -6  -3   1         19.66         20.14         1.16 o
  -5  -3   1         51.36         50.74         1.69 o
  -4  -3   1         53.63         51.83         1.54 o
  -3  -3   1          6.51          5.86         0.37 o
  -2  -3   1        735.45        758.16         6.85 o
  -1  -3   1        293.32        290.19         4.22 o
   0  -3   1        393.03        403.58         2.87 o
   1  -3   1        148.86        136.15         1.42 o
   2  -3   1        819.58        831.59         8.33 o
   3  -3   1          0.13          0.29         0.15 o
   4  -3   1        167.81        160.08         3.87 o
   5  -3   1         10.12         11.32         1.02 o
   6  -3   1         18.51         20.24         1.51 o
   7  -3   1          4.00          5.76         0.90 o
  -6  -2   1        297.40        256.04         4.50 o
  -5  -2   1         64.41         47.99         1.59 o
  -4  -2   1         58.02         53.11         1.11 o
  -3  -2   1        290.58        285.23         3.49 o
  -2  -2   1        137.66        158.81         1.66 o
  -1  -2   1        135.80        131.46         1.43 o
   0  -2   1        513.32        496.15         3.63 o
   1  -2   1        517.59        508.71         3.64 o
   2  -2   1         13.88          9.75         0.45 o
   3  -2   1         83.40         84.84         1.37 o
   4  -2   1        669.81        682.92         7.90 o
   5  -2   1          0.33          0.76         0.29 o
   6  -2   1         68.18         64.57         2.78 o
   7  -2   1        102.23        105.86         4.04 o
  -7  -1   1          4.74          5.25         0.63 o
  -6  -1   1          0.42          0.52         0.26 o
  -5  -1   1         40.42         42.76         1.44 o
  -4  -1   1        109.09         99.08         1.57 o
  -3  -1   1        333.29        365.43         4.04 o
  -2  -1   1        669.60        739.10         4.68 o
  -1  -1   1       3602.04       3391.74        29.91 o
   0  -1   1        350.26        355.40         2.97 o
   1  -1   1          0.58          0.57         0.27 o
   2  -1   1       1477.40       1419.46        13.04 o
   3  -1   1         80.76         81.60         1.32 o
   4  -1   1        170.51        197.64         3.25 o
   5  -1   1         16.07         14.33         0.98 o
   6  -1   1         41.84         38.48         2.12 o
   7  -1   1         10.93         11.76         1.15 o
  -7   0   1         96.21         90.45         2.55 o
  -6   0   1         86.94         77.96         2.97 o
  -5   0   1        106.85        108.37         2.33 o
  -4   0   1          0.24          0.83         0.18 o
  -3   0   1       1739.33       1871.13        14.26 o
  -2   0   1        582.14        572.73         3.88 o
  -1   0   1        196.68        181.85         1.36 o
   1   0   1         68.05         65.06         0.86 o
   2   0   1         87.42         85.78         1.65 o
   3   0   1          1.37          1.33         0.18 o
   4   0   1        105.17         96.35         1.85 o
   5   0   1          4.03          4.31         0.54 o
   6   0   1        108.62        102.01         3.01 o
   7   0   1         82.32         73.22         3.01 o
  -7   1   1          1.69          1.00         0.46 o
  -6   1   1         26.15         27.46         1.38 o
  -5   1   1         14.93         14.49         0.69 o
  -4   1   1         35.50         37.75         1.07 o
  -3   1   1        339.87        324.60         3.22 o
  -2   1   1          0.07          0.41         0.08 o
  -1   1   1       1208.55       1141.54         7.92 o
   0   1   1         57.98         49.31         0.90 o
   1   1   1         12.56         11.38         0.42 o
   2   1   1         44.24         39.96         0.95 o
   3   1   1        259.08        273.53         3.73 o
   4   1   1         20.83         19.40         0.91 o
   5   1   1         32.05         32.07         1.45 o
   6   1   1         53.41         53.53         2.10 o
  -7   2   1         11.97         13.25         0.90 o
  -6   2   1         41.03         45.27         1.47 o
  -5   2   1         40.76         40.83         1.38 o
  -4   2   1        311.88        290.51         5.23 o
  -3   2   1        159.46        154.02         2.08 o
  -2   2   1         36.31         47.94         0.81 o
  -1   2   1         68.62         68.11         1.23 o
   0   2   1        268.54        224.96         2.09 o
   1   2   1        106.20         99.76         1.06 o
   2   2   1        142.62        141.11         1.93 o
   3   2   1        365.78        363.49         6.37 o
   4   2   1        159.18        154.06         3.27 o
   5   2   1         16.84         17.06         1.11 o
   6   2   1         21.38         23.68         1.29 o
  -7   3   1          0.00          0.25         0.34 o
  -6   3   1        166.55        174.45         3.44 o
  -5   3   1         44.13         41.02         1.40 o
  -4   3   1        160.77        160.74         2.39 o
  -3   3   1        151.41        161.39         2.27 o
  -2   3   1       1071.53       1069.95        12.87 o
  -1   3   1        610.10        617.86         4.34 o
   0   3   1        655.84        685.81         7.05 o
   1   3   1        125.40        152.24         1.68 o
   2   3   1         36.94         34.40         0.96 o
   3   3   1         92.50         87.47         2.04 o
   4   3   1          3.91          4.29         0.47 o
   5   3   1          2.57          3.24         0.51 o
   6   3   1         16.14         19.85         1.25 o
  -8   4   1          8.53          7.76         1.09 o
  -7   4   1          0.64          0.38         0.31 o
  -6   4   1         92.67         97.71         2.42 o
  -5   4   1         11.15         10.24         0.55 o
  -4   4   1        609.93        624.83         7.02 o
  -3   4   1         17.96         12.72         0.56 o
  -2   4   1         50.93         49.06         0.83 o
  -1   4   1        295.19        322.18         3.44 o
   0   4   1       1011.21       1156.54        12.98 o
   1   4   1        179.79        200.92         2.87 o
   2   4   1         43.51         40.04         0.87 o
   3   4   1        291.72        284.15         4.39 o
   4   4   1          0.54          1.10         0.39 o
   5   4   1         27.42         30.18         1.45 o
  -7   5   1         45.58         44.99         2.45 o
  -6   5   1        232.10        235.39         6.86 o
  -5   5   1         10.19          9.53         0.62 o
  -4   5   1         32.78         27.63         1.12 o
  -3   5   1          6.30          4.79         0.37 o
  -2   5   1        139.08        127.69         2.06 o
  -1   5   1        202.94        230.39         3.01 o
   0   5   1        130.96        125.02         2.21 o
   1   5   1         25.28         24.07         0.80 o
   2   5   1       2343.93       2253.49        26.94 o
   3   5   1        488.99        464.31         7.06 o
   4   5   1        169.74        175.59         3.62 o
   5   5   1          0.16          0.23         0.34 o
  -7   6   1          2.30          3.20         0.87 o
  -6   6   1        115.24        112.54         3.90 o
  -5   6   1         68.57         65.13         3.06 o
  -4   6   1          7.69          9.41         0.95 o
  -3   6   1         28.18         21.70         1.20 o
  -2   6   1        309.09        328.57         7.95 o
  -1   6   1       1006.99       1073.84        12.06 o
   0   6   1        128.65        132.05         2.43 o
   1   6   1         19.44         20.24         0.79 o
   2   6   1          8.89          9.48         0.67 o
   3   6   1          0.02          0.21         0.26 o
   4   6   1         90.54         99.54         3.08 o
  -7   7   1         25.84         23.36         1.89 o
  -6   7   1          5.95          4.60         0.83 o
  -5   7   1         62.94         61.09         2.89 o
  -4   7   1         28.73         26.63         1.69 o
  -3   7   1         41.65         41.24         3.10 o
  -2   7   1          4.73          4.75         0.63 o
  -1   7   1         55.53         55.48         1.71 o
   0   7   1          1.38          0.95         0.27 o
   1   7   1        194.44        200.09         3.01 o
   2   7   1          0.76          0.83         0.30 o
   3   7   1         11.17         12.58         1.19 o
  -7   8   1          0.17          0.00         0.39 o
  -6   8   1          3.19          3.24         0.74 o
  -5   8   1         68.03         66.21         3.01 o
  -4   8   1         19.92         20.23         1.97 o
  -3   8   1         39.15         38.61         1.89 o
  -2   8   1         61.63         57.64         2.33 o
  -1   8   1         18.54         18.08         1.10 o
   0   8   1          0.61          0.54         0.28 o
   1   8   1         40.26         40.36         2.01 o
   2   8   1          2.52          2.77         0.66 o
  -6   9   1          1.96          2.10         0.65 o
  -5   9   1          0.42          0.11         0.60 o
  -4   9   1          5.09          4.73         0.96 o
  -3   9   1         34.57         37.43         1.96 o
  -2   9   1         18.13         17.99         1.13 o
  -1   9   1         73.17         72.03         2.96 o
   0   9   1        173.87        173.71         4.51 o
   1   9   1         30.01         32.52         1.90 o
  -5  10   1         19.05         19.64         2.59 o
  -4  10   1         12.88         14.87         1.32 o
  -3  10   1        107.83        103.22         3.63 o
  -2  10   1          7.87          6.78         0.90 o
  -1  10   1         91.07         86.00         4.14 o
   0  10   1          1.39          1.55         0.52 o
  -4  11   1        165.76        160.22        12.22 o
  -3  11   1          1.17          3.37         1.09 o
  -2  11   1          0.77          1.09         0.42 o
   1 -11   2          6.61          5.52         2.11 o
   2 -11   2         24.39         26.58         2.64 o
   3 -11   2          0.14          0.79         0.55 o
  -1 -10   2          0.37          0.37         0.50 o
   0 -10   2         56.82         57.78         2.66 o
   1 -10   2         19.03         23.91         3.29 o
   2 -10   2          0.01          0.00         0.63 o
   3 -10   2          3.52          3.92         1.66 o
   4 -10   2         45.55         45.94         3.41 o
   5 -10   2         14.79         14.29         1.49 o
  -2  -9   2          3.24          3.72         0.55 o
  -1  -9   2         10.59         12.45         1.05 o
   0  -9   2          8.63          9.58         0.84 o
   1  -9   2          9.69         11.42         1.32 o
   2  -9   2         11.83         11.35         2.23 o
   3  -9   2          6.80          6.42         1.17 o
   4  -9   2         12.77         10.47         1.18 o
   5  -9   2        116.30        112.76         4.22 o
   6  -9   2         26.40         25.61         3.04 o
  -3  -8   2          0.03          0.01         0.28 o
  -2  -8   2         17.03         19.13         1.11 o
  -1  -8   2       1266.52       1289.77        24.33 o
   0  -8   2        380.65        383.41         6.36 o
   1  -8   2        260.04        260.63         4.61 o
   2  -8   2         18.05         17.93         1.12 o
   3  -8   2         46.10         47.21         2.24 o
   4  -8   2        173.37        175.74         5.63 o
   5  -8   2          0.04          0.20         0.38 o
   6  -8   2         24.22         23.56         1.92 o
  -4  -7   2        322.32        373.12         7.38 o
  -3  -7   2          5.61          5.34         0.58 o
  -2  -7   2         40.20         37.95         1.37 o
  -1  -7   2        147.36        152.65         2.99 o
   0  -7   2          4.73          5.76         0.43 o
   1  -7   2         17.26         19.84         0.79 o
   2  -7   2        447.26        455.65         7.05 o
   3  -7   2          8.08          9.02         1.17 o
   4  -7   2        129.66        127.16         4.99 o
   5  -7   2         12.70         11.58         1.21 o
   6  -7   2        161.24        155.69         4.99 o
   7  -7   2          5.56          6.52         1.31 o
  -5  -6   2         55.48         60.68         2.42 o
  -4  -6   2          1.63          1.35         0.40 o
  -3  -6   2          8.17          7.38         0.64 o
  -2  -6   2        205.97        201.29         4.57 o
  -1  -6   2          0.39          0.61         0.23 o
   0  -6   2          0.72          0.54         0.14 o
   1  -6   2         42.08         45.07         1.48 o
   2  -6   2          0.86          0.92         0.20 o
   3  -6   2         87.75         86.02         1.72 o
   4  -6   2          0.80          0.22         0.36 o
   5  -6   2         15.62         14.78         1.31 o
   6  -6   2          1.66          1.58         0.58 o
   7  -6   2          1.51          1.28         0.83 o
  -5  -5   2          0.26          0.61         0.36 o
  -4  -5   2         17.60         20.36         1.03 o
  -3  -5   2         50.99         48.83         1.20 o
  -2  -5   2         27.52         27.93         0.77 o
  -1  -5   2         14.82         10.42         0.54 o
   0  -5   2        286.01        267.77         3.61 o
   1  -5   2         80.16         84.02         1.41 o
   2  -5   2         74.28         69.72         1.65 o
   3  -5   2         49.80         46.22         1.05 o
   4  -5   2         82.13         85.08         2.98 o
   5  -5   2          0.02          0.03         0.40 o
   6  -5   2          3.08          2.16         0.87 o
   7  -5   2          0.06          1.39         0.82 o
  -6  -4   2          2.47          3.43         0.69 o
  -5  -4   2          1.89          2.88         0.51 o
  -4  -4   2         12.62          8.60         0.62 o
  -3  -4   2         99.52        102.25         1.78 o
  -2  -4   2          3.03          3.38         0.23 o
  -1  -4   2         81.74         91.89         1.53 o
   0  -4   2        151.27        129.20         1.86 o
   1  -4   2         33.96         42.08         0.70 o
   2  -4   2        976.18       1043.93        11.37 o
   3  -4   2         47.73         49.57         1.05 o
   4  -4   2         57.32         61.50         2.61 o
   5  -4   2         28.75         25.37         1.16 o
   6  -4   2        122.17        123.48         5.05 o
   7  -4   2         45.45         51.78         2.74 o
  -6  -3   2          0.01          0.10         0.26 o
  -5  -3   2          0.10          0.68         0.29 o
  -4  -3   2        112.68        101.15         2.14 o
  -3  -3   2         49.65         54.09         1.17 o
  -2  -3   2       1041.36       1098.52         8.46 o
  -1  -3   2       2814.61       2791.95        23.42 o
   0  -3   2        141.05        141.55         1.39 o
   1  -3   2        201.92        204.63         2.42 o
   2  -3   2          0.71          1.95         0.29 o
   3  -3   2        110.33        111.24         3.18 o
   4  -3   2        481.47        481.17         8.40 o
   5  -3   2         82.48         84.60         2.92 o
   6  -3   2          1.23          1.20         0.50 o
   7  -3   2         27.77         28.72         2.04 o
  -7  -2   2        155.22        172.52         3.79 o
  -6  -2   2         63.91         59.03         2.00 o
  -5  -2   2         10.66         16.63         0.90 o
  -4  -2   2          0.72          0.47         0.17 o
  -3  -2   2         87.98         96.39         2.05 o
  -2  -2   2         54.68         55.77         0.82 o
  -1  -2   2        468.44        465.28         3.27 o
   0  -2   2       6412.63       6170.09        50.98 o
   1  -2   2      29364.05      27980.60       968.54 o
   2  -2   2       1416.42       1446.22        19.63 o
   3  -2   2        736.20        739.97         9.26 o
   4  -2   2        153.75        157.20         2.93 o
   5  -2   2         27.52         23.31         1.53 o
   6  -2   2         34.02         34.22         2.44 o
   7  -2   2         46.62         50.31         2.77 o
  -7  -1   2         25.60         24.45         1.28 o
  -6  -1   2         32.84         24.63         1.19 o
  -5  -1   2        124.71        107.29         1.93 o
  -4  -1   2         74.65         79.01         1.53 o
  -3  -1   2        337.36        352.99         3.77 o
  -2  -1   2       1996.67       2037.41        16.82 o
  -1  -1   2        172.55        164.26         1.49 o
   0  -1   2        508.37        466.19         3.20 o
   1  -1   2       2108.42       2095.45        18.35 o
   2  -1   2        257.03        242.73         3.20 o
   3  -1   2        973.57        992.22        13.00 o
   4  -1   2        343.11        345.27         5.76 o
   5  -1   2          0.20          0.00         0.31 o
   6  -1   2         45.08         43.27         2.90 o
   7  -1   2         10.33         10.58         1.13 o
  -7   0   2          1.31          1.60         0.43 o
  -6   0   2        112.73        101.62         2.23 o
  -5   0   2          3.93          4.51         0.32 o
  -4   0   2        338.96        328.84         3.35 o
  -3   0   2        208.91        223.39         2.24 o
  -2   0   2          9.68          8.71         0.22 o
  -1   0   2         21.52         22.68         0.45 o
   0   0   2       2317.01       2180.87        17.18 o
   1   0   2        138.88        133.07         1.50 o
   2   0   2         75.35         67.83         1.90 o
   3   0   2        529.32        536.90         8.75 o
   4   0   2          9.99         11.77         0.98 o
   5   0   2         80.21         78.72         3.68 o
   6   0   2          1.01          3.45         0.70 o
  -7   1   2          9.86         10.59         0.81 o
  -6   1   2        140.26        141.91         2.36 o
  -5   1   2          7.93          6.85         0.63 o
  -4   1   2         60.09         59.90         1.10 o
  -3   1   2         99.95         98.82         1.62 o
  -2   1   2         64.85         68.43         1.07 o
  -1   1   2        637.36        587.34         4.90 o
   0   1   2        967.33        975.65         8.96 o
   1   1   2         46.58         60.80         0.91 o
   2   1   2        690.97        637.91         7.47 o
   3   1   2          0.04          0.65         0.27 o
   4   1   2          4.13          3.41         0.47 o
   5   1   2          2.71          3.32         0.63 o
   6   1   2          2.70          2.84         0.50 o
  -8   2   2          4.66          5.56         0.69 o
  -7   2   2          4.00          3.55         0.45 o
  -6   2   2        147.16        149.94         3.13 o
  -5   2   2         27.42         27.98         0.93 o
  -4   2   2          1.18          2.11         0.19 o
  -3   2   2        153.51        161.11         2.12 o
  -2   2   2        415.04        429.23         4.47 o
  -1   2   2          9.26          7.72         0.25 o
   0   2   2        228.94        230.08         2.28 o
   1   2   2          1.45          4.25         0.27 o
   2   2   2          2.70          2.41         0.20 o
   3   2   2         73.18         73.63         1.64 o
   4   2   2        198.05        195.95         3.54 o
   5   2   2          3.33          4.11         0.58 o
   6   2   2         87.90         88.67         3.38 o
  -8   3   2          0.67          1.59         0.54 o
  -7   3   2        345.34        343.76         7.16 o
  -6   3   2         71.00         74.96         1.83 o
  -5   3   2          1.56          2.32         0.34 o
  -4   3   2        418.53        448.81         5.81 o
  -3   3   2        884.59        946.79        11.47 o
  -2   3   2        769.69        783.60         7.73 o
  -1   3   2       1014.29       1063.00         8.76 o
   0   3   2        801.78        793.64         6.95 o
   1   3   2        142.73        157.04         1.96 o
   2   3   2         45.53         45.17         1.16 o
   3   3   2          1.15          1.06         0.28 o
   4   3   2         24.85         25.80         1.23 o
   5   3   2         17.70         21.32         1.96 o
  -8   4   2         65.97         71.71         4.36 o
  -7   4   2       1186.53       1246.10        25.86 o
  -6   4   2        512.81        515.02         7.15 o
  -5   4   2        132.52        138.19         2.37 o
  -4   4   2        238.91        247.85         3.29 o
  -3   4   2        407.38        390.07         5.67 o
  -2   4   2         59.12         58.48         1.19 o
  -1   4   2          9.07          7.75         0.44 o
   0   4   2        179.87        181.14         2.74 o
   1   4   2        796.85        770.08         6.86 o
   2   4   2        658.24        638.81         8.20 o
   3   4   2       1299.94       1278.72        17.30 o
   4   4   2         22.78         23.88         1.22 o
   5   4   2         65.07         64.75         2.47 o
  -8   5   2         15.17         18.67         2.57 o
  -7   5   2         49.85         49.74         2.24 o
  -6   5   2        148.08        151.33         4.09 o
  -5   5   2        290.80        309.39         4.07 o
  -4   5   2        452.54        475.00         6.72 o
  -3   5   2        439.20        430.47         7.42 o
  -2   5   2         63.93         62.41         1.99 o
  -1   5   2        286.87        278.21         4.03 o
   0   5   2          0.13          0.28         0.19 o
   1   5   2         81.55         79.86         1.54 o
   2   5   2          4.52          4.70         0.44 o
   3   5   2         60.51         59.18         2.43 o
   4   5   2         39.75         41.53         1.87 o
  -7   6   2         19.43         18.33         1.38 o
  -6   6   2        111.40        116.71         3.78 o
  -5   6   2          6.81          8.22         0.59 o
  -4   6   2        115.99        120.95         3.02 o
  -3   6   2         67.72         66.81         1.42 o
  -2   6   2         45.80         58.06         1.53 o
  -1   6   2          1.27          1.39         0.31 o
   0   6   2          1.22          1.70         0.31 o
   1   6   2        109.75        110.20         2.20 o
   2   6   2        112.40        113.57         2.62 o
   3   6   2         42.48         41.26         1.80 o
   4   6   2          8.30          9.82         1.09 o
  -7   7   2         12.22         13.48         1.44 o
  -6   7   2         16.70         18.55         1.61 o
  -5   7   2          2.54          2.20         0.62 o
  -4   7   2         40.70         41.27         2.63 o
  -3   7   2          4.79          4.91         0.67 o
  -2   7   2          6.57          5.77         0.94 o
  -1   7   2        144.75        150.64         3.13 o
   0   7   2         17.89         16.56         0.89 o
   1   7   2          6.71          8.18         0.66 o
   2   7   2         25.50         26.38         1.63 o
   3   7   2          2.22          2.39         0.58 o
  -7   8   2          0.04          0.61         0.52 o
  -6   8   2          0.32          0.53         0.47 o
  -5   8   2         51.72         56.30         3.50 o
  -4   8   2        239.66        249.46         5.76 o
  -3   8   2         24.24         24.45         1.53 o
  -2   8   2         25.82         22.37         1.47 o
  -1   8   2         29.73         30.17         1.37 o
   0   8   2          0.59          0.67         0.29 o
   1   8   2        153.10        164.35         4.38 o
   2   8   2         19.98         23.44         1.60 o
  -6   9   2         12.34         12.29         1.81 o
  -5   9   2        145.23        142.50        11.34 o
  -4   9   2          3.57          4.26         0.65 o
  -3   9   2          1.67          1.96         0.67 o
  -2   9   2        191.75        179.95         4.15 o
  -1   9   2         88.78         82.48         4.01 o
   0   9   2          4.92          4.06         0.60 o
   1   9   2         25.27         23.16         1.62 o
  -5  10   2        465.86        473.28        25.98 o
  -4  10   2          2.83          2.40         0.64 o
  -3  10   2          5.15          5.04         0.84 o
  -2  10   2         19.94         15.03         1.37 o
  -1  10   2         60.94         65.72         2.65 o
   0  10   2          0.04          1.28         0.50 o
   2 -11   3          3.72          3.99         1.06 o
  -1 -10   3          0.33          0.51         2.18 o
   0 -10   3         11.94         11.61         1.61 o
   1 -10   3         53.05         52.07         3.47 o
   2 -10   3         53.65         55.78         6.03 o
   3 -10   3        205.57        210.16         7.64 o
   4 -10   3          1.33          2.85         1.54 o
  -2  -9   3        222.43        226.74         5.93 o
  -1  -9   3        196.74        197.55         4.45 o
   0  -9   3        679.14        690.41        10.16 o
   1  -9   3          1.02          0.49         1.22 o
   2  -9   3         61.38         58.83         7.21 o
   3  -9   3        177.45        179.98         5.00 o
   4  -9   3         19.14         15.50         1.46 o
   5  -9   3          8.15          9.53         1.21 o
  -3  -8   3         50.41         52.90         1.98 o
  -2  -8   3          0.01          0.09         0.22 o
  -1  -8   3         26.80         26.14         1.41 o
   0  -8   3        137.46        137.68         3.21 o
   1  -8   3         60.67         62.54         1.84 o
   2  -8   3        121.92        110.36         6.39 o
   3  -8   3         11.41         11.06         1.09 o
   4  -8   3          0.90          0.95         0.83 o
   5  -8   3          1.50          2.12         0.62 o
   6  -8   3         43.02         38.60         2.50 o
  -4  -7   3          0.41          0.63         0.46 o
  -3  -7   3         25.34         23.40         1.31 o
  -2  -7   3         38.46         36.95         1.35 o
  -1  -7   3          0.20          0.27         0.24 o
   0  -7   3          5.86          6.19         0.59 o
   1  -7   3          0.45          0.34         0.18 o
   2  -7   3        176.90        180.53         3.37 o
   3  -7   3        172.12        183.76         5.28 o
   4  -7   3          5.55          5.95         0.79 o
   5  -7   3        159.65        149.42         7.18 o
   6  -7   3         16.62         17.94         1.62 o
  -5  -6   3          1.46          2.29         0.53 o
  -4  -6   3         38.39         42.21         1.83 o
  -3  -6   3         76.20         72.90         1.81 o
  -2  -6   3         32.02         31.25         1.04 o
  -1  -6   3         65.03         60.80         1.47 o
   0  -6   3        102.00         98.20         2.11 o
   1  -6   3          0.35          0.39         0.18 o
   2  -6   3         25.55         26.27         0.90 o
   3  -6   3          6.86          5.30         0.41 o
   4  -6   3          2.31          2.08         0.40 o
   5  -6   3          1.46          1.95         0.53 o
   6  -6   3          0.58          2.47         1.21 o
  -5  -5   3          0.44          0.58         0.40 o
  -4  -5   3         83.35         77.50         2.30 o
  -3  -5   3          2.16          2.77         0.36 o
  -2  -5   3         72.30         74.05         1.60 o
  -1  -5   3        281.11        280.32         3.59 o
   0  -5   3         69.72         62.08         2.74 o
   1  -5   3        219.13        237.07         3.46 o
   2  -5   3        163.54        159.29         3.73 o
   3  -5   3        354.38        348.10         4.75 o
   4  -5   3          6.11          6.40         0.71 o
   5  -5   3        120.20        117.18         3.94 o
   6  -5   3         58.92         57.60         3.45 o
   7  -5   3          1.09          0.86         1.14 o
  -6  -4   3         11.12          7.71         0.97 o
  -5  -4   3        322.76        275.31         5.06 o
  -4  -4   3         94.21         80.28         1.67 o
  -3  -4   3         53.67         45.78         1.01 o
  -2  -4   3        210.34        198.34         2.33 o
  -1  -4   3        559.10        585.45         8.11 o
   0  -4   3         99.14        100.04         1.88 o
   1  -4   3         11.17          7.65         0.27 o
   2  -4   3         55.75         60.50         2.04 o
   3  -4   3          9.15         11.81         0.50 o
   4  -4   3         38.06         37.07         1.44 o
   5  -4   3        144.90        148.95         3.36 o
   6  -4   3          2.26          3.20         1.20 o
   7  -4   3         98.53        107.25         4.14 o
  -6  -3   3          5.59          5.59         0.68 o
  -5  -3   3         27.89         22.05         0.98 o
  -4  -3   3        144.63        151.42         3.01 o
  -3  -3   3         14.84         16.43         1.04 o
  -2  -3   3          6.40          9.36         0.35 o
  -1  -3   3        218.85        218.58         2.74 o
   0  -3   3       1938.10       1962.43        16.95 o
   1  -3   3       1273.50       1319.36        11.85 o
   2  -3   3         60.41         54.18         1.19 o
   3  -3   3        713.39        689.93         9.20 o
   4  -3   3         30.64         27.93         1.88 o
   5  -3   3        224.55        228.24         6.96 o
   6  -3   3         12.37         13.27         1.28 o
   7  -3   3         15.92         16.25         1.85 o
  -7  -2   3          0.22          0.49         0.37 o
  -6  -2   3        138.31        126.38         2.90 o
  -5  -2   3         50.02         43.44         1.20 o
  -4  -2   3        130.35        128.31         2.06 o
  -3  -2   3         13.09          9.76         0.35 o
  -2  -2   3       3155.84       3316.90        26.19 o
  -1  -2   3         10.23          7.95         0.25 o
   0  -2   3        209.13        196.96         1.85 o
   1  -2   3         86.36         77.50         1.16 o
   2  -2   3          3.34          4.03         0.44 o
   3  -2   3         17.30         17.83         0.88 o
   4  -2   3          2.14          2.20         0.33 o
   5  -2   3         62.84         64.28         2.90 o
   6  -2   3         26.40         25.13         1.82 o
  -7  -1   3         28.53         20.25         1.16 o
  -6  -1   3         14.69         13.92         0.80 o
  -5  -1   3         22.58         19.55         0.77 o
  -4  -1   3         85.84         89.38         1.60 o
  -3  -1   3         41.15         41.24         0.87 o
  -2  -1   3        294.57        273.49         2.26 o
  -1  -1   3        186.70        197.31         3.57 o
   0  -1   3       2006.70       1994.89        13.33 o
   1  -1   3         99.88         87.28         3.42 o
   2  -1   3         94.57         94.78         2.08 o
   3  -1   3         68.62         65.66         2.16 o
   4  -1   3         96.37         90.10         4.64 o
   5  -1   3         14.55         13.30         1.22 o
   6  -1   3          4.91          5.17         1.15 o
  -7   0   3          1.73          2.62         0.42 o
  -6   0   3          1.83          2.66         0.38 o
  -5   0   3          0.27          0.34         0.16 o
  -4   0   3        226.03        207.75         2.43 o
  -3   0   3        387.44        355.88         3.35 o
  -2   0   3        394.06        403.84         2.77 o
  -1   0   3         90.63        119.41         1.31 o
   0   0   3         86.56         88.97         1.14 o
   1   0   3         35.70         28.70         0.64 o
   2   0   3          6.59          4.63         0.29 o
   3   0   3        213.12        197.16         3.38 o
   4   0   3         67.60         70.42         1.80 o
   5   0   3         48.11         46.20         2.00 o
   6   0   3         10.47         10.14         0.93 o
  -7   1   3         29.35         27.87         1.52 o
  -6   1   3          0.02          0.26         0.19 o
  -5   1   3        298.21        284.46         3.33 o
  -4   1   3        266.93        259.05         2.77 o
  -3   1   3          0.10          0.45         0.10 o
  -2   1   3        721.19        719.46         7.78 o
  -1   1   3        765.75        740.25         6.25 o
   0   1   3       1098.86       1107.50         9.06 o
   1   1   3        136.35        133.96         1.75 o
   2   1   3         97.42        106.75         1.97 o
   3   1   3         22.20         18.98         1.23 o
   4   1   3        280.65        267.34         5.21 o
   5   1   3         43.28         45.35         1.87 o
   6   1   3          8.64          8.41         0.88 o
  -8   2   3          2.40          2.51         0.47 o
  -7   2   3          1.03          1.39         0.45 o
  -6   2   3         28.95         30.23         0.99 o
  -5   2   3         15.39         16.91         0.61 o
  -4   2   3          0.93          0.38         0.15 o
  -3   2   3       1667.18       1786.19        17.94 o
  -2   2   3        272.41        258.43         3.90 o
  -1   2   3         68.12         78.82         1.15 o
   0   2   3        237.73        277.79         3.96 o
   1   2   3       2196.38       2410.08        25.92 o
   2   2   3         10.34         14.07         0.43 o
   3   2   3         21.55         23.52         0.96 o
   4   2   3        212.21        202.62         4.87 o
   5   2   3          0.25          0.69         0.36 o
  -8   3   3         30.19         30.81         1.60 o
  -7   3   3         91.49         93.01         2.60 o
  -6   3   3         39.15         39.25         1.50 o
  -5   3   3       1041.86       1030.56        11.69 o
  -4   3   3         80.08         82.27         1.81 o
  -3   3   3         13.91         20.97         0.68 o
  -2   3   3        139.08        151.44         4.60 o
  -1   3   3        259.07        258.96         3.76 o
   0   3   3        120.66        128.69         1.68 o
   1   3   3        172.63        173.93         2.42 o
   2   3   3          7.37          5.69         0.46 o
   3   3   3       2856.22       2819.09        36.29 o
   4   3   3        174.48        176.57         5.70 o
   5   3   3        205.91        225.57         4.91 o
  -8   4   3          2.77          5.11         0.79 o
  -7   4   3         18.47         18.62         1.10 o
  -6   4   3         77.82         80.59         2.54 o
  -5   4   3        108.76        107.12         3.05 o
  -4   4   3        187.81        191.18         4.62 o
  -3   4   3        281.85        284.92         3.88 o
  -2   4   3        373.71        373.47         3.97 o
  -1   4   3        242.94        272.25         3.03 o
   0   4   3       2028.18       2100.62        24.00 o
   1   4   3         25.55         29.19         0.77 o
   2   4   3          6.70          7.04         0.46 o
   3   4   3         45.48         46.28         1.80 o
   4   4   3         17.07         16.83         1.17 o
   5   4   3        114.84        121.03         3.55 o
  -8   5   3        102.78        104.01         4.81 o
  -7   5   3         35.20         35.81         1.88 o
  -6   5   3         96.73         97.94         3.05 o
  -5   5   3         10.59         10.33         0.65 o
  -4   5   3        284.33        291.19         5.56 o
  -3   5   3         23.24         27.60         0.98 o
  -2   5   3         74.40         80.55         2.01 o
  -1   5   3          3.77          3.96         0.28 o
   0   5   3         86.96         92.74         2.03 o
   1   5   3         43.81         41.20         1.37 o
   2   5   3        279.21        287.52         4.57 o
   3   5   3          5.72          6.94         0.96 o
   4   5   3         11.82         13.60         1.10 o
  -7   6   3         21.19         20.05         1.45 o
  -6   6   3          0.00          0.43         0.34 o
  -5   6   3         65.88         61.03         1.77 o
  -4   6   3         93.82         93.59         2.98 o
  -3   6   3          1.68          2.50         0.29 o
  -2   6   3        249.04        247.47         3.51 o
  -1   6   3         52.50         48.19         1.46 o
   0   6   3          5.31          5.86         0.54 o
   1   6   3         18.69         16.40         0.92 o
   2   6   3         25.64         25.54         1.21 o
   3   6   3         16.07         15.21         1.13 o
  -7   7   3        135.75        142.82         4.18 o
  -6   7   3         11.37         11.06         1.04 o
  -5   7   3         19.57         19.48         1.44 o
  -4   7   3         14.60         16.73         1.04 o
  -3   7   3         10.62          8.39         0.88 o
  -2   7   3         89.20         89.52         3.01 o
  -1   7   3          0.66          1.22         0.30 o
   0   7   3        291.05        269.88         4.36 o
   1   7   3        140.14        133.77         3.27 o
   2   7   3          8.34          8.87         0.85 o
   3   7   3          2.68          2.86         0.64 o
  -7   8   3         60.62         66.95         3.51 o
  -6   8   3         22.07         20.35         2.12 o
  -5   8   3        179.47        180.94         6.53 o
  -4   8   3         24.63         22.43         1.51 o
  -3   8   3          1.46          2.05         0.46 o
  -2   8   3        108.40        110.92         3.51 o
  -1   8   3          5.19          4.31         0.52 o
   0   8   3        223.44        218.53         4.19 o
   1   8   3         39.90         45.93         2.23 o
   2   8   3         82.99        102.20         4.15 o
  -6   9   3          7.62          7.03         1.37 o
  -5   9   3        807.37        811.83        44.02 o
  -4   9   3        267.50        281.67         6.65 o
  -3   9   3        428.12        427.85         8.73 o
  -2   9   3         52.53         52.65         2.45 o
  -1   9   3         31.56         27.67         1.32 o
   0   9   3         24.26         25.85         1.69 o
   1   9   3          1.74          1.91         0.68 o
  -5  10   3         21.30         24.47         2.49 o
  -4  10   3         48.35         48.71         2.55 o
  -3  10   3        250.09        251.86         5.49 o
  -2  10   3         14.11         13.12         1.16 o
  -1  10   3        140.90        142.40         3.74 o
  -1 -10   4         23.51         26.82         2.45 o
   0 -10   4        852.09        871.30        19.25 o
   1 -10   4        193.54        200.75         7.25 o
   2 -10   4         62.58         64.44         4.35 o
   3 -10   4          7.68          6.99         2.47 o
   4 -10   4          0.03          0.34         1.41 o
  -2  -9   4          0.20          0.26         0.35 o
  -1  -9   4          8.23          7.86         0.79 o
   0  -9   4        102.39        114.51         3.75 o
   1  -9   4         11.35         11.29         1.55 o
   2  -9   4         22.78         23.62         2.34 o
   3  -9   4        168.03        162.75         6.36 o
   4  -9   4          9.50          7.74         0.98 o
   5  -9   4         13.13         12.84         1.43 o
  -3  -8   4          0.49          0.71         0.36 o
  -2  -8   4         16.54         15.10         0.96 o
  -1  -8   4        116.89        111.62         3.00 o
   0  -8   4          9.48         11.64         0.83 o
   1  -8   4         24.85         23.13         2.23 o
   2  -8   4          0.41          0.44         0.42 o
   3  -8   4         47.29         45.51         2.23 o
   4  -8   4          3.35          4.98         0.81 o
   5  -8   4          0.75          0.16         0.54 o
  -4  -7   4         19.96         18.38         1.25 o
  -3  -7   4          0.33          0.65         0.40 o
  -2  -7   4          3.26          3.60         0.41 o
  -1  -7   4          7.95          8.87         0.59 o
   0  -7   4         11.43         10.44         0.66 o
   1  -7   4         52.19         55.82         2.44 o
   2  -7   4          2.44          2.06         0.48 o
   3  -7   4         28.98         29.57         1.87 o
   4  -7   4         52.19         52.76         3.09 o
   5  -7   4          8.02          7.62         1.04 o
   6  -7   4         11.18         10.69         1.52 o
  -5  -6   4         12.02         12.62         1.23 o
  -4  -6   4          0.26          0.27         0.35 o
  -3  -6   4         18.80         16.86         0.81 o
  -2  -6   4         82.51         85.88         1.82 o
  -1  -6   4         34.89         34.46         1.08 o
   0  -6   4         56.83         67.06         1.96 o
   1  -6   4        186.09        178.07         2.79 o
   2  -6   4         27.56         32.03         1.66 o
   3  -6   4        483.33        489.97         7.80 o
   4  -6   4         14.66         15.53         1.15 o
   5  -6   4         34.39         30.90         1.99 o
   6  -6   4         33.19         36.29         3.15 o
  -5  -5   4          7.55          7.42         0.75 o
  -4  -5   4          2.84          6.03         0.69 o
  -3  -5   4        183.41        174.82         4.97 o
  -2  -5   4        235.88        240.21         3.50 o
  -1  -5   4        474.47        503.61         6.55 o
   0  -5   4        952.90        925.17        13.69 o
   1  -5   4        278.67        289.16         5.48 o
   2  -5   4         73.32         74.21         2.63 o
   3  -5   4          0.05          0.08         0.10 o
   4  -5   4         32.70         33.10         1.63 o
   5  -5   4        236.87        223.31         5.72 o
   6  -5   4         18.84         21.68         2.15 o
  -6  -4   4        169.07        187.40         4.78 o
  -5  -4   4         62.59         63.41         1.99 o
  -4  -4   4          4.34         12.64         0.69 o
  -3  -4   4          6.17          4.69         0.51 o
  -2  -4   4        206.33        209.09         3.52 o
  -1  -4   4        250.32        247.82         3.75 o
   0  -4   4        456.80        477.03         4.75 o
   1  -4   4       2188.20       2202.97        24.77 o
   2  -4   4       6203.70       5949.04        81.21 o
   3  -4   4        382.19        368.84         6.60 o
   4  -4   4        199.51        197.03         4.03 o
   5  -4   4         37.80         37.59         2.65 o
   6  -4   4          7.11          7.99         1.03 o
  -6  -3   4         52.36         50.79         1.89 o
  -5  -3   4         36.71         22.56         0.98 o
  -4  -3   4        180.28        170.90         2.56 o
  -3  -3   4        228.34        246.27         3.62 o
  -2  -3   4        180.81        187.94         3.14 o
  -1  -3   4        683.46        688.81         6.21 o
   0  -3   4          3.23          6.07         0.30 o
   1  -3   4         20.98         19.85         0.67 o
   2  -3   4        822.47        838.61         8.45 o
   3  -3   4         38.24         38.41         0.95 o
   4  -3   4        265.55        252.03         4.13 o
   5  -3   4        121.57        129.97         3.98 o
   6  -3   4         15.26         15.20         1.17 o
  -7  -2   4          2.49          2.30         0.43 o
  -6  -2   4          1.44          1.14         0.30 o
  -5  -2   4         32.30         28.20         0.97 o
  -4  -2   4          0.24          0.26         0.16 o
  -3  -2   4        559.41        547.72         4.74 o
  -2  -2   4         23.93         24.91         0.59 o
  -1  -2   4          0.03          0.42         0.13 o
   0  -2   4          3.01          1.94         0.14 o
   1  -2   4        275.12        285.50         3.30 o
   2  -2   4          2.12          2.00         0.27 o
   3  -2   4         12.88         13.48         0.69 o
   4  -2   4        164.03        166.64         3.57 o
   5  -2   4         44.59         44.92         2.23 o
   6  -2   4         10.22         10.39         1.00 o
  -7  -1   4         14.29         13.46         0.95 o
  -6  -1   4         40.83         43.93         1.51 o
  -5  -1   4        197.60        193.83         3.11 o
  -4  -1   4          0.73          1.02         0.16 o
  -3  -1   4         15.64         17.86         0.49 o
  -2  -1   4          0.46          0.45         0.15 o
  -1  -1   4        320.58        323.50         3.69 o
   0  -1   4         56.96         52.13         0.69 o
   1  -1   4        127.44        130.52         2.01 o
   2  -1   4         98.11         91.61         2.31 o
   3  -1   4        175.32        161.51         2.52 o
   4  -1   4         40.96         43.24         1.49 o
   5  -1   4          2.11          1.07         0.39 o
   6  -1   4         22.56         21.64         1.50 o
  -7   0   4          8.50          9.64         0.78 o
  -6   0   4         16.32         18.14         0.80 o
  -5   0   4        482.89        470.12         6.87 o
  -4   0   4          0.82          0.82         0.17 o
  -3   0   4          0.33          0.10         0.09 o
  -2   0   4         30.42         33.70         0.66 o
  -1   0   4        212.64        224.27         2.08 o
   0   0   4         47.15         44.43         0.86 o
   1   0   4        652.19        666.10         6.31 o
   2   0   4         49.39         49.26         1.50 o
   3   0   4        126.80        129.79         2.54 o
   4   0   4         33.66         34.10         1.48 o
   5   0   4        121.08        116.10         3.82 o
   6   0   4          0.30          0.10         0.30 o
  -8   1   4        161.65        188.35         4.53 o
  -7   1   4          0.19          0.06         0.24 o
  -6   1   4        382.27        384.66         4.25 o
  -5   1   4          4.66          4.77         0.34 o
  -4   1   4         20.68         19.18         0.57 o
  -3   1   4       1270.36       1367.31        13.30 o
  -2   1   4        989.80       1031.83        10.08 o
  -1   1   4        994.90       1019.76        10.75 o
   0   1   4       1197.66       1234.87        11.78 o
   1   1   4        305.17        309.31         4.10 o
   2   1   4         68.48         71.25         1.39 o
   3   1   4        148.40        145.44         2.64 o
   4   1   4         16.19         17.77         1.19 o
   5   1   4         11.78         13.27         1.05 o
  -8   2   4        164.67        187.26         6.12 o
  -7   2   4         60.01         65.97         1.92 o
  -6   2   4       2737.27       2726.66        29.12 o
  -5   2   4        636.55        596.69         6.95 o
  -4   2   4        145.50        137.09         2.37 o
  -3   2   4        152.92        166.58         2.40 o
  -2   2   4        216.48        209.70         2.66 o
  -1   2   4        252.14        266.98         3.73 o
   0   2   4          9.54         12.99         0.54 o
   1   2   4        407.37        413.74         4.40 o
   2   2   4        677.88        652.61         7.04 o
   3   2   4        404.07        379.25         6.53 o
   4   2   4        535.40        527.96         8.80 o
   5   2   4          0.22          0.86         0.46 o
  -8   3   4         15.56         19.23         1.22 o
  -7   3   4         19.68         21.09         1.07 o
  -6   3   4        111.68        106.23         2.29 o
  -5   3   4         59.72         59.79         1.34 o
  -4   3   4        770.03        839.37         8.14 o
  -3   3   4        825.59        910.85        10.17 o
  -2   3   4        338.88        357.65         5.17 o
  -1   3   4         46.40         44.91         0.94 o
   0   3   4        211.32        223.82         3.10 o
   1   3   4         39.00         41.36         0.89 o
   2   3   4         35.34         37.16         1.20 o
   3   3   4         59.38         58.96         2.01 o
   4   3   4         59.33         61.14         2.23 o
   5   3   4         34.58         35.01         1.84 o
  -8   4   4         31.68         30.38         1.79 o
  -7   4   4        116.17        118.70         3.44 o
  -6   4   4         17.91         18.24         0.95 o
  -5   4   4         86.80         91.82         2.18 o
  -4   4   4          0.21          1.89         0.32 o
  -3   4   4          8.18          7.81         0.55 o
  -2   4   4         46.06         52.92         1.24 o
  -1   4   4        149.22        165.79         2.36 o
   0   4   4          0.03          0.22         0.15 o
   1   4   4          0.49          0.65         0.16 o
   2   4   4         42.12         43.27         1.42 o
   3   4   4         25.66         27.63         1.42 o
   4   4   4          4.69          4.84         0.67 o
  -8   5   4         10.55         11.66         1.21 o
  -7   5   4          1.71          2.89         0.59 o
  -6   5   4          0.01          0.31         0.22 o
  -5   5   4         61.35         68.59         2.23 o
  -4   5   4          0.58          0.27         0.20 o
  -3   5   4         85.53         76.26         2.07 o
  -2   5   4         10.72         12.82         0.63 o
  -1   5   4        134.15        119.30         1.98 o
   0   5   4         83.49         96.34         2.16 o
   1   5   4         61.38         61.15         1.75 o
   2   5   4         12.27         10.43         0.75 o
   3   5   4         16.07         16.58         1.16 o
   4   5   4          0.33          0.52         0.35 o
  -7   6   4          8.14         10.01         1.03 o
  -6   6   4         12.80         12.51         1.07 o
  -5   6   4          8.96          7.70         0.69 o
  -4   6   4         26.06         30.81         1.37 o
  -3   6   4        519.06        513.02         7.55 o
  -2   6   4          0.04          0.20         0.17 o
  -1   6   4         14.68         11.99         0.74 o
   0   6   4          0.36          0.34         0.24 o
   1   6   4         19.63         20.93         1.19 o
   2   6   4        114.95        119.45         3.17 o
   3   6   4         35.19         40.77         1.91 o
  -7   7   4        160.77        171.21         5.26 o
  -6   7   4          5.40          4.52         0.77 o
  -5   7   4          5.78          4.32         0.76 o
  -4   7   4        212.03        204.42         4.18 o
  -3   7   4         22.39         20.44         1.20 o
  -2   7   4         13.41         14.34         0.83 o
  -1   7   4        530.85        472.87         7.71 o
   0   7   4         65.46         55.92         1.81 o
   1   7   4          1.49          0.86         0.39 o
   2   7   4          1.06          1.21         0.38 o
  -7   8   4          0.40          1.06         0.44 o
  -6   8   4        119.81        111.77         6.05 o
  -5   8   4         58.09         64.42         2.78 o
  -4   8   4        786.41        782.63        20.15 o
  -3   8   4         10.64         11.42         1.11 o
  -2   8   4          6.36          6.13         0.61 o
  -1   8   4          3.48          1.02         0.30 o
   0   8   4         22.52         26.72         1.30 o
   1   8   4         11.51         10.45         1.07 o
  -6   9   4          2.43          3.00         1.03 o
  -5   9   4          1.23          1.77         0.95 o
  -4   9   4         11.86         11.09         1.18 o
  -3   9   4          1.21          1.01         0.38 o
  -2   9   4        177.11        174.11         3.95 o
  -1   9   4         18.38         14.58         0.99 o
   0   9   4         11.25         11.07         1.17 o
  -5  10   4         33.66         33.64         2.95 o
  -4  10   4          0.09          0.71         0.66 o
  -3  10   4          7.88          8.42         0.87 o
  -2  10   4         36.14         32.27         2.18 o
   0 -10   5          4.44          5.22         1.17 o
   1 -10   5        152.56        147.16         6.11 o
   2 -10   5         68.89         75.19         4.33 o
   3 -10   5          0.58          0.06         0.53 o
  -2  -9   5          3.02          2.90         0.61 o
  -1  -9   5          8.02          9.37         0.98 o
   0  -9   5         13.14         11.30         1.48 o
   1  -9   5          0.09          0.32         0.97 o
   2  -9   5          0.71          0.36         0.76 o
   3  -9   5        109.85        107.04         5.07 o
   4  -9   5         24.40         22.51         1.79 o
  -3  -8   5         33.93         34.16         2.14 o
  -2  -8   5         21.24         22.06         1.14 o
  -1  -8   5         49.15         46.14         1.62 o
   0  -8   5         46.19         42.28         2.29 o
   1  -8   5          4.78          4.59         0.98 o
   2  -8   5          0.22          0.22         0.32 o
   3  -8   5         25.13         25.09         1.44 o
   4  -8   5          2.56          3.66         0.72 o
   5  -8   5          2.63          2.62         0.79 o
  -4  -7   5          4.49          3.96         1.71 o
  -3  -7   5         11.75         11.85         0.85 o
  -2  -7   5          8.18          9.47         0.62 o
  -1  -7   5         44.34         43.57         1.60 o
   0  -7   5         66.79         65.40         2.87 o
   1  -7   5          0.06          0.02         0.19 o
   2  -7   5         30.71         31.40         1.47 o
   3  -7   5         17.17         18.19         1.18 o
   4  -7   5         53.80         53.62         2.61 o
   5  -7   5          0.85          1.17         0.75 o
  -5  -6   5         20.02         15.02         1.62 o
  -4  -6   5        247.82        221.70         4.44 o
  -3  -6   5        132.28        119.05         2.66 o
  -2  -6   5          0.25          0.00         0.19 o
  -1  -6   5          1.93          1.85         0.47 o
   0  -6   5        236.55        239.78         3.64 o
   1  -6   5         75.24         75.28         1.89 o
   2  -6   5         35.53         37.31         1.41 o
   3  -6   5         13.32         13.35         0.97 o
   4  -6   5         61.70         63.09         2.36 o
   5  -6   5         47.53         44.91         3.62 o
   6  -6   5          0.46          0.80         0.71 o
  -5  -5   5          0.79          0.77         0.39 o
  -4  -5   5         11.66          6.54         0.56 o
  -3  -5   5         28.35         27.67         1.14 o
  -2  -5   5          5.45          4.63         0.47 o
  -1  -5   5         52.35         45.53         1.40 o
   0  -5   5          4.86          9.99         0.53 o
   1  -5   5        178.77        184.23         3.17 o
   2  -5   5        398.15        413.25         8.86 o
   3  -5   5          0.47          0.63         0.21 o
   4  -5   5        135.76        132.56         4.33 o
   5  -5   5          0.09          0.87         0.61 o
   6  -5   5        188.38        179.72         8.44 o
  -6  -4   5         14.06          9.23         0.92 o
  -5  -4   5         70.56         65.39         2.01 o
  -4  -4   5         61.70         55.28         1.56 o
  -3  -4   5          1.80          1.58         0.22 o
  -2  -4   5         39.01         46.02         1.14 o
  -1  -4   5       1236.19       1236.63        11.02 o
   0  -4   5          4.02          4.81         0.42 o
   1  -4   5        296.19        288.83         4.48 o
   2  -4   5        149.04        140.98         2.63 o
   3  -4   5         17.38         16.94         0.61 o
   4  -4   5         38.50         42.12         1.56 o
   5  -4   5         45.72         44.54         3.00 o
   6  -4   5          0.16          0.00         0.49 o
  -6  -3   5         19.49         14.13         1.29 o
  -5  -3   5         20.74         18.08         0.86 o
  -4  -3   5         37.55         36.02         1.06 o
  -3  -3   5        107.66        111.52         1.78 o
  -2  -3   5          3.22          3.53         0.21 o
  -1  -3   5          6.81         10.51         0.42 o
   0  -3   5          1.00          2.03         0.17 o
   1  -3   5        336.43        366.08         4.40 o
   2  -3   5          2.10          2.29         0.22 o
   3  -3   5         12.25         14.28         0.61 o
   4  -3   5         26.89         24.91         1.45 o
   5  -3   5         47.97         48.39         1.94 o
   6  -3   5          0.13          0.89         0.61 o
  -7  -2   5          0.62          0.36         0.45 o
  -6  -2   5          6.39          5.49         0.53 o
  -5  -2   5         55.89         57.30         1.43 o
  -4  -2   5          4.02          5.17         0.41 o
  -3  -2   5        150.41        136.22         2.35 o
  -2  -2   5        288.34        259.68         4.36 o
  -1  -2   5        361.81        368.69         3.87 o
   0  -2   5         20.44         23.95         0.57 o
   1  -2   5        196.36        208.10         2.75 o
   2  -2   5         75.07         73.22         2.01 o
   3  -2   5         42.44         41.25         1.55 o
   4  -2   5         29.61         27.32         1.20 o
   5  -2   5         17.88         16.84         1.17 o
   6  -2   5         17.31         17.01         1.51 o
  -7  -1   5          1.15          1.72         0.45 o
  -6  -1   5         24.61         23.26         0.94 o
  -5  -1   5          6.55          6.51         0.46 o
  -4  -1   5        133.50        126.96         2.64 o
  -3  -1   5         93.47         83.75         1.59 o
  -2  -1   5          1.25          1.10         0.17 o
  -1  -1   5        386.13        404.74         3.99 o
   0  -1   5        474.73        466.43         4.57 o
   1  -1   5        219.39        233.33         3.06 o
   2  -1   5         16.52         19.04         0.71 o
   3  -1   5          8.48          9.55         0.57 o
   4  -1   5         15.92         16.35         0.94 o
   5  -1   5        150.51        155.56         3.96 o
   6  -1   5         12.20         11.22         1.27 o
  -7   0   5         35.88         38.60         1.54 o
  -6   0   5          2.55          2.47         0.32 o
  -5   0   5         14.17         16.26         0.78 o
  -4   0   5          1.94          1.19         0.17 o
  -3   0   5         49.62         59.26         1.06 o
  -2   0   5        818.21        872.01         8.74 o
  -1   0   5         13.32          9.71         0.34 o
   0   0   5         25.53         25.52         0.93 o
   1   0   5        564.30        596.39         6.37 o
   2   0   5        820.69        864.44         9.48 o
   3   0   5         11.80         12.98         0.75 o
   4   0   5        103.92         98.85         2.87 o
   5   0   5         43.63         40.75         2.31 o
  -8   1   5          6.45          6.31         0.87 o
  -7   1   5         16.78         15.54         0.87 o
  -6   1   5         77.43         80.26         1.91 o
  -5   1   5         25.73         25.99         0.82 o
  -4   1   5       1235.63       1195.80        13.34 o
  -3   1   5         78.70         82.07         1.55 o
  -2   1   5         94.93        110.55         2.10 o
  -1   1   5        392.95        405.15         4.98 o
   0   1   5         67.24         64.78         1.68 o
   1   1   5          0.40          0.29         0.28 o
   2   1   5          1.95          2.51         0.27 o
   3   1   5        129.89        121.85         2.50 o
   4   1   5       1541.05       1512.48        19.59 o
   5   1   5         80.75         86.76         3.22 o
  -8   2   5         31.73         30.49         2.17 o
  -7   2   5          5.10          5.71         0.50 o
  -6   2   5         23.14         22.49         0.88 o
  -5   2   5        269.76        263.82         3.77 o
  -4   2   5          1.18          1.31         0.22 o
  -3   2   5          2.00          1.76         0.27 o
  -2   2   5        102.06        110.73         2.21 o
  -1   2   5        125.04        128.43         3.05 o
   0   2   5        376.54        431.24         5.42 o
   1   2   5       1360.48       1437.08        16.40 o
   2   2   5          0.11          0.07         0.16 o
   3   2   5          1.01          0.83         0.30 o
   4   2   5        221.81        217.95         4.53 o
   5   2   5          0.09          0.71         0.48 o
  -8   3   5         13.77         14.89         1.27 o
  -7   3   5         59.95         62.21         1.73 o
  -6   3   5          8.58          7.49         0.55 o
  -5   3   5         46.39         49.28         1.33 o
  -4   3   5         33.24         33.41         1.00 o
  -3   3   5        613.63        661.16        10.76 o
  -2   3   5         16.42         14.61         0.62 o
  -1   3   5          4.81          4.53         0.33 o
   0   3   5         10.80         11.48         0.59 o
   1   3   5          0.76          0.66         0.26 o
   2   3   5          7.55          7.08         0.44 o
   3   3   5        162.66        163.53         3.65 o
   4   3   5          4.24          4.76         0.76 o
  -8   4   5         34.04         43.29         2.65 o
  -7   4   5          6.65          6.58         0.79 o
  -6   4   5         70.03         68.39         1.88 o
  -5   4   5         47.82         42.78         1.20 o
  -4   4   5         59.91         54.06         1.61 o
  -3   4   5        359.14        346.43         4.93 o
  -2   4   5         22.37         21.76         0.81 o
  -1   4   5        383.38        376.12         4.76 o
   0   4   5         23.64         21.90         0.92 o
   1   4   5          7.90          8.00         0.52 o
   2   4   5          4.92          4.27         0.53 o
   3   4   5         72.08         72.27         2.41 o
   4   4   5          0.00          0.11         0.45 o
  -8   5   5         26.22         27.40         1.56 o
  -7   5   5        154.41        164.43         4.22 o
  -6   5   5        172.96        162.78         3.85 o
  -5   5   5         14.98         13.26         1.55 o
  -4   5   5         17.69         16.80         0.83 o
  -3   5   5         11.84         14.68         0.92 o
  -2   5   5         12.37         13.64         0.63 o
  -1   5   5         17.81         19.93         0.74 o
   0   5   5          0.08          0.33         0.18 o
   1   5   5        392.10        359.14         5.80 o
   2   5   5         65.98         64.29         2.20 o
   3   5   5          2.45          2.34         0.53 o
  -7   6   5          4.12          2.48         0.58 o
  -6   6   5        155.21        153.46         3.35 o
  -5   6   5         50.83         43.69         2.07 o
  -4   6   5        176.81        173.73         4.20 o
  -3   6   5          3.08          3.80         0.51 o
  -2   6   5          6.01          5.36         0.41 o
  -1   6   5         36.79         33.42         1.30 o
   0   6   5         19.21         17.81         1.18 o
   1   6   5        128.12        115.90         3.78 o
   2   6   5         64.21         72.73         2.47 o
   3   6   5         82.96        107.38         3.77 o
  -7   7   5         41.61         35.78         1.99 o
  -6   7   5         44.48         43.66         2.34 o
  -5   7   5         40.36         36.99         1.78 o
  -4   7   5       1520.81       1557.74        20.24 o
  -3   7   5        687.59        699.76        10.09 o
  -2   7   5        455.52        441.54         6.11 o
  -1   7   5         76.17         76.26         2.13 o
   0   7   5         92.75         81.28         3.39 o
   1   7   5          0.87          0.92         0.40 o
   2   7   5         19.66         18.54         1.50 o
  -7   8   5        168.54        180.15         5.38 o
  -6   8   5         43.58         36.49         2.19 o
  -5   8   5          5.85          7.93         0.88 o
  -4   8   5          4.89          5.12         0.57 o
  -3   8   5        115.67        114.77         7.95 o
  -2   8   5        175.65        169.64         3.53 o
  -1   8   5        105.72         92.11         2.65 o
   0   8   5         91.80         81.13         2.67 o
   1   8   5         38.53         43.06         2.21 o
  -6   9   5          1.18          1.06         0.46 o
  -5   9   5         97.68        105.30         4.25 o
  -4   9   5          2.27          3.56         0.62 o
  -3   9   5         98.70        102.45         2.97 o
  -2   9   5         11.33          9.99         0.82 o
  -1   9   5         66.28         67.59         2.26 o
  -4  10   5          3.80          4.66         0.64 o
  -3  10   5          9.14          8.92         0.91 o
   0 -10   6        108.90         98.64         4.85 o
   1 -10   6          0.98          1.10         0.97 o
   2 -10   6          0.84          3.61         1.40 o
  -2  -9   6          0.78          0.97         0.52 o
  -1  -9   6          1.92          1.13         0.44 o
   0  -9   6          5.92          5.49         1.10 o
   1  -9   6          8.95         10.68         1.53 o
   2  -9   6          1.37          0.94         0.69 o
   3  -9   6          3.88          4.72         1.18 o
   4  -9   6          3.50          3.31         0.94 o
  -3  -8   6         11.94          8.01         1.09 o
  -2  -8   6         68.87         71.29         2.61 o
  -1  -8   6          1.79          1.99         0.38 o
   0  -8   6         13.97         14.88         1.33 o
   1  -8   6          5.71          8.24         1.17 o
   2  -8   6         88.33         86.82         4.02 o
   3  -8   6         28.81         27.93         1.57 o
   4  -8   6        297.96        252.40         8.58 o
  -4  -7   6          0.16          0.51         0.45 o
  -3  -7   6          5.14          4.81         0.56 o
  -2  -7   6         79.42         73.41         2.08 o
  -1  -7   6        278.06        281.63         4.80 o
   0  -7   6         92.20         89.78         2.79 o
   1  -7   6        512.52        505.70        12.29 o
   2  -7   6         60.05         61.72         1.88 o
   3  -7   6         80.65         82.55         2.72 o
   4  -7   6         23.27         20.24         2.49 o
   5  -7   6         30.37         28.03         2.79 o
  -5  -6   6        168.99        177.01         5.81 o
  -4  -6   6         91.14         85.73         2.69 o
  -3  -6   6         20.59         19.80         1.20 o
  -2  -6   6        102.04         98.43         3.29 o
  -1  -6   6         54.16         47.98         1.70 o
   0  -6   6        130.84        144.93         3.18 o
   1  -6   6        251.48        265.13         4.82 o
   2  -6   6        553.85        546.41        13.00 o
   3  -6   6       1827.75       1814.78        39.66 o
   4  -6   6         51.71         49.40         2.09 o
   5  -6   6        124.64        120.53         6.97 o
  -5  -5   6         21.95         17.74         1.38 o
  -4  -5   6         79.98         66.65         2.47 o
  -3  -5   6         97.69         91.21         2.55 o
  -2  -5   6        305.41        309.17         6.37 o
  -1  -5   6          2.54          2.19         0.33 o
   0  -5   6        363.01        367.13         3.57 o
   1  -5   6          4.13          3.20         0.38 o
   2  -5   6         34.97         35.43         1.30 o
   3  -5   6        480.58        475.41         8.07 o
   4  -5   6          3.88          3.77         0.60 o
   5  -5   6        100.48        102.70         4.83 o
  -6  -4   6          4.59          4.33         0.95 o
  -5  -4   6          7.26          7.94         0.73 o
  -4  -4   6         38.79         37.46         1.44 o
  -3  -4   6         34.39         36.33         0.91 o
  -2  -4   6        228.69        231.61         2.93 o
  -1  -4   6          0.10          0.27         0.12 o
   0  -4   6         28.87         35.35         0.84 o
   1  -4   6         24.87         26.07         1.04 o
   2  -4   6        143.05        142.00         3.53 o
   3  -4   6          6.59          6.28         0.51 o
   4  -4   6          3.11          4.20         0.63 o
   5  -4   6         93.19         94.00         4.63 o
  -6  -3   6         10.78         10.74         1.01 o
  -5  -3   6         93.54         98.56         2.51 o
  -4  -3   6         75.43         74.73         1.98 o
  -3  -3   6          6.34          6.34         0.28 o
  -2  -3   6         56.44         55.21         1.03 o
  -1  -3   6          5.65          5.32         0.28 o
   0  -3   6         71.72         75.62         1.31 o
   1  -3   6         23.99         22.09         0.81 o
   2  -3   6         16.16         16.05         0.65 o
   3  -3   6         52.28         52.71         1.32 o
   4  -3   6          1.11          1.34         0.41 o
   5  -3   6         21.11         21.97         2.19 o
  -7  -2   6         51.15         62.80         2.75 o
  -6  -2   6          1.27          1.82         0.34 o
  -5  -2   6          0.97          1.01         0.22 o
  -4  -2   6        623.66        600.92         7.74 o
  -3  -2   6         10.83         10.70         0.76 o
  -2  -2   6         49.38         48.19         1.32 o
  -1  -2   6         23.52         23.58         0.55 o
   0  -2   6        261.17        270.13         3.65 o
   1  -2   6         56.09         57.53         1.09 o
   2  -2   6        106.73        113.07         3.22 o
   3  -2   6          2.71          3.34         0.39 o
   4  -2   6        135.54        137.90         2.99 o
   5  -2   6          6.99          6.62         0.89 o
  -7  -1   6        335.08        383.13         6.66 o
  -6  -1   6         18.05         18.23         1.02 o
  -5  -1   6         57.50         57.90         1.58 o
  -4  -1   6         61.29         55.81         1.75 o
  -3  -1   6          2.52          3.32         0.55 o
  -2  -1   6       1044.45       1098.85        16.55 o
  -1  -1   6        547.94        584.57         5.70 o
   0  -1   6        364.73        348.78         3.81 o
   1  -1   6        617.67        583.83         8.03 o
   2  -1   6          0.17          0.21         0.18 o
   3  -1   6        176.74        176.10         3.25 o
   4  -1   6         37.64         37.09         2.95 o
   5  -1   6         16.82         17.52         1.75 o
  -7   0   6        126.56        130.90         3.43 o
  -6   0   6        148.86        154.76         3.57 o
  -5   0   6       3867.79       3630.57        42.06 o
  -4   0   6        334.87        319.99         5.03 o
  -3   0   6        439.17        426.31         5.14 o
  -2   0   6        431.65        446.98         4.72 o
  -1   0   6        317.07        321.98         3.24 o
   0   0   6          3.32          6.68         0.61 o
   1   0   6         37.06         27.07         1.15 o
   2   0   6        169.40        162.81         2.60 o
   3   0   6        436.11        440.74         7.17 o
   4   0   6         57.21         59.26         2.84 o
   5   0   6        319.59        332.35         7.90 o
  -7   1   6          5.43          7.15         0.70 o
  -6   1   6        135.99        128.41         3.08 o
  -5   1   6          1.09          0.62         0.22 o
  -4   1   6         94.66         99.29         1.66 o
  -3   1   6        894.05        965.00         8.38 o
  -2   1   6        469.35        530.07         5.34 o
  -1   1   6        355.25        359.57         5.37 o
   0   1   6        205.26        209.91         3.75 o
   1   1   6        364.75        357.58         4.77 o
   2   1   6          0.61          1.05         0.25 o
   3   1   6         70.55         71.57         2.30 o
   4   1   6         64.93         61.55         2.87 o
   5   1   6         33.39         34.44         2.07 o
  -8   2   6         17.43         19.17         1.47 o
  -7   2   6         69.25         67.96         1.91 o
  -6   2   6        192.75        192.76         3.33 o
  -5   2   6          7.67          7.03         0.47 o
  -4   2   6        209.98        226.40         3.30 o
  -3   2   6         70.90         77.57         1.54 o
  -2   2   6          5.26          5.68         0.46 o
  -1   2   6         72.57         78.87         1.64 o
   0   2   6        155.44        164.37         2.72 o
   1   2   6          0.20          0.25         0.23 o
   2   2   6         30.73         30.78         1.50 o
   3   2   6         72.08         75.09         3.07 o
   4   2   6         48.46         54.09         2.49 o
  -8   3   6          1.67          2.35         0.56 o
  -7   3   6         42.69         42.38         1.49 o
  -6   3   6          8.89          8.86         0.70 o
  -5   3   6         11.19         13.28         0.69 o
  -4   3   6         52.87         57.02         1.73 o
  -3   3   6         40.11         32.04         1.17 o
  -2   3   6          0.17          0.21         0.15 o
  -1   3   6          9.23          6.66         0.41 o
   0   3   6         52.43         47.89         1.31 o
   1   3   6         74.94         87.70         2.26 o
   2   3   6         52.18         51.54         1.98 o
   3   3   6         12.15         14.99         1.24 o
   4   3   6          0.10          0.13         0.40 o
  -8   4   6          0.05          0.39         0.54 o
  -7   4   6          0.83          0.81         0.32 o
  -6   4   6         15.33         16.08         0.96 o
  -5   4   6          3.36          3.55         0.36 o
  -4   4   6         13.68         15.79         0.82 o
  -3   4   6         20.33         22.53         0.89 o
  -2   4   6        844.55        801.41         8.09 o
  -1   4   6         56.26         49.90         1.39 o
   0   4   6         24.40         22.86         1.09 o
   1   4   6         12.36         10.77         0.90 o
   2   4   6          4.56          4.23         0.57 o
   3   4   6        128.54        140.40         4.50 o
  -7   5   6         82.64         92.21         3.41 o
  -6   5   6        131.83        121.81         2.88 o
  -5   5   6         31.76         27.08         1.30 o
  -4   5   6         48.20         44.49         1.34 o
  -3   5   6         58.41         61.38         1.67 o
  -2   5   6          3.16          3.48         0.35 o
  -1   5   6          4.16          5.36         0.46 o
   0   5   6        674.14        595.89         7.06 o
   1   5   6         18.65         15.83         1.05 o
   2   5   6         17.75         17.16         1.36 o
   3   5   6          0.54          0.86         0.50 o
  -7   6   6         40.68         40.19         2.64 o
  -6   6   6         14.88         22.94         1.47 o
  -5   6   6        201.61        200.61         5.02 o
  -4   6   6         59.80         63.95         1.94 o
  -3   6   6       1194.34       1165.21        13.36 o
  -2   6   6        195.04        192.10         2.86 o
  -1   6   6         23.76         25.93         1.29 o
   0   6   6         46.27         33.45         1.54 o
   1   6   6         25.91         33.16         1.82 o
   2   6   6         14.68         15.31         1.34 o
  -7   7   6         56.03         62.01         2.66 o
  -6   7   6          0.58          0.88         0.38 o
  -5   7   6         17.12         15.78         1.20 o
  -4   7   6          1.43          1.30         0.37 o
  -3   7   6          1.14          0.62         0.40 o
  -2   7   6          0.01          0.16         0.25 o
  -1   7   6        254.04        236.30         4.26 o
   0   7   6          0.02          0.41         0.52 o
   1   7   6         31.83         33.31         1.94 o
  -6   8   6          0.01          0.00         0.33 o
  -5   8   6        169.14        169.10         4.35 o
  -4   8   6        105.49        107.95         3.35 o
  -3   8   6         16.90         19.03         1.37 o
  -2   8   6         35.62         35.46         1.52 o
  -1   8   6         80.88         72.11         2.27 o
   0   8   6          0.69          1.04         0.44 o
  -5   9   6          1.81          3.26         0.65 o
  -4   9   6          1.54          1.50         0.54 o
  -3   9   6          0.03          0.38         0.41 o
  -2   9   6         13.52         14.88         1.04 o
  -1   9   6         30.48         26.03         1.56 o
  -1  -9   7         13.51         12.60         1.27 o
   0  -9   7          3.55          3.67         0.79 o
   1  -9   7         57.01         56.18         3.49 o
   2  -9   7          3.09          3.70         0.97 o
   3  -9   7         32.88         32.53         2.87 o
  -3  -8   7        250.00        250.34         6.07 o
  -2  -8   7         25.77         27.66         1.66 o
  -1  -8   7          3.63          4.63         0.81 o
   0  -8   7          4.80          5.55         0.74 o
   1  -8   7         77.54         78.30         2.76 o
   2  -8   7         12.31         12.73         1.31 o
   3  -8   7          7.01          4.27         0.80 o
   4  -8   7         40.81         32.69         2.23 o
  -4  -7   7          2.00          3.85         0.86 o
  -3  -7   7         10.57         11.01         0.97 o
  -2  -7   7          8.13          9.02         0.98 o
  -1  -7   7         26.56         28.84         1.59 o
   0  -7   7          1.57         11.68         1.05 o
   1  -7   7          2.47          3.90         0.60 o
   2  -7   7         23.85         22.89         1.36 o
   3  -7   7        209.61        195.68         4.63 o
   4  -7   7          6.12          4.56         1.02 o
  -5  -6   7          4.61          1.18         0.82 o
  -4  -6   7         86.46         85.08         2.77 o
  -3  -6   7          1.73          1.72         0.53 o
  -2  -6   7          0.00          0.20         0.34 o
  -1  -6   7         72.04         73.97         2.41 o
   0  -6   7        277.22        268.78         5.20 o
   1  -6   7          6.72          7.02         0.63 o
   2  -6   7         32.97         35.66         1.41 o
   3  -6   7         28.57         29.21         1.60 o
   4  -6   7          0.00          0.30         0.51 o
   5  -6   7          5.53          7.82         1.39 o
  -5  -5   7          4.26          3.22         0.65 o
  -4  -5   7          3.20          4.57         0.78 o
  -3  -5   7        100.03        101.19         3.19 o
  -2  -5   7          4.53          5.14         0.48 o
  -1  -5   7         35.32         37.43         1.11 o
   0  -5   7         27.62         29.57         1.17 o
   1  -5   7          0.43          0.67         0.25 o
   2  -5   7         84.20         82.23         2.16 o
   3  -5   7         15.34         14.76         1.10 o
   4  -5   7          2.11          3.00         0.62 o
   5  -5   7          0.05          0.59         0.59 o
  -6  -4   7          3.29          2.82         0.59 o
  -5  -4   7          0.01          0.49         0.32 o
  -4  -4   7         48.57         43.89         2.05 o
  -3  -4   7          4.57          5.24         0.47 o
  -2  -4   7         47.10         46.57         1.01 o
  -1  -4   7        152.11        145.94         1.99 o
   0  -4   7         39.64         40.82         1.21 o
   1  -4   7         72.38         69.72         1.90 o
   2  -4   7         49.01         52.43         1.67 o
   3  -4   7          9.55          9.83         1.30 o
   4  -4   7         15.00         14.54         1.17 o
   5  -4   7          0.26          0.00         0.70 o
  -6  -3   7         11.36         11.03         1.12 o
  -5  -3   7        100.95         95.75         3.13 o
  -4  -3   7         13.29         12.81         1.08 o
  -3  -3   7        118.91        121.60         2.75 o
  -2  -3   7         44.19         39.90         1.18 o
  -1  -3   7         19.06         17.65         0.50 o
   0  -3   7        170.77        180.30         2.46 o
   1  -3   7        205.44        204.14         3.10 o
   2  -3   7          0.05          0.36         0.21 o
   3  -3   7         29.21         29.83         1.43 o
   4  -3   7         13.80         16.69         1.25 o
   5  -3   7         17.80         18.49         2.32 o
  -7  -2   7         28.62         38.30         2.18 o
  -6  -2   7         21.27         21.40         1.31 o
  -5  -2   7          4.19          4.14         0.64 o
  -4  -2   7          3.44          2.99         0.47 o
  -3  -2   7          3.21          2.44         0.32 o
  -2  -2   7         25.07         26.89         1.30 o
  -1  -2   7        372.91        382.65         4.43 o
   0  -2   7         32.04         30.76         0.74 o
   1  -2   7        138.25        134.30         1.72 o
   2  -2   7        312.05        325.13         3.96 o
   3  -2   7        204.37        206.81         4.27 o
   4  -2   7         46.40         43.57         3.07 o
   5  -2   7         48.64         45.31         3.41 o
  -7  -1   7         57.04         62.42         2.71 o
  -6  -1   7         84.93         75.28         2.75 o
  -5  -1   7        297.45        284.96         6.51 o
  -4  -1   7         68.64         63.68         1.98 o
  -3  -1   7        931.06        896.46        12.27 o
  -2  -1   7         18.87         17.39         0.55 o
  -1  -1   7         55.04         68.51         1.24 o
   0  -1   7         85.21         76.81         1.59 o
   1  -1   7        145.30        142.81         3.18 o
   2  -1   7         32.88         31.94         1.59 o
   3  -1   7          2.28          3.29         0.53 o
   4  -1   7        150.88        143.51         4.35 o
   5  -1   7        651.64        661.52        18.02 o
  -7   0   7         38.93         41.19         1.86 o
  -6   0   7          1.59          1.83         0.49 o
  -5   0   7          0.04          0.17         0.17 o
  -4   0   7        104.07         91.92         2.72 o
  -3   0   7          4.94          5.69         0.49 o
  -2   0   7          2.15          3.44         0.24 o
  -1   0   7         77.81         81.76         1.65 o
   0   0   7         53.08         63.59         1.81 o
   1   0   7        263.98        279.84         4.88 o
   2   0   7        361.57        358.20         6.08 o
   3   0   7         11.12          8.86         0.83 o
   4   0   7         18.57         20.57         1.63 o
  -7   1   7          1.13          1.36         0.38 o
  -6   1   7         91.03         90.93         2.91 o
  -5   1   7          6.84          5.64         0.49 o
  -4   1   7          0.78          1.51         0.26 o
  -3   1   7          0.49          0.58         0.13 o
  -2   1   7        160.76        174.87         2.21 o
  -1   1   7          9.07         11.02         0.73 o
   0   1   7          5.67          8.12         0.66 o
   1   1   7         14.08         15.16         0.94 o
   2   1   7          5.86          4.80         0.57 o
   3   1   7          0.27          0.00         0.38 o
   4   1   7         56.56         58.27         3.25 o
  -7   2   7          1.98          2.41         0.62 o
  -6   2   7          0.00          0.41         0.40 o
  -5   2   7         15.70         15.44         0.75 o
  -4   2   7         42.43         44.16         1.32 o
  -3   2   7         91.77         82.74         2.49 o
  -2   2   7        480.30        478.47         7.18 o
  -1   2   7        108.23        101.08         1.98 o
   0   2   7        122.82        123.76         2.23 o
   1   2   7         71.01         65.93         2.12 o
   2   2   7          0.00          0.32         0.48 o
   3   2   7         31.50         30.83         2.01 o
   4   2   7         29.13         29.05         2.16 o
  -8   3   7         22.70         25.85         1.69 o
  -7   3   7         87.60         88.72         2.66 o
  -6   3   7        131.00        123.98         2.61 o
  -5   3   7        289.23        250.45         5.47 o
  -4   3   7         12.79         12.08         0.66 o
  -3   3   7         92.42         89.06         2.09 o
  -2   3   7        185.49        186.64         4.21 o
  -1   3   7          0.53          0.71         0.19 o
   0   3   7         11.52         12.26         1.00 o
   1   3   7          4.36          3.35         0.44 o
   2   3   7        255.28        244.04         5.39 o
   3   3   7         42.04         41.80         2.16 o
  -7   4   7         18.39         24.71         1.53 o
  -6   4   7         11.88          7.86         0.70 o
  -5   4   7        378.48        335.41         4.69 o
  -4   4   7         85.06         73.36         1.98 o
  -3   4   7        158.91        157.83         2.93 o
  -2   4   7         58.47         55.99         1.52 o
  -1   4   7          2.55          1.46         0.28 o
   0   4   7         88.09         79.81         2.22 o
   1   4   7         18.00         14.93         0.85 o
   2   4   7         60.32         55.74         2.43 o
   3   4   7         72.34         85.29         3.28 o
  -7   5   7          0.28          1.17         0.52 o
  -6   5   7         56.26         47.82         1.76 o
  -5   5   7        120.71        110.70         2.77 o
  -4   5   7         28.08         30.38         1.61 o
  -3   5   7       2640.41       2622.85        25.88 o
  -2   5   7        846.91        847.00        12.84 o
  -1   5   7        337.80        323.73         4.67 o
   0   5   7         21.10         23.36         1.12 o
   1   5   7         42.06         33.04         1.81 o
   2   5   7          0.51          0.52         0.45 o
  -7   6   7         16.16         14.38         1.34 o
  -6   6   7        261.32        239.74         4.53 o
  -5   6   7         62.47         58.51         2.24 o
  -4   6   7          0.28          0.69         0.28 o
  -3   6   7         11.64         11.44         0.69 o
  -2   6   7         34.56         32.91         1.16 o
  -1   6   7        209.13        196.86         5.25 o
   0   6   7        147.43        130.08         3.32 o
   1   6   7         33.98         33.45         1.92 o
  -7   7   7          8.46         10.67         1.11 o
  -6   7   7         45.48         41.57         1.87 o
  -5   7   7          7.52          6.72         0.90 o
  -4   7   7         79.88         82.07         2.41 o
  -3   7   7          0.42          0.38         0.41 o
  -2   7   7         35.56         33.45         1.44 o
  -1   7   7          5.78          3.79         0.58 o
   0   7   7         12.35         12.84         1.07 o
  -6   8   7         29.26         32.84         1.90 o
  -5   8   7         11.28         12.05         1.44 o
  -4   8   7          7.87          9.74         0.92 o
  -3   8   7          1.26          2.03         0.53 o
  -2   8   7         29.02         26.58         1.35 o
  -1   8   7         29.84         33.03         1.71 o
  -4   9   7         36.36         40.12         1.94 o
  -3   9   7         11.72         16.34         1.39 o
  -1  -9   8          0.05          0.00         0.37 o
   0  -9   8         89.00         90.58         4.29 o
   1  -9   8         64.56         56.27         3.13 o
   2  -9   8        185.05        178.37         5.71 o
  -2  -8   8          4.33          3.89         0.94 o
  -1  -8   8         99.12        102.07         5.28 o
   0  -8   8          3.44          8.19         1.10 o
   1  -8   8         13.06         14.69         1.12 o
   2  -8   8         51.03         49.34         2.71 o
   3  -8   8        298.87        265.87         8.84 o
  -3  -7   8        158.38        146.68         4.33 o
  -2  -7   8          0.03          0.36         0.32 o
  -1  -7   8         78.88         80.72         3.61 o
   0  -7   8          2.00          2.59         0.52 o
   1  -7   8        137.23        136.53         3.44 o
   2  -7   8         10.62         13.19         1.10 o
   3  -7   8         19.20         20.07         1.43 o
   4  -7   8        368.32        329.29        11.62 o
  -4  -6   8          2.61          2.40         0.49 o
  -3  -6   8          7.12          7.76         1.21 o
  -2  -6   8         49.46         47.85         2.00 o
  -1  -6   8         28.76         29.19         2.18 o
   0  -6   8          8.18          6.73         0.73 o
   1  -6   8          0.54          1.10         0.44 o
   2  -6   8          0.13          0.00         0.22 o
   3  -6   8         40.43         37.02         1.94 o
   4  -6   8          0.44          0.13         0.51 o
  -5  -5   8         32.45         27.89         1.59 o
  -4  -5   8         21.04         22.22         1.54 o
  -3  -5   8         67.98         64.80         2.33 o
  -2  -5   8          0.00          0.41         0.36 o
  -1  -5   8         36.97         36.53         1.29 o
   0  -5   8          6.94          6.79         0.59 o
   1  -5   8          0.01          0.38         0.31 o
   2  -5   8         49.85         49.00         1.74 o
   3  -5   8         29.57         27.80         1.64 o
   4  -5   8          0.05          0.09         0.53 o
  -6  -4   8         30.55         40.17         2.25 o
  -5  -4   8          0.78          1.06         0.44 o
  -4  -4   8         19.69         21.77         1.49 o
  -3  -4   8        425.75        425.85         8.71 o
  -2  -4   8          0.01          0.05         0.24 o
  -1  -4   8         14.21         17.14         0.87 o
   0  -4   8          2.38          3.05         0.44 o
   1  -4   8         65.54         68.01         1.99 o
   2  -4   8         65.24         64.97         1.99 o
   3  -4   8         13.43         14.21         1.40 o
   4  -4   8          5.22          8.61         1.26 o
  -6  -3   8        213.41        244.79         5.15 o
  -5  -3   8          0.18          0.49         0.45 o
  -4  -3   8          2.55          2.68         0.39 o
  -3  -3   8         77.20         78.06         2.03 o
  -2  -3   8         17.01         19.64         0.95 o
  -1  -3   8        385.45        397.91         5.49 o
   0  -3   8        381.74        376.76         5.56 o
   1  -3   8          0.31          0.21         0.28 o
   2  -3   8         60.66         62.53         1.92 o
   3  -3   8          0.62          0.89         0.33 o
   4  -3   8        112.69        111.38         3.52 o
  -6  -2   8         48.54         50.75         2.34 o
  -5  -2   8        396.20        391.11         7.29 o
  -4  -2   8       2604.52       2517.98        27.30 o
  -3  -2   8        248.82        250.03         4.23 o
  -2  -2   8        195.68        198.67         3.84 o
  -1  -2   8        173.24        182.63         3.33 o
   0  -2   8         58.08         55.52         1.66 o
   1  -2   8         25.39         27.44         0.96 o
   2  -2   8        104.45         96.77         2.63 o
   3  -2   8          5.19          3.81         0.62 o
   4  -2   8        104.70        101.19         6.79 o
  -7  -1   8         80.09         83.59         2.81 o
  -6  -1   8          3.10          3.95         0.67 o
  -5  -1   8        119.24        114.83         3.01 o
  -4  -1   8         72.15         75.09         2.42 o
  -3  -1   8        143.66        141.18         2.76 o
  -2  -1   8        291.06        315.18         3.85 o
  -1  -1   8        415.92        435.61         5.96 o
   0  -1   8          4.43          3.95         0.37 o
   1  -1   8         12.39         11.45         0.77 o
   2  -1   8        122.52        120.38         3.04 o
   3  -1   8          5.68          6.29         0.93 o
   4  -1   8         90.97         95.15        11.82 o
  -7   0   8          0.34          0.66         0.33 o
  -6   0   8          9.78          9.52         0.97 o
  -5   0   8         42.71         42.15         1.69 o
  -4   0   8          0.01          0.06         0.26 o
  -3   0   8         70.05         74.84         1.85 o
  -2   0   8        110.88        119.10         1.76 o
  -1   0   8          4.43          4.37         0.39 o
   0   0   8        107.56        111.43         2.68 o
   1   0   8         20.17         20.42         1.12 o
   2   0   8         28.89         26.15         1.35 o
   3   0   8          3.01          1.94         0.49 o
   4   0   8         18.27         16.89         1.51 o
  -7   1   8          2.35          3.22         0.68 o
  -6   1   8         89.21         83.06         2.50 o
  -5   1   8         42.31         42.17         1.63 o
  -4   1   8          0.26          0.28         0.15 o
  -3   1   8        143.41        146.57         2.31 o
  -2   1   8          2.01          3.66         0.27 o
  -1   1   8          5.70          5.78         0.57 o
   0   1   8          3.15          2.71         0.42 o
   1   1   8         14.72         13.76         0.97 o
   2   1   8         33.47         33.93         1.59 o
   3   1   8         11.35          9.67         1.65 o
   4   1   8         56.43         62.34         3.56 o
  -7   2   8          5.73          5.49         0.79 o
  -6   2   8          0.16          0.17         0.26 o
  -5   2   8         66.27         60.81         1.93 o
  -4   2   8          0.59          0.74         0.22 o
  -3   2   8          8.43         10.53         0.76 o
  -2   2   8         98.16        100.96         2.34 o
  -1   2   8        377.90        384.63         7.28 o
   0   2   8          6.07          6.04         0.66 o
   1   2   8         20.99         15.50         1.05 o
   2   2   8          5.59          4.93         0.78 o
   3   2   8          6.39          8.10         1.99 o
  -7   3   8         28.38         33.93         1.84 o
  -6   3   8         92.75         91.76         2.84 o
  -5   3   8        168.79        155.57         3.63 o
  -4   3   8          7.93          6.79         0.57 o
  -3   3   8         15.99         13.91         0.72 o
  -2   3   8         23.53         24.90         1.01 o
  -1   3   8         70.36         65.56         1.76 o
   0   3   8         13.57         10.63         0.80 o
   1   3   8        318.16        296.33         5.65 o
   2   3   8         31.89         35.38         1.91 o
   3   3   8          2.88          1.48         0.66 o
  -7   4   8          7.40          7.04         0.78 o
  -6   4   8         12.90          6.91         0.81 o
  -5   4   8         22.45         27.11         1.10 o
  -4   4   8        122.04        118.92         2.63 o
  -3   4   8        176.03        178.32         3.02 o
  -2   4   8        635.10        640.15         7.61 o
  -1   4   8        145.04        143.56         3.09 o
   0   4   8         26.05         27.53         1.35 o
   1   4   8        103.00         87.78         3.56 o
   2   4   8         29.51         33.63         1.97 o
  -7   5   8          3.21          2.80         0.64 o
  -6   5   8         91.02         94.74         2.61 o
  -5   5   8          9.34         10.15         0.70 o
  -4   5   8         60.27         61.28         1.74 o
  -3   5   8         11.63         10.84         0.81 o
  -2   5   8         77.50         72.83         1.93 o
  -1   5   8         50.90         48.48         1.79 o
   0   5   8         75.27         69.53         2.06 o
   1   5   8          4.31          3.67         0.83 o
  -7   6   8          0.16          0.20         0.50 o
  -6   6   8          4.96          4.87         0.59 o
  -5   6   8         18.56         17.22         1.23 o
  -4   6   8        107.65        112.47         2.84 o
  -3   6   8         62.65         61.73         2.00 o
  -2   6   8          8.77          8.31         0.75 o
  -1   6   8         36.64         34.00         1.44 o
   0   6   8        120.74        110.82         3.51 o
   1   6   8         15.43         19.10         1.53 o
  -6   7   8         32.21         33.19         1.71 o
  -5   7   8          3.14          4.19         0.72 o
  -4   7   8         18.02         19.41         1.38 o
  -3   7   8         17.00         18.81         1.26 o
  -2   7   8          6.94          8.70         0.81 o
  -1   7   8          1.60          1.77         0.45 o
   0   7   8         82.01         86.34         3.22 o
  -5   8   8         12.22         13.29         1.51 o
  -4   8   8        180.81        186.85         4.39 o
  -3   8   8         79.53         91.74         3.35 o
  -2   8   8          1.91          1.91         0.55 o
  -2  -8   9          2.89          3.19         0.81 o
  -1  -8   9          8.91         10.70         1.82 o
   0  -8   9         14.11         13.81         1.55 o
   1  -8   9        155.22        156.17        16.42 o
   2  -8   9          0.00          0.62         0.45 o
  -3  -7   9         21.39         23.17         1.70 o
  -2  -7   9         28.40         29.36         2.16 o
  -1  -7   9          0.10          0.30         0.50 o
   0  -7   9         50.65         54.10         3.97 o
   1  -7   9          6.90          6.29         0.81 o
   2  -7   9          4.44          4.17         0.86 o
   3  -7   9         93.57         82.05         3.48 o
  -4  -6   9          7.61         11.36         1.19 o
  -3  -6   9          6.95          6.99         0.92 o
  -2  -6   9          3.42          4.27         0.62 o
  -1  -6   9         62.14         59.62         3.05 o
   0  -6   9          7.22          9.48         1.22 o
   1  -6   9         14.57         13.51         0.98 o
   2  -6   9         37.50         36.33         1.87 o
   3  -6   9         23.43         15.95         1.34 o
  -5  -5   9          1.02          1.02         0.50 o
  -4  -5   9         53.47         50.54         2.43 o
  -3  -5   9         20.24         20.33         1.33 o
  -2  -5   9         63.85         70.00         2.39 o
  -1  -5   9         34.45         32.45         2.07 o
   0  -5   9         47.43         49.09         1.93 o
   1  -5   9        201.99        195.71         3.92 o
   2  -5   9         11.55          9.75         0.98 o
   3  -5   9          0.04          0.50         0.70 o
   4  -5   9          6.32          4.11         0.72 o
  -5  -4   9          0.96          0.40         0.41 o
  -4  -4   9         10.80         10.88         0.97 o
  -3  -4   9          0.20          0.36         0.32 o
  -2  -4   9         57.48         57.32         1.76 o
  -1  -4   9         40.79         40.47         2.01 o
   0  -4   9         72.58         67.31         2.02 o
   1  -4   9         16.82         16.75         1.03 o
   2  -4   9        176.56        180.61         3.89 o
   3  -4   9         81.99         77.01         2.90 o
   4  -4   9        126.47        131.69         5.88 o
  -6  -3   9         23.06         24.16         1.71 o
  -5  -3   9         57.50         56.43         2.65 o
  -4  -3   9        412.92        409.52         7.82 o
  -3  -3   9         71.37         74.63         2.20 o
  -2  -3   9        536.01        546.12        11.02 o
  -1  -3   9         35.43         31.92         1.59 o
   0  -3   9        168.73        175.76         3.45 o
   1  -3   9         66.08         65.86         2.13 o
   2  -3   9         35.98         36.82         1.53 o
   3  -3   9         45.71         43.91         2.13 o
   4  -3   9          9.51         10.64         1.44 o
  -6  -2   9          0.29          0.43         0.49 o
  -5  -2   9         45.20         42.96         1.89 o
  -4  -2   9         19.61         18.25         1.02 o
  -3  -2   9         66.73         69.38         1.95 o
  -2  -2   9          0.97          1.17         0.30 o
  -1  -2   9         11.94         17.11         0.98 o
   0  -2   9         64.82         65.32         1.93 o
   1  -2   9         88.70         90.10         1.99 o
   2  -2   9         41.19         42.13         2.08 o
   3  -2   9        180.54        185.08         8.47 o
   4  -2   9          1.38          2.26         0.89 o
  -7  -1   9         39.68         45.50         2.34 o
  -6  -1   9          0.31          0.09         0.45 o
  -5  -1   9        126.23        126.64         3.28 o
  -4  -1   9         27.97         27.51         1.23 o
  -3  -1   9          5.03          6.88         0.59 o
  -2  -1   9         20.60         20.82         0.93 o
  -1  -1   9         72.05         74.72         2.00 o
   0  -1   9          1.07          1.17         0.40 o
   1  -1   9          1.51          1.84         0.39 o
   2  -1   9         45.27         44.36         1.79 o
   3  -1   9          0.04          0.00         0.59 o
  -7   0   9          9.93         10.73         1.12 o
  -6   0   9          7.03          9.34         0.89 o
  -5   0   9          9.19          9.71         0.86 o
  -4   0   9          9.10          9.01         0.74 o
  -3   0   9         13.94         13.36         0.77 o
  -2   0   9        155.58        148.85         2.89 o
  -1   0   9        118.17        117.07         2.31 o
   0   0   9         25.54         23.89         1.21 o
   1   0   9        100.76        104.42         4.07 o
   2   0   9         12.60         10.61         0.92 o
   3   0   9          4.76          4.32         0.88 o
  -7   1   9         65.03         72.08         2.88 o
  -6   1   9         61.97         60.64         2.18 o
  -5   1   9        189.54        183.77         3.86 o
  -4   1   9        102.97         88.12         2.38 o
  -3   1   9          5.51          4.77         0.47 o
  -2   1   9         26.70         25.69         0.79 o
  -1   1   9        347.15        349.60         5.93 o
   0   1   9          7.89          6.31         0.67 o
   1   1   9         28.42         29.10         1.48 o
   2   1   9          0.03          0.40         0.29 o
   3   1   9        236.44        244.12         8.60 o
  -7   2   9         20.35         20.08         1.47 o
  -6   2   9          3.69          6.34         0.70 o
  -5   2   9         25.58         16.32         1.01 o
  -4   2   9        667.92        606.25         8.16 o
  -3   2   9          7.91          6.25         0.53 o
  -2   2   9          0.46          0.19         0.18 o
  -1   2   9         12.96         11.72         0.91 o
   0   2   9          2.92          3.54         0.52 o
   1   2   9         63.36         55.46         2.13 o
   2   2   9         17.64         17.45         1.72 o
  -7   3   9          8.24          6.25         0.80 o
  -6   3   9          0.04          0.71         0.35 o
  -5   3   9         10.23          6.68         0.65 o
  -4   3   9         78.76         74.39         2.03 o
  -3   3   9         42.89         41.85         1.43 o
  -2   3   9       3051.72       3051.92        32.82 o
  -1   3   9        382.42        393.14         7.46 o
   0   3   9        388.80        383.51         6.59 o
   1   3   9         36.06         42.75         2.52 o
   2   3   9         47.15         45.29         2.25 o
  -7   4   9         14.04         11.38         1.08 o
  -6   4   9          7.31          4.01         0.78 o
  -5   4   9        480.07        428.29         7.20 o
  -4   4   9          1.75          2.30         0.46 o
  -3   4   9         22.28         22.57         1.17 o
  -2   4   9         18.17         17.44         0.93 o
  -1   4   9         11.71         13.21         0.84 o
   0   4   9        179.60        166.76         3.70 o
   1   4   9         78.90         73.71         2.83 o
  -7   5   9         20.63         19.95         1.49 o
  -6   5   9         11.62         10.65         1.20 o
  -5   5   9         46.70         45.27         1.65 o
  -4   5   9         40.84         44.35         1.53 o
  -3   5   9        135.64        140.92         3.25 o
  -2   5   9         30.72         32.06         1.31 o
  -1   5   9         51.49         51.39         1.94 o
   0   5   9         41.93         38.68         2.00 o
   1   5   9          4.70          7.43         0.95 o
  -6   6   9          0.83          1.86         0.81 o
  -5   6   9         11.23         13.91         1.00 o
  -4   6   9          8.87          8.14         1.04 o
  -3   6   9          8.80         10.20         1.01 o
  -2   6   9          0.00          0.11         0.32 o
  -1   6   9         16.46         14.91         0.99 o
   0   6   9         54.97         59.81         2.63 o
  -5   7   9         64.23         72.42         3.22 o
  -4   7   9         55.76         55.94         2.38 o
  -3   7   9         23.22         27.79         1.56 o
  -2   7   9          1.04          2.72         0.60 o
  -1   7   9          0.31          0.56         0.44 o
   0  -8  10         25.11         23.34         2.51 o
  -2  -7  10         23.86         21.93         1.74 o
  -1  -7  10          3.03          4.52         0.97 o
   0  -7  10          5.56          5.96         1.00 o
   1  -7  10          4.22          2.99         1.03 o
   2  -7  10          3.30          4.80         0.99 o
  -3  -6  10         11.63         12.31         1.11 o
  -2  -6  10        392.73        380.95        10.21 o
  -1  -6  10          1.19          1.33         0.54 o
   0  -6  10         13.36         13.77         1.44 o
   1  -6  10          7.81          9.94         1.00 o
   2  -6  10          1.60          1.27         0.57 o
  -4  -5  10          3.22          2.89         0.61 o
  -3  -5  10          0.19          0.12         0.38 o
  -2  -5  10         42.57         46.41         2.39 o
  -1  -5  10          0.41          0.00         0.35 o
   0  -5  10        238.90        240.25         5.30 o
   1  -5  10         83.60         83.51         2.51 o
   2  -5  10          5.88          6.29         0.82 o
   3  -5  10          2.65          3.52         0.70 o
  -5  -4  10         69.28         71.18         3.02 o
  -4  -4  10        290.08        300.52         5.90 o
  -3  -4  10       1498.90       1482.73        20.78 o
  -2  -4  10         93.29         94.52         2.40 o
  -1  -4  10         53.65         56.90         2.29 o
   0  -4  10         34.20         37.30         1.84 o
   1  -4  10         14.64         12.76         0.83 o
   2  -4  10          0.45          0.17         0.38 o
   3  -4  10         15.18         17.76         1.42 o
  -5  -3  10          0.11          0.14         0.33 o
  -4  -3  10         19.30         22.55         1.40 o
  -3  -3  10         88.01         94.12         2.44 o
  -2  -3  10         29.37         30.64         1.34 o
  -1  -3  10        155.66        154.03         3.96 o
   0  -3  10        136.80        146.58         3.85 o
   1  -3  10          5.30          5.43         0.62 o
   2  -3  10          6.76          5.05         0.61 o
   3  -3  10         13.19         12.36         1.75 o
  -6  -2  10          2.02          1.92         0.80 o
  -5  -2  10          9.82         11.22         0.96 o
  -4  -2  10         12.92         12.45         0.88 o
  -3  -2  10          2.78          3.17         0.45 o
  -2  -2  10          0.15          0.01         0.30 o
  -1  -2  10         21.97         22.89         1.40 o
   0  -2  10         17.20         19.72         1.09 o
   1  -2  10          4.68          5.39         0.61 o
   2  -2  10         34.30         34.39         1.82 o
   3  -2  10         14.87         13.23         1.38 o
  -6  -1  10         23.70         23.63         1.46 o
  -5  -1  10         28.90         27.73         1.50 o
  -4  -1  10          1.78          2.31         0.42 o
  -3  -1  10          2.46          2.25         0.38 o
  -2  -1  10         55.25         52.46         2.14 o
  -1  -1  10         23.58         20.18         1.29 o
   0  -1  10         10.41         10.76         0.72 o
   1  -1  10          0.10          0.57         0.36 o
   2  -1  10         13.21         13.97         1.41 o
   3  -1  10          0.53          1.00         0.82 o
  -6   0  10          2.31          2.51         0.53 o
  -5   0  10          2.55          3.52         0.59 o
  -4   0  10        138.53        135.26         2.95 o
  -3   0  10         23.05         22.79         1.05 o
  -2   0  10         81.86         82.23         2.47 o
  -1   0  10         36.29         37.40         1.28 o
   0   0  10        241.72        259.48         4.55 o
   1   0  10          6.36          6.76         0.73 o
   2   0  10         28.02         27.04         1.90 o
  -7   1  10         60.78         76.38         3.06 o
  -6   1  10         53.87         60.56         2.25 o
  -5   1  10        169.04        160.81         3.68 o
  -4   1  10         38.63         35.49         1.39 o
  -3   1  10          7.05          6.53         0.57 o
  -2   1  10          1.17          1.16         0.31 o
  -1   1  10         65.76         64.29         1.97 o
   0   1  10         56.52         55.88         2.09 o
   1   1  10          4.81          5.62         0.70 o
   2   1  10        185.60        200.12         5.47 o
  -7   2  10         13.07         11.65         1.15 o
  -6   2  10         12.58         13.12         1.01 o
  -5   2  10         13.08          7.31         0.71 o
  -4   2  10         99.90        103.46         2.54 o
  -3   2  10        193.13        187.75         3.96 o
  -2   2  10         62.72         61.73         1.81 o
  -1   2  10        281.82        292.47         5.58 o
   0   2  10         59.83         59.78         3.36 o
   1   2  10          4.12          4.02         0.72 o
   2   2  10         77.93         68.98         3.13 o
  -7   3  10         58.16         53.70         2.47 o
  -6   3  10          0.40          0.00         0.42 o
  -5   3  10        135.00        129.50         3.45 o
  -4   3  10         31.04         31.22         1.28 o
  -3   3  10         25.57         26.22         1.15 o
  -2   3  10          6.00          6.80         0.59 o
  -1   3  10         32.98         30.44         1.68 o
   0   3  10         30.42         30.90         1.50 o
   1   3  10         29.29         32.05         1.84 o
  -6   4  10         13.11          9.12         0.94 o
  -5   4  10         12.46          9.91         0.96 o
  -4   4  10          5.92          6.86         0.62 o
  -3   4  10         73.98         73.89         2.28 o
  -2   4  10         23.37         23.37         1.14 o
  -1   4  10          0.61          0.51         0.39 o
   0   4  10          0.96          0.97         0.38 o
   1   4  10         31.83         27.33         1.77 o
  -6   5  10         25.53         31.50         2.11 o
  -5   5  10         14.69         11.21         1.08 o
  -4   5  10          7.60          6.66         0.70 o
  -3   5  10         13.61         14.84         1.03 o
  -2   5  10          1.23          0.82         0.38 o
  -1   5  10          1.24          2.15         0.50 o
   0   5  10          2.20          2.91         0.66 o
  -5   6  10         56.66         62.56         2.60 o
  -4   6  10         52.44         54.14         2.36 o
  -3   6  10        157.20        166.35         4.96 o
  -2   6  10        108.08        123.79         3.72 o
  -1   6  10          6.46          8.35         1.01 o
  -4   7  10          3.09          2.73         0.62 o
   0  -7  11          0.23          0.24         0.57 o
  -3  -6  11          8.21          8.74         1.19 o
  -2  -6  11          4.67          5.30         0.85 o
  -1  -6  11         68.37         61.88         3.34 o
   0  -6  11         43.54         42.01         2.64 o
   1  -6  11          0.87          0.77         0.77 o
  -4  -5  11          2.37          3.52         0.68 o
  -3  -5  11        242.80        245.42         8.32 o
  -2  -5  11        127.82        124.99         4.17 o
  -1  -5  11        119.99        119.10         4.54 o
   0  -5  11          0.35          0.89         0.49 o
   1  -5  11        108.58        100.75         3.37 o
   2  -5  11         44.28         54.37         3.20 o
  -4  -4  11         37.06         41.59         2.03 o
  -3  -4  11         40.71         41.69         2.31 o
  -2  -4  11         41.53         41.28         2.24 o
  -1  -4  11         27.89         28.16         2.58 o
   0  -4  11         72.41         80.86         2.93 o
   1  -4  11          0.23          0.06         0.32 o
   2  -4  11         15.35         16.44         1.62 o
  -5  -3  11          7.29          8.23         0.92 o
  -4  -3  11         33.97         34.76         1.77 o
  -3  -3  11          0.32          0.19         0.32 o
  -2  -3  11          0.53          0.45         0.34 o
  -1  -3  11         15.51         16.83         1.29 o
   0  -3  11         25.65         24.47         1.57 o
   1  -3  11          2.43          2.09         0.59 o
   2  -3  11          8.33          8.89         1.05 o
  -5  -2  11          5.09          7.08         0.85 o
  -4  -2  11         39.17         37.69         1.59 o
  -3  -2  11         32.49         35.71         1.75 o
  -2  -2  11         25.66         25.02         1.56 o
  -1  -2  11         37.41         34.54         1.84 o
   0  -2  11         49.09         50.68         2.24 o
   1  -2  11         28.55         28.67         1.46 o
   2  -2  11         42.13         39.95         2.14 o
  -6  -1  11         32.11         37.29         1.90 o
  -5  -1  11        111.11        113.80         3.06 o
  -4  -1  11         69.47         67.96         2.40 o
  -3  -1  11         26.04         26.08         1.46 o
  -2  -1  11          0.00          0.44         0.44 o
  -1  -1  11          6.00          4.52         0.80 o
   0  -1  11        234.88        236.73         4.39 o
   1  -1  11          0.04          0.04         0.45 o
   2  -1  11          3.56          3.64         0.61 o
  -6   0  11         10.36          9.15         0.93 o
  -5   0  11          3.56          5.26         0.63 o
  -4   0  11        140.53        129.15         3.42 o
  -3   0  11        380.13        376.81         6.47 o
  -2   0  11         10.19         11.24         0.94 o
  -1   0  11         32.09         30.09         1.39 o
   0   0  11          0.56          1.75         0.34 o
   1   0  11         13.97         13.90         1.55 o
   2   0  11         19.83         16.08         2.04 o
  -6   1  11          6.57          6.00         0.77 o
  -5   1  11          2.83          2.23         0.45 o
  -4   1  11          0.06          0.02         0.33 o
  -3   1  11          4.11          3.10         0.51 o
  -2   1  11        183.23        182.88         3.57 o
  -1   1  11       1708.82       1776.19        20.09 o
   0   1  11        245.80        276.53         5.58 o
   1   1  11        184.57        174.70         4.33 o
  -6   2  11          1.94          0.70         0.44 o
  -5   2  11         45.89         39.88         2.02 o
  -4   2  11        299.55        278.73         6.82 o
  -3   2  11          0.00          0.48         0.38 o
  -2   2  11         21.46         20.09         1.10 o
  -1   2  11        147.63        143.59         3.74 o
   0   2  11         23.43         26.05         1.52 o
   1   2  11         40.16         37.40         2.21 o
  -6   3  11          5.38          3.95         0.65 o
  -5   3  11         32.24         33.97         1.69 o
  -4   3  11          0.51          0.45         0.26 o
  -3   3  11          4.71          5.00         0.58 o
  -2   3  11         39.72         39.26         2.08 o
  -1   3  11          6.97          7.43         0.71 o
   0   3  11         16.66         16.47         1.14 o
  -6   4  11         57.15         57.65         3.02 o
  -5   4  11          0.73          1.71         0.65 o
  -4   4  11          0.79          1.15         0.44 o
  -3   4  11         17.94         15.88         1.45 o
  -2   4  11         30.19         30.02         1.50 o
  -1   4  11         16.10         22.68         1.49 o
  -5   5  11          4.95          7.07         1.39 o
  -4   5  11         70.92         78.72         2.58 o
  -3   5  11         45.14         45.65         2.86 o
  -2   5  11          2.00          3.07         0.59 o
  -2  -5  12        145.33        147.51         4.76 o
  -1  -5  12         15.46         16.20         1.73 o
   0  -5  12         68.02         66.64         3.39 o
  -3  -4  12         19.76         21.12         1.69 o
  -2  -4  12          0.72          0.86         0.79 o
  -1  -4  12          1.11          1.50         0.58 o
   0  -4  12         29.69         30.81         1.89 o
   1  -4  12          6.48          5.03         1.13 o
  -4  -3  12         34.69         37.60         3.09 o
  -3  -3  12          0.17          0.18         0.37 o
  -2  -3  12          4.17          4.86         0.69 o
  -1  -3  12          0.61          0.79         0.43 o
   0  -3  12          5.82          5.57         0.84 o
   1  -3  12          0.66          0.86         0.67 o
  -5  -2  12          4.28          5.53         0.94 o
  -4  -2  12         48.66         45.15         2.42 o
  -3  -2  12         51.32         50.77         2.18 o
  -2  -2  12          5.95          6.72         0.78 o
  -1  -2  12         72.76         74.65         3.48 o
   0  -2  12         17.87         18.28         1.43 o
   1  -2  12        136.78        140.66         4.47 o
  -5  -1  12         21.18         23.57         1.64 o
  -4  -1  12        139.70        147.60         3.92 o
  -3  -1  12          3.20          5.37         0.72 o
  -2  -1  12         41.75         39.87         1.89 o
  -1  -1  12          1.64          1.40         1.02 o
   0  -1  12         28.70         28.60         1.76 o
   1  -1  12        101.71        104.37         3.49 o
  -5   0  12          2.95          2.67         0.86 o
  -4   0  12          4.13          6.25         0.93 o
  -3   0  12         56.69         59.85         2.34 o
  -2   0  12        147.23        137.12         3.64 o
  -1   0  12          2.10          2.76         0.51 o
   0   0  12        151.51        161.10         4.41 o
  -5   1  12          1.84          2.69         0.55 o
  -4   1  12        222.50        206.63         5.33 o
  -3   1  12          0.73          0.93         0.41 o
  -2   1  12         62.21         68.96         2.50 o
  -1   1  12          1.12          0.76         0.41 o
   0   1  12         28.12         32.16         1.77 o
  -5   2  12          8.80          7.98         1.19 o
  -4   2  12          3.86          4.00         0.62 o
  -3   2  12          0.66          0.63         0.37 o
  -2   2  12         81.51         86.46         2.45 o
  -1   2  12         47.38         49.13         2.03 o
   0   2  12          3.70          4.86         0.75 o
  -5   3  12         10.48         13.64         1.13 o
  -4   3  12         30.65         25.25         1.50 o
  -3   3  12          5.76          5.38         0.65 o
  -2   3  12         34.49         37.86         1.79 o
  -1   3  12          0.01          0.00         0.37 o
  -4   4  12         83.04         96.95         3.03 o
  -3   4  12         31.15         33.55         1.69 o
  -2   4  12        194.37        200.03         5.85 o
  -3  -3  13          3.34          4.92         0.87 o
  -2  -3  13         25.28         26.34         1.92 o
  -1  -3  13          8.24         10.80         1.18 o
  -3  -2  13        132.06        132.28         5.03 o
  -2  -2  13        187.08        202.44         4.85 o
  -1  -2  13         21.59         24.23         1.71 o
  -4  -1  13         30.94         31.75         1.81 o
  -3  -1  13         13.34         12.52         1.14 o
  -2  -1  13          6.62          7.85         0.91 o
  -1  -1  13        146.02        144.57         4.35 o
  -4   0  13         43.36         38.08         1.96 o
  -3   0  13        120.41        121.74         3.74 o
  -2   0  13          4.47          5.37         0.87 o
  -1   0  13          2.29          2.72         0.61 o
  -4   1  13          1.97          2.06         0.66 o
  -3   1  13          0.45          0.37         0.42 o
  -2   1  13          3.89          5.35         0.72 o
  -4   2  13          7.58         10.58         1.03 o
  -3   2  13          5.17          5.49         0.75 o
                                                
